# Supplementary material for: Crystallographic anomalous diffraction data for the experimental phasing of two myelin proteins, gliomedin and periaxin
Source: Data Brief. 2017 Mar 6;11:552–6. doi: 10.1016/j.dib.2017.02.049 (PMC5567927; doi:10.1016/j.dib.2017.02.049)
Supplement: Supplementary file 2 — XDS_ASCII-prx-xe-8min.HKL [file mmc2.zip]

Archive with 11 entries (10 files):
- XDS_ASCII-gldn-pt.HKL
- __MACOSX/
- __MACOSX/._XDS_ASCII-gldn-pt.HKL
- XDS_ASCII-prx-nat.HKL
- XDS_ASCII-prx-W-inf.HKL
- XDS_ASCII-prx-W-peak.HKL
- XDS_ASCII-prx-W-rem.HKL
- XDS_ASCII-prx-xe-2min.HKL
- __MACOSX/._XDS_ASCII-prx-xe-2min.HKL
- XDS_ASCII-prx-xe-8min.HKL
- __MACOSX/._XDS_ASCII-prx-xe-8min.HKL
