# Supplementary material for: Crystallographic anomalous diffraction data for the experimental phasing of two myelin proteins, gliomedin and periaxin
Source: Data Brief. 2017 Mar 6;11:552–6. doi: 10.1016/j.dib.2017.02.049 (PMC5567927; doi:10.1016/j.dib.2017.02.049)
Supplement: Supplementary file 2 — XDS_ASCII-prx-xe-8min.HKL [file mmc2.zip › XDS_ASCII-gldn-pt.HKL]

!FORMAT=XDS_ASCII    MERGE=FALSE    FRIEDEL'S_LAW=FALSE
!OUTPUT_FILE=XDS_ASCII.HKL        DATE= 4-Nov-2014
!Generated by CORRECT   (VERSION January 10, 2014)
!PROFILE_FITTING= TRUE 
!NAME_TEMPLATE_OF_DATA_FRAMES=/Volumes/CSSB-HZI/BESSY_20141025/GLDN/Pt/Pt_collect_1_?????.cbf CBF
!DATA_RANGE=       1    1500
!ROTATION_AXIS=  0.999979  0.006334  0.001133
!OSCILLATION_RANGE=  0.100000
!STARTING_ANGLE=   280.000
!STARTING_FRAME=       1
!INCLUDE_RESOLUTION_RANGE=    50.000     2.006
!SPACE_GROUP_NUMBER=    3
!UNIT_CELL_CONSTANTS=    45.511   100.655    59.267  90.000  90.050  90.000
!UNIT_CELL_A-AXIS=   -31.106     8.764    32.044
!UNIT_CELL_B-AXIS=     7.152   -94.862    32.887
!UNIT_CELL_C-AXIS=    43.093    16.190    37.329
!REFLECTING_RANGE_E.S.D.=     0.237
!BEAM_DIVERGENCE_E.S.D.=     0.056
!X-RAY_WAVELENGTH=  1.070680
!INCIDENT_BEAM_DIRECTION=  0.000432  0.000349  0.933986
!FRACTION_OF_POLARIZATION=   0.980
!POLARIZATION_PLANE_NORMAL=  0.000000  1.000000  0.000000
!AIR=  0.000422
!SILICON=  4.830348
!SENSOR_THICKNESS=  0.000000
!DETECTOR=PILATUS                                           
!OVERLOAD=     65000
!NX=  2463  NY=  2527    QX=  0.172000  QY=  0.172000
!ORGX=   1239.05  ORGY=   1248.74
!DETECTOR_DISTANCE=   286.667
!DIRECTION_OF_DETECTOR_X-AXIS=   1.00000   0.00000   0.00000
!DIRECTION_OF_DETECTOR_Y-AXIS=   0.00000   1.00000   0.00000
!VARIANCE_MODEL=  1.570E+00  1.260E-03
!NUMBER_OF_ITEMS_IN_EACH_DATA_RECORD=12
!ITEM_H=1
!ITEM_K=2
!ITEM_L=3
!ITEM_IOBS=4
!ITEM_SIGMA(IOBS)=5
!ITEM_XD=6
!ITEM_YD=7
!ITEM_ZD=8
!ITEM_RLP=9
!ITEM_PEAK=10
!ITEM_CORR=11
!ITEM_PSI=12
!END_OF_HEADER
     0     0     3  7.543E+01  6.324E+00  1305.4  1311.7    107.4 0.03710  99  43  -62.00
     0     0     4  1.384E+03  6.288E+01  1327.4  1332.5     99.8 0.04950  99  36  -62.55
     0     0    -4  1.322E+03  6.005E+01  1152.3  1166.3    160.3 0.04951  96  35   58.13
     0     0     5  4.905E+01  8.922E+00  1349.4  1353.3     92.3 0.06191  99  24  -63.10
     0     0    -5  5.143E+01  8.330E+00  1130.3  1145.4    167.9 0.06193  97  23   57.58
     0     0     6  2.173E+04  9.680E+02  1371.6  1374.2     84.7 0.07436 100  38  -63.66
     0     0    -6  2.247E+04  1.001E+03  1108.2  1124.5    175.5 0.07438 100  36   57.03
     0     0     7  1.029E+01  1.130E+01  1393.8  1395.2     77.1 0.08686 100  10  -64.21
     0     0    -7  3.263E+01  1.141E+01  1085.9  1103.5    183.1 0.08688  96  13   56.47
     0     0     8  9.728E+02  4.684E+01  1416.3  1416.2     69.5 0.09939  97  49  -64.77
     0     0    -8  8.382E+02  4.144E+01  1063.5  1082.5    190.7 0.09942  93  44   55.92
     0     0     9  2.188E+02  1.837E+01  1438.9  1437.3     61.9 0.11196  95  39  -65.33
     0     0    10  7.093E+03  3.181E+02  1461.7  1458.5     54.3 0.12461  96  44  -65.89
     0     0   -10  6.947E+03  3.115E+02  1018.1  1040.2    205.9 0.12466 100  44   54.80
     0     0   -11  8.783E+01  1.760E+01   995.0  1018.9    213.5 0.13738 100  24   54.24
     0     0    12  1.968E+02 -2.115E+01  1508.1  1501.2     39.0 0.15009 100  40  -67.01
     0     0   -12  3.713E+02 -2.581E+01   971.8   997.5    221.2 0.15016 100  51   53.67
     0     0    13  1.008E-01  1.992E+01  1531.7  1522.7     31.3 0.16294 100  12  -67.58
     0     0   -13  8.515E+00  1.959E+01   948.2   976.0    228.8 0.16303 100   9   53.11
     0     0    14  5.142E+03  2.328E+02  1555.6  1544.4     23.6 0.17588 100  51  -68.15
     0     0   -14  4.543E+03  2.060E+02   924.4   954.3    236.5 0.17599 100  54   52.54
     0     0    15  1.121E-01  2.301E+01  1579.8  1566.2     15.9 0.18891  98   8  -68.72
     0     0   -15 -6.470E+00  2.206E+01   900.2   932.5    244.2 0.18903 100  -8   51.97
     0     0    16  1.567E+03 -7.753E+01  1604.4  1588.1      8.2 0.20205  86  54  -69.29
     0     0   -16  1.181E+03 -6.106E+01   875.6   910.5    251.9 0.20219  98  57   51.39
     0     0   -17  2.852E+01  2.658E+01   850.7   888.4    259.7 0.21545  97  11   50.82
     0     0   -18  1.716E+03  8.467E+01   825.3   866.1    267.5 0.22883  96  60   50.24
     0     0   -20  7.951E+03  3.591E+02   773.2   820.9    283.1 0.25599  93  64   49.06
     0     0   -21  3.455E+01  2.693E+01   746.3   797.9    290.9 0.26979  91  11   48.47
     0     0   -22  1.390E+03  7.212E+01   718.9   774.7    298.8 0.28374  93  65   47.87
     0     0   -23 -1.517E+01  2.618E+01   690.8   751.3    306.7 0.29787  97  -8   47.27
     0     0   -24  7.863E+01  2.791E+01   662.1   727.6    314.7 0.31216  95  13   46.67
     0     0   -25  1.247E+01  2.837E+01   632.7   703.6    322.6 0.32665  95   7   46.05
     0     0   -26  3.708E+02  3.667E+01   602.5   679.3    330.7 0.34135  94  48   45.44
     0     0   -27  3.512E+01  3.057E+01   571.5   654.6    338.7 0.35627  93   9   44.81
     0     0   -29  1.074E+01  3.735E+01   506.8   604.3    355.0 0.38681  93   7   43.55
     0    -1     2  5.796E+03  2.583E+02  1282.3  1295.7    341.2 0.02758 100  39  -36.57
     0    -1     3  1.377E+02  8.509E+00  1304.2  1315.3    264.3 0.03929 100  43  -44.38
     0     1    -3  2.231E+02  1.144E+01  1175.5  1183.4    308.8 0.03930 100  38   41.25
     0    -1     4  3.369E+03  1.510E+02  1326.2  1335.6    219.4 0.05134 100  38  -48.98
     0    -1    -4  3.370E+03  1.510E+02  1151.2  1165.6     38.1 0.04991 100  33   72.86
     0     1    -4  3.345E+03  1.498E+02  1153.5  1163.2    279.0 0.05135 100  36   44.73
     0    -1     5  4.087E+03  1.832E+02  1348.2  1356.1    188.8 0.06354  95  46  -52.07
     0    -1    -5  3.975E+03  1.781E+02  1129.1  1145.1     70.0 0.06210 100  39   69.31
     0     1    -5  4.124E+03  1.847E+02  1131.5  1142.7    263.5 0.06355 100  43   46.72
     0    -1     6  1.776E+03  8.095E+01  1370.4  1376.7    165.6 0.07585 100  45  -54.37
     0    -1    -6  1.927E+03  8.761E+01  1107.0  1124.5     93.9 0.07441 100  35   66.76
     0     1    -6  1.826E+03  8.319E+01  1109.3  1122.0    255.5 0.07587 100  47   47.90
     0    -1     7  4.211E+03  1.893E+02  1392.7  1397.5    146.7 0.08823 100  40  -56.20
     0    -1    -7  4.221E+03  1.896E+02  1084.7  1103.7    113.2 0.08679 100  42   64.79
     0     1     7  4.621E+03  2.077E+02  1395.0  1395.1      6.3 0.08677  82  45  -72.62
     0     1    -7  4.448E+03  1.996E+02  1087.1  1101.2    251.8 0.08826 100  39   48.61
     0    -1     8  4.028E+03  1.814E+02  1415.1  1418.4    130.6 0.10069 100  43  -57.72
     0    -1    -8  3.976E+03  1.791E+02  1062.3  1082.8    129.5 0.09925 100  43   63.17
     0     1     8  4.437E+03  1.997E+02  1417.5  1415.9      7.5 0.09921  85  46  -72.12
     0     1    -8  4.188E+03  1.885E+02  1064.6  1080.3    250.9 0.10072 100  40   49.01
     0    -1     9  1.562E+03  7.293E+01  1437.7  1439.4    116.4 0.11321 100  43  -59.03
     0     1     9  1.796E+03  8.336E+01  1440.1  1436.9      6.7 0.11174  83  49  -71.86
     0    -1    10  3.284E+03  1.493E+02  1460.6  1460.5    103.4 0.12580  99  45  -60.20
     0    -1   -10  3.555E+03  1.612E+02  1016.9  1040.7    157.1 0.12438  92  50   60.57
     0     1    10  3.693E+03  1.677E+02  1462.9  1458.0      4.6 0.12433  77  49  -71.76
     0     1   -10  3.593E+03  1.626E+02  1019.2  1038.2    254.1 0.12585 100  44   49.26
     0    -1   -11  3.121E+03  1.422E+02   993.8  1019.5    169.2 0.13706  97  49   59.47
     0     1   -11  3.134E+03  1.426E+02   996.2  1016.9    257.4 0.13853  99  47   49.19
     0    -1    12  1.381E+02  2.033E+01  1506.9  1503.1     80.1 0.15120  99  29  -62.25
     0    -1   -12  1.048E+02  1.928E+01   970.6   998.1    180.6 0.14981  96  25   58.46
     0     1   -12  7.855E+01  1.822E+01   973.0   995.6    261.3 0.15127 100  21   49.05
     0    -1    13  1.705E+02  2.287E+01  1530.5  1524.6     69.3 0.16402  97  25  -63.17
     0    -1   -13  1.407E+02  2.315E+01   947.0   976.6    191.4 0.16265  90  23   57.52
     0     1   -13  1.284E+02  2.117E+01   949.4   974.1    265.9 0.16412 100  24   48.84
     0    -1    14  6.879E+03  3.101E+02  1554.4  1546.2     59.0 0.17694  94  50  -64.04
     0    -1   -14  6.299E+03  2.838E+02   923.1   955.0    201.8 0.17558  98  53   56.63
     0     1   -14  6.525E+03  2.938E+02   925.6   952.5    270.9 0.17704 100  55   48.57
     0    -1    15  1.210E+02  2.465E+01  1578.6  1568.0     48.9 0.18995  97  25  -64.88
     0    -1   -15  1.168E+02  2.381E+01   898.9   933.3    211.9 0.18861  97  24   55.78
     0     1   -15  8.870E+01  2.271E+01   901.4   930.7    276.3 0.19007  99  23   48.27
     0    -1    16  3.478E+03  1.603E+02  1603.2  1589.9     39.2 0.20307  96  55  -65.69
     0    -1   -16  3.208E+03  1.482E+02   874.4   911.3    221.6 0.20174  99  58   54.96
     0     1   -16  3.260E+03  1.504E+02   876.8   908.7    282.0 0.20320  99  56   47.93
     0    -1    17  1.535E+02  2.926E+01  1628.2  1612.0     29.7 0.21630  96  18  -66.47
     0    -1   -17  8.148E+01  2.744E+01   849.4   889.2    231.2 0.21499  98  12   54.16
     0     1   -17  1.829E+02  2.885E+01   851.9   886.6    288.0 0.21645  95  22   47.55
     0    -1    18  1.531E+03  7.748E+01  1653.6  1634.3     20.3 0.22964  94  56  -67.24
     0    -1   -18  1.473E+03  7.499E+01   824.1   867.0    240.6 0.22836  97  64   53.39
     0     1   -18  1.525E+03  7.705E+01   826.5   864.3    294.1 0.22982  94  63   47.16
     0    -1    19  1.336E+02  2.913E+01  1679.5  1656.8     11.1 0.24313  89  15  -67.98
     0    -1   -20  1.587E+03  7.985E+01   771.9   821.8    258.9 0.25550  92  64   51.90
     0     1   -20  1.689E+03  8.344E+01   774.4   819.1    307.0 0.25696 100  63   46.30
     0    -1   -21  5.212E+02  3.825E+01   745.0   798.9    268.0 0.26929  91  56   51.16
     0     1   -21  4.508E+02  3.506E+01   747.5   796.1    313.7 0.27073  98  55   45.84
     0    -1   -22  1.581E+02  2.935E+01   717.6   775.7    276.9 0.28323  90  25   50.44
     0     1   -22  1.167E+02  2.781E+01   720.1   773.0    320.6 0.28468  97  17   45.36
     0    -1   -23  2.361E+01  2.820E+01   689.5   752.3    285.8 0.29735  89  10   49.72
     0     1   -23  5.631E+01  2.702E+01   692.1   749.5    327.5 0.29879  96  13   44.87
     0    -1   -24  5.176E+02  4.000E+01   660.8   728.6    294.6 0.31165  89  55   49.01
     0     1   -24  4.827E+02  3.787E+01   663.3   725.8    334.6 0.31308  95  56   44.37
     0    -1   -25  4.610E+02  3.784E+01   631.3   704.7    303.4 0.32614  94  54   48.30
     0     1   -25  4.426E+02  3.784E+01   633.9   701.8    341.7 0.32757  95  52   43.85
     0    -1   -26  3.010E+01  2.967E+01   601.1   680.4    312.2 0.34083  94   9   47.59
     0     1   -26  2.836E+01  2.953E+01   603.8   677.5    349.0 0.34226  96   8   43.32
     0    -1   -27  8.714E+01  3.140E+01   570.1   655.8    321.0 0.35574  93  16   46.89
     0     1   -27  9.598E+01  3.164E+01   572.8   652.8    356.4 0.35716  95  20   42.78
     0    -1   -29  1.442E+02  3.878E+01   505.4   605.5    338.5 0.38626  92  13   45.47
     0     1   -29  7.340E+01  3.799E+01   508.1   602.4    371.4 0.38767  93   9   41.65
     0    -2     1  5.113E+02 -2.320E+01  1259.2  1291.7    690.1 0.02528 100  39   -7.90
     0    -2    -1  7.786E+02 -3.522E+01  1215.3  1288.9   1294.3 0.02381 100  43  -36.26
     0    -2     2  4.590E+02  2.119E+01  1281.1  1305.8    504.8 0.03368 100  46  -21.04
     0    -2    -2  4.365E+02  2.064E+01  1193.2  1301.5   1492.5 0.03145  99  32  -64.30
     0    -2     3  6.814E+03  3.038E+02  1303.0  1323.2    395.9 0.04401  98  39  -30.86
     0     2    -3  6.556E+03  2.923E+02  1176.7  1175.5    440.0 0.04402 100  36   27.97
     0    -2     4  7.427E+03  3.314E+02  1325.0  1342.0    326.5 0.05520 100  49  -37.57
     0     2    -4  7.341E+03  3.275E+02  1154.7  1156.7    385.4 0.05521 100  47   33.56
     0    -2     5  2.088E+03  9.453E+01  1347.1  1361.6    278.2 0.06685 100  39  -42.36
     0     2    -5  2.003E+03  9.048E+01  1132.7  1137.2    352.1 0.06686  99  37   37.21
     0    -2     6  3.880E+02 -2.140E+01  1369.2  1381.6    242.0 0.07876 100  46  -45.95
     0    -2    -6  4.848E+02 -2.515E+01  1105.8  1121.9     13.9 0.07594  97  44   76.70
     0     2    -6  4.587E+02  2.356E+01  1110.5  1117.1    331.0 0.07878 100  47   39.69
     0    -2     7  1.454E+03  6.750E+01  1391.5  1401.9    213.3 0.09085 100  51  -48.79
     0    -2    -7  1.449E+03  6.709E+01  1083.5  1101.6     44.1 0.08801 100  41   73.30
     0     2    -7  1.506E+03  6.927E+01  1088.2  1096.8    317.5 0.09088 100  49   41.40
     0    -2     8  1.426E+03  6.686E+01  1414.0  1422.5    189.6 0.10308  94  45  -51.11
     0    -2    -8  1.437E+03  6.690E+01  1061.1  1081.1     68.9 0.10023 100  46   70.60
     0     2    -8  1.323E+03  6.189E+01  1065.8  1076.3    308.9 0.10312 100  41   42.60
     0    -2     9  1.149E+04  5.132E+02  1436.6  1443.2    169.2 0.11542 100  47  -53.07
     0    -2    10  1.176E+03  5.679E+01  1459.4  1464.1    151.3 0.12788  99  51  -54.78
     0    -2   -10  1.260E+03  6.030E+01  1015.7  1039.6    108.4 0.12502 100  52   66.48
     0     2   -10  1.101E+03  5.317E+01  1020.4  1034.7    301.1 0.12792 100  54   44.01
     0    -2   -11  5.508E+02  3.186E+01   992.6  1018.6    124.9 0.13758  99  54   64.83
     0     2   -11  4.807E+02  2.857E+01   997.4  1013.6    300.2 0.14049 100  54   44.40
     0    -2    12  1.177E+03  5.828E+01  1505.8  1506.3    120.4 0.15306  98  52  -57.65
     0    -2   -12  1.264E+03  6.187E+01   969.3   997.4    140.0 0.15024  97  52   63.36
     0     2   -12  1.135E+03  5.588E+01   974.1   992.4    300.7 0.15314 100  53   44.63
     0    -2    13  7.245E+03  3.259E+02  1529.3  1527.7    106.6 0.16581  96  54  -58.90
     0    -2   -13  7.457E+03  3.352E+02   945.8   976.1    154.0 0.16298  94  49   62.03
     0     2   -13  7.205E+03  3.238E+02   950.6   971.0    302.3 0.16589 100  49   44.74
     0    -2    14  2.571E+03  1.200E+02  1553.2  1549.2     93.7 0.17865  94  50  -60.06
     0    -2   -14  2.447E+03  1.139E+02   921.9   954.6    167.0 0.17585  93  59   60.80
     0     2   -14  2.350E+03  1.094E+02   926.7   949.5    304.8 0.17875 100  55   44.76
     0    -2    15  1.193E+03  6.141E+01  1577.5  1570.9     81.5 0.19160  93  55  -61.14
     0    -2   -15  1.023E+03  5.295E+01   897.7   933.0    179.4 0.18881 100  54   59.66
     0     2   -15  1.039E+03  5.372E+01   902.5   927.8    307.9 0.19171 100  53   44.69
     0    -2    16  3.951E+02  3.135E+01  1602.0  1592.7     69.8 0.20466 100  50  -62.17
     0    -2   -16  3.923E+02  3.183E+01   873.1   911.1    191.3 0.20189 100  43   58.59
     0     2   -16  3.881E+02  3.162E+01   878.0   905.9    311.7 0.20479 100  50   44.57
     0    -2    17  2.792E+03  1.305E+02  1627.0  1614.7     58.5 0.21784 100  55  -63.14
     0    -2   -17  2.923E+03  1.363E+02   848.2   889.1    202.6 0.21509  98  61   57.58
     0     2   -17  3.008E+03  1.397E+02   853.0   883.9    315.9 0.21799 100  55   44.39
     0    -2    18  2.319E+03  1.105E+02  1652.5  1637.0     47.6 0.23114  96  55  -64.08
     0    -2   -18  2.405E+03  1.146E+02   822.8   866.9    213.6 0.22842  96  63   56.61
     0     2   -18  2.347E+03  1.115E+02   827.7   861.6    320.5 0.23132  99  61   44.16
     0    -2    19  1.215E+03  6.480E+01  1678.3  1659.4     37.0 0.24459  91  57  -64.99
     0    -2   -20  3.978E+02  3.448E+01   770.6   821.9    234.7 0.25548  93  50   54.78
     0     2   -20  4.483E+02  3.499E+01   775.5   816.5    330.8 0.25837  98  56   43.60
     0    -2    21  6.745E+01  2.703E+01  1731.6  1705.0     16.5 0.27190  89  13  -66.72
     0    -2   -21  1.027E+02  2.690E+01   743.7   799.0    244.9 0.26925  92  13   53.90
     0     2   -21  6.111E+01  2.602E+01   748.7   793.6    336.3 0.27212  98  11   43.27
     0    -2    22  1.227E+03  6.520E+01  1759.1  1728.1      6.5 0.28579  79  60  -67.56
     0    -2   -22  1.032E+03  5.783E+01   716.2   775.9    254.9 0.28317  89  65   53.05
     0     2   -22  8.882E+02  5.168E+01   721.3   770.4    342.1 0.28604  98  62   42.91
     0    -2   -23  1.067E+00  2.792E+01   688.1   752.6    264.8 0.29726  89   8   52.22
     0     2   -23  4.021E+01  2.618E+01   693.2   747.0    348.1 0.30013  99  12   42.52
     0    -2   -24  6.784E+01  2.862E+01   659.4   729.0    274.6 0.31154  88  10   51.39
     0     2   -24  3.929E+00  2.668E+01   664.5   723.3    354.3 0.31439  97   8   42.12
     0    -2   -25  8.919E+01  3.017E+01   629.9   705.0    284.2 0.32601  87  12   50.59
     0     2   -25  8.731E+01  2.920E+01   635.1   699.3    360.7 0.32886  96  15   41.69
     0    -2   -26  5.179E+02  4.194E+01   599.7   680.8    293.7 0.34067  87  57   49.79
     0     2   -26  5.375E+02  4.122E+01   604.9   675.0    367.2 0.34353  95  57   41.24
     0    -2   -27  2.477E+01  3.001E+01   568.7   656.3    303.2 0.35558  92  10   48.99
     0     2   -27  3.947E+01  3.064E+01   574.0   650.3    373.9 0.35841  95  10   40.78
     0    -2   -29  2.852E+01  3.689E+01   503.9   606.1    322.0 0.38609  92   7   47.43
     0     2   -29 -6.171E+00  3.820E+01   509.3   599.9    387.7 0.38889  93  -7   39.80
     0    -3     0  1.911E+01  2.876E+00  1236.0  1302.4    982.0 0.03182 100  23   -5.53
     0    -3     1  1.422E+04  6.332E+02  1258.0  1307.8    773.2 0.03493 100  36   -4.33
     0    -3    -1  1.311E+04  5.838E+02  1214.0  1304.8   1197.0 0.03334  99  38  -24.09
     0    -3     2  3.891E+02 -1.824E+01  1279.9  1319.1    611.5 0.04165 100  41  -12.66
     0    -3    -2  5.608E+02 -2.617E+01  1192.0  1314.0   1367.8 0.03893 100  44  -46.97
     0     3     2  5.381E+02 -2.526E+01  1287.7  1184.8   1402.0 0.03893  99  43   48.98
     0     3    -2  3.767E+02 -1.765E+01  1199.8  1179.6    643.4 0.04165 100  36   11.05
     0    -3     3  5.306E+02 -2.487E+01  1301.8  1334.1    497.4 0.05054 100  45  -21.49
     0    -3    -3  7.337E+02 -3.439E+01  1169.8  1327.6   1484.5 0.04719 100  40  -63.77
     0     3    -3  3.292E+02  1.602E+01  1177.9  1164.6    542.2 0.05055 100  42   18.82
     0    -3     4  2.036E+02  1.158E+01  1323.8  1351.2    416.6 0.06070 100  43  -28.63
     0     3    -4  3.764E+02  1.849E+01  1155.9  1147.5    475.6 0.06071 100  40   24.86
     0    -3     5  6.623E+03  2.959E+02  1345.9  1369.5    357.3 0.07158 100  46  -34.20
     0     3    -5  6.133E+03  2.740E+02  1133.8  1129.2    430.9 0.07160 100  36   29.29
     0    -3     6  8.284E+03  3.701E+02  1368.0  1388.6    311.7 0.08294 100  42  -38.58
     0     3    -6  7.849E+03  3.505E+02  1111.7  1110.1    400.2 0.08295 100  43   32.55
     0    -3     7  1.274E+02  1.377E+01  1390.3  1408.2    275.3 0.09460 100  42  -42.12
     0     3    -7  1.141E+02  1.206E+01  1089.4  1090.5    378.8 0.09462 100  37   34.96
     0    -3     8  1.288E+04  5.749E+02  1412.8  1428.2    245.2 0.10649 100  49  -45.05
     0    -3    -8  1.423E+04  6.351E+02  1059.9  1077.6     10.0 0.10232  92  38   78.04
     0     3    -8  1.254E+04  5.595E+02  1067.0  1070.5    363.8 0.10652 100  40   36.76
     0    -3     9  1.732E+01  1.485E+01  1435.4  1448.5    219.6 0.11856 100  20  -47.53
     0    -3   -10  4.276E+03  1.931E+02  1014.4  1037.0     60.5 0.12658  98  45   72.45
     0     3   -10  4.487E+03  2.023E+02  1021.6  1029.7    346.3 0.13085  99  50   39.12
     0    -3   -11  1.997E+02  2.062E+01   991.4  1016.3     81.2 0.13893  95  40   70.25
     0     3   -11  1.879E+02  1.908E+01   998.5  1008.9    341.6 0.14322  99  40   39.88
     0    -3    12  7.219E+02  3.956E+01  1504.6  1510.7    159.5 0.15565  98  54  -53.27
     0    -3   -12  7.108E+02  3.905E+01   968.1   995.4     99.8 0.15142 100  52   68.32
     0     3   -12  6.240E+02  3.503E+01   975.2   988.0    339.0 0.15571  99  48   40.44
     0    -3    13  1.659E+02  2.321E+01  1528.2  1531.9    143.0 0.16825  99  21  -54.81
     0    -3   -13  1.518E+02  2.309E+01   944.5   974.3    116.8 0.16403  97  18   66.60
     0     3   -13  1.776E+02  2.211E+01   951.7   966.8    337.8 0.16834  99  23   40.84
     0    -3    14  8.679E+01  2.353E+01  1552.1  1553.2    127.8 0.18098  95  14  -56.22
     0    -3   -14  8.702E+01  2.228E+01   920.6   953.0    132.5 0.17677  95  14   65.04
     0     3   -14  2.400E+01  2.057E+01   927.8   945.5    337.9 0.18108  99  10   41.11
     0    -3    15  3.434E+01  2.127E+01  1576.3  1574.8    113.4 0.19383 100  12  -57.53
     0    -3   -15  1.291E+01  2.144E+01   896.4   931.6    147.2 0.18964 100  14   63.61
     0     3   -15  5.289E+01  2.170E+01   903.7   923.9    338.9 0.19395  99  16   41.27
     0    -3    16  4.956E+03  2.251E+02  1600.9  1596.5     99.9 0.20681 100  54  -58.75
     0    -3   -16  4.997E+03  2.269E+02   871.8   909.9    161.0 0.20262  99  56   62.28
     0     3   -16  4.988E+03  2.265E+02   879.1   902.2    340.8 0.20694 100  55   41.34
     0    -3    17  1.450E+03  7.332E+01  1625.9  1618.4     86.9 0.21990 100  58  -59.91
     0    -3   -17  1.447E+03  7.265E+01   846.8   888.0    174.1 0.21574 100  60   61.04
     0     3   -17  1.615E+03  7.962E+01   854.2   880.2    343.4 0.22006 100  61   41.34
     0    -3    18  3.061E+03  1.425E+02  1651.3  1640.5     74.6 0.23314 100  56  -61.01
     0    -3   -18  3.119E+03  1.449E+02   821.4   866.0    186.7 0.22900 100  60   59.88
     0     3   -18  3.293E+03  1.528E+02   828.8   858.1    346.5 0.23331 100  62   41.27
     0    -3    19  2.747E+01  2.550E+01  1677.2  1662.9     62.6 0.24652 100   9  -62.06
     0    -3   -20  7.977E+02  4.787E+01   769.2   821.2    210.5 0.25595  93  64   57.70
     0     3   -20  9.089E+02  5.108E+01   776.7   813.1    354.2 0.26025 100  61   40.98
     0    -3    21  3.411E+02  3.269E+01  1730.5  1708.3     39.8 0.27373  89  41  -64.05
     0    -3   -21  2.716E+02  3.065E+01   742.3   798.4    221.9 0.26965  91  44   56.68
     0     3   -21  2.681E+02  2.921E+01   749.8   790.2    358.7 0.27395  99  36   40.77
     0    -3    22  2.013E+03  9.831E+01  1758.0  1731.4     28.8 0.28757  88  58  -65.00
     0    -3   -22  2.052E+03  1.001E+02   714.8   775.4    233.0 0.28353  90  69   55.70
     0     3   -22  1.991E+03  9.671E+01   722.4   767.1    363.4 0.28782  98  65   40.52
     0    -3    23  5.526E+02  4.003E+01  1786.1  1754.8     18.1 0.30159  87  54  -65.92
     0    -3   -23  5.674E+02  4.039E+01   686.7   752.1    243.8 0.29758  90  58   54.74
     0     3   -23  5.124E+02  3.707E+01   694.4   743.7    368.5 0.30187  98  54   40.24
     0    -3    24  6.686E+01  2.758E+01  1814.9  1778.4      7.5 0.31579  80  11  -66.82
     0    -3   -24  6.681E+01  2.863E+01   657.9   728.6    254.5 0.31183  87  15   53.81
     0     3   -24  1.016E+02  2.721E+01   665.7   720.1    373.9 0.31609  97  17   39.92
     0    -3   -25  1.038E+03  5.971E+01   628.5   704.7    264.9 0.32626  87  70   52.90
     0     3   -25  1.053E+03  5.965E+01   636.2   696.1    379.5 0.33051  96  68   39.58
     0    -3   -26  6.308E+01  3.029E+01   598.2   680.5    275.2 0.34092  86  10   52.01
     0     3   -26  2.760E+01  2.928E+01   606.1   671.8    385.3 0.34516  96   9   39.21
     0    -3   -27  8.400E+00  3.088E+01   567.1   656.0    285.4 0.35577  85   8   51.13
     0     3   -27 -2.822E+01  3.041E+01   575.1   647.2    391.3 0.36001  94  -9   38.82
     0    -3   -29  7.131E+01  3.731E+01   502.3   606.0    305.5 0.38623  91   9   49.41
     0     3   -29  4.770E+01  3.765E+01   510.4   596.8    403.8 0.39043  98   9   37.98
     0    -4     0  2.967E+04  1.320E+03  1234.7  1320.2    979.0 0.04242 100  30   -5.51
     0     4     0  3.003E+04  1.336E+03  1244.9  1178.6   1003.4 0.04242  99  31    5.67
     0    -4     1  1.373E+03  6.179E+01  1256.7  1324.6    818.4 0.04501 100  35   -3.27
     0    -4    -1  1.324E+03  5.977E+01  1212.7  1321.6   1142.5 0.04337 100  34  -18.18
     0     4     1  1.543E+03  6.958E+01  1266.9  1177.2   1170.7 0.04337 100  34   19.16
     0     4    -1  1.444E+03  6.493E+01  1223.0  1174.1    845.5 0.04501  99  34    2.66
     0    -4     2  3.324E+04  1.479E+03  1278.6  1334.1    681.3 0.05058 100  36   -8.27
     0    -4    -2  3.293E+04  1.466E+03  1190.7  1328.5   1284.9 0.04762 100  32  -35.77
     0     4     2  3.705E+04  1.649E+03  1289.0  1170.3   1322.4 0.04762 100  34   37.72
     0     4    -2  3.358E+04  1.495E+03  1201.1  1164.7    716.5 0.05058 100  34    6.78
     0    -4     3  6.771E+02  3.135E+01  1300.6  1347.1    573.2 0.05829 100  44  -15.29
     0    -4    -3  7.085E+02  3.334E+01  1168.6  1339.7   1395.4 0.05442 100  41  -51.43
     0     4     3  5.065E+02  2.476E+01  1311.1  1159.1   1445.4 0.05442 100  48   54.50
     0     4    -3  5.303E+02  2.479E+01  1179.1  1151.7    619.8 0.05829 100  41   12.80
     0    -4     4  6.290E+02 -2.975E+01  1322.6  1362.5    489.9 0.06743 100  41  -21.93
     0    -4    -4  3.983E+02 -2.108E+01  1146.4  1353.8   1476.5 0.06297 100  43  -63.24
     0     4    -4  6.118E+02  2.878E+01  1157.1  1136.3    549.7 0.06743 100  35   18.37
     0    -4     5  1.388E+02  1.043E+01  1344.7  1379.5    425.2 0.07750 100  44  -27.60
     0     4    -5  1.526E+02  1.089E+01  1135.0  1119.3    499.0 0.07751 100  39   22.93
     0    -4     6  1.106E+03  5.178E+01  1366.9  1397.5    373.8 0.08820 100  45  -32.32
     0     4    -6  1.104E+03  5.128E+01  1112.9  1101.3    462.1 0.08822 100  41   26.52
     0    -4     7  1.251E+03  5.858E+01  1389.2  1416.2    331.9 0.09935 100  49  -36.26
     0     4    -7  1.152E+03  5.368E+01  1090.6  1082.5    435.0 0.09938 100  44   29.34
     0    -4     8  1.611E+02  1.594E+01  1411.7  1435.5    296.9 0.11082  98  40  -39.59
     0     4    -8  2.031E+02  1.606E+01  1068.1  1063.2    415.0 0.11085  92  43   31.54
     0    -4     9  1.198E+04  5.350E+02  1434.3  1455.3    267.1 0.12255 100  49  -42.46
     0    -4   -10  6.385E+03  2.867E+02  1013.2  1032.9     14.1 0.12900  97  46   78.39
     0     4   -10  5.583E+03  2.509E+02  1022.7  1023.4    389.3 0.13455  99  49   34.62
     0    -4   -11  7.800E+03  3.502E+02   990.1  1012.7     38.5 0.14109  84  51   75.67
     0     4   -11  7.318E+03  3.282E+02   999.6  1003.0    381.4 0.14669 100  44   35.69
     0    -4    12  8.737E+01  2.058E+01  1503.5  1516.3    197.2 0.15890  97  27  -49.12
     0    -4   -12  7.335E+01  1.985E+01   966.8   992.1     60.4 0.15336  97  25   73.29
     0     4   -12  1.153E+02  1.832E+01   976.4   982.4    375.8 0.15898 100  37   36.52
     0    -4    13  1.363E+04  6.098E+02  1527.1  1537.2    178.2 0.17134  95  49  -50.91
     0    -4   -13  1.430E+04  6.392E+02   943.2   971.4     80.2 0.16578  97  53   71.19
     0     4   -13  1.346E+04  6.015E+02   952.8   961.5    372.2 0.17143 100  52   37.16
     0    -4    14  3.164E+03  1.458E+02  1551.0  1558.3    160.8 0.18392  94  51  -52.55
     0    -4   -14  3.150E+03  1.450E+02   919.3   950.4     98.4 0.17835  96  60   69.30
     0     4   -14  3.229E+03  1.479E+02   928.9   940.4    370.0 0.18402 100  55   37.64
     0    -4    15  1.420E+02  2.307E+01  1575.2  1579.6    144.5 0.19663 100  29  -54.05
     0    -4   -15  8.518E+01  2.233E+01   895.1   929.1    115.2 0.19107 100  27   67.58
     0     4   -15  1.473E+02  2.227E+01   904.8   919.0    369.1 0.19675 100  29   38.00
     0    -4    16  2.214E+01  2.396E+01  1599.8  1601.2    129.2 0.20949 100  10  -55.46
     0    -4   -16  6.249E+01  2.458E+01   870.5   907.7    131.0 0.20393 100  10   66.01
     0     4   -16  1.064E+02  2.382E+01   880.2   897.5    369.2 0.20962 100  16   38.25
     0    -4    17  5.607E+02  3.903E+01  1624.8  1623.0    114.7 0.22248  99  52  -56.78
     0    -4   -17  5.183E+02  3.721E+01   845.5   886.0    145.9 0.21694 100  54   64.54
     0     4   -17  5.043E+02  3.571E+01   855.3   875.7    370.2 0.22264 100  56   38.41
     0    -4    18  8.599E+01  2.745E+01  1650.3  1645.0    101.0 0.23563 100  14  -58.03
     0    -4   -18  4.950E+01  2.689E+01   820.0   864.1    160.0 0.23009  98  11   63.17
     0     4   -18  7.170E+01  2.661E+01   829.9   853.6    372.0 0.23580 100  14   38.49
     0    -4    19  1.220E+03  6.385E+01  1676.1  1667.2     87.8 0.24892  99  58  -59.22
     0    -4   -20  1.526E+03  7.592E+01   767.8   819.6    186.5 0.25688  98  66   60.66
     0     4   -20  1.492E+03  7.460E+01   777.7   808.9    377.3 0.26258  99  62   38.45
     0    -4    21  1.587E+03  7.881E+01  1729.4  1712.4     62.7 0.27598  98  57  -61.44
     0    -4   -21  1.723E+03  8.485E+01   740.8   796.9    199.0 0.27052  94  68   59.49
     0     4   -21  1.779E+03  8.712E+01   750.9   786.1    380.7 0.27621  99  66   38.35
     0    -4    22  9.873E+01 -2.680E+01  1756.9  1735.5     50.8 0.28977  94  15  -62.49
     0    -4   -22  2.120E+02 -3.056E+01   713.3   774.0    211.1 0.28434  90  27   58.37
     0     4   -22  1.999E+02  2.878E+01   723.5   763.1    384.5 0.29001  98  31   38.20
     0    -4    23  4.904E+01  2.765E+01  1785.1  1758.7     39.2 0.30373  87   9  -63.51
     0    -4   -23  7.710E+00  2.676E+01   685.2   750.9    222.9 0.29833  89   8   57.30
     0     4   -23  1.872E+01  2.540E+01   695.4   739.8    388.7 0.30401  97   9   38.01
     0    -4    24  1.411E+01  2.801E+01  1813.8  1782.3     27.8 0.31789  86  10  -64.50
     0    -4   -24  3.242E+01  2.774E+01   656.4   727.4    234.4 0.31252  88  11   56.25
     0     4   -24  5.532E+01  2.696E+01   666.7   716.1    393.2 0.31818  95  16   37.79
     0    -4    25  3.318E+02  3.386E+01  1843.3  1806.2     16.7 0.33224  85  41  -65.47
     0    -4   -25  2.222E+02  3.198E+01   626.9   703.7    245.7 0.32692  88  34   55.24
     0     4   -25  2.135E+02  3.193E+01   637.3   692.2    398.0 0.33255  95  32   37.53
     0    -4    26  2.678E+02  3.169E+01  1873.6  1830.4      5.8 0.34679  75  39  -66.41
     0    -4   -26  3.185E+02  3.540E+01   596.6   679.6    256.7 0.34152  85  42   54.25
     0     4   -26  2.524E+02  3.177E+01   607.1   668.0    403.1 0.34713  99  39   37.24
     0    -4   -27  3.445E+01  3.099E+01   565.5   655.2    267.6 0.35636  85   8   53.29
     0     4   -27  4.731E+01  2.926E+01   576.1   643.4    408.5 0.36196  99  10   36.92
     0    -4   -29  1.019E+03  6.656E+01   500.6   605.2    288.9 0.38675  83  67   51.41
     0     4   -29  1.050E+03  6.698E+01   511.4   593.0    419.8 0.39229  98  62   36.20
     0    -5     0  1.235E+01  4.167E+00  1233.5  1337.9    975.9 0.05303 100  16   -5.49
     0     5     0  1.616E+01  4.202E+00  1246.2  1160.9   1006.4 0.05303 100  19    5.69
     0    -5     1  6.159E+02 -2.849E+01  1255.4  1341.8    845.8 0.05528 100  22   -3.00
     0    -5    -1  4.531E+02 -2.160E+01  1211.5  1338.7   1107.5 0.05361 100  44  -14.88
     0     5     1  3.969E+02 -1.921E+01  1268.2  1160.1   1141.1 0.05361 100  42   15.87
     0     5    -1  3.294E+02 -1.588E+01  1224.3  1157.0    878.5 0.05528 100  50    2.44
     0    -5     2  7.037E+03  3.138E+02  1277.4  1349.9    728.7 0.06006 100  37   -5.93
     0    -5    -2  6.833E+03  3.050E+02  1189.4  1344.1   1227.4 0.05696 100  35  -28.49
     0     5     2  6.939E+03  3.098E+02  1290.3  1154.6   1269.0 0.05696 100  38   30.42
     0     5    -2  6.778E+03  3.023E+02  1202.3  1148.8    768.1 0.06006 100  37    4.53
     0    -5     3  3.342E+01  5.581E+00  1299.4  1361.4    629.7 0.06683 100  23  -11.27
     0    -5    -3  3.545E+01  7.455E+00  1167.3  1353.4   1327.7 0.06262 100  19  -42.17
     0     5     3  7.300E+01  8.077E+00  1312.4  1145.3   1380.5 0.06262 100  36   45.16
     0     5    -3  4.981E+01  6.119E+00  1180.3  1137.4    679.1 0.06683 100  29    8.92
     0    -5     4  6.187E+03  2.764E+02  1321.4  1375.3    548.6 0.07505 100  37  -17.02
     0    -5    -4  5.402E+03  2.420E+02  1145.1  1365.7   1407.2 0.07005 100  38  -53.69
     0     5     4  5.566E+03  2.495E+02  1334.6  1133.1   1473.1 0.07005 100  41   57.82
     0     5    -4  5.951E+03  2.658E+02  1158.3  1123.5    610.1 0.07506 100  34   13.65
     0    -5     5  1.527E+04  6.805E+02  1343.5  1390.9    482.4 0.08434 100  46  -22.38
     0    -5    -5  1.691E+04  7.541E+02  1122.8  1380.1   1468.5 0.07878 100  40  -62.71
     0     5    -5  1.509E+04  6.725E+02  1136.2  1107.8    557.2 0.08435 100  43   17.92
     0    -5     6  2.052E+04  9.145E+02  1365.7  1407.9    428.0 0.09437 100  47  -27.10
     0     5    -6  2.052E+04  9.140E+02  1114.0  1090.9    516.8 0.09439 100  46   21.54
     0    -5     7  3.907E+03  1.760E+02  1388.0  1425.7    382.7 0.10497 100  45  -31.20
     0     5    -7  3.723E+03  1.675E+02  1091.7  1073.0    485.8 0.10499 100  45   24.52
     0    -5     8  2.454E+02  1.808E+01  1410.5  1444.2    344.2 0.11597 100  49  -34.76
     0    -5     9  3.102E+03  1.410E+02  1433.2  1463.3    311.1 0.12732 100  46  -37.87
     0     5    -9  3.022E+03  1.371E+02  1046.6  1035.4    443.8 0.12736  99  49   28.92
     0     5   -10  7.508E+01  1.443E+01  1023.8  1015.9    429.8 0.13899 100  30   30.52
     0     5   -11  4.084E+02  2.552E+01  1000.8   995.9    419.1 0.15083 100  51   31.82
     0    -5    12  7.288E+02  4.036E+01  1502.4  1523.0    233.1 0.16281 100  51  -45.24
     0    -5   -12  8.511E+02  4.496E+01   965.5   987.6     22.1 0.15601 100  54   78.22
     0     5   -12  7.141E+02  3.826E+01   977.5   975.7    411.1 0.16288 100  51   32.87
     0    -5    13  1.530E+02  2.391E+01  1526.0  1543.6    212.0 0.17503 100  37  -47.23
     0    -5   -13  9.119E+01  2.281E+01   941.9   967.3     44.5 0.16819 100  31   75.76
     0     5   -13  1.446E+02  2.107E+01   953.9   955.1    405.2 0.17512 100  35   33.71
     0    -5    14  6.150E+01  2.478E+01  1549.9  1564.4    192.6 0.18742  91  16  -49.06
     0    -5   -14  4.213E+01  2.351E+01   918.0   946.6     65.0 0.18056  94  17   73.56
     0     5   -14  5.732E+01  2.022E+01   930.0   934.3    401.1 0.18753 100  13   34.38
     0    -5    15  8.227E+02  4.565E+01  1574.2  1585.5    174.6 0.19998 100  53  -50.74
     0    -5   -15  8.362E+02  4.578E+01   893.7   925.7     83.9 0.19310 100  53   71.56
     0     5   -15  8.080E+02  4.436E+01   905.8   913.2    398.4 0.20009  97  58   34.90
     0    -5    16  2.125E+03  1.012E+02  1598.8  1606.8    157.7 0.21269 100  57  -52.30
     0    -5   -16  2.155E+03  1.025E+02   869.1   904.5    101.4 0.20581 100  60   69.73
     0     5   -16  2.215E+03  1.045E+02   881.3   891.8    396.9 0.21283  97  56   35.31
     0    -5    17  1.585E+03  7.887E+01  1623.8  1628.4    141.8 0.22556  96  57  -53.77
     0    -5   -17  1.552E+03  7.734E+01   844.1   883.0    117.9 0.21867 100  61   68.05
     0     5   -17  1.735E+03  8.438E+01   856.3   870.2    396.5 0.22571  97  59   35.61
     0    -5    18  1.699E+03  8.396E+01  1649.2  1650.2    126.7 0.23859 100  56  -55.15
     0    -5   -18  1.753E+03  8.587E+01   818.6   861.3    133.5 0.23172 100  64   66.49
     0    -5    19  2.445E+02  2.984E+01  1675.1  1672.3    112.4 0.25178  99  39  -56.46
     0     5   -19  2.256E+02  2.868E+01   805.1   826.3    398.1 0.25196  97  35   35.95
     0    -5   -20  2.775E+01  2.398E+01   766.3   817.2    162.6 0.25828  98  12   63.63
     0     5   -20  3.855E+01  2.389E+01   778.8   803.9    399.9 0.26533  99   9   36.01
     0    -5    21  1.652E+03  8.174E+01  1728.4  1717.3     85.3 0.27866  98  59  -58.90
     0    -5   -21  1.679E+03  8.258E+01   739.3   794.7    176.2 0.27184  97  72   62.32
     0     5   -21  1.765E+03  8.627E+01   751.9   781.2    402.3 0.27888 100  66   36.01
     0    -5    22  9.754E+02  5.423E+01  1755.9  1740.2     72.4 0.29236  97  59  -60.05
     0    -5   -22  9.462E+02  5.339E+01   711.8   771.9    189.3 0.28557  96  68   61.07
     0     5   -22  9.849E+02  5.420E+01   724.5   758.3    405.1 0.29261 100  66   35.96
     0    -5    23  5.383E+01  2.555E+01  1784.1  1763.4     60.0 0.30625  96  15  -61.16
     0    -5   -23  4.797E+01  2.626E+01   683.6   748.9    202.1 0.29950  92  12   59.87
     0     5   -23  3.654E+01  2.539E+01   696.4   735.1    408.5 0.30652 100  14   35.86
     0    -5    24  1.189E+02  2.848E+01  1812.9  1787.0     47.8 0.32033  89  24  -62.23
     0    -5   -24  1.382E+02  2.959E+01   654.8   725.6    214.4 0.31362  88  28   58.72
     0     5   -24  1.377E+02  2.734E+01   667.7   711.5    412.2 0.32062  99  24   35.71
     0    -5    25  7.220E+01  2.846E+01  1842.4  1810.8     36.0 0.33463  85   9  -63.28
     0    -5   -25  5.801E+01  2.915E+01   625.3   701.9    226.5 0.32795  87  10   57.60
     0     5   -25  5.310E+01  2.826E+01   638.3   687.7    416.3 0.33495  99  12   35.53
     0    -5    26  2.013E+02  3.083E+01  1872.6  1834.9     24.3 0.34914  84  28  -64.29
     0    -5   -26  1.540E+02  3.106E+01   595.0   677.9    238.3 0.34250  86  23   56.52
     0     5   -26  1.184E+02  2.896E+01   608.1   663.5    420.7 0.34947  99  19   35.31
     0    -5    27  2.018E+02  3.348E+01  1903.7  1859.5     13.0 0.36386  83  24  -65.29
     0    -5   -27  2.100E+02  3.389E+01   563.8   653.6    249.9 0.35727  86  29   55.46
     0     5   -27  2.467E+02  3.423E+01   577.1   638.9    425.4 0.36423  89  36   35.06
     0     5   -28  1.453E+03  7.927E+01   545.2   614.0    430.4 0.37923  97  72   34.77
     0    -5   -29  4.714E+01  3.956E+01   498.9   603.8    272.4 0.38759  80   7   53.43
     0     5   -29  5.651E+01  3.936E+01   512.4   588.7    435.7 0.39447  98   7   34.46
     0    -6     0  7.810E+03  3.482E+02  1232.2  1355.6    972.8 0.06363 100  38   -5.48
     0     6     0  7.957E+03  3.549E+02  1247.5  1143.1   1009.5 0.06363 100  34    5.71
     0    -6     1  2.973E+02  1.485E+01  1254.2  1359.2    863.6 0.06566 100  38   -3.01
     0    -6    -1  2.571E+02  1.344E+01  1210.2  1356.1   1082.7 0.06398 100  44  -12.82
     0     6     1  2.315E+02  1.269E+01  1269.5  1142.7   1122.1 0.06397 100  43   13.84
     0     6    -1  2.638E+02  1.345E+01  1225.5  1139.6    902.0 0.06566 100  36    2.49
     0    -6     2  1.339E+03  6.068E+01  1276.1  1366.4    762.1 0.06985 100  35   -4.66
     0    -6    -2  1.570E+03  7.127E+01  1188.1  1360.4   1185.5 0.06668 100  34  -23.60
     0     6     2  1.621E+03  7.371E+01  1291.6  1138.4   1231.7 0.06667 100  38   25.53
     0     6    -2  1.409E+03  6.386E+01  1203.5  1132.4    806.2 0.06986 100  32    3.33
     0    -6     3  2.637E+03  1.185E+02  1298.1  1376.6    672.4 0.07587 100  37   -8.64
     0    -6    -3  2.490E+03  1.124E+02  1166.0  1368.2   1275.5 0.07145 100  38  -35.28
     0     6     3  2.480E+03  1.123E+02  1313.7  1130.5   1331.8 0.07145 100  43   38.21
     0     6    -3  2.630E+03  1.182E+02  1181.6  1122.2    725.4 0.07588 100  33    6.41
     0    -6     4  7.408E+02 -3.494E+01  1320.2  1389.2    595.5 0.08333  98  45  -13.47
     0    -6    -4  5.615E+02 -2.818E+01  1143.8  1378.9   1350.7 0.07796 100  47  -45.96
     0     6     4  4.627E+02 -2.396E+01  1335.9  1119.9   1419.1 0.07795 100  47   49.99
     0     6    -4  6.854E+02 -3.250E+01  1159.5  1109.6    659.4 0.08334 100  39   10.25
     0    -6     5  6.959E+03  3.110E+02  1342.3  1403.7    530.2 0.09189 100  40  -18.31
     0    -6    -5  7.710E+03  3.450E+02  1121.4  1391.8   1411.7 0.08579 100  41  -54.92
     0     6     5  8.188E+03  3.667E+02  1358.3  1107.0   1493.6 0.08578  99  43   60.11
     0     6    -5  7.003E+03  3.130E+02  1137.4  1095.1    606.6 0.09190 100  37   14.05
     0    -6     6  9.750E+02 -4.607E+01  1364.5  1419.5    474.9 0.10128 100  43  -22.83
     0    -6    -6  1.401E+03 -6.585E+01  1099.0  1406.4   1460.5 0.09465 100  42  -62.18
     0     6    -6  9.594E+02  4.506E+01  1115.2  1079.2    564.6 0.10130 100  40   17.48
     0    -6     7  4.284E+03  1.927E+02  1386.9  1436.4    427.7 0.11131 100  43  -26.90
     0     6    -7  4.439E+03  1.996E+02  1092.9  1062.3    531.4 0.11134  83  42   20.44
     0    -6     8  6.794E+02  3.477E+01  1409.4  1454.2    387.1 0.12184 100  51  -30.54
     0     6    -9  1.564E+04  6.977E+02  1047.7  1026.1    484.3 0.13280 100  44   25.06
     0    -6    10  5.614E+01  1.663E+01  1454.9  1491.5    320.3 0.14401 100  20  -36.67
     0     6   -10  6.468E+01  1.410E+01  1024.9  1007.2    467.8 0.14407 100  19   26.82
     0     6   -11  8.405E+03  3.765E+02  1001.8   987.8    454.8 0.15560 100  48   28.28
     0    -6    12  2.091E+02  2.299E+01  1501.4  1530.8    267.2 0.16731 100  43  -41.64
     0     6   -12  2.111E+02  2.037E+01   978.5   967.9    444.7 0.16738  97  42   29.50
     0    -6    13  5.617E+03 -2.538E+02  1525.0  1550.9    244.3 0.17929 100  56  -43.79
     0    -6   -13  6.906E+03 -3.110E+02   940.6   962.0     10.0 0.17126  92  53   80.27
     0     6   -13  5.745E+03  2.589E+02   954.9   947.8    436.9 0.17938 100  49   30.50
     0    -6    14  9.152E+02  4.931E+01  1548.9  1571.4    223.1 0.19147 100  53  -45.76
     0    -6   -14  9.627E+02  5.138E+01   916.6   941.8     32.5 0.18338 100  55   77.77
     0     6   -14  9.141E+02  4.803E+01   931.1   927.3    431.0 0.19157 100  56   31.32
     0    -6    15  3.708E+01  2.235E+01  1573.2  1592.2    203.6 0.20384 100  14  -47.59
     0    -6   -15 -9.410E+00  2.226E+01   892.3   921.2     53.2 0.19571  98  -9   75.51
     0     6   -15  4.273E+01  2.070E+01   906.8   906.5    426.7 0.20395 100  12   31.98
     0    -6    16  3.711E+03  1.706E+02  1597.8  1613.3    185.3 0.21639 100  53  -49.29
     0    -6   -16  3.690E+03  1.694E+02   867.7   900.3     72.5 0.20823 100  59   73.45
     0     6   -16  3.834E+03  1.754E+02   882.3   885.4    423.8 0.21652 100  58   32.52
     0    -6    17  3.361E+02  3.202E+01  1622.8  1634.7    168.1 0.22910 100  46  -50.88
     0    -6   -17  2.605E+02  3.048E+01   842.6   879.1     90.5 0.22094 100  40   71.55
     0     6   -17  4.089E+02  3.188E+01   857.3   864.0    422.0 0.22925 100  49   32.94
     0    -6    18  1.832E+02  2.878E+01  1648.2  1656.3    151.8 0.24200 100  29  -52.38
     0    -6   -18  1.435E+02  2.816E+01   817.1   857.7    107.5 0.23383 100  28   69.80
     0     6   -19  3.533E+02  3.074E+01   806.1   820.4    421.2 0.25524 100  51   33.50
     0    -6    20  6.040E+01  2.549E+01  1700.5  1700.4    121.5 0.26831  97  17  -55.15
     0    -6   -20  7.716E+01  2.458E+01   764.7   813.9    139.0 0.26016  99  21   66.62
     0     6   -20  8.162E+01  2.368E+01   779.7   798.1    422.0 0.26851 100  21   33.67
     0    -6    21  4.461E+02  3.469E+01  1727.5  1722.9    107.3 0.28172  99  54  -56.43
     0    -6   -21  4.097E+02  3.325E+01   737.8   791.6    153.6 0.27360  96  56   65.16
     0     6   -21  4.992E+02  3.604E+01   752.9   775.6    423.4 0.28195 100  55   33.76
     0    -6    22  1.573E+02  2.760E+01  1755.0  1745.7     93.6 0.29535  97  29  -57.67
     0    -6   -22  1.630E+02  2.749E+01   710.2   769.1    167.8 0.28723  96  33   63.78
     0     6   -22  2.339E+02  2.783E+01   725.4   752.8    425.4 0.29559 100  35   33.79
     0    -6    23  6.527E+02  4.209E+01  1783.1  1768.8     80.3 0.30914  96  58  -58.86
     0    -6   -23  6.632E+02  4.224E+01   682.0   746.2    181.4 0.30106  95  64   62.46
     0     6   -23  6.868E+02  4.346E+01   697.3   729.7    428.0 0.30941  99  63   33.77
     0    -6    24  2.661E+02  2.995E+01  1811.9  1792.3     67.5 0.32316  96  42  -60.01
     0    -6   -24  3.637E+02  3.334E+01   653.2   723.0    194.6 0.31512  93  49   61.19
     0     6   -24  4.790E+02  3.726E+01   668.6   706.2    430.9 0.32345  99  53   33.70
     0    -6    25  4.524E+02  3.596E+01  1841.5  1816.0     54.9 0.33738  94  54  -61.13
     0    -6   -25  4.435E+02  3.793E+01   623.6   699.4    207.5 0.32937  87  54   59.98
     0     6   -25  4.203E+02  3.664E+01   639.2   682.4    434.3 0.33769  99  47   33.59
     0    -6    26  1.366E+02  2.961E+01  1871.7  1840.1     42.7 0.35182  84  19  -62.22
     0    -6   -26  1.519E+02  3.125E+01   593.2   675.6    220.0 0.34385  86  26   58.80
     0     6   -26  1.650E+02  3.004E+01   609.0   658.3    438.1 0.35215  99  27   33.44
     0    -6    27  9.897E+01  3.196E+01  1902.9  1864.6     30.7 0.36649  83  18  -63.28
     0    -6   -27  8.361E+01  3.228E+01   562.1   651.4    232.2 0.35857  86  14   57.66
     0     6   -28  8.538E+01  3.472E+01   546.1   608.9    446.6 0.38178  99  10   33.02
     0     6   -29  1.254E+03  7.383E+01   513.2   583.6    451.3 0.39700  99  65   32.76
     0    -7     0  4.038E+00  5.508E+00  1230.9  1373.4    969.8 0.07422 100  10   -5.46
     0     7     0  1.095E+01  6.045E+00  1248.8  1125.3   1012.5 0.07422 100   9    5.73
     0    -7     1  1.497E+03  6.777E+01  1252.9  1376.7    875.7 0.07608 100  39   -3.10
     0    -7    -1  1.537E+03  6.977E+01  1208.9  1373.6   1064.1 0.07440 100  38  -11.42
     0     7     1  1.604E+03  7.298E+01  1270.8  1125.2   1109.2 0.07440 100  37   12.49
     0     7    -1  1.631E+03  7.386E+01  1226.8  1122.1    919.9 0.07608 100  41    2.62
     0    -7     2  5.649E+03  2.523E+02  1274.9  1383.2    786.5 0.07985 100  35   -3.96
     0    -7    -2  5.813E+03  2.599E+02  1186.8  1377.1   1153.6 0.07662 100  37  -20.18
     0     7     2  5.572E+03  2.494E+02  1292.9  1121.7   1204.8 0.07662 100  40   22.11
     0     7    -2  5.963E+03  2.664E+02  1204.8  1115.6    835.6 0.07986 100  33    2.69
     0    -7     3  1.044E+04  4.656E+02  1296.9  1392.4    705.2 0.08528 100  34   -6.92
     0    -7    -3  1.108E+04  4.941E+02  1164.7  1383.8   1234.4 0.08072 100  40  -30.11
     0     7     3  1.149E+04  5.128E+02  1315.0  1115.0   1294.6 0.08072  99  40   33.01
     0     7    -3  1.117E+04  4.980E+02  1182.8  1106.4    762.2 0.08529 100  32    4.77
     0    -7     4  2.794E+02  1.557E+01  1319.0  1403.9    633.1 0.09209 100  54  -10.89
     0    -7    -4  3.025E+02  1.819E+01  1142.4  1393.1   1304.5 0.08643 100  46  -39.76
     0     7     4  2.796E+02  1.721E+01  1337.3  1105.6   1375.9 0.08643 100  48   43.72
     0     7    -4  2.391E+02  1.421E+01  1160.7  1094.8    700.1 0.09209 100  49    7.80
     0    -7     5  5.480E+03  2.453E+02  1341.1  1417.3    570.1 0.09999 100  40  -15.17
     0    -7    -5  5.089E+03  2.287E+02  1120.1  1404.7   1363.5 0.09348 100  41  -48.34
     0     7     5  4.891E+03  2.202E+02  1359.6  1094.1   1447.7 0.09346 100  44   53.43
     0     7    -5  5.401E+03  2.418E+02  1138.6  1081.4    648.7 0.10001 100  36   11.06
     0    -7     6  5.727E+02 -2.866E+01  1363.4  1432.2    515.2 0.10878 100  51  -19.35
     0    -7    -6  1.120E+03 -5.381E+01  1097.7  1418.1   1412.4 0.10160 100  49  -55.61
     0     7    -6  6.367E+02  3.131E+01  1116.4  1066.6    606.5 0.10880 100  47   14.19
     0    -7     7  3.753E+03  1.692E+02  1385.8  1448.2    467.4 0.11827 100  50  -23.27
     0    -7    -7  3.349E+03  1.524E+02  1075.1  1432.9   1452.4 0.11057 100  47  -61.64
     0    -7     8  6.072E+01  1.369E+01  1408.3  1465.2    425.5 0.12831  89  23  -26.87
     0    -7    -8  3.728E+01  1.652E+01  1052.3  1448.8   1485.1 0.12021 100  17  -66.61
     0     7    -8  8.958E+01  1.253E+01  1071.5  1033.6    544.2 0.12834  99  33   19.52
     0     7    -9  2.339E+03  1.070E+02  1048.8  1015.9    521.5 0.13884 100  47   21.67
     0    -7    10  1.304E+03  6.290E+01  1453.8  1501.2    355.6 0.14968 100  47  -33.13
     0     7   -10  1.302E+03  6.189E+01  1026.0   997.5    503.2 0.14973 100  53   23.51
     0     7   -11  6.306E+01  1.602E+01  1002.9   978.6    488.4 0.16093 100  19   25.08
     0    -7    12  5.839E+01  2.023E+01  1500.3  1539.5    299.3 0.17235  99  14  -38.31
     0     7   -12  9.488E+01  1.886E+01   979.6   959.3    476.5 0.17242  88  34   26.41
     0    -7    13  2.548E+03  1.185E+02  1523.9  1559.2    274.8 0.18407 100  50  -40.58
     0     7   -13  2.590E+03  1.197E+02   956.0   939.5    467.1 0.18416 100  56   27.53
     0    -7    14  9.038E+01  2.450E+01  1547.9  1579.3    252.3 0.19602  99  18  -42.67
     0     7   -14  7.725E+01  2.136E+01   932.1   919.4    459.6 0.19612 100  25   28.46
     0    -7    15  2.176E+00  2.164E+01  1572.2  1599.8    231.4 0.20818 100   9  -44.61
     0    -7   -15 -7.987E-01  2.273E+01   890.9   915.7     23.5 0.19889 100  -9   79.41
     0     7   -15  4.848E+01  2.094E+01   907.8   898.9    453.9 0.20829 100  16   29.25
     0    -7    16  7.823E+02  4.595E+01  1596.8  1620.6    211.8 0.22054 100  58  -46.42
     0    -7   -16  7.709E+02  4.540E+01   866.2   895.2     44.3 0.21120 100  58   77.13
     0     7   -16  8.708E+02  4.807E+01   883.3   878.0    449.7 0.22067 100  58   29.89
     0    -7    17  4.415E+02  3.540E+01  1621.8  1641.7    193.5 0.23309  98  52  -48.12
     0    -7   -17  4.408E+02  3.472E+01   841.1   874.4     63.7 0.22372 100  53   75.03
     0     7   -17  4.993E+02  3.487E+01   858.3   856.9    446.7 0.23324 100  56   30.42
     0    -7    18  5.329E+02  3.808E+01  1647.3  1663.2    176.1 0.24583 100  53  -49.72
     0    -7   -18  4.997E+02  3.726E+01   815.6   853.2     82.0 0.23644  99  58   73.09
     0     7   -19  4.890E+03  2.227E+02   807.0   813.7    443.8 0.25894 100  60   31.17
     0    -7    20  1.089E+02  2.567E+01  1699.6  1706.9    143.9 0.27188  99  24  -52.67
     0    -7   -20  1.145E+02  2.503E+01   763.2   809.9    115.7 0.26248  99  23   69.60
     0     7   -20  1.741E+02  2.556E+01   780.6   791.7    443.6 0.27208 100  33   31.42
     0    -7    21  1.569E+03  7.855E+01  1726.6  1729.3    128.8 0.28519  98  62  -54.05
     0    -7   -21  1.419E+03  7.192E+01   736.1   787.8    131.4 0.27580  98  72   68.00
     0     7   -21  1.392E+03  7.064E+01   753.8   769.3    444.1 0.28541 100  64   31.60
     0    -7    22 -2.118E+00  2.500E+01  1754.1  1751.9    114.3 0.29870  97  -8  -55.37
     0    -7   -22  3.981E+01  2.448E+01   708.5   765.4    146.5 0.28932  99   8   66.49
     0     7   -22  2.744E+01  2.415E+01   726.3   746.6    445.3 0.29894 100   9   31.71
     0    -7    23  4.752E+02  3.620E+01  1782.3  1774.9    100.3 0.31241  98  53  -56.63
     0    -7   -23  4.787E+02  3.585E+01   680.3   742.7    161.0 0.30304  95  58   65.05
     0     7   -23  5.075E+02  3.747E+01   698.2   723.6    447.1 0.31268 100  54   31.76
     0    -7    24  4.318E+02  3.504E+01  1811.1  1798.2     86.7 0.32633  95  50  -57.86
     0    -7   -24  4.443E+02  3.579E+01   651.4   719.7    175.0 0.31700  94  54   63.68
     0     7   -24  4.749E+02  3.710E+01   669.5   700.3    449.3 0.32662 100  55   31.76
     0    -7    25  8.339E+01  2.744E+01  1840.6  1821.9     73.5 0.34047  94  17  -59.04
     0    -7   -25  9.218E+01  2.830E+01   621.8   696.3    188.6 0.33117  93  16   62.36
     0     7   -25  8.855E+01  2.923E+01   640.0   676.6    452.1 0.34077 100  17   31.72
     0    -7    26  3.298E+01  2.596E+01  1870.9  1845.9     60.7 0.35483  93  11  -60.19
     0    -7   -26  2.730E+01  2.845E+01   591.4   672.5    201.8 0.34557  89  10   61.09
     0     7   -26  2.011E+01  2.853E+01   609.8   652.5    455.2 0.35516  99   9   31.62
     0    -7    27  1.146E+02  3.131E+01  1902.1  1870.3     48.1 0.36943  86  20  -61.31
     0    -7   -27  1.569E+02  3.358E+01   560.2   648.5    214.7 0.36022  85  26   59.86
     0     7   -28  8.919E+02  5.776E+01   546.9   603.3    462.6 0.38467  98  65   31.32
     0     7   -29  3.044E+02  4.234E+01   514.0   578.0    466.8 0.39980  98  33   31.11
     0    -8     0  3.415E+04  1.520E+03  1229.6  1391.2    966.7 0.08481 100  33   -5.44
     0     8     0  3.576E+04  1.592E+03  1250.1  1107.5   1015.6 0.08481 100  33    5.75
     0    -8     1  9.177E+02  4.247E+01  1251.6  1394.3    884.2 0.08655 100  37   -3.23
     0    -8    -1  8.915E+02  4.155E+01  1207.6  1391.2   1049.3 0.08487 100  39  -10.43
     0     8     1  9.010E+02  4.229E+01  1272.1  1107.6   1100.3 0.08487 100  39   11.53
     0     8    -1  9.405E+02  4.367E+01  1228.1  1104.5    934.2 0.08655 100  36    2.79
     0    -8     2  5.922E+03  2.647E+02  1273.7  1400.2    804.8 0.08999 100  36   -3.58
     0    -8    -2  6.212E+03  2.778E+02  1185.5  1394.1   1128.4 0.08673 100  38  -17.69
     0     8     2  6.263E+03  2.803E+02  1294.2  1104.7   1184.8 0.08672 100  42   19.64
     0     8    -2  6.138E+03  2.743E+02  1206.0  1098.5    859.1 0.08999 100  34    2.36
     0    -8     3  2.444E+03  1.102E+02  1295.7  1408.7    730.8 0.09494 100  42   -5.77
     0    -8    -3  2.433E+03  1.103E+02  1163.3  1399.9   1201.3 0.09028 100  44  -26.17
     0     8     3  2.323E+03  1.055E+02  1316.4  1098.9   1265.9 0.09027 100  41   29.06
     0     8    -3  2.523E+03  1.138E+02  1184.0  1090.1    792.2 0.09494 100  39    3.70
     0    -8     4  2.913E+04  1.297E+03  1317.8  1419.3    663.6 0.10118 100  38   -9.02
     0    -8    -4  2.846E+04  1.268E+03  1141.1  1408.1   1266.1 0.09534 100  42  -34.79
     0     8     4  2.962E+04  1.320E+03  1338.6  1090.7   1341.1 0.09533 100  43   38.71
     0     8    -4  3.106E+04  1.383E+03  1161.9  1079.5    734.2 0.10119 100  34    6.03
     0    -8     5  6.746E+03  3.017E+02  1340.0  1431.8    603.4 0.10853 100  45  -12.73
     0    -8    -5  7.451E+03  3.339E+02  1118.8  1418.6   1322.4 0.10170 100  42  -42.81
     0     8     5  7.395E+03  3.316E+02  1361.0  1080.2   1409.4 0.10168 100  46   47.82
     0     8    -5  6.793E+03  3.037E+02  1139.8  1067.0    684.8 0.10854 100  41    8.77
     0    -8     6  3.080E+02  1.830E+01  1362.2  1445.7    549.8 0.11676 100  49  -16.54
     0    -8    -6  2.976E+02  2.020E+01  1096.3  1430.8   1370.4 0.10914 100  50  -49.89
     0     8     6  2.908E+02  2.143E+01  1383.4  1068.0   1470.5 0.10912 100  47   56.05
     0    -8     7  1.030E+03 -4.913E+01  1384.6  1460.9    502.2 0.12573 100  55  -20.24
     0    -8    -7  1.435E+03 -6.842E+01  1073.7  1444.5   1410.7 0.11748 100  47  -55.97
     0     8    -7  1.043E+03  4.935E+01  1095.1  1037.9    608.5 0.12576 100  46   14.18
     0    -8    -8  2.233E+03  1.040E+02  1050.9  1459.5   1444.4 0.12655 100  48  -61.11
     0     8    -8  1.662E+03  7.690E+01  1072.6  1021.7    579.7 0.13534 100  50   16.58
     0    -8     9  3.805E+02  2.407E+01  1429.9  1494.1    422.1 0.14537 100  52  -26.96
     0     8    -9  4.520E+02  2.591E+01  1049.9  1004.6    555.8 0.14541 100  57   18.71
     0    -8    10  3.288E+02  2.400E+01  1452.8  1511.8    388.1 0.15587  99  51  -29.95
     0    -8   -10  3.043E+02  2.675E+01  1004.8  1492.2   1495.5 0.14642  93  43  -69.05
     0     8   -10  3.656E+02  2.332E+01  1027.1   986.9    536.1 0.15592 100  50   20.57
     0     8   -11  5.186E+03  2.336E+02  1004.0   968.6    519.8 0.16678 100  53   22.19
     0    -8    12  1.688E+02  2.219E+01  1499.3  1549.0    329.3 0.17789 100  38  -35.25
     0    -8    13  1.211E+03  6.117E+01  1522.9  1568.4    303.6 0.18934 100  53  -37.60
     0     8   -13  1.267E+03  6.248E+01   957.0   930.4    495.7 0.18942  99  58   24.79
     0    -8    14  8.578E+02  4.824E+01  1546.9  1588.1    279.9 0.20104 100  54  -39.78
     0     8   -14  7.988E+02  4.398E+01   933.1   910.6    487.0 0.20114 100  56   25.82
     0    -8    15  2.216E+02  2.681E+01  1571.2  1608.2    257.9 0.21297 100  34  -41.81
     0     8   -15  1.197E+02  2.263E+01   908.8   890.5    480.0 0.21309 100  19   26.69
     0    -8    16  2.351E+02  2.782E+01  1595.8  1628.7    237.2 0.22513 100  39  -43.71
     0    -8   -16  1.756E+02  2.774E+01   864.7   889.2     16.9 0.21467 100  32   80.76
     0     8   -16  3.286E+02  2.950E+01   884.2   869.9    474.6 0.22526 100  49   27.42
     0    -8    17  1.563E+02  2.760E+01  1620.9  1649.6    217.9 0.23750 100  27  -45.50
     0    -8   -17  9.967E+01  2.747E+01   839.6   868.7     37.6 0.22699 100  28   78.47
     0    -8    18  7.033E+02  4.414E+01  1646.4  1670.8    199.6 0.25008  99  58  -47.18
     0     8   -18  8.435E+02  4.889E+01   833.8   827.9    467.6 0.25024  98  57   28.54
     0    -8   -19  2.773E+02  3.082E+01   788.0   826.6     75.4 0.25227  99  45   74.40
     0     8   -19  2.673E+02  2.956E+01   807.9   806.4    465.7 0.26304 100  41   28.95
     0    -8    20  1.472E+02  2.686E+01  1698.8  1714.1    165.6 0.27584  98  30  -50.30
     0    -8   -20  1.411E+02  2.545E+01   761.5   805.1     92.9 0.26524 100  27   72.56
     0     8   -20  1.683E+02  2.649E+01   781.5   784.5    464.6 0.27604 100  31   29.28
     0    -8    21  1.181E+03  6.219E+01  1725.7  1736.3    149.8 0.28903  99  62  -51.75
     0    -8   -21  1.196E+03  6.280E+01   734.5   783.2    109.5 0.27841  98  69   70.83
     0     8   -21  1.287E+03  6.664E+01   754.6   762.3    464.3 0.28923 100  62   29.53
     0    -8    22  5.548E+02  3.864E+01  1753.3  1758.8    134.5 0.30241  97  56  -53.14
     0    -8   -22  4.730E+02  3.566E+01   706.8   761.0    125.5 0.29181  97  59   69.19
     0     8   -22  4.835E+02  3.603E+01   727.1   739.8    464.8 0.30266 100  55   29.71
     0    -8    23  5.954E+02  4.076E+01  1781.5  1781.6    119.8 0.31602  96  56  -54.47
     0    -8   -23  5.658E+02  3.876E+01   678.6   738.5    140.8 0.30543  97  65   67.64
     0     8   -23  6.348E+02  4.195E+01   699.0   716.9    465.8 0.31628 100  58   29.83
     0    -8    24  2.505E+01  2.571E+01  1810.3  1804.8    105.6 0.32983  96  11  -55.76
     0    -8   -24  2.139E+01  2.663E+01   649.6   715.6    155.6 0.31927  93   8   66.16
     0     8   -24  4.247E+01  2.720E+01   670.3   693.7    467.4 0.33012  99  11   29.89
     0    -8    25  5.681E+02  4.080E+01  1839.9  1828.4     91.8 0.34389  94  56  -57.00
     0    -8   -25  5.083E+02  3.893E+01   620.0   692.4    169.9 0.33336  92  61   64.74
     0     8   -25  4.753E+02  3.959E+01   640.8   670.1    469.5 0.34419  99  52   29.90
     0    -8    26  1.817E+01  2.641E+01  1870.2  1852.3     78.3 0.35815  93   5  -58.21
     0    -8   -26  1.524E+00  2.763E+01   589.5   668.8    183.8 0.34767  91   5   63.38
     0     8   -26 -3.936E+01  2.929E+01   610.5   646.1    472.0 0.35849  99  -8   29.87
     0    -8    27  3.894E+02  3.602E+01  1901.3  1876.6     65.2 0.37268  92  46  -59.39
     0    -8   -27  4.490E+02  4.037E+01   558.2   644.9    197.3 0.36222  88  53   62.06
     0     8   -28  5.626E+00  3.457E+01   547.5   597.0    478.3 0.38783  98   5   29.67
     0     8   -29  1.341E+02  3.881E+01   514.7   571.8    482.0 0.40291  98  19   29.51
     0    -9     0  3.327E+01  7.446E+00  1228.3  1409.1    963.7 0.09539 100  18   -5.42
     0     9     0  5.914E+00  7.862E+00  1251.4  1089.7   1018.6 0.09539 100   9    5.77
     0    -9     1  1.777E+04  7.916E+02  1250.4  1412.0    890.1 0.09703 100  38   -3.36
     0    -9    -1  1.794E+04  7.996E+02  1206.3  1408.8   1037.0 0.09536 100  42   -9.68
     0     9     1  1.838E+04  8.192E+02  1273.4  1089.9   1094.0 0.09535 100  40   10.82
     0     9    -1  1.957E+04  8.718E+02  1229.3  1086.8    946.1 0.09703  99  40    2.96
     0    -9     2  1.435E+03 -6.555E+01  1272.4  1417.5    818.7 0.10020 100  39   -3.38
     0    -9    -2  1.707E+03 -7.811E+01  1184.2  1411.3   1107.8 0.09693 100  38  -15.82
     0     9     2  1.870E+03  8.552E+01  1295.5  1087.5   1169.7 0.09693 100  41   17.80
     0     9    -2  1.594E+03  7.272E+01  1207.3  1081.3    878.5 0.10020 100  37    2.20
     0    -9     3  1.913E+04  8.521E+02  1294.5  1425.3    751.1 0.10476  99  40   -5.00
     0    -9    -3  1.919E+04  8.553E+02  1162.0  1416.3   1173.9 0.10004 100  39  -23.12
     0     9     3  1.894E+04  8.442E+02  1317.7  1082.5   1243.3 0.10004 100  41   26.01
     0     9    -3  2.003E+04  8.925E+02  1185.2  1073.5    817.2 0.10477 100  35    2.99
     0    -9     4  4.711E+02 -2.415E+01  1316.6  1435.2    688.5 0.11055 100  46   -7.65
     0    -9    -4  3.584E+02 -2.086E+01  1139.7  1423.7   1234.0 0.10456 100  47  -30.78
     0     9     4  1.866E+02 -1.582E+01  1340.0  1075.1   1312.9 0.10455 100  42   34.67
     0     9    -4  3.801E+02 -2.044E+01  1163.1  1063.6    763.0 0.11056  96  39    4.75
     0    -9     5  4.615E+01 -9.567E+00  1338.8  1446.8    631.3 0.11739 100  23  -10.85
     0    -9    -5  1.496E+02 -1.507E+01  1117.4  1433.1   1287.2 0.11032 100  38  -38.18
     0     9     5  1.650E+02  1.608E+01  1362.3  1065.7   1377.4 0.11031 100  42   43.13
     0    -9     6  8.384E+03  3.747E+02  1361.1  1459.9    579.5 0.12513 100  50  -14.28
     0    -9    -6  8.107E+03  3.635E+02  1094.9  1444.4   1333.6 0.11717 100  47  -44.94
     0     9    -6  8.428E+03  3.766E+02  1118.7  1038.8    675.4 0.12515 100  39    9.44
     0    -9    -7  1.376E+03  6.590E+01  1072.3  1457.1   1373.5 0.12492 100  53  -50.92
     0     9     7  1.587E+03 -7.707E+01  1407.5  1041.7   1489.6 0.12489  79  55   58.14
     0     9    -7  1.292E+03 -6.040E+01  1096.3  1024.4    640.9 0.13365 100  49   11.83
     0    -9     8  5.993E+02  3.165E+01  1406.1  1489.8    490.5 0.14274 100  55  -21.03
     0     9    -8  6.562E+02  3.361E+01  1073.7  1009.0    611.8 0.14278 100  43   14.07
     0    -9     9  1.106E+02  1.569E+01  1428.8  1506.2    452.4 0.15240 100  31  -24.18
     0    -9    -9  9.982E+01  2.249E+01  1026.5  1486.2   1436.3 0.14261  79  32  -60.57
     0     9    -9  9.256E+01  1.466E+01  1051.0   992.6    587.2 0.15244 100  31   16.13
     0    -9    10  2.198E+03 -1.018E+02  1451.7  1523.3    417.8 0.16251 100  49  -27.13
     0    -9   -10  1.809E+03 -8.739E+01  1003.3  1502.2   1460.6 0.15234 100  52  -64.38
     0     9   -10  2.041E+03  9.427E+01  1028.1   975.5    566.5 0.16256 100  52   17.97
     0    -9   -11  3.571E+02  3.562E+01   979.9  1519.0   1481.0 0.16254  76  52  -67.62
     0     9   -11  7.382E+02  3.890E+01  1005.0   957.7    549.2 0.17308 100  56   19.60
     0    -9    12  6.652E+02  3.845E+01  1498.3  1559.4    357.3 0.18387 100  53  -32.46
     0    -9    13  1.310E+03  6.524E+01  1522.0  1578.3    330.7 0.19504 100  53  -34.86
     0     9   -13  1.326E+03  6.518E+01   958.0   920.4    522.9 0.19512 100  58   22.28
     0    -9    14  9.905E+02  5.368E+01  1545.9  1597.6    306.0 0.20648 100  58  -37.09
     0     9   -14  9.455E+02  4.876E+01   934.0   901.1    513.1 0.20659 100  59   23.37
     0    -9    15  1.243E+02  2.616E+01  1570.3  1617.4    283.0 0.21819 100  30  -39.19
     0     9   -15  2.203E+02  2.466E+01   909.8   881.3    505.1 0.21830 100  45   24.31
     0    -9    16  1.656E+03  8.181E+01  1594.9  1637.6    261.5 0.23014 100  58  -41.16
     0     9   -16  1.838E+03  8.847E+01   885.1   861.1    498.6 0.23027  99  61   25.11
     0    -9    17  1.827E+02  2.845E+01  1620.0  1658.1    241.3 0.24232 100  34  -43.02
     0    -9   -17  2.807E+02  3.049E+01   838.0   862.2     12.3 0.23073 100  44   81.86
     0     9   -18  1.768E+03  8.643E+01   834.7   819.6    489.7 0.25487  99  62   26.37
     0    -9    19  2.884E+03  1.354E+02  1671.5  1700.3    204.0 0.26732 100  57  -46.43
     0    -9   -19  2.996E+03  1.399E+02   786.4   820.8     52.2 0.25562  97  66   77.47
     0     9   -19  2.912E+03  1.360E+02   808.7   798.3    486.9 0.26751 100  63   26.85
     0    -9    20  1.276E+02  2.699E+01  1697.9  1722.0    186.6 0.28016  98  24  -48.02
     0    -9   -20  1.022E+02  2.476E+01   759.8   799.5     70.6 0.26841  99  25   75.50
     0     9   -20  1.450E+02  2.611E+01   782.3   776.6    485.1 0.28035 100  30   27.24
     0    -9    21  1.724E+01  2.491E+01  1724.9  1744.0    170.1 0.29320  98  12  -49.53
     0    -9   -21  2.013E+01  2.477E+01   732.7   777.9     88.1 0.28145  99   9   73.64
     0     9   -21  7.533E+01  2.508E+01   755.4   754.6    484.0 0.29343 100  15   27.55
     0    -9    22  2.862E+01  2.540E+01  1752.5  1766.3    154.1 0.30648  98   9  -50.99
     0    -9   -22  3.349E+01  2.493E+01   705.0   755.9    104.9 0.29471  98   9   71.88
     0     9   -22  3.639E+01  2.521E+01   727.9   732.2    483.7 0.30671 100  11   27.79
     0    -9    23  1.867E+02  2.884E+01  1780.7  1789.0    138.8 0.31995  96  37  -52.38
     0    -9   -23  1.698E+02  2.817E+01   676.7   733.6    121.0 0.30819  97  37   70.22
     0     9   -23  2.018E+02  2.924E+01   699.8   709.5    484.1 0.32022 100  33   27.97
     0    -9    24  9.736E+01  2.736E+01  1809.6  1812.1    124.0 0.33367  95  18  -53.72
     0    -9   -24  8.249E+01  2.700E+01   647.7   710.9    136.5 0.32192  96  15   68.64
     0     9   -24  1.106E+02  2.858E+01   671.0   686.4    485.0 0.33396  99  23   28.09
     0    -9    25  2.369E+02  3.104E+01  1839.2  1835.5    109.6 0.34763  95  37  -55.03
     0    -9   -25  1.995E+02  3.024E+01   618.0   687.9    151.5 0.33588  92  35   67.12
     0     9   -25  2.125E+02  3.242E+01   641.5   663.0    486.5 0.34793  99  29   28.16
     0    -9    26  1.837E+01  2.739E+01  1869.5  1859.4     95.6 0.36180  94  10  -56.29
     0    -9   -26  1.010E+02  2.898E+01   587.5   664.5    166.0 0.35011  91  17   65.67
     0     9   -26  2.181E+02  3.384E+01   611.2   639.1    488.5 0.36213  91  35   28.17
     0    -9    27  3.406E+02  3.499E+01  1900.7  1883.6     82.0 0.37624  92  44  -57.51
     0    -9   -27  3.367E+02  3.788E+01   556.2   640.7    180.1 0.36459  87  51   64.27
     0     9   -27  3.903E+02  4.120E+01   580.1   614.8    490.9 0.37660  97  43   28.14
     0    -9   -28  1.318E+03  7.571E+01   524.0   616.4    193.9 0.37933  83  71   62.92
     0     9   -28  1.509E+03  8.210E+01   548.2   590.1    493.7 0.39131  97  70   28.07
     0    -9    29  2.938E+00  3.189E+01  1965.8  1933.3     55.7 0.40591  83   7  -59.88
     0     9   -29  7.279E+01  3.783E+01   515.2   565.0    497.0 0.40631  93  12   27.96
     0   -10     0  2.393E+02  1.446E+01  1227.0  1427.0    960.6 0.10597 100  48   -5.40
     0    10     0  1.350E+02  1.163E+01  1252.7  1071.8   1021.7 0.10597 100  37    5.79
     0   -10     1  9.479E+03  4.231E+02  1249.1  1429.8    894.3 0.10753 100  42   -3.49
     0   -10    -1  9.480E+03  4.233E+02  1204.9  1426.6   1026.6 0.10586 100  40   -9.10
     0    10     1  9.525E+03  4.255E+02  1274.8  1072.2   1089.6 0.10585 100  39   10.28
     0    10    -1  1.002E+04  4.475E+02  1230.6  1069.0    956.3 0.10753 100  43    3.13
     0   -10     2  9.492E+02 -4.437E+01  1271.2  1434.9    829.4 0.11048 100  45   -3.29
     0   -10    -2  7.868E+02 -3.792E+01  1182.8  1428.7   1090.6 0.10720 100  49  -14.38
     0    10     2  8.026E+02 -3.901E+01  1296.9  1070.1   1158.0 0.10720 100  46   16.38
     0    10    -2  9.686E+02 -4.543E+01  1208.5  1063.9    894.8 0.11048  99  42    2.16
     0   -10     3  4.768E+02  2.419E+01  1293.3  1442.2    767.3 0.11472 100  51   -4.48
     0   -10    -3  4.401E+02  2.389E+01  1160.6  1433.1   1151.0 0.10995 100  46  -20.72
     0    10     3  4.208E+02  2.342E+01  1319.1  1065.7   1225.2 0.10994 100  48   23.61
     0   -10     4  1.982E+03  9.014E+01  1315.4  1451.4    708.9 0.12011 100  42   -6.64
     0   -10    -4  2.195E+03  1.006E+02  1138.4  1439.7   1206.6 0.11402 100  44  -27.53
     0   -10     5  3.219E+03  1.452E+02  1337.6  1462.3    654.8 0.12652  98  42   -9.39
     0   -10    -5  3.242E+03  1.472E+02  1116.0  1448.3   1256.7 0.11928 100  48  -34.30
     0    10    -5  3.450E+03  1.555E+02  1142.1  1036.4    743.0 0.12653 100  45    5.66
     0   -10    -6  5.255E+03  2.369E+02  1093.5  1458.6   1301.3 0.12557 100  47  -40.67
     0    10     6  5.477E+03  2.474E+02  1386.3  1040.2   1406.9 0.12555  96  51   46.66
     0    10    -6  5.931E+03  2.658E+02  1119.8  1024.0    703.9 0.13382 100  39    7.74
     0   -10     7  8.094E+02  3.992E+01  1382.4  1488.4    559.4 0.14185  99  52  -15.60
     0    10     7  6.666E+02  3.780E+01  1408.9  1028.3   1458.8 0.13276 100  54   53.59
     0    10    -7  7.541E+02  3.740E+01  1097.4  1010.4    670.0 0.14188 100  50    9.88
     0   -10     8  7.918E+02  3.983E+01  1405.0  1503.2    517.7 0.15055 100  53  -18.72
     0    10    -8  8.101E+02  4.029E+01  1074.8   995.6    640.9 0.15059 100  51   11.95
     0   -10     9  3.838E+03  1.738E+02  1427.8  1518.9    479.7 0.15981 100  53  -21.75
     0   -10    -9  4.008E+03  1.831E+02  1025.0  1497.9   1403.3 0.14948 100  54  -56.11
     0    10    -9  3.834E+03  1.733E+02  1052.1   979.9    616.0 0.15986 100  46   13.89
     0   -10    10  2.436E+03  1.124E+02  1450.7  1535.4    444.8 0.16956  99  53  -24.63
     0   -10   -10  2.609E+03  1.226E+02  1001.8  1513.2   1428.2 0.15876 100  53  -60.03
     0    10   -10  2.400E+03  1.102E+02  1029.1   963.3    594.7 0.16961  99  52   15.67
     0   -10    11  9.984E+03  4.479E+02  1473.9  1552.7    412.8 0.17972  84  55  -27.35
     0   -10   -11  1.014E+04  4.565E+02   978.3  1529.3   1449.5 0.16855  95  57  -63.42
     0    10   -11  9.415E+03  4.216E+02  1006.0   946.1    576.7 0.17978 100  62   17.28
     0   -10    12  2.962E+03  1.366E+02  1497.3  1570.5    383.4 0.19026 100  58  -29.92
     0   -10   -12  3.065E+03  1.443E+02   954.6  1546.1   1467.6 0.17878 100  57  -66.35
     0   -10    13  8.627E+01 -2.348E+01  1521.0  1589.0    356.0 0.20114 100  24  -32.33
     0   -10   -13  3.964E+02 -3.799E+01   930.6  1563.5   1482.9 0.18941 100  43  -68.88
     0    10   -13  1.166E+02  2.171E+01   958.9   909.8    548.6 0.20123 100  24   20.00
     0   -10    14  7.519E+01  2.176E+01  1545.0  1607.9    330.6 0.21233 100  23  -34.61
     0   -10   -14  1.374E+02  3.518E+01   906.2  1581.5   1495.8 0.20040  91  18  -71.06
     0    10   -14  9.274E+01  1.993E+01   935.0   890.8    537.8 0.21242 100  24   21.12
     0   -10    15  1.058E+04  4.748E+02  1569.4  1627.3    306.9 0.22379 100  54  -36.74
     0    10   -15  9.919E+03  4.449E+02   910.7   871.4    528.9 0.22390 100  60   22.10
     0   -10    16  3.426E+02  3.223E+01  1594.1  1647.1    284.6 0.23552 100  48  -38.76
     0    10   -16  4.895E+02  3.360E+01   886.0   851.5    521.6 0.23565  96  55   22.95
     0   -10    17  1.317E+03  6.821E+01  1619.2  1667.4    263.7 0.24749 100  56  -40.67
     0    10   -18  1.799E+03  8.716E+01   835.5   810.6    511.1 0.25986 100  65   24.32
     0   -10    19  1.062E+02  2.681E+01  1670.7  1709.1    224.9 0.27215  99  23  -44.20
     0   -10   -19  8.577E+01  2.514E+01   784.7   814.1     29.6 0.25940 100  20   80.50
     0    10   -19  1.820E+02  2.602E+01   809.5   789.5    507.5 0.27233 100  32   24.85
     0   -10    20  8.798E+02  5.071E+01  1697.2  1730.5    206.9 0.28483 100  56  -45.84
     0   -10   -20  9.430E+02  5.167E+01   758.1   793.2     48.8 0.27202 100  67   78.40
     0    10   -20  8.122E+02  4.681E+01   783.1   768.1    504.9 0.28502 100  61   25.30
     0   -10    21  3.506E+03  1.629E+02  1724.2  1752.3    189.7 0.29773  97  63  -47.41
     0   -10   -21  3.391E+03  1.573E+02   730.9   771.8     67.2 0.28488  98  71   76.42
     0    10   -21  3.756E+03  1.733E+02   756.2   746.3    503.2 0.29795 100  66   25.67
     0   -10    22  6.461E+01  2.596E+01  1751.8  1774.5    173.2 0.31086  97  14  -48.91
     0   -10   -22  4.344E+01  2.506E+01   703.2   750.1     84.7 0.29799  98  16   74.55
     0    10   -22  3.993E+01  2.499E+01   728.6   724.1    502.2 0.31110 100  10   25.96
     0   -10    23  5.610E+02  3.950E+01  1780.0  1797.0    157.3 0.32423  97  56  -50.36
     0   -10   -23  5.459E+02  3.863E+01   674.8   728.0    101.5 0.31135  98  64   72.78
     0    10   -23  5.038E+02  3.802E+01   700.5   701.5    501.9 0.32449 100  54   26.19
     0   -10    24  4.176E+02  3.530E+01  1808.9  1819.9    141.9 0.33782  95  51  -51.76
     0   -10   -24  3.242E+02  3.342E+01   645.8   705.5    117.7 0.32494  95  49   71.10
     0    10   -24  2.804E+02  3.210E+01   671.6   678.6    502.3 0.33811 100  39   26.36
     0   -10    25 -1.254E+01  2.670E+01  1838.6  1843.3    127.0 0.35166  94  -8  -53.11
     0   -10   -25 -1.166E+01  2.624E+01   616.0   682.7    133.3 0.33880  94  -8   69.49
     0    10   -25  1.306E+01  2.856E+01   642.1   655.2    503.2 0.35196 100   6   26.47
     0   -10    26  2.090E+01  2.781E+01  1868.9  1867.0    112.5 0.36575  93   8  -54.42
     0   -10   -26  2.134E+01  2.793E+01   585.5   659.4    148.5 0.35291  94   8   67.95
     0    10   -27  7.686E+01  3.331E+01   580.7   607.3    506.6 0.38043 100  14   26.55
     0   -10    28  4.079E+02  4.023E+01  1932.3  1915.7     84.7 0.39469  90  47  -56.93
     0   -10   -28  4.267E+02  4.397E+01   521.8   611.7    177.5 0.38195  89  44   65.04
     0    10   -28  3.750E+02  4.140E+01   548.7   582.7    508.9 0.39506 100  40   26.52
     0   -11     0  3.215E+01  8.766E+00  1225.7  1444.9    957.6 0.11654 100  18   -5.38
     0   -11     1  9.856E+02  4.612E+01  1247.8  1447.6    897.2 0.11803 100  45   -3.60
     0   -11    -1  9.833E+02  4.648E+01  1203.6  1444.4   1017.6 0.11637 100  42   -8.64
     0   -11     2  3.646E+02  1.966E+01  1269.9  1452.4    837.8 0.12079 100  44   -3.26
     0   -11    -2  3.181E+02  1.856E+01  1181.5  1446.2   1075.9 0.11753 100  46  -13.23
     0   -11     3  1.760E+03  8.034E+01  1292.1  1459.3    780.5 0.12476 100  45   -4.12
     0   -11    -3  1.615E+03  7.476E+01  1159.3  1450.1   1131.3 0.11997 100  45  -18.78
     0    11    -3  1.662E+03  7.599E+01  1187.7  1039.5    856.7 0.12477 100  43    2.23
     0   -11    -4  4.447E+02  2.496E+01  1137.0  1456.1   1183.0 0.12366 100  49  -24.86
     0    11    -4  3.842E+02  2.092E+01  1165.5  1030.8    809.3 0.12982 100  45    3.15
     0   -11    -5  1.988E+03  9.184E+01  1114.6  1463.9   1230.2 0.12846  99  49  -31.03
     0    11     5  1.899E+03 -8.875E+01  1365.2  1034.9   1327.9 0.12845 100  51   35.90
     0    11    -5  2.308E+03 -1.050E+02  1143.3  1020.5    766.9 0.13585 100  46    4.61
     0   -11     6  5.825E+03  2.612E+02  1358.8  1490.0    626.9 0.14273 100  44  -10.97
     0    11     6  5.232E+03  2.367E+02  1387.7  1025.4   1381.7 0.13427 100  53   42.92
     0    11    -6  5.875E+03  2.635E+02  1120.9  1008.8    729.2 0.14275 100  42    6.38
     0   -11     7  1.424E+02  1.512E+01  1381.3  1503.0    582.7 0.15038 100  41  -13.85
     0    11     7  2.142E+02  2.248E+01  1410.4  1014.3   1431.8 0.14099 100  41   49.57
     0    11    -7  1.824E+02  1.568E+01  1098.5   995.7    696.2 0.15041  97  43    8.26
     0   -11     8  7.039E+03  3.158E+02  1403.9  1517.2    541.9 0.15868 100  48  -16.76
     0   -11    -8  7.860E+03  3.535E+02  1046.5  1496.9   1343.9 0.14856 100  52  -47.55
     0    11     8  8.299E+03  3.740E+02  1433.2  1002.0   1478.3 0.14852 100  56   55.75
     0    11    -8  7.105E+03  3.185E+02  1075.9   981.6    667.4 0.15871 100  47   10.15
     0   -11     9  8.180E+02  4.202E+01  1426.7  1532.3    504.2 0.16757 100  53  -19.64
     0   -11    -9  8.322E+02  4.604E+01  1023.5  1510.4   1373.0 0.15678 100  52  -52.04
     0    11    -9  7.827E+02  3.980E+01  1053.1   966.5    642.4 0.16761 100  53   11.96
     0   -11    10  3.434E+03  1.566E+02  1449.7  1548.2    469.5 0.17696 100  49  -22.42
     0   -11   -10  3.761E+03  1.734E+02  1000.2  1524.9   1398.3 0.16563 100  56  -56.01
     0    11   -10  3.451E+03  1.567E+02  1030.1   950.5    620.8 0.17701 100  52   13.66
     0   -11    11  7.339E+02 -4.052E+01  1472.9  1565.0    437.3 0.18679  94  55  -25.08
     0   -11   -11  1.275E+03 -6.685E+01   976.7  1540.3   1420.2 0.17501 100  57  -59.49
     0    11   -11  8.184E+02  4.270E+01  1007.0   933.8    602.2 0.18686 100  52   15.22
     0   -11    12  4.430E+03  2.014E+02  1496.4  1582.3    407.5 0.19702 100  68  -27.62
     0   -11   -12  4.955E+03  2.274E+02   953.0  1556.5   1439.0 0.18487 100  58  -62.54
     0   -11    13  5.724E+02 -3.710E+01  1520.1  1600.3    379.7 0.20761 100  52  -30.03
     0   -11   -13  4.097E+02 -3.920E+01   928.9  1573.4   1455.1 0.19516 100  43  -65.19
     0    11   -13  5.722E+02  3.545E+01   959.9   898.4    572.8 0.20770 100  55   17.91
     0   -11    14  1.269E+03 -6.405E+01  1544.1  1618.8    353.8 0.21854 100  64  -32.31
     0   -11   -14  7.034E+02 -5.215E+01   904.6  1590.9   1468.8 0.20582 100  51  -67.51
     0    11   -14  1.193E+03  5.973E+01   935.9   879.9    561.4 0.21863 100  52   19.05
     0   -11    15  3.517E+03  1.623E+02  1568.5  1637.9    329.5 0.22975 100  58  -34.47
     0   -11   -15  3.467E+03  1.661E+02   879.9  1609.0   1480.5 0.21685 100  61  -69.53
     0    11   -15  3.534E+03  1.621E+02   911.5   860.8    551.7 0.22987 100  53   20.06
     0   -11    16  3.181E+02 -3.156E+01  1593.2  1657.4    306.6 0.24125 100  46  -36.51
     0   -11   -16  1.518E+02 -4.516E+01   854.8  1627.5   1490.3 0.22820 100  23  -71.29
     0   -11    17  2.859E+03 -1.352E+02  1618.4  1677.3    285.0 0.25302  87  59  -38.46
     0   -11   -17  3.728E+03 -1.804E+02   829.3  1646.6   1498.5 0.23986  83  64  -72.81
     0    11   -17  2.975E+03  1.381E+02   861.8   821.3    537.1 0.25317 100  67   21.72
     0    11   -18  6.999E+02  4.191E+01   836.3   801.0    531.7 0.26520 100  56   22.39
     0   -11    19  4.502E+02  3.546E+01  1669.9  1718.5    245.1 0.27731 100  50  -42.07
     0   -11   -19  5.279E+02  3.557E+01   782.9   806.8      7.7 0.26358  98  60   83.48
     0    11   -19  3.524E+02  3.037E+01   810.3   780.1    527.4 0.27749 100  48   22.97
     0   -11    20  1.624E+03  8.142E+01  1696.5  1739.7    226.5 0.28982  99  58  -43.76
     0   -11   -20  1.480E+03  7.411E+01   756.2   786.1     27.7 0.27601 100  71   81.26
     0    11   -20  1.755E+03  8.573E+01   783.8   758.9    524.2 0.29002 100  66   23.46
     0   -11    21  8.712E+01  2.606E+01  1723.5  1761.3    208.7 0.30258 100  22  -45.37
     0   -11   -21  9.374E+01  2.525E+01   729.1   765.1     46.8 0.28871 100  23   79.16
     0    11   -21  7.982E+01  2.465E+01   756.8   737.3    521.8 0.30279 100  14   23.87
     0   -11    22  2.423E+02  3.059E+01  1751.2  1783.2    191.6 0.31557  95  42  -46.93
     0   -11   -22  2.664E+02  2.931E+01   701.3   743.6     65.0 0.30164  98  44   77.19
     0    11   -22  3.452E+02  3.167E+01   729.3   715.3    520.2 0.31580 100  49   24.22
     0   -11    23  1.565E+02  2.850E+01  1779.4  1805.6    175.2 0.32880  96  30  -48.42
     0   -11   -23  1.490E+02  2.731E+01   672.8   721.7     82.5 0.31485  97  30   75.32
     0    11   -23  1.576E+02  2.802E+01   701.1   692.9    519.4 0.32906 100  25   24.49
     0   -11    24  4.564E-01  2.726E+01  1808.4  1828.4    159.3 0.34227  95  10  -49.86
     0   -11   -24  4.795E+01  2.668E+01   643.7   699.5     99.3 0.32832  98   9   73.54
     0    11   -24  6.564E+01  2.755E+01   672.2   670.1    519.2 0.34255 100  18   24.70
     0   -11    25  4.457E+01  2.736E+01  1838.0  1851.6    143.9 0.35600  94   8  -51.25
     0   -11   -25  2.932E+01  2.680E+01   613.9   676.8    115.5 0.34204  94  10   71.85
     0    11   -25  5.610E+01  2.915E+01   642.7   646.9    519.6 0.35630 100  13   24.86
     0   -11    26  3.346E+02  3.554E+01  1868.4  1875.2    129.0 0.36998  93  45  -52.60
     0   -11   -26  3.016E+02  3.435E+01   583.3   653.7    131.2 0.35605  93  49   70.22
     0    11   -27  7.433E+02  5.162E+01   581.2   599.2    522.0 0.38456 100  58   25.02
     0   -11    28  6.913E+02  4.892E+01  1931.8  1923.7    100.3 0.39873  92  56  -55.20
     0   -11   -28  7.065E+02  5.266E+01   519.5   606.3    161.3 0.38488  88  58   67.16
     0    11   -28  7.872E+02  5.411E+01   549.1   574.7    523.9 0.39910 100  61   25.02
     0   -12     0  1.475E+04  6.581E+02  1224.4  1462.9    954.5 0.12709 100  43   -5.36
     0    12     0  1.496E+04  6.672E+02  1255.3  1035.9   1027.8 0.12709 100  43    5.83
     0   -12     1  4.763E+02  2.499E+01  1246.6  1465.5    899.2 0.12853  88  50   -3.70
     0   -12    -1  4.541E+02  2.421E+01  1202.3  1462.3   1009.5 0.12688 100  46   -8.26
     0    12     1  4.881E+02  2.607E+01  1277.4  1036.5   1084.4 0.12688 100  45    9.51
     0    12    -1  4.808E+02  2.506E+01  1233.2  1033.3    973.1 0.12853 100  47    3.42
     0   -12    -2  2.411E+03  1.097E+02  1180.1  1463.8   1063.0 0.12788  99  47  -12.30
     0    12     2  2.576E+03  1.175E+02  1299.6  1035.0   1141.8 0.12787 100  46   14.36
     0    12    -2  2.843E+03  1.287E+02  1211.0  1028.7    921.2 0.13116 100  46    2.22
     0    12     3  3.277E+02  2.151E+01  1321.8  1031.5   1198.9 0.13007  99  51   20.13
     0    12    -3  3.066E+02  1.773E+01  1188.9  1022.2    872.7 0.13488 100  48    2.05
     0    12     4  7.389E+02  3.866E+01  1344.2  1026.1   1254.8 0.13342 100  53   26.49
     0    12    -4  7.958E+02  3.854E+01  1166.7  1014.0    828.3 0.13965 100  43    2.66
     0   -12     5  6.023E+02  3.064E+01  1335.3  1494.5    691.6 0.14533 100  51   -7.36
     0    12     5  4.011E+02 -2.619E+01  1366.6  1018.9   1308.7 0.13784 100  51   33.11
     0    12    -5  5.981E+02 -3.065E+01  1144.4  1004.3    788.0 0.14534 100  43    3.81
     0   -12     6  1.068E+03  5.100E+01  1357.7  1505.7    645.9 0.15186 100  55   -9.77
     0   -12    -6  1.061E+03  5.252E+01  1090.6  1488.8   1247.3 0.14326  99  53  -33.80
     0    12     6  1.006E+03  5.151E+01  1389.2  1010.1   1359.9 0.14325 100  57   39.69
     0    12    -6  1.038E+03  4.963E+01  1122.0   993.1    751.9 0.15188 100  46    5.28
     0   -12     7  4.174E+02 -2.463E+01  1380.2  1518.1    603.2 0.15914 100  55  -12.38
     0   -12    -7  5.295E+02 -3.149E+01  1067.9  1499.1   1283.8 0.14957 100  50  -39.06
     0    12     7  5.682E+02 -3.518E+01  1411.9   999.8   1408.2 0.14953 100  54   46.04
     0    12    -7  4.448E+02 -2.510E+01  1099.6   980.6    719.8 0.15916 100  51    6.93
     0   -12     8  1.376E+03 -6.533E+01  1402.9  1531.7    563.4 0.16708 100  56  -15.09
     0   -12    -8  1.051E+03 -5.398E+01  1045.0  1510.7   1316.4 0.15665 100  54  -43.92
     0    12     8  1.067E+03 -5.648E+01  1434.8   988.1   1453.5 0.15662  99  58   52.03
     0    12    -8  1.360E+03 -6.432E+01  1076.9   967.1    691.5 0.16711  99  46    8.62
     0   -12     9  6.039E+02  3.355E+01  1425.7  1546.2    526.3 0.17561 100  51  -17.80
     0   -12    -9  4.941E+02  3.377E+01  1021.9  1523.5   1345.2 0.16446 100  50  -48.34
     0    12     9  5.220E+02  3.650E+01  1457.8   975.3   1495.6 0.16441  95  57   57.60
     0    12    -9  5.560E+02  3.105E+01  1054.1   952.5    666.6 0.17565 100  52   10.29
     0   -12    10  4.887E+02  3.005E+01  1448.7  1561.6    491.8 0.18465 100  58  -20.47
     0   -12   -10  4.112E+02  3.276E+01   998.7  1537.4   1370.6 0.17289 100  47  -52.30
     0    12   -10  4.941E+02  2.936E+01  1031.1   937.1    644.9 0.18471 100  49   11.89
     0   -12    11  2.085E+03 -9.790E+01  1472.0  1577.8    459.7 0.19417  99  57  -23.05
     0   -12   -11  1.519E+03 -7.715E+01   975.1  1552.1   1392.7 0.18188 100  62  -55.82
     0    12   -11  2.040E+03  9.523E+01  1007.9   920.9    626.1 0.19424 100  50   13.39
     0   -12    12  1.142E+03 -5.829E+01  1495.4  1594.8    429.7 0.20411 100  59  -25.54
     0   -12   -12  1.745E+03 -8.815E+01   951.3  1567.7   1412.0 0.19137 100  58  -58.95
     0   -12    13  1.211E+04  5.427E+02  1519.2  1612.3    401.7 0.21441 100  54  -27.92
     0   -12   -13  1.168E+04  5.262E+02   927.3  1584.0   1428.8 0.20131 100  66  -61.70
     0    12   -13  1.215E+04  5.440E+02   960.8   886.4    595.7 0.21450  99  55   16.02
     0   -12    14  2.610E+03  1.218E+02  1543.3  1630.4    375.4 0.22507 100  60  -30.19
     0   -12   -14  2.711E+03  1.318E+02   902.9  1601.0   1443.2 0.21166 100  63  -64.13
     0    12   -14  2.571E+03  1.196E+02   936.7   868.3    583.7 0.22516 100  59   17.15
     0   -12    15  7.780E+03  3.508E+02  1567.7  1649.1    350.7 0.23605 100  55  -32.35
     0   -12   -15  7.197E+03  3.294E+02   878.1  1618.6   1455.6 0.22240 100  63  -66.26
     0    12   -15  8.220E+03  3.708E+02   912.4   849.6    573.4 0.23615  76  59   18.17
     0   -12    16  2.277E+03 -1.085E+02  1592.4  1668.2    327.4 0.24732 100  58  -34.42
     0   -12   -16  2.887E+03 -1.427E+02   853.0  1636.7   1466.1 0.23347 100  64  -68.13
     0   -12   -17  3.468E+03  1.689E+02   827.4  1655.3   1475.1 0.24488 100  67  -69.77
     0    12   -17  3.780E+03  1.736E+02   862.5   810.8    557.5 0.25901 100  57   19.88
     0   -12    18  5.230E+01  2.744E+01  1643.2  1708.0    284.3 0.27070 100  11  -38.26
     0   -12   -18  1.392E+02  4.996E+01   801.4  1674.4   1482.5 0.25660 100  12  -71.21
     0    12   -18  6.415E+01  2.471E+01   837.0   790.7    551.5 0.27085 100  12   20.58
     0   -12    19  4.196E+01  2.683E+01  1669.2  1728.5    264.4 0.28279 100  10  -40.06
     0    12   -19  1.277E+02  2.512E+01   811.0   770.1    546.6 0.28296  99  26   21.19
     0   -12    20  5.490E+02  3.919E+01  1695.8  1749.5    245.3 0.29514  99  53  -41.78
     0   -12   -20  2.351E+02 -5.416E+01   748.0  1714.0   1493.8 0.28092 100  23  -73.56
     0   -12   -20  5.794E+02  3.792E+01   754.4   778.4      7.2 0.28038  97  61   84.06
     0    12   -20  4.670E+02  3.433E+01   784.5   749.2    542.8 0.29532  99  51   21.72
     0   -12    21  1.013E+03  5.629E+01  1722.9  1770.8    227.0 0.30772  99  60  -43.43
     0   -12   -21  1.018E+03  5.548E+01   727.1   757.6     26.9 0.29290  99  69   81.87
     0   -12   -21  9.938E+02  7.587E+01   720.4  1734.4   1497.8 0.29352  88  54  -74.50
     0    12   -21  1.020E+03  5.520E+01   757.5   727.8    539.8 0.30793 100  62   22.17
     0   -12    22  1.839E+02  2.864E+01  1750.6  1792.6    209.5 0.32056  99  33  -45.02
     0   -12   -22  1.716E+02  2.702E+01   699.3   736.4     45.8 0.30567 100  35   79.79
     0    12   -22  1.543E+02  2.768E+01   729.9   706.0    537.7 0.32080 100  29   22.55
     0   -12    23  2.647E+02  3.167E+01  1778.9  1814.8    192.6 0.33367  95  40  -46.55
     0   -12   -23  2.407E+02  2.972E+01   670.8   714.8     63.9 0.31872  97  40   77.83
     0    12   -23  1.906E+02  2.898E+01   701.6   683.7    536.3 0.33392 100  30   22.86
     0   -12    24  5.952E+02  4.243E+01  1807.8  1837.5    176.2 0.34700  95  56  -48.03
     0   -12   -24  5.090E+02  3.870E+01   641.6   692.7     81.3 0.33205  96  59   75.96
     0    12   -24  6.561E+02  4.408E+01   672.8   661.1    535.6 0.34728 100  60   23.11
     0   -12    25  1.741E+02  3.095E+01  1837.5  1860.5    160.4 0.36061  94  32  -49.46
     0   -12   -25  1.883E+02  2.873E+01   611.8   670.3     98.1 0.34564  98  37   74.18
     0    12   -25  2.189E+02  3.435E+01   643.1   638.0    535.5 0.36091  80  36   23.31
     0   -12    26  2.839E+02  3.432E+01  1868.0  1884.0    145.0 0.37448  93  37  -50.85
     0   -12   -26  2.437E+02  3.316E+01   581.1   647.4    114.3 0.35952  93  38   72.48
     0    12   -26  3.373E+02  3.757E+01   612.8   614.5    536.0 0.37479  99  40   23.45
     0    12   -27  5.581E+02  4.602E+01   581.6   590.5    537.0 0.38896 100  48   23.54
     0   -12    28  7.814E+02  5.264E+01  1931.5  1932.3    115.6 0.40303  91  58  -53.51
     0   -12   -28  7.028E+02  5.212E+01   517.1   600.4    145.4 0.38814  92  60   69.27
     0    12   -28  7.762E+02  5.331E+01   549.5   566.1    538.5 0.40339 100  59   23.58
     0    13     0 -5.064E-03  1.079E+01  1256.6  1017.9   1030.9 0.13765 100  -7    5.85
     0    13     1  7.292E+02  3.649E+01  1278.8  1018.5   1083.1 0.13738 100  52    9.24
     0    13    -1  6.930E+02  3.453E+01  1234.4  1015.3    980.3 0.13904 100  50    3.56
     0   -13     2  3.588E+02  2.021E+01  1267.5  1487.9    849.6 0.14152  99  48   -3.30
     0    13     2  3.008E+02  2.020E+01  1301.0  1017.3   1136.2 0.13826 100  48   13.63
     0    13    -2  3.151E+02  1.902E+01  1212.3  1010.9    932.1 0.14153 100  50    2.30
     0   -13     3  3.513E+02  2.011E+01  1289.6  1494.0    799.9 0.14505  99  46   -3.73
     0    13     3  2.690E+02  2.004E+01  1323.2  1014.1   1189.3 0.14025 100  49   18.85
     0    13    -3  3.334E+02  1.935E+01  1190.1  1004.8    886.9 0.14505 100  47    1.94
     0   -13     4  1.074E+03  5.086E+01  1311.9  1501.8    751.9 0.14955  99  52   -4.92
     0   -13    -4  9.909E+02  4.839E+01  1134.1  1489.6   1144.2 0.14333 100  49  -20.78
     0    13     4  1.110E+03  5.449E+01  1345.6  1009.2   1241.6 0.14331 100  55   24.64
     0    13    -4  1.152E+03  5.421E+01  1167.9   997.0    845.1 0.14956  99  46    2.30
     0   -13     5  2.896E+02  1.901E+01  1334.2  1511.1    706.0 0.15494 100  50   -6.66
     0   -13    -5  3.136E+02  2.189E+01  1111.7  1496.3   1186.1 0.14741 100  50  -25.91
     0    13     5  3.278E+02  2.425E+01  1368.1  1002.6   1292.4 0.14740 100  51   30.74
     0    13    -5  2.964E+02  1.896E+01  1145.6   987.7    806.9 0.15496 100  47    3.18
     0   -13     6  6.699E+02  3.467E+01  1356.6  1521.7    662.4 0.16115 100  59   -8.79
     0   -13    -6  6.991E+02  3.762E+01  1089.1  1504.5   1224.6 0.15245 100  53  -31.05
     0    13     6  7.839E+02  4.274E+01  1390.7   994.4   1341.1 0.15243 100  55   36.90
     0    13    -6  7.477E+02  3.752E+01  1123.2   977.1    772.3 0.16117 100  49    4.40
     0   -13     7  4.956E+03  2.232E+02  1379.2  1533.6    621.2 0.16810 100  54  -11.16
     0   -13    -7  4.237E+03  1.925E+02  1066.3  1514.1   1259.8 0.15835 100  51  -36.00
     0    13     7  4.194E+03  1.919E+02  1413.4   984.7   1387.5 0.15832 100  58   42.93
     0    13    -7  4.846E+03  2.181E+02  1100.6   965.2    741.2 0.16813 100  43    5.82
     0   -13     8  9.557E+02 -4.753E+01  1401.8  1546.6    582.5 0.17570 100  58  -13.67
     0   -13    -8  7.886E+02 -4.325E+01  1043.4  1525.1   1291.4 0.16504 100  55  -40.67
     0    13     8  7.405E+02 -4.381E+01  1436.3   973.8   1431.4 0.16500 100  57   48.70
     0    13    -8  9.088E+02 -4.506E+01  1078.0   952.1    713.5 0.17574 100  48    7.33
     0   -13     9  5.147E+02 -3.039E+01  1424.7  1560.7    546.2 0.18390  99  57  -16.21
     0   -13    -9  6.780E+02 -4.080E+01  1020.3  1537.2   1319.7 0.17244 100  53  -44.97
     0    13     9  6.836E+02  4.329E+01  1459.4   961.6   1472.7 0.17240 100  57   54.15
     0    13    -9  5.586E+02  3.142E+01  1055.1   938.1    689.0 0.18394 100  51    8.86
     0   -13    10  1.124E+03  5.586E+01  1447.7  1575.6    512.1 0.19263 100  60  -18.75
     0   -13   -10  1.260E+03  6.511E+01   997.0  1550.4   1344.9 0.18047 100  54  -48.89
     0    13   -10  1.150E+03  5.641E+01  1032.1   923.2    667.4 0.19268 100  53   10.34
     0   -13    11  8.875E+01 -2.050E+01  1471.0  1591.3    480.2 0.20184 100  23  -21.24
     0   -13   -11  1.989E+02 -2.923E+01   973.5  1564.6   1367.2 0.18910 100  35  -52.42
     0    13   -11  1.172E+02  2.019E+01  1008.9   907.5    648.4 0.20190 100  28   11.76
     0   -13    12  1.120E+02  2.282E+01  1494.5  1607.7    450.3 0.21148 100  26  -23.66
     0   -13   -12  4.088E+01  2.930E+01   949.7  1579.6   1386.8 0.19823 100  13  -55.58
     0   -13    13  2.329E+02  2.885E+01  1518.3  1624.8    422.2 0.22151 100  37  -26.00
     0   -13   -13  2.409E+02  3.711E+01   925.5  1595.3   1403.9 0.20784 100  28  -58.40
     0    13   -13  1.560E+02  2.458E+01   961.6   873.9    617.4 0.22159 100  31   14.31
     0   -13    14  3.708E+03 -1.704E+02  1542.4  1642.6    395.7 0.23190  98  60  -28.24
     0   -13   -14  4.416E+03 -2.061E+02   901.1  1611.8   1418.9 0.21788 100  63  -60.91
     0    13   -14  3.850E+03  1.761E+02   937.6   856.2    604.9 0.23200 100  58   15.42
     0   -13    15  1.913E+02  2.690E+01  1566.9  1660.9    370.7 0.24263 100  34  -30.40
     0   -13   -15  1.099E+02  4.199E+01   876.3  1628.9   1431.8 0.22832 100  15  -63.13
     0   -13   -16  6.419E+02  5.578E+01   851.1  1646.6   1443.0 0.23913 100  46  -65.09
     0    13   -16  1.895E+02  2.694E+01   888.4   819.0    584.9 0.25381 100  31   17.35
     0   -13    17  1.607E+03  8.164E+01  1616.9  1699.0    324.5 0.26502  92  61  -34.44
     0   -13   -17  1.738E+03  9.707E+01   825.5  1664.8   1452.5 0.25029 100  61  -66.83
     0    13   -17  1.624E+03  8.014E+01   863.3   799.7    577.1 0.26517 100  60   18.16
     0   -13    18  1.407E+02  2.888E+01  1642.5  1718.8    303.2 0.27666 100  26  -36.33
     0    13   -18  1.487E+02  2.593E+01   837.7   779.8    570.6 0.27681 100  26   18.89
     0   -13    19  2.576E+00  2.659E+01  1668.6  1739.1    282.8 0.28856 100   9  -38.15
     0   -13   -19  1.197E+02  5.038E+01   773.0  1702.7   1467.5 0.27357 100  17  -69.71
     0    13   -19  6.346E+01  2.440E+01   811.7   759.6    565.2 0.28873 100  14   19.52
     0   -13    20  3.928E+03  1.821E+02  1695.2  1759.8    263.3 0.30073 100  60  -39.90
     0   -13   -20  4.007E+03  1.967E+02   745.9  1722.4   1473.1 0.28567 100  67  -70.90
     0    13   -20  3.781E+03  1.742E+02   785.1   738.8    560.8 0.30092 100  61   20.08
     0   -13    21  4.189E+01  2.578E+01  1722.3  1781.0    244.6 0.31316  99  12  -41.58
     0   -13   -21  3.362E+00  5.427E+01   718.3  1742.5   1477.7 0.29807 100   7  -71.94
     0   -13   -21  4.185E+01  2.352E+01   725.1   749.5      7.7 0.29744  97  10   84.52
     0    13   -21  5.841E+01  2.501E+01   758.1   717.7    557.3 0.31337 100  10   20.56
     0   -13    22  7.015E+02  4.502E+01  1750.0  1802.6    226.7 0.32585  98  56  -43.19
     0   -13   -22  6.123E+02  4.074E+01   697.2   728.5     27.1 0.31005  99  63   82.36
     0   -13   -22  1.038E+03 -8.210E+01   690.1  1763.1   1481.4 0.31077 100  51  -72.85
     0    13   -22  8.448E+02  5.011E+01   730.4   696.0    554.7 0.32607 100  61   20.97
     0   -13    23  5.152E+02  3.899E+01  1778.4  1824.6    209.3 0.33880  98  54  -44.76
     0   -13   -23  7.495E+02 -7.906E+01   661.3  1784.1   1484.1 0.32376 100  40  -73.63
     0   -13   -23  4.384E+02  3.568E+01   668.7   707.2     45.8 0.32293 100  56   80.30
     0    13   -23  5.926E+02  4.203E+01   702.1   674.0    552.8 0.33905 100  55   21.31
     0   -13    24 -4.403E+00  2.819E+01  1807.4  1847.1    192.6 0.35202  94  -8  -46.27
     0   -13   -24 -5.732E+01  6.571E+01   631.8  1805.5   1486.1 0.33705 100  -8  -74.31
     0   -13   -24  4.221E+01  2.713E+01   639.5   685.4     63.7 0.33611  96   8   78.35
     0    13   -24 -4.907E+00  2.843E+01   673.2   651.5    551.7 0.35229 100  -7   21.60
     0   -13    25  2.914E+02  3.453E+01  1837.1  1870.0    176.4 0.36549  94  42  -47.73
     0   -13   -25  3.169E+02  3.241E+01   609.5   663.1     81.0 0.34957  95  46   76.49
     0   -13   -25  8.028E+01  7.325E+01   601.5  1827.3   1487.4 0.35061 100   9  -74.89
     0   -13   -26  1.708E+02  3.134E+01   578.8   640.5     97.7 0.36332  92  29   74.71
     0   -13   -26  1.392E+02  7.107E+01   570.4  1849.6   1488.0 0.36449 100  13  -75.38
     0    13   -26  2.393E+02  3.550E+01   613.1   605.1    551.2 0.37957 100  28   21.99
     0   -13    27  4.514E+02  4.156E+01  1899.0  1917.2    145.3 0.39328  92  51  -50.53
     0   -13   -27  3.673E+02  7.754E+01   538.5  1872.3   1488.1 0.37868 100  19  -75.79
     0   -13   -27  5.110E+02  4.592E+01   547.2   617.3    114.0 0.37734  79  55   73.01
     0    13   -27  4.476E+02  4.267E+01   581.9   581.3    551.7 0.39362 100  44   22.12
     0   -13    28  4.469E+00  3.313E+01  1931.2  1941.5    130.4 0.40760  91  10  -51.88
     0   -13   -28  2.321E+01  3.598E+01   514.7   593.8    129.7 0.39170  91   7   71.36
     0    13   -28 -2.778E-01  3.482E+01   549.7   556.9    552.8 0.40795 100  -7   22.19
     0   -14     0  4.558E+02  2.481E+01  1221.8  1499.0    948.4 0.14819 100  52   -5.32
     0    14     0  4.146E+02  2.377E+01  1257.9   999.8   1033.9 0.14819 100  50    5.87
     0   -14     1  1.079E+03  5.112E+01  1244.0  1501.5    900.9 0.14954  99  44   -3.88
     0   -14    -1  1.024E+03  4.910E+01  1199.6  1498.3    995.5 0.14790 100  47   -7.68
     0    14     1  9.322E+02  4.556E+01  1280.1  1000.5   1082.5 0.14790 100  49    9.01
     0    14    -1  1.045E+03  4.992E+01  1235.7   997.3    986.9 0.14954 100  49    3.68
     0   -14     2  2.398E+03  1.091E+02  1266.2  1505.7    853.6 0.15191 100  48   -3.35
     0   -14    -2  2.398E+03  1.094E+02  1177.4  1499.4   1041.5 0.14866 100  49  -10.89
     0    14     2  2.528E+03  1.159E+02  1302.4   999.4   1131.9 0.14866 100  49   13.02
     0    14    -2  2.494E+03  1.137E+02  1213.5   993.1    942.0 0.15192 100  48    2.38
     0   -14     3  1.590E+01  1.087E+01  1288.4  1511.6    807.1 0.15525 100  10   -3.63
     0   -14    -3  1.363E+01  1.205E+01  1155.1  1502.2   1085.8 0.15047 100  11  -14.80
     0    14     3  6.299E+01  1.518E+01  1324.7   996.6   1181.4 0.15047 100  16   17.78
     0    14    -3  1.950E+01  1.076E+01  1191.3   987.2    899.6 0.15527 100  14    1.89
     0   -14     4  3.027E+02  1.917E+01  1310.7  1519.0    761.9 0.15953 100  50   -4.60
     0   -14    -4  2.540E+02  1.921E+01  1132.7  1506.7   1128.0 0.15330 100  46  -19.21
     0    14     4  2.475E+02  2.045E+01  1347.1   992.1   1230.4 0.15329 100  47   23.08
     0    14    -4  2.898E+02  1.821E+01  1169.0   979.8    860.2 0.15954 100  50    2.05
     0   -14     5  5.907E+02 -3.095E+01  1333.1  1527.9    718.4 0.16466 100  50   -6.11
     0   -14    -5  3.042E+02 -2.233E+01  1110.2  1512.9   1167.5 0.15709 100  48  -23.89
     0    14     5  3.009E+02 -2.394E+01  1369.6   986.0   1278.4 0.15708 100  50   28.72
     0    14    -5  4.651E+02 -2.584E+01  1146.7   970.9    823.9 0.16468 100  45    2.70
     0   -14     6  9.244E+01  1.513E+01  1355.5  1538.1    676.7 0.17058 100  24   -8.00
     0   -14    -6  7.207E+01  1.739E+01  1087.6  1520.5   1204.2 0.16180 100  21  -28.65
     0    14     6  6.934E+01  1.974E+01  1392.2   978.3   1324.8 0.16177 100  17   34.48
     0    14    -6  5.902E+01  1.294E+01  1124.3   960.7    790.7 0.17061 100  18    3.69
     0   -14     7  6.048E+02 -3.278E+01  1378.1  1549.5    637.1 0.17722 100  57  -10.14
     0   -14    -7  4.567E+02 -2.948E+01  1064.8  1529.6   1237.9 0.16734 100  50  -33.31
     0    14     7  5.065E+02  3.395E+01  1415.0   969.2   1369.4 0.16732 100  57   40.19
     0    14    -7  5.655E+02  3.064E+01  1101.7   949.3    760.7 0.17725 100  50    4.90
     0   -14     8  6.106E+03  2.746E+02  1400.8  1562.0    599.5 0.18452  99  52  -12.45
     0   -14    -8  5.557E+03  2.517E+02  1041.9  1540.0   1268.6 0.17366 100  57  -37.76
     0    14     8  5.763E+03  2.622E+02  1437.9   958.9   1411.8 0.17363 100  59   45.73
     0    14    -8  5.843E+03  2.627E+02  1079.0   936.8    733.8 0.18455 100  46    6.24
     0   -14     9  8.613E+02 -4.454E+01  1423.7  1575.5    564.0 0.19241 100  63  -14.84
     0   -14    -9  1.159E+03 -6.035E+01  1018.7  1551.5   1296.3 0.18070 100  54  -41.92
     0    14     9  1.200E+03 -6.421E+01  1461.1   947.4   1452.0 0.18065  99  58   51.02
     0    14    -9  9.036E+02 -4.567E+01  1056.1   923.2    709.6 0.19245 100  55    7.62
     0   -14    10  2.468E+02 -2.298E+01  1446.8  1590.0    530.6 0.20084 100  43  -17.24
     0   -14   -10  3.534E+02 -3.142E+01   995.4  1564.1   1321.2 0.18836 100  44  -45.76
     0    14    10  3.840E+02 -3.904E+01  1484.4   934.8   1490.1 0.18832  81  46   56.01
     0    14   -10  2.627E+02 -2.272E+01  1033.1   908.8    688.2 0.20088 100  41    8.99
     0   -14    11  4.688E+02 -3.206E+01  1470.1  1605.2    499.0 0.20975 100  54  -19.63
     0   -14   -11  2.923E+02 -3.229E+01   971.8  1577.6   1343.4 0.19663 100  41  -49.26
     0    14   -11  4.489E+02  2.979E+01  1009.8   893.5    669.2 0.20981 100  54   10.32
     0   -14    12  2.751E+03  1.282E+02  1493.7  1621.2    469.3 0.21911 100  56  -21.97
     0   -14   -12  2.588E+03  1.243E+02   947.9  1592.1   1363.1 0.20542 100  63  -52.43
     0   -14    13  2.935E+02  2.693E+01  1517.5  1637.9    441.1 0.22887 100  48  -24.25
     0   -14   -13  4.160E+02  4.239E+01   923.8  1607.3   1380.5 0.21471 100  47  -55.29
     0    14   -13  3.016E+02  2.595E+01   962.5   860.8    637.8 0.22895 100  49   12.75
     0   -14    14  4.556E+03 -2.078E+02  1541.6  1655.3    414.6 0.23901 100  57  -26.46
     0   -14   -14  5.551E+03 -2.561E+02   899.3  1623.2   1395.8 0.22444 100  66  -57.85
     0   -14    15  3.495E+03  1.616E+02  1566.1  1673.2    389.4 0.24950 100  60  -28.59
     0   -14   -15  3.685E+03  1.762E+02   874.4  1639.9   1409.2 0.23459 100  67  -60.14
     0    14   -15  3.548E+03  1.633E+02   913.9   825.5    613.8 0.24961 100  61   14.84
     0   -14   -16  2.161E+03  1.122E+02   849.2  1657.1   1420.8 0.24514 100  64  -62.18
     0    14   -16  1.817E+03  8.830E+01   889.2   807.0    604.2 0.26045 100  60   15.75
     0   -14    17  5.783E+03  2.634E+02  1616.2  1710.7    342.8 0.27145 100  58  -32.62
     0   -14   -17  6.254E+03  2.900E+02   823.6  1674.9   1430.9 0.25604  99  64  -64.00
     0    14   -17  5.771E+03  2.620E+02   864.0   788.0    596.0 0.27159  99  59   16.57
     0   -14    18  1.119E+02  2.765E+01  1641.9  1730.2    321.1 0.28288 100  17  -34.52
     0    14   -18  6.120E+01  2.483E+01   838.4   768.4    589.0 0.28303 100  14   17.30
     0   -14    19  9.885E+01  2.771E+01  1668.0  1750.2    300.4 0.29460 100  22  -36.35
     0   -14   -19  2.211E+02  5.149E+01   770.9  1712.1   1446.9 0.27887 100  16  -67.05
     0    14   -19  9.546E+01  2.480E+01   812.3   748.4    583.1 0.29477 100  15   17.96
     0   -14    20  5.332E+01  2.808E+01  1694.6  1770.7    280.6 0.30659 100  13  -38.11
     0   -14   -20  3.310E+01  5.310E+01   743.8  1731.5   1453.1 0.29076 100   6  -68.32
     0    14   -20  7.190E+01  2.482E+01   785.7   727.9    578.2 0.30678 100  11   18.53
     0   -14    21  5.259E+02  3.935E+01  1721.8  1791.7    261.5 0.31885  99  56  -39.81
     0   -14   -21  6.452E+02  6.652E+01   716.2  1751.3   1458.3 0.30298 100  42  -69.44
     0    14   -21  6.459E+02  4.196E+01   758.6   707.0    574.3 0.31907 100  58   19.03
     0   -14    22  3.337E+01  2.729E+01  1749.6  1813.1    243.2 0.33139  98  10  -41.45
     0   -14   -22  4.040E+01  2.519E+01   695.1   720.0      9.0 0.31475  98  13   84.87
     0   -14   -22  1.019E+02  5.932E+01   687.9  1771.6   1462.4 0.31550 100  12  -70.42
     0    14   -22  3.001E+01  2.618E+01   730.9   685.5    571.2 0.33163 100  12   19.47
     0   -14    23  1.814E+02  3.045E+01  1778.0  1834.9    225.5 0.34420  98  29  -43.04
     0   -14   -23  1.075E+02  6.532E+01   659.0  1792.3   1465.7 0.32832 100   8  -71.28
     0   -14   -23  1.875E+02  3.034E+01   666.5   698.9     28.1 0.32747  99  31   82.74
     0    14   -23  1.559E+02  3.093E+01   702.6   663.7    568.9 0.34446 100  19   19.84
     0   -14    24  3.023E+02  3.289E+01  1807.0  1857.2    208.4 0.35729  99  43  -44.58
     0   -14   -24  3.258E+02  7.090E+01   629.4  1813.5   1468.2 0.34145 100  19  -72.03
     0   -14   -24  2.900E+02  3.141E+01   637.2   677.4     46.6 0.34050 100  43   80.71
     0    14   -24  3.216E+02  3.523E+01   673.6   641.3    567.3 0.35755 100  40   20.15
     0   -14    25  2.675E+02  3.492E+01  1836.8  1880.0    191.9 0.37064  93  35  -46.07
     0   -14   -25  1.832E+02  3.011E+01   607.2   655.4     64.3 0.35381  95  32   78.78
     0   -14   -25  2.303E+02  7.467E+01   599.1  1835.1   1470.0 0.35489 100  14  -72.68
     0   -14   -26  3.280E+02  7.465E+01   567.9  1857.2   1471.1 0.36863 100  18  -73.24
     0    14   -26  3.063E+02  3.700E+01   613.4   595.3    566.0 0.38459 100  36   20.60
     0   -14    27  2.401E+02  3.557E+01  1898.8  1927.0    160.2 0.39819  92  30  -48.92
     0   -14   -27  1.435E+02  3.508E+01   544.7   610.0     98.2 0.38135  96  25   75.15
     0   -14   -27  1.183E+02  7.019E+01   535.9  1879.7   1471.5 0.38270 100  11  -73.71
     0    14   -27  2.442E+02  3.738E+01   582.1   571.5    566.2 0.39852 100  24   20.75
     0   -14    28  8.171E+02  5.488E+01  1931.1  1951.2    144.9 0.41240  91  60  -50.30
     0   -14   -28  8.358E+02  5.742E+01   512.1   586.6    114.4 0.39558  91  63   73.44
     0    14   -28  8.849E+02  5.768E+01   549.9   547.3    566.9 0.41277 100  58   20.85
     0   -15     0  1.369E+01  1.163E+01  1220.5  1517.2    945.3 0.15873 100  10   -5.30
     0    15     0  1.375E+01  1.253E+01  1259.2   981.6   1037.0 0.15872 100   9    5.89
     0   -15     1  3.017E+03  1.368E+02  1242.7  1519.6    901.0 0.16003  99  49   -3.95
     0   -15    -1  3.022E+03  1.373E+02  1198.3  1516.4    989.2 0.15840 100  50   -7.45
     0    15     1  2.989E+03  1.362E+02  1281.5   982.4   1082.3 0.15840 100  49    8.82
     0    15    -1  2.949E+03  1.340E+02  1237.0   979.2    993.1 0.16003 100  49    3.79
     0   -15     2  1.103E+03  5.234E+01  1265.0  1523.7    856.7 0.16230 100  51   -3.40
     0   -15    -2  1.206E+03  5.737E+01  1176.0  1517.3   1032.2 0.15907 100  52  -10.35
     0    15     2  1.179E+03  5.718E+01  1303.8   981.5   1128.5 0.15907 100  50   12.51
     0    15    -2  1.146E+03  5.448E+01  1214.8   975.1    951.0 0.16231 100  51    2.48
     0   -15     3  1.182E+03  5.597E+01  1287.2  1529.3    813.1 0.16550 100  54   -3.57
     0   -15    -3  1.217E+03  5.816E+01  1153.6  1519.9   1073.7 0.16073 100  51  -13.87
     0    15     3  1.325E+03  6.416E+01  1326.1   978.9   1174.9 0.16073 100  54   16.88
     0    15    -3  1.307E+03  6.152E+01  1192.5   969.5    911.2 0.16551 100  51    1.87
     0   -15     4  5.211E+02  2.822E+01  1309.6  1536.4    770.4 0.16956 100  54   -4.37
     0   -15    -4  4.708E+02  2.783E+01  1131.2  1524.0   1113.4 0.16334 100  51  -17.87
     0    15     4  4.987E+02  3.023E+01  1348.5   974.8   1221.0 0.16333 100  54   21.76
     0    15    -4  4.890E+02  2.643E+01  1170.2   962.4    873.9 0.16959 100  55    1.86
     0   -15     5  5.136E+02  2.823E+01  1331.9  1544.9    729.0 0.17446 100  58   -5.67
     0   -15    -5  5.513E+02  3.162E+01  1108.7  1529.8   1150.8 0.16688 100  56  -22.15
     0    15     5  5.976E+02  3.493E+01  1371.1   969.1   1266.4 0.16686 100  56   26.98
     0    15    -5  5.801E+02  3.079E+01  1147.8   953.9    839.3 0.17449 100  50    2.32
     0   -15     6  6.064E+02  3.310E+01  1354.4  1554.7    689.2 0.18012 100  62   -7.34
     0   -15    -6  6.587E+02  3.682E+01  1086.0  1536.9   1185.7 0.17128 100  54  -26.55
     0    15     6  8.060E+02 -4.487E+01  1393.7   961.9   1310.6 0.17126 100  57   32.37
     0    15    -6  6.597E+02 -3.436E+01  1125.4   944.1    807.6 0.18015 100  51    3.12
     0   -15     7  7.599E+03  3.410E+02  1377.1  1565.7    651.0 0.18649  99  56   -9.29
     0   -15    -7  7.308E+03  3.291E+02  1063.2  1545.4   1218.0 0.17651 100  52  -30.92
     0    15     7  7.408E+03  3.346E+02  1416.5   953.4   1353.4 0.17648 100  59   37.77
     0    15    -7  7.489E+03  3.358E+02  1102.8   933.1    778.6 0.18652 100  47    4.14
     0   -15     8  4.751E+02 -2.876E+01  1399.8  1577.7    614.7 0.19350 100  61  -11.41
     0   -15    -8  7.129E+02 -4.077E+01  1040.3  1555.2   1247.7 0.18250 100  57  -35.15
     0    15     8  7.571E+02 -4.560E+01  1439.5   943.6   1394.4 0.18246 100  57   43.07
     0    15    -8  5.306E+02 -3.055E+01  1080.0   921.1    752.4 0.19354 100  53    5.31
     0   -15     9  2.790E+02  2.332E+01  1422.7  1590.8    580.1 0.20110 100  48  -13.64
     0   -15    -9  2.749E+02  2.758E+01  1017.1  1566.2   1274.7 0.18919 100  41  -39.15
     0    15     9  3.046E+02  3.294E+01  1462.7   932.7   1433.5 0.18915 100  42   48.18
     0    15    -9  2.625E+02  2.161E+01  1057.1   908.0    728.8 0.20115 100  45    6.55
     0   -15    10  1.787E+03 -8.522E+01  1445.9  1604.8    547.3 0.20924 100  63  -15.91
     0   -15   -10  2.172E+03 -1.049E+02   993.7  1578.2   1299.2 0.19652 100  60  -42.89
     0    15    10  2.204E+03 -1.091E+02  1486.1   920.7   1470.7 0.19646  97  57   53.06
     0    15   -10  1.814E+03 -8.549E+01  1034.0   894.0    707.6 0.20930 100  53    7.80
     0   -15    11  1.681E+02  2.404E+01  1469.2  1619.6    516.2 0.21788 100  33  -18.19
     0   -15   -11  2.500E+02  3.205E+01   970.0  1591.2   1321.1 0.20445 100  36  -46.34
     0    15   -11  9.798E+01  2.089E+01  1010.7   879.2    688.7 0.21793 100  23    9.04
     0   -15    12  1.422E+03  7.111E+01  1492.8  1635.2    486.7 0.22696 100  58  -20.45
     0   -15   -12  1.391E+03  7.456E+01   946.1  1605.1   1340.8 0.21292 100  63  -49.50
     0   -15    13  8.994E+03  4.044E+02  1516.7  1651.5    458.7 0.23647 100  58  -22.66
     0   -15   -13  8.023E+03  3.643E+02   921.9  1619.8   1358.3 0.22190 100  67  -52.36
     0   -15    14  2.173E+03  1.035E+02  1540.9  1668.5    432.2 0.24636 100  60  -24.83
     0   -15   -14  2.170E+03  1.102E+02   897.4  1635.3   1373.9 0.23133 100  68  -54.96
     0   -15   -15  4.896E+03  2.286E+02   872.5  1651.4   1387.6 0.24120 100  67  -57.30
     0    15   -15  5.055E+03  2.298E+02   914.7   812.7    632.6 0.25672 100  59   13.38
     0   -15    16  3.794E+02  3.421E+01  1590.3  1704.2    382.9 0.26721 100  46  -28.96
     0   -15   -16  2.985E+02  4.619E+01   847.2  1668.2   1399.6 0.25147 100  27  -59.40
     0    15   -16  3.885E+02  3.264E+01   889.9   794.5    622.6 0.26733 100  48   14.28
     0   -15    17  5.602E+02  4.044E+01  1615.5  1722.9    360.0 0.27813 100  55  -30.92
     0    15   -17  6.134E+02  3.942E+01   864.6   775.8    614.0 0.27827 100  62   15.09
     0   -15    18  2.699E+02  3.109E+01  1641.3  1742.2    338.1 0.28937 100  38  -32.82
     0   -15   -18  3.065E+02  5.197E+01   795.4  1703.6   1419.2 0.27314 100  25  -62.97
     0    15   -18  3.105E+02  3.014E+01   839.0   756.5    606.6 0.28952 100  41   15.83
     0   -15    19  1.267E+02  2.802E+01  1667.4  1761.9    317.2 0.30089 100  25  -34.65
     0   -15   -19  1.553E+02  5.165E+01   768.8  1722.1   1427.1 0.28449 100  14  -64.47
     0    15   -19  6.705E+01  2.499E+01   812.9   736.7    600.3 0.30106 100  21   16.49
     0   -15    20  1.638E+03  8.307E+01  1694.1  1782.2    297.1 0.31270 100  63  -36.42
     0   -15   -20  1.605E+03  9.747E+01   741.6  1741.1   1433.7 0.29618 100  63  -65.81
     0    15   -20  1.702E+03  8.420E+01   786.2   716.5    595.1 0.31289  99  65   17.07
     0   -15    21  1.361E+02  2.967E+01  1721.3  1802.9    277.7 0.32481  99  29  -38.13
     0   -15   -21  8.430E+01  5.519E+01   713.9  1760.6   1439.4 0.30821 100  10  -67.00
     0    15   -21  1.531E+02  2.745E+01   759.1   695.7    590.7 0.32502 100  25   17.59
     0   -15    22  1.921E+03  9.616E+01  1749.2  1824.1    259.1 0.33720  99  64  -39.79
     0   -15   -22  2.151E+03  1.227E+02   685.6  1780.6   1444.0 0.32055 100  64  -68.06
     0    15   -22  1.977E+03  9.702E+01   731.3   674.5    587.2 0.33742 100  68   18.04
     0   -15    23  5.214E+02  4.031E+01  1777.6  1845.8    241.1 0.34986  98  56  -41.40
     0   -15   -23  6.914E+02  7.713E+01   656.6  1801.1   1447.8 0.33320 100  38  -68.99
     0   -15   -23  4.496E+02  3.709E+01   664.2   690.1     11.1 0.33233  99  56   85.12
     0    15   -23  5.936E+02  4.364E+01   703.0   652.8    584.5 0.35010 100  55   18.43
     0   -15    24  1.464E+02  3.042E+01  1806.7  1867.9    223.7 0.36280  97  28  -42.95
     0   -15   -24  2.077E+02  2.955E+01   634.9   668.8     29.9 0.34518  98  33   83.03
     0   -15   -24  1.306E+02  6.960E+01   626.9  1822.0   1450.7 0.34617 100  11  -69.80
     0   -15   -25  4.557E+02 -7.519E+01   596.5  1843.4   1452.9 0.35946 100  25  -70.52
     0   -15   -25  1.026E+03 -5.807E+01   604.7   647.0     48.1 0.35836  99  69   81.02
     0    15   -25  8.957E+02  5.561E+01   644.2   608.0    581.2 0.37631 100  63   19.04
     0   -15    26  2.309E+02  3.589E+01  1867.2  1913.7    190.5 0.38952  92  30  -45.94
     0   -15   -26  1.960E+02  7.423E+01   565.3  1865.3   1454.4 0.37308 100  12  -71.14
     0    15   -26  2.396E+02  3.594E+01   613.6   584.8    580.4 0.38985 100  29   19.26
     0   -15    27  3.134E+02  3.729E+01  1898.6  1937.3    174.6 0.40333  91  40  -47.37
     0   -15   -27  2.593E+02  3.832E+01   542.1   602.0     82.7 0.38563  93  35   77.26
     0   -15   -27  1.369E+02  7.475E+01   533.2  1887.6   1455.3 0.38701  96  13  -71.67
     0    15   -27  2.820E+02  3.811E+01   582.3   561.2    580.3 0.40367 100  29   19.44
     0   -15    28  2.543E+01  3.385E+01  1931.0  1961.4    159.0 0.41744  91   9  -48.76
     0   -15   -28  1.140E+01  3.491E+01   509.4   578.8     99.3 0.39974  94   7   75.49
     0    15   -28  1.582E+01  3.476E+01   550.0   537.1    580.6 0.41779 100   8   19.56
     0   -16     0  8.408E+02  4.155E+01  1219.2  1535.4    942.3 0.16925 100  49   -5.28
     0    16     0  7.741E+02  3.953E+01  1260.6   963.4   1040.1 0.16925 100  51    5.91
     0   -16     1  2.154E+03  9.879E+01  1241.5  1537.8    900.7 0.17052  99  50   -4.01
     0   -16    -1  2.088E+03  9.607E+01  1196.9  1534.6    983.4 0.16890 100  50   -7.24
     0    16     1  2.244E+03  1.035E+02  1282.8   964.2   1082.5 0.16890 100  51    8.65
     0    16    -1  2.308E+03  1.059E+02  1238.3   961.0    998.8 0.17052 100  54    3.89
     0   -16     2  2.396E+03  1.095E+02  1263.7  1541.8    859.1 0.17269 100  50   -3.45
     0   -16    -2  2.428E+03  1.114E+02  1174.6  1535.4   1023.7 0.16949 100  51   -9.88
     0    16     2  2.329E+03  1.076E+02  1305.2   963.5   1125.9 0.16949 100  52   12.08
     0    16    -2  2.371E+03  1.086E+02  1216.0   957.1    959.3 0.17271 100  52    2.57
     0   -16     3  4.874E+03  2.194E+02  1286.0  1547.2    818.0 0.17576 100  51   -3.54
     0   -16    -3  4.702E+03  2.122E+02  1152.2  1537.7   1062.7 0.17101 100  49  -13.08
     0    16     3  4.677E+03  2.119E+02  1327.5   961.1   1169.5 0.17100 100  53   16.11
     0    16    -3  4.892E+03  2.203E+02  1193.7   951.6    921.7 0.17577 100  50    1.89
     0   -16     4  1.589E+03  7.424E+01  1308.4  1554.0    777.5 0.17965 100  55   -4.20
     0   -16    -4  1.582E+03  7.484E+01  1129.7  1541.5   1100.1 0.17344 100  54  -16.71
     0    16     4  1.663E+03  7.942E+01  1350.0   957.3   1213.1 0.17343 100  58   20.62
     0    16    -4  1.544E+03  7.204E+01  1171.4   944.8    886.4 0.17967 100  61    1.74
     0   -16     5  6.433E+02 -3.397E+01  1330.8  1562.1    738.2 0.18434 100  58   -5.32
     0   -16    -5  8.191E+02 -4.248E+01  1107.2  1546.8   1135.6 0.17674 100  54  -20.64
     0    16     5  8.799E+02 -4.702E+01  1372.6   952.0   1256.1 0.17673 100  56   25.48
     0    16    -5  6.989E+02 -3.567E+01  1149.0   936.7    853.5 0.18435 100  54    2.03
     0   -16     6  9.203E+03  4.123E+02  1353.4  1571.6    700.1 0.18976 100  57   -6.81
     0   -16    -6  9.616E+03  4.315E+02  1084.5  1553.6   1168.8 0.18090 100  53  -24.72
     0    16     6  9.971E+03  4.482E+02  1395.3   945.3   1298.3 0.18086  98  63   30.52
     0    16    -6  9.468E+03  4.238E+02  1126.5   927.2    823.0 0.18979 100  48    2.66
     0   -16     7  1.298E+03 -6.287E+01  1376.0  1582.1    663.4 0.19587 100  70   -8.57
     0   -16    -7  1.659E+03 -7.970E+01  1061.6  1561.6   1199.8 0.18583 100  56  -28.81
     0    16     7  1.820E+03 -8.859E+01  1418.1   937.2   1339.2 0.18580 100  58   35.63
     0    16    -7  1.356E+03 -6.486E+01  1103.8   916.7    795.1 0.19590  99  55    3.51
     0   -16     8  1.858E+04  8.293E+02  1398.8  1593.8    628.2 0.20261 100  57  -10.52
     0   -16    -8  1.940E+04  8.669E+02  1038.6  1570.9   1228.5 0.19151 100  57  -32.81
     0    16     8  2.001E+04  8.956E+02  1441.2   928.0   1378.8 0.19147 100  59   40.69
     0    16    -8  1.831E+04  8.172E+02  1081.0   905.0    769.6 0.20266 100  48    4.53
     0   -16     9  6.442E+02  3.682E+01  1421.8  1606.4    594.5 0.20995  98  60  -12.60
     0   -16    -9  6.385E+02  3.991E+01  1015.4  1581.3   1254.7 0.19788 100  55  -36.65
     0    16     9  5.373E+02  4.081E+01  1464.4   917.6   1416.8 0.19784 100  50   45.62
     0    16    -9  6.081E+02  3.456E+01  1058.1   892.3    746.5 0.20999 100  53    5.63
     0   -16    10  4.221E+03  1.924E+02  1445.0  1620.0    562.5 0.21782 100  61  -14.74
     0   -16   -10  4.258E+03  1.962E+02   992.0  1592.8   1278.7 0.20490  98  59  -40.27
     0    16    10  4.391E+03  2.042E+02  1487.9   906.1   1453.2 0.20484  99  58   50.36
     0    16   -10  4.213E+03  1.913E+02  1034.9   878.8    725.7 0.21787 100  52    6.77
     0   -16    11  4.574E+03 -2.085E+02  1468.3  1634.4    531.9 0.22619 100  58  -16.91
     0   -16   -11  3.367E+03 -1.578E+02   968.3  1605.3   1300.4 0.21251 100  63  -43.64
     0    16    11  2.982E+03 -1.443E+02  1511.6   893.6   1487.9 0.21245 100  61   54.89
     0    16   -11  4.177E+03 -1.901E+02  1011.6   864.3    706.9 0.22626 100  53    7.91
     0   -16    12  4.009E+03 -1.838E+02  1492.0  1649.6    502.8 0.23502 100  63  -19.08
     0   -16   -12  5.078E+03 -2.339E+02   944.3  1618.7   1319.9 0.22068 100  61  -46.76
     0   -16    13  4.543E+03  2.073E+02  1515.9  1665.6    475.0 0.24428 100  60  -21.22
     0   -16   -13  3.855E+03  1.808E+02   920.1  1632.9   1337.5 0.22935 100  68  -49.62
     0   -16   -14  2.147E+03  1.094E+02   895.5  1647.9   1353.2 0.23849 100  66  -52.23
     0    16   -14  1.776E+03  8.577E+01   939.9   816.6    662.1 0.25403 100  57   11.10
     0   -16    15  3.289E+03  1.530E+02  1564.7  1699.4    423.4 0.26396  95  57  -25.39
     0   -16   -15  3.307E+03  1.596E+02   870.5  1663.6   1367.1 0.24809 100  69  -54.60
     0    16   -15  3.268E+03  1.513E+02   915.4   799.3    650.4 0.26407  98  61   12.04
     0   -16    16  3.064E+03  1.434E+02  1589.6  1717.3    399.3 0.27433  99  60  -27.39
     0    16   -16  2.944E+03  1.374E+02   890.5   781.5    640.2 0.27446 100  63   12.91
     0   -16    17  1.477E+03  7.554E+01  1614.9  1735.7    376.3 0.28505 100  60  -29.34
     0    16   -17  1.585E+03  7.847E+01   865.2   763.0    631.3 0.28519 100  64   13.72
     0   -16    18  5.815E+01  2.762E+01  1640.7  1754.6    354.3 0.29608 100  15  -31.22
     0   -16   -18  3.606E+01  4.610E+01   793.3  1714.6   1399.7 0.27928 100  12  -60.42
     0    16   -18  6.167E+01  2.470E+01   839.5   744.1    623.5 0.29623 100  14   14.45
     0   -16    19  1.309E+02  2.839E+01  1666.9  1774.1    333.1 0.30743 100  29  -33.05
     0   -16   -19  9.520E+01  5.188E+01   766.6  1732.7   1407.9 0.29042 100  14  -61.98
     0    16   -19  1.552E+02  2.601E+01   813.4   724.6    616.9 0.30759 100  25   15.11
     0   -16    20  9.686E+01  2.899E+01  1693.7  1794.1    312.8 0.31906 100  22  -34.82
     0   -16   -20  3.599E+01  5.262E+01   739.4  1751.4   1415.0 0.30191 100   8  -63.38
     0    16   -20  6.567E+01  2.702E+01   786.7   704.5    611.3 0.31926 100  17   15.70
     0   -16    21  9.539E+02  5.589E+01  1720.9  1814.6    293.2 0.33100  99  60  -36.54
     0   -16   -21  9.487E+02  7.577E+01   711.6  1770.6   1421.0 0.31374 100  52  -64.64
     0    16   -21  1.020E+03  5.683E+01   759.5   684.0    606.6 0.33120 100  61   16.23
     0   -16    22  6.640E+02  4.635E+01  1748.8  1835.6    274.4 0.34323  99  59  -38.21
     0   -16   -22  5.491E+02  6.716E+01   683.2  1790.3   1426.1 0.32590 100  38  -65.75
     0    16   -22  6.428E+02  4.391E+01   731.7   663.0    602.8 0.34345 100  54   16.70
     0   -16    23  3.942E+02  3.762E+01  1777.3  1857.1    256.1 0.35574  98  49  -39.83
     0   -16   -23  5.489E+02  7.378E+01   654.1  1810.5   1430.3 0.33838 100  30  -66.74
     0    16   -23  4.684E+02  3.964E+01   703.3   641.5    599.7 0.35598 100  50   17.10
     0   -16    24  1.858E+02  3.191E+01  1806.5  1879.1    238.5 0.36854  97  32  -41.40
     0   -16   -24  1.451E+02  2.839E+01   632.4   659.6     13.7 0.35018  98  29   85.30
     0   -16   -24  1.336E+02  7.200E+01   624.4  1831.2   1433.6 0.35119 100  13  -67.62
     0   -16   -25  4.725E+01  6.403E+01   593.9  1852.4   1436.2 0.36434 100   9  -68.39
     0    16   -25  9.976E+01  3.364E+01   644.4   596.9    595.6 0.38192  99  14   17.74
     0   -16    26  1.255E+01  3.116E+01  1867.1  1924.6    204.7 0.39502  97  11  -44.42
     0   -16   -26  3.927E+01  3.101E+01   571.2   616.0     50.2 0.37654  92  10   81.25
     0   -16   -26  1.178E+02  7.429E+01   562.6  1874.0   1438.2 0.37781 100  11  -69.07
     0    16   -26  8.120E+01  3.364E+01   613.8   573.9    594.6 0.39531  99  11   17.99
     0   -16    27  2.092E+02  3.510E+01  1898.6  1948.1    188.5 0.40870  92  27  -45.87
     0   -16   -27  2.267E+02  3.785E+01   539.4   593.4     67.7 0.39019  93  27   79.35
     0    16   -27  1.373E+02  3.578E+01   582.4   550.4    594.1 0.40904  99  17   18.18
     0   -17     0 -7.778E+00  1.209E+01  1217.9  1553.8    939.2 0.17975 100 -11   -5.26
     0    17     0  1.424E+01  1.411E+01  1261.9   945.1   1043.1 0.17976 100  12    5.93
     0   -17     1  2.491E+03  1.138E+02  1240.2  1556.1    900.1 0.18100  99  53   -4.07
     0   -17    -1  2.398E+03  1.099E+02  1195.5  1552.9    977.9 0.17939 100  52   -7.07
     0    17     1  2.459E+03  1.134E+02  1284.2   945.9   1083.1 0.17939 100  61    8.52
     0    17    -1  2.580E+03  1.183E+02  1239.6   942.7   1004.3 0.18100 100  53    3.99
     0   -17     2  5.241E+03  2.358E+02  1262.5  1559.9    860.9 0.18310 100  52   -3.51
     0   -17    -2  5.460E+03  2.459E+02  1173.2  1553.5   1015.8 0.17991 100  51   -9.47
     0    17     2  5.242E+03  2.368E+02  1306.6   945.3   1123.9 0.17991 100  59   11.71
     0    17    -2  5.361E+03  2.413E+02  1217.3   938.9    967.0 0.18310 100  52    2.67
     0   -17     3  8.227E+02  4.110E+01  1284.8  1565.1    821.9 0.18604 100  55   -3.53
     0   -17    -3  8.000E+02  4.110E+01  1150.7  1555.6   1052.6 0.18131 100  55  -12.38
     0    17     3  8.136E+02  4.363E+01  1329.0   943.2   1165.1 0.18130 100  55   15.45
     0    17    -3  8.058E+02  4.045E+01  1194.9   933.7    931.4 0.18604 100  55    1.92
     0   -17     4  1.224E+02  1.547E+01  1307.2  1571.7    783.6 0.18977 100  32   -4.07
     0   -17    -4  1.029E+02  1.679E+01  1128.2  1559.2   1088.0 0.18358 100  26  -15.71
     0    17     4  4.795E+01  1.891E+01  1351.5   939.7   1206.4 0.18357 100  15   19.64
     0    17    -4  3.640E+01  1.306E+01  1172.6   927.1    897.8 0.18979 100  17    1.66
     0   -17     5  2.957E+02  2.121E+01  1329.7  1579.6    746.1 0.19426  99  53   -5.04
     0   -17    -5  2.233E+02  2.093E+01  1105.6  1564.2   1121.6 0.18668 100  40  -19.32
     0    17     5  1.174E+02 -2.179E+01  1374.1   934.7   1247.3 0.18667 100  24   24.17
     0    17    -5  1.908E+02 -1.717E+01  1150.1   919.2    866.4 0.19429 100  41    1.81
     0   -17     6  8.583E+03  3.848E+02  1352.3  1588.7    709.6 0.19947 100  59   -6.37
     0   -17    -6  8.854E+03  3.976E+02  1082.9  1570.5   1153.4 0.19060 100  52  -23.10
     0    17     6  9.134E+03  4.113E+02  1396.9   928.4   1287.5 0.19057 100  55   28.90
     0    17    -6  8.735E+03  3.914E+02  1127.5   910.2    837.2 0.19950 100  50    2.28
     0   -17     7  1.355E+02  1.925E+01  1375.0  1598.9    674.3 0.20536 100  31   -7.97
     0   -17    -7  8.931E+01  2.060E+01  1060.0  1578.1   1183.1 0.19527 100  19  -26.93
     0    17     7  9.761E+01  2.486E+01  1419.8   920.8   1326.8 0.19524 100  16   33.73
     0    17    -7  1.116E+02  1.699E+01  1104.9   899.9    810.3 0.20539 100  25    2.99
     0   -17     8  2.891E+03  1.328E+02  1397.8  1610.1    640.3 0.21186 100  57   -9.76
     0   -17    -8  2.638E+03  1.233E+02  1036.9  1586.9   1210.7 0.20068 100  59  -30.71
     0    17     8  2.517E+03  1.206E+02  1442.9   912.0   1364.9 0.20064 100  60   38.55
     0    17    -8  2.672E+03  1.230E+02  1082.0   888.6    785.6 0.21190 100  54    3.86
     0   -17     9  1.176E+04  5.266E+02  1420.8  1622.4    607.6 0.21894 100  57  -11.69
     0   -17    -9  1.065E+04  4.787E+02  1013.7  1596.9   1236.2 0.20676 100  59  -34.37
     0    17     9  1.065E+04  4.805E+02  1466.1   902.0   1401.8 0.20671  99  60   43.29
     0    17    -9  1.133E+04  5.073E+02  1059.0   876.4    763.1 0.21899 100  52    4.83
     0   -17    10  8.396E+03  3.777E+02  1444.1  1635.6    576.2 0.22656 100  62  -13.71
     0   -17   -10  8.426E+03  3.813E+02   990.2  1607.9   1259.6 0.21348  86  58  -37.87
     0    17    10  8.449E+03  3.836E+02  1489.6   891.1   1437.2 0.21342 100  59   47.89
     0    17   -10  8.379E+03  3.763E+02  1035.9   863.2    742.6 0.22662 100  52    5.86
     0   -17    11  1.511E+03  7.518E+01  1467.5  1649.6    546.2 0.23468  99  63  -15.77
     0   -17   -11  1.515E+03  7.880E+01   966.5  1619.9   1280.9 0.22079 100  60  -41.15
     0    17    11  1.621E+03  8.739E+01  1513.4   879.1   1471.3 0.22073 100  59   52.32
     0   -17    12  4.399E+03  2.006E+02  1491.2  1664.5    517.5 0.24326 100  58  -17.85
     0   -17   -12  4.148E+03  1.931E+02   942.5  1632.8   1300.3 0.22867 100  64  -44.22
     0   -17   -13  3.603E+03  1.702E+02   918.2  1646.5   1317.8 0.23705 100  69  -47.05
     0    17   -13  3.409E+03  1.568E+02   964.9   818.7    692.5 0.25236 100  58    8.95
     0   -17   -14  1.856E+03  9.738E+01   893.5  1661.0   1333.5 0.24593 100  66  -49.65
     0    17   -14  2.220E+03  1.053E+02   940.6   802.5    679.2 0.26180 100  60    9.91
     0   -17    15  4.090E+02  3.425E+01  1564.0  1713.2    438.8 0.27150 100  51  -23.97
     0   -17   -15  4.255E+02  4.979E+01   868.5  1676.3   1347.6 0.25526  94  38  -52.04
     0    17   -15  3.088E+02  2.981E+01   916.1   785.5    667.4 0.27162 100  46   10.81
     0   -17    16  6.706E+01  2.668E+01  1589.0  1730.8    414.7 0.28167 100  15  -25.94
     0    17   -16  4.154E+01  2.498E+01   891.1   768.0    657.0 0.28179 100   9   11.66
     0   -17    17  1.200E+02  2.752E+01  1614.4  1748.9    391.7 0.29218  99  21  -27.86
     0   -17   -17  4.829E+00  4.259E+01   817.3  1708.9   1371.2 0.27518 100  10  -56.18
     0    17   -17  5.642E+01  2.429E+01   865.8   749.8    647.8 0.29232  98  15   12.45
     0   -17    18  1.772E+03  8.784E+01  1640.2  1767.6    369.6 0.30303 100  60  -29.73
     0   -17   -18  2.025E+03  1.090E+02   791.1  1726.1   1380.9 0.28572 100  66  -57.97
     0    17   -18  1.847E+03  9.005E+01   840.1   731.1    639.8 0.30318 100  64   13.17
     0   -17    19  3.362E+02  3.367E+01  1666.5  1786.8    348.3 0.31418 100  50  -31.55
     0   -17   -19  2.746E+02  5.537E+01   764.3  1743.9   1389.5 0.29664 100  22  -59.58
     0    17   -19  2.913E+02  2.979E+01   813.8   711.9    632.9 0.31434 100  44   13.82
     0   -17    20  1.652E+03  8.450E+01  1693.2  1806.6    327.8 0.32564 100  60  -33.32
     0   -17   -20  1.930E+03  1.092E+02   737.0  1762.2   1396.9 0.30792 100  70  -61.03
     0    17   -20  1.831E+03  9.056E+01   787.1   692.1    627.0 0.32583 100  65   14.42
     0   -17    21  4.684E+00  2.898E+01  1720.6  1826.9    308.1 0.33741 100   8  -35.03
     0   -17   -21  4.647E+01  5.257E+01   709.2  1781.1   1403.3 0.31956 100   8  -62.34
     0    17   -21  5.931E+00  2.537E+01   759.9   671.8    622.0 0.33761 100   7   14.95
     0   -17    22  1.568E+01  2.971E+01  1748.5  1847.7    289.0 0.34947  99   9  -36.71
     0   -17   -22 -1.009E+00  5.790E+01   680.7  1800.6   1408.7 0.33154 100  -9  -63.51
     0    17   -22  3.563E+01  2.740E+01   732.0   650.9    617.8 0.34970 100  10   15.42
     0   -17    23  8.248E+01  3.110E+01  1777.1  1869.0    270.6 0.36185  98  20  -38.33
     0   -17   -23  2.211E+02  6.862E+01   651.6  1820.5   1413.3 0.34385 100  11  -64.56
     0   -17   -24  1.205E+02  7.355E+01   621.8  1840.9   1417.0 0.35650 100   8  -65.49
     0    17   -24  1.125E+02  3.101E+01   674.4   607.7    611.7 0.37478 100  20   16.20
     0   -17    25  8.626E+02 -5.535E+01  1836.3  1913.2    235.3 0.38747  96  62  -41.45
     0   -17   -25  4.682E+02 -7.262E+01   591.2  1861.9   1420.0 0.36949 100  27  -66.32
     0    17   -25  8.432E+02  5.425E+01   644.5   585.4    609.7 0.38775 100  58   16.51
     0   -17    26  2.732E+02  3.580E+01  1867.0  1936.0    218.5 0.40073  96  35  -42.95
     0   -17   -26  2.675E+02  7.868E+01   559.8  1883.3   1422.3 0.38282 100  15  -67.05
     0   -17   -26  2.252E+02  3.498E+01   568.5   606.7     35.2 0.38152  97  30   83.36
     0    17   -26  3.104E+02  3.830E+01   613.8   562.5    608.3 0.40102 100  33   16.77
     0   -17    27  3.308E+02  3.718E+01  1898.6  1959.4    202.0 0.41430  97  43  -44.42
     0   -17   -27  2.697E+02  3.948E+01   536.6   584.3     53.0 0.39504  93  41   81.41
     0    17   -27  2.724E+02  3.734E+01   582.3   539.1    607.5 0.41462 100  30   16.98
     0   -18     0  6.318E+03  2.838E+02  1216.5  1572.1    936.1 0.19025 100  51   -5.23
     0    18     0  6.361E+03  2.863E+02  1263.2   926.7   1046.2 0.19026 100  54    5.95
     0   -18     1  8.635E+03  3.867E+02  1238.9  1574.5    899.2 0.19146  99  51   -4.12
     0   -18    -1  8.644E+03  3.872E+02  1194.2  1571.2    972.7 0.18987 100  51   -6.91
     0    18     1  8.839E+03  3.965E+02  1285.6   927.6   1084.0 0.18987 100  52    8.40
     0    18    -1  9.107E+03  4.082E+02  1240.9   924.4   1009.5 0.19147 100  52    4.08
     0   -18     2  5.206E+03  2.344E+02  1261.2  1578.2    862.1 0.19349 100  53   -3.56
     0   -18    -2  5.409E+03  2.438E+02  1171.7  1571.7   1008.5 0.19033 100  54   -9.11
     0    18     2  5.304E+03  2.398E+02  1308.0   927.1   1122.5 0.19033 100  54   11.39
     0    18    -2  5.246E+03  2.364E+02  1218.5   920.7    974.1 0.19350 100  52    2.76
     0   -18     3  7.764E+03  3.481E+02  1283.6  1583.2    825.2 0.19632 100  63   -3.53
     0   -18    -3  7.963E+03  3.573E+02  1149.3  1573.7   1043.3 0.19163 100  51  -11.78
     0    18     3  8.114E+03  3.650E+02  1330.5   925.2   1161.6 0.19162 100  54   14.88
     0    18    -3  7.986E+03  3.582E+02  1196.2   915.6    940.4 0.19634 100  53    1.96
     0   -18     4  2.297E+02  1.921E+01  1306.1  1589.6    788.7 0.19992 100  46   -3.97
     0   -18    -4  2.685E+02  2.167E+01  1126.7  1577.0   1076.8 0.19375 100  43  -14.83
     0    18     4  2.737E+02  2.547E+01  1353.0   921.9   1200.7 0.19373 100  46   18.79
     0    18    -4  2.676E+02  2.028E+01  1173.7   909.2    908.5 0.19993 100  49    1.61
     0   -18     5  1.056E+03  5.206E+01  1328.6  1597.2    752.9 0.20423  99  58   -4.82
     0   -18    -5  9.947E+02  5.076E+01  1104.1  1581.6   1108.8 0.19667 100  60  -18.16
     0    18     5  8.680E+02  4.779E+01  1375.7   917.2   1239.6 0.19665 100  58   23.02
     0    18    -5  9.290E+02  4.658E+01  1151.2   901.6    878.4 0.20426 100  55    1.64
     0   -18     6  8.596E+03  3.854E+02  1351.2  1606.0    717.9 0.20924 100  57   -6.01
     0   -18    -6  8.689E+03  3.903E+02  1081.3  1587.6   1139.1 0.20038 100  54  -21.67
     0    18     6  8.872E+03  4.001E+02  1398.5   911.3   1278.1 0.20034 100  57   27.47
     0    18    -6  8.627E+03  3.868E+02  1128.6   892.9    850.4 0.20928 100  51    1.98
     0   -18     7  7.402E+02 -4.047E+01  1374.0  1615.9    683.9 0.21492 100  60   -7.46
     0   -18    -7  5.870E+02 -3.631E+01  1058.3  1594.8   1167.7 0.20481 100  54  -25.25
     0    18     7  6.279E+02  4.173E+01  1421.4   904.1   1315.8 0.20479 100  53   32.04
     0    18    -7  7.205E+02  3.839E+01  1105.9   883.0    824.4 0.21495 100  52    2.55
     0   -18     8  4.442E+02  2.964E+01  1396.9  1626.8    651.0 0.22119  99  57   -9.11
     0   -18    -8  3.483E+02  2.968E+01  1035.2  1603.2   1194.3 0.20996  99  45  -28.82
     0    18     8  3.590E+02  3.533E+01  1444.6   895.7   1352.6 0.20993 100  44   36.63
     0    18    -8  4.629E+02  2.934E+01  1083.0   872.0    800.5 0.22123 100  52    3.29
     0   -18     9  3.375E+02  2.717E+01  1419.9  1638.7    619.3 0.22804 100  54  -10.91
     0   -18    -9  4.076E+02  3.372E+01  1011.9  1612.7   1219.0 0.21578 100  46  -32.31
     0    18     9  4.532E+02  4.045E+01  1467.9   886.2   1388.3 0.21573 100  48   41.19
     0    18    -9  3.663E+02  2.680E+01  1060.0   860.1    778.5 0.22809 100  52    4.15
     0   -18    10  4.779E+03  2.177E+02  1443.2  1651.5    588.7 0.23543 100  63  -12.80
     0    18    10  4.937E+03  2.292E+02  1491.4   875.6   1422.8 0.22218 100  60   45.64
     0   -18    11  1.575E+03 -7.808E+01  1466.7  1665.2    559.3 0.24332 100  61  -14.76
     0   -18   -11  1.290E+03 -6.983E+01   964.6  1634.8   1262.7 0.22928 100  61  -38.86
     0    18    11  1.397E+03  7.992E+01  1515.2   864.1   1456.1 0.22921 100  59   49.95
     0   -18   -12  4.731E+03  2.185E+02   940.6  1647.3   1281.8 0.23687 100  67  -41.85
     0    18    12  4.826E+03  2.274E+02  1539.3   851.7   1488.1 0.23679  96  61   54.10
     0   -18   -13  3.408E+02  4.250E+01   916.2  1660.6   1299.2 0.24498  99  36  -44.64
     0    18   -13  3.844E+02  3.076E+01   965.6   803.9    708.9 0.26054 100  49    7.92
     0   -18    14  1.155E+03 -6.105E+01  1538.7  1710.8    478.1 0.26965 100  64  -20.71
     0   -18   -14  1.890E+03 -1.001E+02   891.5  1674.7   1314.9 0.25359 100  65  -47.23
     0    18   -14  1.341E+03  6.804E+01   941.3   787.9    695.6 0.26975  99  59    8.82
     0   -18    15  1.207E+02  2.702E+01  1563.4  1727.5    453.1 0.27923 100  21  -22.67
     0    18   -15  2.419E+02  2.847E+01   916.7   771.3    683.7 0.27935 100  39    9.69
     0   -18    16  1.519E+03  7.706E+01  1588.4  1744.7    429.2 0.28920 100  62  -24.60
     0   -18   -16  1.448E+03  8.313E+01   841.0  1705.1   1341.6 0.27217 100  65  -51.80
     0    18   -16  1.520E+03  7.593E+01   891.7   754.0    673.1 0.28933 100  62   10.51
     0   -18    17  3.377E+03  1.572E+02  1613.9  1762.5    406.1 0.29950 100  62  -26.49
     0   -18   -17  3.465E+03  1.687E+02   815.1  1721.3   1352.9 0.28210 100  69  -53.80
     0    18   -17  3.390E+03  1.569E+02   866.4   736.2    663.7 0.29965 100  62   11.27
     0   -18    18  5.676E+01  2.625E+01  1639.7  1781.0    384.0 0.31015 100  15  -28.33
     0   -18   -18  5.675E+01  4.651E+01   788.8  1738.1   1362.9 0.29243 100   9  -55.61
     0    18   -18  7.728E+01  2.502E+01   840.5   717.7    655.5 0.31030  99  13   11.97
     0   -18    19  6.781E+00  2.599E+01  1666.1  1800.0    362.7 0.32114 100   7  -30.14
     0   -18   -19  2.482E+01  5.006E+01   762.0  1755.6   1371.7 0.30313 100   8  -57.27
     0    18   -19  1.533E+01  2.538E+01   814.3   698.7    648.3 0.32130  98   5   12.62
     0   -18    20  5.807E+01  2.981E+01  1692.9  1819.5    342.1 0.33243 100  11  -31.89
     0   -18   -20  3.604E+00  5.043E+01   734.6  1773.6   1379.5 0.31421 100   9  -58.77
     0    18   -20  2.128E+01  2.662E+01   787.5   679.2    642.2 0.33261 100   5   13.21
     0   -18    21  6.254E+02  4.440E+01  1720.3  1839.6    322.2 0.34403 100  58  -33.61
     0   -18   -21  4.466E+02  6.113E+01   706.7  1792.2   1386.2 0.32565 100  34  -60.12
     0    18   -21  6.270E+02  4.184E+01   760.2   659.1    636.9 0.34423 100  58   13.74
     0   -18    22  2.251E+01  3.023E+01  1748.3  1860.2    303.0 0.35595 100   7  -35.28
     0   -18   -22  8.686E+00  5.662E+01   678.1  1811.4   1391.9 0.33744 100   8  -61.34
     0    18   -22  5.294E+01  3.003E+01   732.3   638.4    632.4 0.35616  86  11   14.22
     0   -18    23  6.311E+01  3.145E+01  1776.9  1881.4    284.4 0.36816  98  18  -36.90
     0   -18   -23  4.782E+01  6.679E+01   648.9  1831.0   1396.8 0.34959 100   9  -62.44
     0    18   -23  8.627E+01  3.279E+01   703.7   617.2    628.7 0.36841  86  19   14.64
     0   -18   -24  3.068E+02  7.444E+01   619.0  1851.2   1400.8 0.36208 100  21  -63.42
     0    18   -24  3.373E+02  3.659E+01   674.5   595.6    625.8 0.38094 100  42   15.01
     0   -18    25 -5.827E+00  3.153E+01  1836.2  1925.2    248.8 0.39351  97  -8  -40.04
     0   -18   -25 -1.883E+01  6.666E+01   588.3  1871.9   1404.1 0.37492 100  -7  -64.29
     0    18   -25  1.258E+01  3.238E+01   644.6   573.3    623.5 0.39378 100   6   15.33
     0   -18    26  6.898E+01  3.205E+01  1867.0  1948.0    231.7 0.40663  96  17  -41.55
     0   -18   -26  1.005E+02  3.314E+01   565.8   596.8     20.6 0.38677  97  15   85.44
     0    18   -26  1.262E+02  3.359E+01   613.8   550.6    621.8 0.40693 100  16   15.60
     0   -18    27  5.659E+02  4.513E+01  1898.7  1971.3    215.1 0.42008  95  58  -43.03
     0   -18   -27  4.043E+02  7.104E+01   524.5  1914.9   1408.7 0.40166 100  25  -65.75
     0   -18   -27  5.783E+02  4.758E+01   533.7   574.6     38.7 0.40015  96  53   83.43
     0    18   -27  6.261E+02  4.716E+01   582.3   527.2    620.7 0.42040 100  54   15.82
     0   -19     0 -7.106E+00  1.351E+01  1215.2  1590.6    933.1 0.20074 100  -9   -5.21
     0    19     0  9.432E+00  1.651E+01  1264.6   908.2   1049.3 0.20073 100  12    5.98
     0   -19     1  8.083E+02  4.098E+01  1237.6  1592.9    898.1 0.20192  99  60   -4.17
     0   -19    -1  7.854E+02  4.028E+01  1192.8  1589.7    967.7 0.20034 100  55   -6.77
     0    19     1  8.049E+02  4.255E+01  1287.0   909.2   1085.1 0.20034 100  57    8.30
     0    19    -1  8.096E+02  4.215E+01  1242.2   905.9   1014.5 0.20193 100  59    4.17
     0   -19     2  8.417E+01  1.495E+01  1260.0  1596.5    862.9 0.20389 100  24   -3.62
     0   -19    -2  1.007E+02  1.666E+01  1170.3  1590.1   1001.6 0.20076 100  28   -8.79
     0    19     2  7.027E+01  1.829E+01  1309.5   908.8   1121.6 0.20074 100  21   11.11
     0    19    -2  8.354E+01  1.614E+01  1219.8   902.3    980.9 0.20389 100  25    2.86
     0   -19     3  1.103E+02  1.646E+01  1282.4  1601.4    827.8 0.20661 100  31   -3.54
     0   -19    -3  1.380E+02  1.880E+01  1147.8  1591.8   1034.6 0.20196 100  30  -11.25
     0    19     3  9.791E+01  2.122E+01  1332.0   907.0   1158.7 0.20195 100  24   14.38
     0    19    -3  7.344E+01  1.627E+01  1197.4   897.4    948.8 0.20663 100  23    2.02
     0   -19     4  2.277E+03  1.051E+02  1304.9  1607.6    793.0 0.21007 100  60   -3.91
     0   -19    -4  2.416E+03  1.119E+02  1125.2  1594.9   1066.4 0.20394 100  56  -14.05
     0    19     4  2.657E+03  1.245E+02  1354.6   903.9   1195.9 0.20393  98  64   18.04
     0    19    -4  2.285E+03  1.059E+02  1174.9   891.2    918.3 0.21009 100  56    1.59
     0   -19     5  6.403E+01  1.678E+01  1327.5  1615.0    758.8 0.21423 100  23   -4.65
     0   -19    -5  7.986E+01  1.869E+01  1102.5  1599.3   1097.0 0.20671  99  22  -17.13
     0    19     5  3.769E+01  2.228E+01  1377.3   899.5   1233.0 0.20669 100  11   22.01
     0    19    -5  5.780E+01  1.613E+01  1152.3   883.9    889.6 0.21426 100  16    1.52
     0   -19     6  1.556E+02  1.959E+01  1350.2  1623.5    725.2 0.21907 100  36   -5.71
     0   -19    -6  1.324E+02  2.152E+01  1079.6  1605.0   1126.0 0.21022 100  25  -20.39
     0    19     6  2.210E+02  2.815E+01  1400.1   893.9   1269.8 0.21019 100  35   26.20
     0    19    -6  2.161E+02  2.011E+01  1129.7   875.3    862.7 0.21910 100  40    1.74
     0   -19     7  1.371E+03  6.683E+01  1373.0  1633.1    692.5 0.22454  99  60   -7.03
     0   -19    -7  1.237E+03  6.282E+01  1056.7  1611.8   1153.3 0.21445 100  57  -23.74
     0    19     7  1.324E+03  6.942E+01  1423.1   887.1   1306.0 0.21441 100  60   30.53
     0    19    -7  1.326E+03  6.430E+01  1106.9   865.8    837.6 0.22458 100  56    2.19
     0   -19     8  2.702E+03  1.251E+02  1395.9  1643.7    660.7 0.23061 100  65   -8.55
     0   -19    -8  3.145E+03  1.462E+02  1033.5  1619.8   1179.0 0.21937 100  61  -27.11
     0    19     8  3.094E+03 -1.469E+02  1446.3   879.1   1341.5 0.21933 100  61   34.91
     0    19    -8  2.601E+03 -1.202E+02  1084.0   855.1    814.4 0.23066 100  55    2.81
     0   -19     9  8.457E+02 -4.651E+01  1419.0  1655.3    629.9 0.23725 100  62  -10.22
     0   -19    -9  1.312E+03 -6.861E+01  1010.1  1628.9   1203.0 0.22494 100  61  -30.43
     0    19     9  1.639E+03  8.590E+01  1469.7   870.0   1376.1 0.22489 100  60   39.28
     0   -19    10  2.705E+03  1.266E+02  1442.3  1667.8    600.1 0.24441  99  65  -12.00
     0    19    10  3.202E+03  1.539E+02  1493.3   859.9   1409.7 0.23108 100  61   43.58
     0   -19   -11  8.479E+02  5.271E+01   962.7  1650.2   1245.6 0.23791 100  57  -36.73
     0    19   -11  7.844E+02  4.362E+01  1014.1   817.7    755.4 0.25214 100  57    5.23
     0   -19   -12  5.763E+03  2.642E+02   938.6  1662.2   1264.4 0.24525 100  67  -39.65
     0    19   -12  5.808E+03  2.639E+02   990.4   803.5    739.1 0.26028  83  58    6.11
     0   -19    13  9.819E+02  5.416E+01  1513.7  1710.2    516.9 0.26877 100  62  -17.66
     0   -19   -13  1.193E+03  7.031E+01   914.2  1675.1   1281.6 0.25311  99  61  -42.40
     0    19   -13  1.039E+03  5.503E+01   966.3   788.6    724.4 0.26887 100  61    6.99
     0   -19    14  2.316E+03  1.108E+02  1538.1  1725.8    491.2 0.27776 100  67  -19.57
     0    19   -14  2.366E+03  1.120E+02   942.0   773.0    711.1 0.27786 100  59    7.84
     0   -19    15  3.847E+03  1.782E+02  1562.8  1742.1    466.5 0.28714 100  66  -21.48
     0   -19   -15  3.731E+03  1.785E+02   864.3  1703.2   1311.3 0.27030 100  68  -47.32
     0    19   -15  3.754E+03  1.731E+02   917.3   756.7    699.1 0.28725  99  60    8.66
     0   -19    16  2.828E+02  3.037E+01  1587.9  1759.1    442.7 0.29690 100  43  -23.36
     0   -19   -16  4.080E+02  4.763E+01   838.8  1718.4   1324.0 0.27957 100  35  -49.51
     0    19   -16  3.337E+02  3.020E+01   892.3   739.7    688.5 0.29702 100  44    9.44
     0   -19    17  6.193E+02  4.066E+01  1613.4  1776.6    419.8 0.30702 100  58  -25.21
     0   -19   -17  6.823E+02  5.752E+01   812.9  1734.2   1335.4 0.28926 100  47  -51.52
     0    19   -17  6.608E+02  4.180E+01   866.9   722.1    679.0 0.30715 100  57   10.18
     0   -19    18  1.682E+02  2.805E+01  1639.3  1794.8    397.7 0.31748  98  31  -27.03
     0   -19   -18  4.938E+01  4.678E+01   786.5  1750.7   1345.6 0.29937 100  10  -53.36
     0    19   -18  1.462E+02  2.706E+01   841.0   703.9    670.6 0.31763 100  21   10.86
     0   -19    19  5.905E+00  2.676E+01  1665.7  1813.6    376.3 0.32828 100   8  -28.81
     0   -19   -19  2.773E+01  4.908E+01   759.6  1767.8   1354.6 0.30987 100   9  -55.05
     0    19   -19  2.449E+01  2.547E+01   814.7   685.1    663.2 0.32844 100  10   11.50
     0   -19    20  2.703E+03  1.301E+02  1692.6  1832.9    355.7 0.33939 100  64  -30.55
     0   -19   -20  2.832E+03  1.460E+02   732.1  1785.6   1362.6 0.32075 100  69  -56.58
     0    19   -20  2.802E+03  1.327E+02   787.8   665.8    656.8 0.33957 100  65   12.08
     0   -19    21  3.242E+01  2.972E+01  1720.0  1852.8    335.7 0.35084 100   9  -32.26
     0   -19   -21 -2.391E+01  5.409E+01   704.1  1803.9   1369.6 0.33200 100  -8  -57.97
     0    19   -21  1.281E+01  2.750E+01   760.4   645.9    651.3 0.35104  98  13   12.61
     0   -19    22  7.189E+02  4.924E+01  1748.1  1873.2    316.4 0.36260 100  61  -33.92
     0   -19   -22  9.174E+02  8.170E+01   675.5  1822.7   1375.6 0.34362 100  49  -59.23
     0   -19   -23  1.076E+02  6.655E+01   646.2  1842.1   1380.7 0.35559 100   9  -60.37
     0    19   -23  6.143E+01  3.039E+01   703.8   604.4    642.6 0.37489 100  10   13.51
     0   -19    24  3.839E+01  3.273E+01  1806.2  1915.7    279.5 0.38703  98   9  -37.13
     0   -19   -24  2.987E+01  6.522E+01   616.2  1862.1   1385.1 0.36792 100   8  -61.39
     0    19   -24  3.844E+01  3.144E+01   674.6   582.9    639.4 0.38729 100   9   13.88
     0   -19    25  1.383E+02  3.497E+01  1836.3  1937.8    261.8 0.39974  97  22  -38.69
     0   -19   -25  1.008E+02  6.976E+01   585.4  1882.5   1388.7 0.38061 100   7  -62.31
     0    19   -25  1.021E+02  3.290E+01   644.5   560.8    636.8 0.40000 100  14   14.21
     0   -19    26  2.168E+02  3.463E+01  1867.2  1960.4    244.5 0.41272  96  30  -40.21
     0   -19   -26  1.837E+02  3.434E+01   562.9   586.4      6.5 0.39228  94  26   87.47
     0    19   -26  2.152E+02  3.430E+01   613.7   538.1    634.9 0.41302 100  27   14.49
     0   -19    27  5.505E+02  4.472E+01  1898.9  1983.6    227.7 0.42606  95  53  -41.69
     0   -19   -27  3.459E+02  5.772E+01   521.3  1925.1   1393.8 0.40707 100  23  -63.86
     0   -19   -27  4.893E+02  4.527E+01   530.7   564.4     24.8 0.40552  96  50   85.42
     0    19   -27  5.241E+02  4.395E+01   582.1   514.9    633.5 0.42636 100  48   14.72
     0   -20     0  7.436E+02  3.896E+01  1213.8  1609.2    930.0 0.21121 100  56   -5.19
     0    20     0  8.714E+02  4.553E+01  1266.0   889.6   1052.3 0.21121 100  56    6.00
     0   -20     1  1.527E+03  7.246E+01  1236.3  1611.5    896.7 0.21236 100  56   -4.20
     0   -20    -1  1.513E+03  7.187E+01  1191.4  1608.2    962.9 0.21080 100  57   -6.64
     0    20     1  1.439E+03  6.990E+01  1288.4   890.6   1086.4 0.21080 100  58    8.21
     0    20    -1  1.510E+03  7.248E+01  1243.5   887.4   1019.2 0.21237 100  59    4.24
     0   -20     2  5.612E+03  2.529E+02  1258.7  1615.0    863.3 0.21427 100  59   -3.67
     0   -20    -2  5.689E+03  2.566E+02  1168.9  1608.5    995.1 0.21116 100  57   -8.51
     0    20     2  6.135E+03  2.773E+02  1310.9   890.3   1121.1 0.21115 100  56   10.87
     0    20    -2  5.894E+03  2.657E+02  1221.1   883.8    987.3 0.21428 100  56    2.95
     0   -20     3  1.506E+04  6.728E+02  1281.2  1619.8    829.9 0.21691 100  56   -3.56
     0   -20    -3  1.449E+04  6.480E+02  1146.3  1610.1   1026.5 0.21229 100  54  -10.77
     0    20     3  1.438E+04  6.441E+02  1333.5   888.7   1156.3 0.21227 100  55   13.95
     0    20    -3  1.525E+04  6.817E+02  1198.6   879.1    956.7 0.21692 100  54    2.08
     0   -20     4  1.106E+03  5.470E+01  1303.8  1625.8    796.7 0.22025  99  61   -3.86
     0   -20    -4  9.550E+02  4.917E+01  1123.6  1613.0   1056.8 0.21416 100  56  -13.37
     0    20     4  8.861E+02  4.946E+01  1356.2   885.8   1191.8 0.21415 100  61   17.39
     0    20    -4  1.005E+03  5.067E+01  1176.0   873.1    927.6 0.22027 100  58    1.59
     0   -20     5  4.448E+03  2.016E+02  1326.4  1632.9    763.9 0.22427 100  64   -4.51
     0   -20    -5  4.935E+03  2.239E+02  1100.9  1617.2   1085.9 0.21679 100  56  -16.22
     0    20     5  5.464E+03  2.489E+02  1378.9   881.7   1227.3 0.21675 100  57   21.12
     0    20    -5  4.908E+03  2.220E+02  1153.4   865.9    900.0 0.22430 100  56    1.43
     0   -20     6  1.937E+02  2.155E+01  1349.1  1641.2    731.6 0.22894 100  37   -5.46
     0   -20    -6  1.887E+02  2.382E+01  1078.0  1622.5   1113.7 0.22012 100  35  -19.25
     0    20     6  7.060E+01 -2.700E+01  1401.8   876.4   1262.5 0.22010 100  18   25.07
     0    20    -6  1.684E+02 -1.973E+01  1130.7   857.7    874.1 0.22897 100  35    1.55
     0   -20     7  6.073E+03  2.741E+02  1372.0  1650.5    700.1 0.23423 100  62   -6.66
     0   -20    -7  6.223E+03  2.816E+02  1054.9  1629.0   1140.0 0.22415 100  57  -22.39
     0    20     7  6.645E+03  3.026E+02  1424.9   869.9   1297.4 0.22413  98  60   29.17
     0   -20     8  1.963E+03  9.340E+01  1395.0  1660.8    669.3 0.24011 100  65   -8.06
     0   -20    -8  1.767E+03  8.684E+01  1031.7  1636.7   1164.8 0.22886 100  60  -25.57
     0    20     8  1.669E+03  8.682E+01  1448.1   862.2   1331.6 0.22883 100  59   33.35
     0   -20     9  1.512E+03 -7.438E+01  1418.1  1672.1    639.4 0.24655 100  67   -9.62
     0   -20    -9  2.144E+03 -1.040E+02  1008.3  1645.4   1188.0 0.23422 100  61  -28.72
     0    20     9  2.559E+03 -1.261E+02  1471.5   853.5   1365.1 0.23416  99  59   37.54
     0    20    -9  1.585E+03 -7.682E+01  1061.8   826.7    806.6 0.24659 100  58    3.04
     0    20   -10  1.819E+04  8.129E+02  1038.5   814.5    787.4 0.25356 100  55    3.76
     0   -20   -11  6.273E+02  4.553E+01   960.8  1665.9   1229.5 0.24672 100  53  -34.78
     0    20   -11  7.162E+02  4.205E+01  1014.9   801.5    769.8 0.26102 100  57    4.54
     0   -20    12  1.223E+03  6.366E+01  1488.9  1711.2    555.1 0.26887 100  65  -14.85
     0   -20   -12  1.436E+03  8.019E+01   936.6  1677.5   1248.0 0.25382  83  65  -37.61
     0    20    12  1.386E+03  8.414E+01  1543.3   821.5   1460.2 0.25373 100  59   49.72
     0    20   -12  1.284E+03  6.597E+01   991.1   787.6    753.7 0.26895  92  59    5.34
     0   -20    13  1.759E+03  8.690E+01  1513.0  1725.8    528.8 0.27723 100  64  -16.68
     0    20    13  1.696E+03  9.879E+01  1567.8   809.1   1490.0 0.26134 100  57   53.56
     0    20   -13  1.686E+03  8.279E+01   967.0   773.0    739.1 0.27733 100  60    6.15
     0   -20    14  3.505E+03 -1.630E+02  1537.5  1741.1    503.5 0.28602  99  67  -18.53
     0   -20   -14  4.298E+03 -2.023E+02   887.3  1703.3   1280.4 0.26954 100  69  -42.81
     0    20   -14  3.790E+03  1.744E+02   942.6   757.7    725.9 0.28612 100  62    6.95
     0   -20    15  6.159E+02  4.111E+01  1562.2  1757.1    479.0 0.29520 100  60  -20.38
     0   -20   -15  7.832E+02  5.844E+01   862.1  1717.3   1294.4 0.27813 100  55  -45.16
     0    20   -15  7.687E+02  4.541E+01   917.9   741.6    713.9 0.29531 100  60    7.72
     0   -20    16  2.347E+01  2.537E+01  1587.4  1773.8    455.4 0.30477 100  10  -22.21
     0   -20   -16  7.338E+01  4.208E+01   836.5  1732.1   1307.2 0.28718 100  11  -47.34
     0    20   -16  3.137E+01  2.463E+01   892.8   724.9    703.2 0.30488 100   9    8.47
     0   -20    17  3.070E+01  2.473E+01  1612.9  1791.1    432.6 0.31469 100  14  -24.02
     0   -20   -17  2.808E+01  4.232E+01   810.5  1747.6   1318.7 0.29665 100  10  -49.35
     0    20   -17  5.340E+00  2.428E+01   867.3   707.6    693.6 0.31482  99  11    9.17
     0   -20    18  2.028E+02  2.865E+01  1638.9  1809.1    410.5 0.32497 100  37  -25.81
     0   -20   -18  2.755E+02  4.841E+01   784.1  1763.8   1329.0 0.30655 100  24  -51.21
     0    20   -18  1.561E+02  2.683E+01   841.4   689.7    685.1 0.32512 100  28    9.83
     0   -20    19  2.961E+03  1.406E+02  1665.4  1827.6    389.2 0.33560 100  69  -27.57
     0   -20   -19  3.078E+03  1.544E+02   757.1  1780.6   1338.2 0.31684 100  68  -52.91
     0    20   -19  3.003E+03  1.414E+02   815.0   671.1    677.5 0.33576 100  64   10.45
     0   -20    20  1.974E+02  3.212E+01  1692.3  1846.7    368.6 0.34654 100  31  -29.29
     0   -20   -20  2.458E+02  5.196E+01   729.6  1798.0   1346.3 0.32752 100  20  -54.47
     0    20   -20  2.436E+02  3.026E+01   788.1   652.0    670.9 0.34673 100  32   11.02
     0   -20    21  2.134E+02  3.378E+01  1719.9  1866.4    348.6 0.35783 100  33  -30.98
     0   -20   -21  1.766E+02  5.708E+01   701.5  1816.0   1353.5 0.33858 100  17  -55.90
     0   -20    22  1.053E+03  6.233E+01  1748.0  1886.7    329.2 0.36942  99  62  -32.63
     0   -20   -22  8.831E+02  8.001E+01   672.8  1834.6   1359.8 0.35002 100  44  -57.19
     0    20   -22  9.918E+02  5.792E+01   732.6   612.0    660.3 0.36965 100  63   12.01
     0   -20   -23  5.052E+02  7.437E+01   643.4  1853.7   1365.2 0.36184 100  28  -58.37
     0    20   -23  6.900E+02  4.786E+01   703.9   591.2    656.1 0.38159 100  56   12.43
     0   -20    24  4.948E+02  4.386E+01  1806.2  1928.9    292.1 0.39359  98  52  -35.84
     0   -20   -24  5.421E+02  7.330E+01   613.3  1873.4   1369.8 0.37400 100  33  -59.43
     0    20   -24  5.743E+02  4.467E+01   674.5   569.8    652.6 0.39384  99  53   12.81
     0   -20    25  3.756E+01  3.387E+01  1836.4  1950.8    274.2 0.40613  97  10  -37.39
     0    20   -25  9.957E+01  3.312E+01   644.4   547.8    649.8 0.40642  98  14   13.14
     0   -20    26  2.481E+01  3.289E+01  1867.4  1973.3    256.9 0.41901  96  13  -38.92
     0   -20   -26 -2.088E+01  6.323E+01   550.7  1914.5   1376.8 0.39946 100  -9  -61.25
     0    20   -26  1.503E+01  3.266E+01   613.6   525.3    647.7 0.41930  98   9   13.43
     0   -20    27  1.840E+01  3.276E+01  1899.2  1996.4    239.9 0.43222  95   9  -40.41
     0   -20   -27 -2.515E+00  3.492E+01   527.6   553.6     11.3 0.41114  94  -6   87.36
     0   -20   -27 -2.401E+01  4.834E+01   518.1  1935.8   1379.3 0.41273 100  -9  -62.01
     0    20   -27  5.106E+01  3.472E+01   581.8   502.2    646.1 0.43252  98  15   13.67
     0   -21     0 -4.844E+00  1.555E+01  1212.5  1627.9    926.9 0.22166 100  -9   -5.17
     0    21     0  6.806E+00  1.821E+01  1267.3   871.0   1055.4 0.22166 100  11    6.02
     0   -21     1  5.837E+02  3.305E+01  1235.0  1630.1    895.3 0.22279 100  62   -4.24
     0   -21    -1  6.257E+02  3.491E+01  1189.9  1626.9    958.2 0.22124 100  61   -6.52
     0    21     1  6.801E+02  3.908E+01  1289.9   872.0   1087.8 0.22124 100  59    8.13
     0    21    -1  6.445E+02  3.667E+01  1244.8   868.7   1023.9 0.22280 100  56    4.32
     0   -21     2  3.518E+03  1.604E+02  1257.5  1633.6    863.4 0.22465 100  59   -3.72
     0   -21    -2  3.602E+03  1.643E+02  1167.4  1627.1    988.9 0.22157 100  58   -8.26
     0    21     2  3.816E+03  1.749E+02  1312.4   871.8   1120.9 0.22157 100  59   10.66
     0    21    -2  3.639E+03  1.661E+02  1222.3   865.3    993.4 0.22466 100  58    3.04
     0   -21     3  4.805E+03  2.173E+02  1280.0  1638.2    831.5 0.22720 100  62   -3.59
     0   -21    -3  4.825E+03  2.189E+02  1144.8  1628.6   1018.8 0.22262 100  55  -10.35
     0    21     3  4.878E+03  2.224E+02  1335.0   870.3   1154.5 0.22261 100  59   13.56
     0    21    -3  4.857E+03  2.200E+02  1199.8   860.6    964.2 0.22722 100  57    2.14
     0   -21     4  4.013E+03  1.824E+02  1302.6  1644.1    799.7 0.23043  99  61   -3.83
     0   -21    -4  4.016E+03  1.831E+02  1122.1  1631.3   1047.7 0.22440 100  55  -12.75
     0    21     4  4.122E+03  1.894E+02  1357.7   867.6   1188.4 0.22438 100  58   16.80
     0    21    -4  4.089E+03  1.861E+02  1177.2   854.8    936.3 0.23046 100  59    1.60
     0   -21     5  1.451E+02  2.073E+01  1325.3  1651.0    768.2 0.23433 100  30   -4.40
     0   -21    -5  1.131E+02  2.094E+01  1099.2  1635.2   1075.6 0.22688 100  25  -15.40
     0    21     5  1.326E+02  2.779E+01  1380.6   863.7   1222.4 0.22686 100  28   20.33
     0   -21     6  8.452E+03  3.797E+02  1348.1  1659.1    737.3 0.23884 100  62   -5.25
     0   -21    -6  8.376E+03  3.772E+02  1076.3  1640.3   1102.2 0.23007 100  56  -18.23
     0    21     6  8.515E+03  3.851E+02  1403.5   858.6   1256.2 0.23004 100  58   24.07
     0   -21     7  3.122E+03  1.439E+02  1371.0  1668.1    706.8 0.24397 100  63   -6.35
     0   -21    -7  3.219E+03  1.491E+02  1053.2  1646.5   1127.5 0.23393 100  58  -21.17
     0    21     7  3.376E+03  1.593E+02  1426.6   852.4   1289.7 0.23390 100  58   27.96
     0   -21     8  1.229E+04  5.518E+02  1394.0  1678.2    677.1 0.24966  76  68   -7.64
     0   -21    -8  1.335E+04  5.986E+02  1029.9  1653.8   1151.4 0.23844 100  59  -24.17
     0    21    -8  1.272E+04  5.693E+02  1085.9   820.6    839.7 0.24971 100  56    2.06
     0   -21    -9  1.390E+04  6.239E+02  1006.5  1662.2   1173.9 0.24358 100  60  -27.17
     0    21    -9  1.353E+04  6.054E+02  1062.7   809.6    819.4 0.25596 100  55    2.60
     0   -21    10  1.819E+02  2.762E+01  1440.7  1701.1    619.7 0.26268 100  30  -10.66
     0    21    10  1.060E+02  3.923E+01  1497.1   827.4   1386.9 0.24927  99  14   39.96
     0    21   -10  1.263E+02  2.534E+01  1039.3   797.7    800.7 0.26273 100  25    3.23
     0   -21    11  1.152E+03  6.002E+01  1464.3  1713.8    592.3 0.26993 100  66  -12.32
     0    21    11  2.247E+03 -1.166E+02  1521.1   817.1   1417.9 0.25558 100  62   43.91
     0    21   -11  1.329E+03 -6.742E+01  1015.7   785.0    783.4 0.27001 100  63    3.92
     0   -21    12  9.702E+02  5.370E+01  1488.2  1727.4    565.7 0.27765 100  64  -14.04
     0    21    12  9.765E+02  7.041E+01  1545.3   805.9   1448.0 0.26243 100  55   47.77
     0    21   -12  9.441E+02  5.261E+01   991.8   771.4    767.6 0.27773  96  60    4.65
     0   -21    13  3.362E+02  3.303E+01  1512.4  1741.7    539.9 0.28582 100  44  -15.80
     0   -21   -13  4.502E+02  4.588E+01   910.0  1705.3   1249.1 0.26991  98  37  -38.33
     0    21    13  3.859E+02  5.617E+01  1569.9   793.8   1477.2 0.26981 100  28   51.52
     0    21   -13  4.589E+02  3.477E+01   967.7   757.1    753.1 0.28590 100  48    5.40
     0   -21    14  1.635E+02  2.878E+01  1536.9  1756.8    514.9 0.29440 100  27  -17.58
     0   -21   -14  1.258E+02  4.136E+01   885.1  1718.2   1264.4 0.27779 100  17  -40.80
     0    21   -14  1.564E+02  2.677E+01   943.2   742.0    740.0 0.29450 100  27    6.14
     0   -21    15  4.341E+02  3.489E+01  1561.7  1772.5    490.7 0.30339 100  51  -19.37
     0   -21   -15  3.936E+02  4.693E+01   859.9  1731.9   1278.4 0.28616 100  36  -43.12
     0    21   -15  4.553E+02  3.425E+01   918.4   726.2    728.1 0.30350 100  53    6.87
     0   -21    16  8.592E+02  5.032E+01  1586.9  1789.0    467.3 0.31277 100  66  -21.15
     0   -21   -16  9.465E+02  6.470E+01   834.2  1746.3   1291.1 0.29499 100  54  -45.28
     0    21   -16  8.805E+02  5.036E+01   893.3   709.8    717.3 0.31289 100  59    7.57
     0   -21    17  4.567E+01  2.578E+01  1612.5  1806.1    444.6 0.32251 100  14  -22.92
     0   -21   -17  2.447E+01  4.342E+01   808.1  1761.5   1302.6 0.30426 100   8  -47.29
     0    21   -17  1.076E+02  2.625E+01   867.7   692.7    707.6 0.32264 100  15    8.24
     0   -21    18  1.577E+02  2.850E+01  1638.6  1823.8    422.7 0.33261 100  28  -24.67
     0   -21   -18  2.128E+02  4.787E+01   781.6  1777.3   1313.0 0.31394 100  23  -49.15
     0    21   -18  2.312E+02  2.899E+01   841.7   675.0    699.0 0.33276  99  32    8.88
     0   -21    19  1.976E+01  2.773E+01  1665.1  1842.1    401.4 0.34307 100  10  -26.40
     0   -21   -19  6.675E+01  4.728E+01   754.5  1793.8   1322.3 0.32404 100  11  -50.87
     0    21   -19  4.181E+01  2.657E+01   815.3   656.7    691.3 0.34322 100  11    9.47
     0   -21    20  3.465E+02  3.626E+01  1692.1  1861.0    380.8 0.35385 100  47  -28.10
     0   -21   -20  3.464E+02  5.296E+01   726.9  1810.9   1330.6 0.33451 100  27  -52.45
     0    21   -20  4.497E+02  3.953E+01   788.3   637.7    684.6 0.35404  76  54   10.03
     0   -21    21  2.046E+02  3.317E+01  1719.7  1880.5    360.8 0.36497 100  31  -29.77
     0   -21   -21  2.496E+02  5.599E+01   698.7  1828.6   1338.0 0.34540 100  16  -53.89
     0   -21   -22  1.884E+02  6.024E+01   669.9  1847.0   1344.4 0.35666 100  14  -55.22
     0    21   -22  1.827E+02  3.211E+01   732.6   598.1    673.6 0.37664 100  29   11.00
     0   -21    23 -7.548E+00  3.271E+01  1776.8  1921.2    322.5 0.38821  99  -6  -33.03
     0   -21   -23  2.118E+01  6.189E+01   640.4  1865.8   1350.0 0.36831 100   7  -56.42
     0    21   -23  3.504E+01  3.070E+01   703.9   577.4    669.2 0.38844 100   9   11.42
     0   -21    24  1.758E+01  3.407E+01  1806.3  1942.5    304.1 0.40029 100  10  -34.61
     0   -21   -24 -6.050E+01  6.409E+01   610.2  1885.3   1354.9 0.38033 100  -7  -57.52
     0    21   -24  6.307E+01  3.199E+01   674.5   556.2    665.5 0.40055 100   9   11.79
     0   -21    25  4.375E+02  4.305E+01  1836.6  1964.3    286.2 0.41272  97  47  -36.16
     0    21   -25  4.894E+02  4.279E+01   644.3   534.3    662.5 0.41300 100  47   12.13
     0   -21    26 -2.998E+01  3.341E+01  1867.6  1986.7    268.8 0.42547  97 -10  -37.68
     0   -21   -26  1.869E+01  5.291E+01   547.4  1925.9   1362.4 0.40547 100   9  -59.40
     0    21   -26 -1.500E+01  3.303E+01   613.3   511.9    660.1 0.42576 100  -7   12.41
     0   -22     0  1.268E+02  1.865E+01  1211.1  1646.6    923.9 0.23210 100  32   -5.15
     0    22     0  1.625E+02  2.282E+01  1268.7   852.2   1058.5 0.23210 100  32    6.04
     0   -22     1  1.116E+04  4.996E+02  1233.7  1648.9    893.6 0.23321 100  62   -4.27
     0   -22    -1  1.132E+04  5.069E+02  1188.5  1645.6    953.7 0.23167 100  56   -6.41
     0    22     1  1.132E+04  5.079E+02  1291.3   853.3   1089.4 0.23167 100  60    8.06
     0    22    -1  1.176E+04  5.274E+02  1246.2   850.0   1028.3 0.23323  85  63    4.39
     0   -22     2  1.472E+01  1.720E+01  1256.2  1652.3    863.2 0.23501 100   9   -3.76
     0   -22    -2  1.009E+01  1.799E+01  1165.9  1645.8    983.0 0.23196 100  11   -8.03
     0    22     2  5.356E+01  2.223E+01  1313.9   853.1   1121.1 0.23196 100  14   10.47
     0   -22     3  1.674E+04  7.477E+02  1278.8  1656.8    832.6 0.23749 100  62   -3.62
     0   -22    -3  1.734E+04  7.748E+02  1143.2  1647.1   1011.5 0.23296 100  58   -9.97
     0    22     3  1.767E+04  7.906E+02  1336.6   851.8   1153.2 0.23294  99  58   13.22
     0   -22     4  2.202E+02  2.254E+01  1301.5  1662.5    802.2 0.24063 100  40   -3.81
     0   -22    -4  2.248E+02  2.419E+01  1120.5  1649.6   1039.2 0.23464 100  39  -12.20
     0   -22     5  2.641E+03  1.225E+02  1324.2  1669.3    772.0 0.24440 100  64   -4.31
     0   -22    -5  2.635E+03  1.229E+02  1097.6  1653.4   1065.9 0.23701 100  57  -14.67
     0    22    -5  2.633E+03  1.228E+02  1155.6   829.6    919.1 0.24442  87  61    1.33
     0   -22     6  1.651E+03 -8.000E+01  1347.1  1677.1    742.2 0.24878  90  62   -5.08
     0   -22    -6  1.291E+03 -6.555E+01  1074.6  1658.2   1091.4 0.24005 100  56  -17.31
     0    22    -6  1.467E+03  7.141E+01  1132.8   821.7    895.0 0.24880 100  59    1.28
     0   -22    -7  7.310E+03  3.304E+02  1051.4  1664.1   1115.8 0.24374 100  57  -20.07
     0    22    -7  7.141E+03  3.216E+02  1109.9   812.9    872.4 0.25377 100  60    1.44
     0   -22    -8  4.970E+02  3.739E+01  1028.1  1671.2   1138.8 0.24809 100  44  -22.90
     0    22     8  4.505E+02  4.599E+01  1451.8   827.8   1314.8 0.24804  98  42   30.67
     0    22    -8  5.920E+02  3.637E+01  1086.8   803.0    851.3 0.25932 100  54    1.76
     0   -22     9  1.112E+03  5.916E+01  1416.4  1706.5    655.8 0.26535  99  67   -8.63
     0    22    -9  1.285E+03  6.523E+01  1063.6   792.3    831.6 0.26540 100  59    2.21
     0   -22    10  7.828E+03  3.530E+02  1439.9  1718.2    628.3 0.27192 100  67  -10.11
     0    22    10  7.795E+03  3.569E+02  1499.1   810.7   1377.1 0.25852 100  65   38.38
     0    22   -10  7.815E+03  3.522E+02  1040.1   780.7    813.3 0.27199 100  58    2.76
     0   -22    11  2.137E+03  1.026E+02  1463.6  1730.7    601.4 0.27899  99  62  -11.67
     0   -22   -11  1.859E+03  9.746E+01   956.8  1698.3   1200.0 0.26470  81  68  -31.30
     0    22    11  1.620E+03 -9.250E+01  1523.1   800.7   1407.3 0.26462 100  60   42.20
     0    22   -11  2.028E+03 -9.739E+01  1016.4   768.2    796.4 0.27906  99  63    3.38
     0   -22    12  3.995E+03  1.841E+02  1487.5  1743.9    575.4 0.28653 100  68  -13.31
     0   -22   -12  4.142E+03  1.937E+02   932.5  1709.2   1217.7 0.27135 100  68  -33.95
     0    22    12  4.155E+03  1.998E+02  1547.4   789.9   1436.7 0.27127 100  66   45.96
     0    22   -12  4.155E+03  1.907E+02   992.5   754.9    780.8 0.28662  98  62    4.03
     0   -22    13  1.347E+02  2.854E+01  1511.8  1758.0    550.0 0.29451  98  22  -15.00
     0   -22   -13  2.281E+02  3.869E+01   907.8  1720.9   1234.1 0.27852 100  22  -36.50
     0    22    13  1.699E+02  5.307E+01  1572.1   778.1   1465.4 0.27844 100  20   49.63
     0    22   -13  1.886E+02  2.706E+01   968.3   740.8    766.5 0.29460 100  31    4.71
     0   -22    14  1.526E+03  7.703E+01  1536.3  1772.8    525.4 0.30290 100  69  -16.71
     0   -22   -14  1.557E+03  8.626E+01   882.9  1733.5   1249.2 0.28620  98  64  -38.91
     0    22    14  1.459E+03  9.383E+01  1597.1   765.6   1493.2 0.28610 100  54   53.19
     0    22   -14  1.636E+03  8.086E+01   943.8   726.0    753.5 0.30300 100  65    5.40
     0   -22    15  5.569E+01  2.586E+01  1561.2  1788.3    501.6 0.31171  99  13  -18.44
     0   -22   -15  5.538E+01  3.950E+01   857.6  1746.9   1263.1 0.29435 100  10  -41.19
     0    22   -15  2.851E+01  2.401E+01   918.9   710.5    741.6 0.31182 100  11    6.08
     0   -22    16  7.088E+02  4.463E+01  1586.5  1804.5    478.4 0.32090 100  63  -20.17
     0   -22   -16  7.660E+02  5.885E+01   831.8  1761.0   1275.7 0.30298 100  51  -43.33
     0    22   -16  8.085E+02  4.811E+01   893.7   694.3    730.8 0.32103 100  61    6.74
     0   -22    17  2.924E+02  3.139E+01  1612.2  1821.3    455.9 0.33047 100  35  -21.90
     0   -22   -17  2.335E+02  4.684E+01   805.7  1775.8   1287.2 0.31203 100  23  -45.33
     0    22   -17  2.749E+02  2.984E+01   868.1   677.4    721.1 0.33061 100  37    7.38
     0   -22    18  3.567E+02  3.426E+01  1638.3  1838.8    434.1 0.34040 100  51  -23.61
     0   -22   -18  4.241E+02  5.318E+01   779.0  1791.3   1297.7 0.32152  99  36  -47.18
     0    22   -18  4.205E+02  3.495E+01   842.0   659.9    712.4 0.34055 100  50    7.99
     0   -22    19  1.455E+03  7.645E+01  1664.9  1856.9    413.0 0.35069 100  71  -25.31
     0   -22   -19  1.384E+03  8.582E+01   751.9  1807.5   1307.1 0.33142 100  61  -48.91
     0    22   -19  1.394E+03  7.267E+01   815.5   641.8    704.7 0.35085 100  63    8.56
     0   -22    20  1.609E+01  2.982E+01  1692.0  1875.7    392.4 0.36132  99  10  -26.99
     0   -22   -20  1.335E+01  4.874E+01   724.2  1824.3   1315.5 0.34173 100   8  -50.50
     0   -22   -21  1.576E+02  5.500E+01   695.9  1841.8   1323.0 0.35243 100  14  -51.96
     0    22   -21  1.344E+02  2.937E+01   760.9   603.7    691.7 0.37247 100  19    9.59
     0   -22    22  6.700E+02  4.941E+01  1747.9  1914.9    353.0 0.38358 100  59  -30.26
     0   -22   -22  6.286E+02  6.905E+01   667.0  1859.8   1329.6 0.36352 100  35  -53.31
     0    22   -22  6.318E+02  4.508E+01   732.7   583.8    686.5 0.38380 100  55   10.05
     0   -22    23  3.788E+02 -4.119E+01  1776.9  1935.4    334.1 0.39521  99  47  -31.86
     0   -22   -23  1.682E+02 -5.887E+01   637.4  1878.5   1335.4 0.37499 100  13  -54.54
     0    22   -23  3.637E+02  3.796E+01   703.8   563.3    681.9 0.39544 100  40   10.46
     0   -22    24  3.034E+01  3.439E+01  1806.5  1956.5    315.7 0.40717  99   9  -33.43
     0    22   -24  2.065E+00  3.130E+01   674.3   542.2    678.1 0.40741 100   8   10.83
     0   -22    25 -4.419E+00  3.427E+01  1836.8  1978.2    297.7 0.41946  99  -7  -34.98
     0   -22   -25  6.246E+00  6.149E+01   576.0  1917.5   1344.7 0.39910 100   7  -56.68
     0    22   -25  4.011E+01  3.440E+01   644.0   520.4    674.9 0.41974 100   8   11.16
     0   -22    26  7.295E+01  3.497E+01  1868.0  2000.5    280.2 0.43208  97  11  -36.50
     0   -22   -26  4.949E+01  4.084E+01   544.1  1937.9   1348.3 0.41173  99  10  -57.61
     0    22   -26  6.306E+01  3.418E+01   613.0   498.1    672.3 0.43237 100  11   11.45
     0   -23     0 -6.402E+00  1.728E+01  1209.7  1665.5    920.8 0.24253 100  -6   -5.13
     0   -23     1  3.081E+03  1.414E+02  1232.3  1667.7    891.9 0.24362 100  62   -4.30
     0   -23    -1  3.129E+03  1.436E+02  1187.1  1664.4    949.3 0.24210 100  59   -6.31
     0   -23     2  6.873E+03  3.095E+02  1255.0  1671.1    862.7 0.24537 100  63   -3.80
     0   -23    -2  6.816E+03  3.072E+02  1164.4  1664.5    977.3 0.24235 100  58   -7.82
     0    23    -2  6.771E+03  3.054E+02  1224.9   827.8   1004.8 0.24539  99  61    3.20
     0   -23     3  3.358E+03  1.540E+02  1277.6  1675.5    833.5 0.24778  99  60   -3.65
     0   -23    -3  3.232E+03  1.489E+02  1141.7  1665.8   1004.6 0.24328 100  57   -9.63
     0    23    -3  3.134E+03  1.445E+02  1202.2   823.3    978.0 0.24779 100  61    2.28
     0   -23    -4  1.179E+04  5.282E+02  1118.8  1668.2   1031.1 0.24489 100  60  -11.71
     0    23    -4  1.221E+04  5.468E+02  1179.5   817.8    952.3 0.25083 100  60    1.66
     0   -23    -5  2.324E+03  1.096E+02  1095.9  1671.7   1056.7 0.24715 100  59  -14.00
     0    23     5  2.285E+03  1.112E+02  1383.9   827.2   1214.5 0.24713 100  61   18.98
     0    23    -5  2.301E+03  1.079E+02  1156.7   811.1    927.8 0.25449 100  62    1.30
     0   -23    -6  2.637E+03  1.240E+02  1072.8  1676.3   1081.3 0.25006  97  57  -16.48
     0    23     6  2.762E+03  1.323E+02  1407.0   822.6   1245.8 0.25004 100  61   22.35
     0    23    -6  2.839E+03  1.314E+02  1133.9   803.5    904.6 0.25875 100  62    1.19
     0   -23     7  1.617E+04  7.229E+02  1369.1  1704.0    718.1 0.26355 100  68   -5.86
     0    23     7  1.682E+04  7.552E+02  1430.2   816.9   1276.9 0.25359 100  61   25.88
     0    23    -7  1.589E+04  7.106E+02  1110.9   794.8    882.8 0.26359 100  62    1.27
     0   -23     8  5.556E+03  2.521E+02  1392.2  1713.6    690.2 0.26893 100  66   -6.96
     0    23     8  5.745E+03  2.651E+02  1453.6   810.2   1307.7 0.25776 100  67   29.51
     0    23    -8  5.494E+03  2.489E+02  1087.7   785.2    862.2 0.26897 100  60    1.51
     0   -23     9  3.886E+03  1.788E+02  1415.6  1724.1    662.8 0.27484 100  72   -8.23
     0    23    -9  3.802E+03  1.744E+02  1064.4   774.7    843.1 0.27489 100  61    1.88
     0   -23    10  1.603E+03 -7.961E+01  1439.1  1735.5    636.0 0.28124 100  66   -9.61
     0   -23   -10  1.254E+03 -7.189E+01   978.8  1705.3   1167.9 0.26793  84  62  -27.12
     0    23    10  1.187E+03  7.434E+01  1501.1   793.7   1368.2 0.26788 100  61   36.92
     0    23   -10  1.407E+03  7.063E+01  1040.9   763.3    825.2 0.28130 100  62    2.35
     0   -23    11  1.306E+04  5.857E+02  1462.9  1747.7    609.8 0.28814 100  64  -11.10
     0   -23   -11  1.420E+04  6.383E+02   954.7  1714.9   1186.5 0.27385 100  68  -29.75
     0    23    11  1.539E+04  6.947E+02  1525.2   784.1   1397.6 0.27378 100  66   40.62
     0    23   -11  1.328E+04  5.951E+02  1017.2   751.1    808.6 0.28821 100  62    2.89
     0   -23    12  5.352E+01  2.664E+01  1486.9  1760.8    584.3 0.29549  99  11  -12.66
     0   -23   -12  7.972E+01  3.603E+01   930.3  1725.5   1203.8 0.28031 100   9  -32.31
     0    23    12  5.067E+01  4.900E+01  1549.6   773.5   1426.3 0.28022 100   8   44.27
     0    23   -12  2.453E+01  2.439E+01   993.2   738.0    793.3 0.29558  99  10    3.48
     0   -23    13  5.576E+02  3.911E+01  1511.2  1774.6    559.4 0.30329 100  56  -14.27
     0   -23   -13  5.762E+02  4.871E+01   905.6  1736.9   1219.9 0.28728 100  44  -34.78
     0    23    13  4.948E+02  6.146E+01  1574.3   762.1   1454.4 0.28719 100  35   47.86
     0    23   -13  5.181E+02  3.695E+01   968.9   724.2    779.2 0.30338 100  54    4.10
     0   -23    14  2.297E+01  2.502E+01  1535.8  1789.1    535.2 0.31152 100   8  -15.92
     0   -23   -14  1.484E+01  3.685E+01   880.6  1749.2   1234.7 0.29475 100   9  -37.14
     0    23    14 -7.359E+00  5.408E+01  1599.4   749.9   1481.8 0.29465 100  -5   51.36
     0    23   -14  5.935E+01  2.461E+01   944.3   709.7    766.3 0.31161 100  12    4.73
     0   -23    15  5.575E+02  3.929E+01  1560.8  1804.4    511.7 0.32014 100  55  -17.59
     0   -23   -15  5.138E+02  5.039E+01   855.2  1762.2   1248.4 0.30271  98  42  -39.37
     0    23   -15  5.311E+02  3.732E+01   919.4   694.4    754.5 0.32025 100  57    5.36
     0   -23    16  6.479E+02  4.304E+01  1586.1  1820.4    488.8 0.32916 100  59  -19.27
     0   -23   -16  6.119E+02  5.368E+01   829.4  1776.0   1261.0 0.31112 100  44  -41.48
     0    23   -16  6.184E+02  4.143E+01   894.1   678.4    743.8 0.32928 100  58    5.98
     0   -23    17  1.086E+03  6.085E+01  1611.9  1837.0    466.6 0.33855 100  65  -20.95
     0   -23   -17  1.002E+03  6.897E+01   803.1  1790.5   1272.5 0.31998 100  57  -43.46
     0    23   -17  1.079E+03  5.893E+01   868.4   661.8    734.1 0.33869 100  61    6.59
     0   -23    18  2.869E+02 -3.229E+01  1638.1  1854.3    444.9 0.34832 100  40  -22.62
     0   -23   -18  4.800E+02 -5.441E+01   776.4  1805.7   1282.9 0.32928 100  36  -45.31
     0    23   -18  3.617E+02  3.299E+01   842.3   644.5    725.4 0.34847 100  47    7.16
     0   -23    19  1.172E+02  3.044E+01  1664.7  1872.2    423.9 0.35844 100  25  -24.29
     0   -23   -19  2.133E+02  5.197E+01   749.2  1821.6   1292.3 0.33900 100  21  -47.03
     0   -23   -20  3.037E+02  5.552E+01   721.4  1838.2   1300.8 0.34912 100  20  -48.63
     0    23   -20  1.920E+02  3.122E+01   788.6   608.0    710.6 0.36909 100  23    8.23
     0   -23    21  4.704E+02  4.623E+01  1719.7  1909.9    383.5 0.37973  77  51  -27.57
     0   -23   -21  3.714E+02  5.959E+01   693.0  1855.3   1308.4 0.35964 100  26  -50.11
     0    23   -21  4.530E+02  3.991E+01   760.9   588.8    704.4 0.37993 100  48    8.71
     0   -23    22  2.485E+02  3.690E+01  1748.0  1929.6    364.1 0.39088 100  35  -29.17
     0   -23   -22  3.354E+02  6.115E+01   664.0  1873.1   1315.2 0.37059 100  23  -51.47
     0    23   -22  2.598E+02  3.459E+01   732.6   569.1    699.0 0.39110  99  30    9.15
     0   -23    23 -1.957E+01  3.419E+01  1777.0  1950.0    345.2 0.40237 100  -9  -30.76
     0    23   -23 -2.552E+01  3.217E+01   703.7   548.7    694.3 0.40258  99  -8    9.55
     0   -23    24  1.399E+02  3.649E+01  1806.7  1971.0    326.8 0.41419  99  20  -32.32
     0   -23   -24  2.983E+01  7.385E+01   603.9  1910.6   1326.3 0.39360  78  13  -53.87
     0    23   -24  9.725E+01  3.372E+01   674.1   527.7    690.3 0.41444 100  19    9.92
     0   -23    25  4.577E+02  4.443E+01  1837.2  1992.5    308.8 0.42635  99  47  -33.85
     0   -23   -25  3.941E+02  6.550E+01   572.7  1930.2   1330.8 0.40571 100  23  -54.91
     0    23   -25  5.333E+02  4.597E+01   643.7   506.1    686.9 0.42660 100  47   10.25
     0   -23    26  2.875E+02 -3.998E+01  1868.4  2014.7    291.2 0.43884  97  31  -35.37
     0   -23   -26  1.004E+02 -3.606E+01   540.6  1950.4   1334.6 0.41819 100  15  -55.86
     0    23   -26  2.512E+02  3.911E+01   612.5   483.9    684.1 0.43913 100  30   10.54
     0    24     0  6.313E+02  3.972E+01  1271.5   814.4   1064.6 0.25293 100  57    6.08
     0    24     1  2.070E+02  2.716E+01  1294.2   815.5   1093.0 0.25250 100  34    7.95
     0    24    -1  2.252E+02  2.526E+01  1248.8   812.2   1037.0 0.25400 100  35    4.52
     0    24     2  3.049E+03  1.427E+02  1316.9   815.4   1122.0 0.25273 100  62   10.15
     0    24    -2  2.849E+03  1.322E+02  1226.1   808.9   1010.2 0.25572 100  64    3.28
     0    24     3  2.883E+02  3.292E+01  1339.8   814.3   1151.5 0.25360 100  35   12.64
     0    24    -3  2.103E+02  2.507E+01  1203.4   804.5    984.4 0.25806 100  39    2.35
     0   -24     4  4.608E+02  3.169E+01  1299.2  1699.8    805.9 0.26101  99  56   -3.80
     0    24     4  4.145E+02  3.764E+01  1362.6   812.1   1181.4 0.25511 100  44   15.41
     0    24    -4  4.074E+02  3.054E+01  1180.7   799.0    959.7 0.26102 100  52    1.70
     0   -24     5  7.269E+02  4.185E+01  1322.1  1706.3    777.9 0.26455 100  66   -4.19
     0    24     5  7.247E+02  4.906E+01  1385.6   808.7   1211.4 0.25728 100  56   18.41
     0    24    -5  7.019E+02  4.080E+01  1157.8   792.6    936.1 0.26459 100  59    1.30
     0   -24     6  6.278E+03  2.837E+02  1345.0  1713.8    750.2 0.26869  99  69   -4.82
     0    24     6  6.975E+03  3.179E+02  1408.8   804.3   1241.5 0.26008 100  62   21.62
     0    24    -6  6.477E+03  2.928E+02  1134.9   785.1    913.7 0.26873 100  64    1.12
     0   -24     7  1.697E+02  2.584E+01  1368.1  1722.2    722.7 0.27339 100  29   -5.67
     0   -24    -7  2.752E+02  3.205E+01  1047.8  1700.1   1094.3 0.26353  97  38  -18.16
     0    24     7  3.128E+02 -4.044E+01  1432.1   798.9   1271.6 0.26350 100  32   24.98
     0    24    -7  1.831E+02 -2.429E+01  1111.8   776.6    892.6 0.27342 100  32    1.13
     0   -24     8  9.718E+01  2.674E+01  1391.3  1731.6    695.7 0.27862  98  17   -6.69
     0   -24    -8  1.198E+02  2.953E+01  1024.3  1706.6   1115.8 0.26755 100  18  -20.68
     0    24     8  1.744E+02  3.976E+01  1455.6   792.4   1301.4 0.26751 100  19   28.46
     0    24    -8  1.268E+02  2.342E+01  1088.6   767.2    872.7 0.27866 100  24    1.30
     0   -24     9  1.665E+03  8.266E+01  1414.7  1741.9    669.1 0.28437 100  68   -7.87
     0   -24    -9  1.771E+03  8.883E+01  1000.6  1714.1   1136.2 0.27216 100  65  -23.24
     0    24    -9  1.771E+03  8.615E+01  1065.3   756.9    854.0 0.28441  99  62    1.60
     0   -24    10  1.513E+03  7.610E+01  1438.3  1753.1    643.0 0.29061 100  69   -9.18
     0   -24   -10  1.306E+03  7.292E+01   976.7  1722.5   1155.5 0.27735  98  58  -25.79
     0    24    10  1.321E+03  8.039E+01  1503.2   776.5   1360.0 0.27730 100  60   35.58
     0    24   -10  1.431E+03  7.151E+01  1041.7   745.8    836.5 0.29068 100  62    1.99
     0   -24    11  7.850E+01  2.678E+01  1462.2  1765.1    617.5 0.29734 100  16  -10.58
     0   -24   -11  1.916E+02  3.774E+01   952.6  1731.9   1173.6 0.28309 100  22  -28.32
     0    24    11  1.024E+02  4.773E+01  1527.3   767.1   1388.7 0.28302 100  10   39.16
     0    24   -11  1.369E+02  2.614E+01  1017.9   733.7    820.3 0.29741 100  21    2.46
     0   -24    12  3.696E+03  1.713E+02  1486.3  1777.9    592.5 0.30453  98  72  -12.06
     0   -24   -12  3.373E+03  1.602E+02   928.1  1742.1   1190.5 0.28937 100  68  -30.79
     0    24    12  3.276E+03  1.635E+02  1551.8   756.9   1416.8 0.28928 100  66   42.71
     0    24   -12  3.701E+03  1.708E+02   993.8   720.9    805.3 0.30461 100  63    2.99
     0   -24    13  1.172E+03  6.264E+01  1510.6  1791.5    568.1 0.31216 100  66  -13.60
     0   -24   -13  1.137E+03  6.807E+01   903.4  1753.3   1206.3 0.29615 100  59  -33.18
     0    24    13  1.105E+03  7.931E+01  1576.6   745.8   1444.3 0.29606 100  52   46.21
     0    24   -13  1.145E+03  6.098E+01   969.5   707.3    791.4 0.31225 100  65    3.55
     0   -24    14  2.064E+02  2.885E+01  1535.3  1805.8    544.3 0.32021  99  31  -15.19
     0   -24   -14  2.215E+02  4.041E+01   878.2  1765.2   1220.9 0.30343 100  24  -35.47
     0    24    14  3.055E+02  5.891E+01  1601.7   733.9   1471.2 0.30333 100  20   49.63
     0    24   -14  2.426E+02  2.851E+01   944.8   693.0    778.7 0.32030 100  35    4.13
     0   -24    15  1.527E+02  2.884E+01  1560.4  1820.9    521.1 0.32867 100  24  -16.80
     0   -24   -15  6.311E+01  3.834E+01   852.8  1777.9   1234.4 0.31119 100  14  -37.66
     0    24    15  6.582E+01  5.031E+01  1627.2   721.2   1497.5 0.31107  92  12   52.97
     0    24   -15  8.686E+01  2.588E+01   919.8   678.0    767.0 0.32878 100  16    4.71
     0   -24    16  6.797E+02 -4.497E+01  1585.8  1836.6    498.5 0.33751 100  60  -18.43
     0   -24   -16  4.695E+02 -4.981E+01   826.9  1791.4   1246.9 0.31941  99  37  -39.73
     0    24   -16  6.212E+02  4.199E+01   894.5   662.2    756.3 0.33764 100  56    5.29
     0   -24    17  3.496E+02 -3.462E+01  1611.6  1853.0    476.5 0.34675 100  41  -20.07
     0   -24   -17  1.403E+02 -4.580E+01   800.5  1805.6   1258.3 0.32809 100  20  -41.69
     0    24   -17  2.876E+02  3.104E+01   868.7   645.8    746.6 0.34689  98  41    5.85
     0   -24    18  5.722E+02  4.236E+01  1637.9  1870.1    455.1 0.35635 100  57  -21.70
     0   -24   -18  6.271E+02  6.013E+01   773.7  1820.6   1268.7 0.33721 100  42  -43.52
     0   -24    19  1.249E+02  3.173E+01  1664.6  1887.8    434.2 0.36633  96  26  -23.33
     0   -24   -19  1.000E+02  5.024E+01   746.4  1836.2   1278.2 0.34674 100  11  -45.24
     0    24   -19  1.190E+02  2.933E+01   815.8   610.9    730.0 0.36648 100  20    6.92
     0   -24   -20  1.085E+03  7.742E+01   718.5  1852.5   1286.7 0.35670 100  54  -46.83
     0    24   -20  1.381E+03  7.351E+01   788.6   592.6    722.9 0.37682 100  64    7.42
     0   -24    21  4.918E+01  3.262E+01  1719.7  1925.2    394.0 0.38730  98   8  -26.55
     0   -24   -21  4.552E+01  5.244E+01   690.0  1869.4   1294.4 0.36706 100  10  -48.32
     0    24   -21  3.884E+01  3.122E+01   760.8   573.6    716.6 0.38750 100   6    7.88
     0   -24    22  1.569E+01  3.335E+01  1748.2  1944.8    374.7 0.39830 100   7  -28.14
     0   -24   -22  8.701E+00  5.658E+01   660.9  1886.9   1301.3 0.37783  98  11  -49.69
     0    24   -22  1.831E+01  3.110E+01   732.5   553.9    711.1 0.39852 100   9    8.31
     0   -24    23  2.973E+01  3.527E+01  1777.3  1965.0    355.8 0.40965 100  10  -29.71
     0    24   -23 -3.175E+01  3.268E+01   703.5   533.7    706.3 0.40989 100  -5    8.70
     0   -24    24  5.097E+02  4.560E+01  1807.0  1985.9    337.4 0.42136  99  49  -31.25
     0   -24   -24  3.523E+02  7.107E+01   600.6  1923.9   1312.7 0.40055 100  23  -52.12
     0    24   -24  4.785E+02  4.397E+01   673.8   512.8    702.1 0.42160 100  43    9.06
     0   -24    25  4.857E+01  3.487E+01  1837.6  2007.3    319.3 0.43338  99   9  -32.78
     0   -24   -25  4.386E+01  4.991E+01   569.2  1943.3   1317.3 0.41250 100   9  -53.19
     0    24   -25  9.613E+01  3.766E+01   643.3   491.3    698.6 0.43363  99   9    9.38
     0   -25     0  1.474E+01  1.998E+01  1206.9  1703.6    914.6 0.26331 100   8   -5.09
     0    25     0  1.778E+01  2.408E+01  1272.9   795.3   1067.7 0.26331 100   8    6.10
     0   -25     1  7.342E+02  4.117E+01  1229.7  1705.8    888.0 0.26437 100  62   -4.34
     0   -25    -1  7.050E+02  4.067E+01  1184.2  1702.5    940.9 0.26290 100  60   -6.13
     0    25     1  5.840E+02  4.005E+01  1295.7   796.4   1095.0 0.26289 100  58    7.91
     0    25    -1  5.900E+02  3.798E+01  1250.2   793.1   1041.1 0.26438 100  59    4.58
     0   -25     2  1.551E+03  7.515E+01  1252.4  1709.1    861.2 0.26604 100  67   -3.88
     0   -25    -2  1.566E+03  7.656E+01  1161.4  1702.5    966.6 0.26309 100  63   -7.45
     0    25     2  1.534E+03  7.834E+01  1318.5   796.4   1122.8 0.26309 100  62   10.01
     0    25    -2  1.577E+03  7.755E+01  1227.4   789.8   1015.4 0.26604 100  67    3.36
     0   -25     3  2.678E+02  2.592E+01  1275.2  1713.4    834.2 0.26832 100  43   -3.71
     0   -25    -3  2.670E+02  2.710E+01  1138.5  1703.5    991.7 0.26393 100  40   -9.03
     0    25     3  3.672E+02  3.681E+01  1341.4   795.4   1151.2 0.26391 100  45   12.39
     0    25    -3  4.060E+02  3.040E+01  1204.7   785.5    990.6 0.26833 100  52    2.42
     0   -25     4  5.709E+03  2.585E+02  1298.1  1718.7    807.2 0.27119 100  69   -3.80
     0   -25    -4  5.679E+03  2.577E+02  1115.5  1705.7   1016.2 0.26539 100  63  -10.84
     0    25     4  5.672E+03  2.598E+02  1364.3   793.3   1179.9 0.26536 100  64   15.03
     0    25    -4  5.889E+03  2.667E+02  1181.8   780.2    966.8 0.27122 100  67    1.74
     0   -25     5  2.410E+03  1.133E+02  1321.0  1725.1    780.2 0.27465 100  72   -4.15
     0   -25    -5  2.437E+03  1.150E+02  1092.5  1708.8   1039.8 0.26746 100  64  -12.86
     0    25     5  2.634E+03  1.270E+02  1387.4   790.1   1208.8 0.26744 100  71   17.90
     0    25    -5  2.448E+03  1.149E+02  1158.9   773.8    944.0 0.27467 100  68    1.30
     0   -25     6  4.881E+03  2.222E+02  1344.0  1732.4    753.4 0.27867  99  71   -4.72
     0   -25    -6  5.080E+03  2.318E+02  1069.3  1713.1   1062.6 0.27016 100  60  -15.03
     0    25     6  5.221E+03  2.406E+02  1410.6   785.9   1237.8 0.27014 100  71   20.95
     0    25    -6  5.238E+03  2.381E+02  1135.9   766.5    922.4 0.27870 100  66    1.07
     0   -25     7  5.150E+03  2.343E+02  1367.2  1740.7    726.9 0.28324 100  65   -5.50
     0   -25    -7  4.527E+03  2.077E+02  1045.9  1718.3   1084.4 0.27346 100  61  -17.33
     0    25     7  4.702E+03  2.191E+02  1434.0   780.6   1266.8 0.27343 100  68   24.17
     0    25    -7  4.966E+03  2.262E+02  1112.8   758.2    901.9 0.28328  98  66    1.02
     0   -25     8  4.989E+03  2.277E+02  1390.5  1749.9    700.6 0.28833 100  66   -6.45
     0   -25    -8  4.645E+03  2.138E+02  1022.4  1724.6   1105.2 0.27735 100  67  -19.71
     0    25     8  4.781E+03  2.238E+02  1457.5   774.4   1295.7 0.27731 100  69   27.49
     0    25    -8  4.647E+03  2.119E+02  1089.5   749.0    882.6 0.28838 100  62    1.12
     0   -25     9  4.016E+02 -3.513E+01  1413.9  1760.0    674.8 0.29394 100  47   -7.56
     0   -25    -9  5.796E+02 -4.320E+01   998.6  1731.8   1125.0 0.28182 100  50  -22.13
     0    25    -9  4.566E+02  3.361E+01  1066.1   738.9    864.4 0.29400 100  54    1.35
     0   -25    10  3.699E+03  1.712E+02  1437.6  1770.9    649.4 0.30004  98  70   -8.79
     0   -25   -10  3.701E+03  1.735E+02   974.6  1740.0   1143.7 0.28684 100  67  -24.57
     0    25    10  3.948E+03  1.902E+02  1505.3   759.0   1352.7 0.28678 100  66   34.35
     0    25   -10  3.503E+03  1.618E+02  1042.4   727.9    847.4 0.30010  99  64    1.68
     0   -25    11  8.266E+03  3.732E+02  1461.5  1782.7    624.4 0.30662 100  67  -10.12
     0   -25   -11  8.056E+03  3.662E+02   950.4  1749.1   1161.3 0.29243 100  68  -26.99
     0    25    11  7.896E+03  3.633E+02  1529.5   749.9   1380.6 0.29235 100  68   37.81
     0    25   -11  7.981E+03  3.600E+02  1018.6   716.1    831.5 0.30668 100  63    2.08
     0   -25    12  4.890E+02  3.834E+01  1485.7  1795.3    600.0 0.31364  92  58  -11.53
     0   -25   -12  5.697E+02  4.772E+01   925.9  1759.1   1177.9 0.29852 100  45  -29.37
     0    25    12  4.927E+02  5.832E+01  1554.1   740.0   1408.0 0.29844 100  37   41.26
     0    25   -12  5.713E+02  3.895E+01   994.4   703.5    816.8 0.31372 100  54    2.55
     0   -25    13  2.019E+01  2.625E+01  1510.1  1808.7    576.1 0.32111 100   7  -13.00
     0   -25   -13  5.969E+01  3.487E+01   901.0  1769.9   1193.3 0.30512 100  10  -31.68
     0    25    13  9.682E+00  5.321E+01  1578.9   729.2   1435.0 0.30503 100   7   44.66
     0    25   -13  1.587E+01  2.434E+01   970.0   690.2    803.1 0.32119 100   7    3.05
     0   -25    14  1.381E+02  2.818E+01  1534.9  1822.8    552.7 0.32899 100  19  -14.52
     0   -25   -14  8.583E+01  3.713E+01   875.8  1781.6   1207.7 0.31223 100  11  -33.91
     0    25    14  6.570E+01  5.515E+01  1604.1   717.5   1461.4 0.31211 100  11   48.02
     0    25   -14  6.804E+01  2.543E+01   945.3   676.0    790.5 0.32909 100  15    3.57
     0   -25    15  1.377E+03  7.241E+01  1560.0  1837.6    529.9 0.33729 100  66  -16.08
     0   -25   -15  1.200E+03  7.193E+01   850.3  1794.0   1221.0 0.31981 100  63  -36.04
     0    25    15  1.201E+03  8.710E+01  1629.7   705.1   1487.2 0.31969 100  53   51.30
     0    25   -15  1.287E+03  6.725E+01   920.2   661.2    778.9 0.33740 100  69    4.11
     0   -25    16  3.830E+01  2.765E+01  1585.5  1853.2    507.6 0.34597 100   9  -17.66
     0   -25   -16  5.475E+01  3.945E+01   824.3  1807.2   1233.3 0.32786 100   7  -38.07
     0    25   -16  7.822E+01  2.666E+01   894.8   645.6    768.3 0.34609 100  12    4.65
     0   -25    17 -9.191E+00  2.777E+01  1611.4  1869.4    485.9 0.35505 100 -12  -19.25
     0   -25   -17  6.079E+01  4.341E+01   797.9  1821.1   1244.7 0.33635 100   7  -40.00
     0   -25    18  2.206E+03 -1.093E+02  1637.7  1886.3    464.6 0.36450 100  70  -20.84
     0   -25   -18  1.718E+03 -9.867E+01   771.0  1835.8   1255.0 0.34529 100  64  -41.82
     0    25   -18  2.130E+03  1.047E+02   842.7   612.5    749.9 0.36464  98  66    5.69
     0   -25   -19  1.027E+03  7.460E+01   743.5  1851.1   1264.5 0.35464 100  51  -43.52
     0    25   -19  1.015E+03  5.871E+01   815.9   594.9    742.0 0.37447 100  63    6.19
     0   -25    20  3.470E+02  3.846E+01  1691.9  1922.0    423.7 0.38448 100  42  -24.02
     0   -25   -20  4.408E+02  5.767E+01   715.5  1867.2   1273.1 0.36444 100  28  -45.11
     0    25   -20  3.346E+02  3.674E+01   788.6   576.7    734.8 0.38464 100  43    6.66
     0   -25    21  2.757E+00  3.142E+01  1719.8  1940.9    404.0 0.39500 100   7  -25.60
     0   -25   -21 -4.858E+00  5.164E+01   687.0  1883.8   1280.8 0.37464 100  -7  -46.60
     0    25   -21 -5.743E+00  3.141E+01   760.8   557.9    728.5 0.39519 100  -6    7.10
     0   -25    22  1.614E+03  8.703E+01  1748.4  1960.3    384.7 0.40586 100  68  -27.17
     0    25   -22  1.656E+03  8.615E+01   732.3   538.4    722.9 0.40608 100  69    7.51
     0   -25    23  3.567E+01  3.491E+01  1777.6  1980.4    365.9 0.41708 100   9  -28.71
     0   -25   -23 -2.747E+01  5.287E+01   627.8  1919.1   1294.0 0.39626 100  -9  -49.26
     0    25   -23  6.364E+01  3.379E+01   703.2   518.3    717.9 0.41731 100  11    7.89
     0   -25    24  5.657E+01  3.630E+01  1807.4  2001.2    347.5 0.42863 100  12  -30.24
     0   -25   -24  1.016E+02  5.856E+01   597.1  1937.7   1299.4 0.40769  99   8  -50.44
     0    25   -24  8.927E+01  3.672E+01   673.4   497.5    713.7 0.42888 100  10    8.24
     0   -25    25  1.018E+02  3.553E+01  1838.1  2022.5    329.5 0.44054  99  12  -31.76
     0   -25   -25  4.312E+01  3.832E+01   565.7  1956.9   1304.2 0.41950 100   9  -51.52
     0    25   -25  6.108E+01  3.817E+01   642.8   476.1    710.0 0.44078 100  11    8.56
     0   -26     0  2.788E+02  2.631E+01  1205.5  1722.9    911.5 0.27368 100  43   -5.07
     0    26     0  3.807E+02  3.210E+01  1274.4   776.0   1070.8 0.27369 100  47    6.12
     0   -26     1  3.516E+03  1.614E+02  1228.3  1725.0    886.0 0.27472 100  64   -4.36
     0   -26    -1  3.469E+03  1.597E+02  1182.7  1721.7    936.7 0.27325 100  62   -6.05
     0    26     1  3.216E+03  1.502E+02  1297.2   777.2   1097.0 0.27325  99  70    7.87
     0    26    -1  3.201E+03  1.487E+02  1251.5   773.9   1045.2 0.27473 100  69    4.64
     0   -26     2  4.140E+03  1.889E+02  1251.2  1728.2    860.2 0.27635 100  71   -3.92
     0   -26    -2  4.152E+03  1.900E+02  1159.8  1721.6    961.5 0.27344 100  65   -7.29
     0    26     2  4.300E+03  1.983E+02  1320.1   777.3   1123.8 0.27343 100  70    9.89
     0    26    -2  4.215E+03  1.932E+02  1228.7   770.6   1020.5 0.27635 100  68    3.44
     0   -26     3  6.008E+03  2.719E+02  1274.0  1732.5    834.2 0.27858 100  69   -3.74
     0   -26    -3  5.920E+03  2.685E+02  1136.9  1722.6    985.7 0.27422 100  63   -8.77
     0    26     3  6.351E+03  2.897E+02  1343.0   776.3   1151.1 0.27422  96  70   12.17
     0    26    -3  5.965E+03  2.705E+02  1205.9   766.4    996.6 0.27860  99  67    2.49
     0   -26     4  1.369E+04  6.128E+02  1296.9  1737.7    808.1 0.28136 100  68   -3.81
     0   -26    -4  1.392E+04  6.237E+02  1113.8  1724.6   1009.2 0.27563 100  63  -10.47
     0    26     4  1.407E+04  6.321E+02  1366.0   774.3   1178.7 0.27562 100  71   14.69
     0    26    -4  1.384E+04  6.200E+02  1183.0   761.2    973.6 0.28139 100  66    1.79
     0   -26     5  2.072E+03  9.923E+01  1319.9  1744.0    782.1 0.28474 100  71   -4.12
     0   -26    -5  2.045E+03  9.860E+01  1090.7  1727.7   1031.9 0.27764 100  64  -12.36
     0    26     5  2.156E+03  1.071E+02  1389.2   771.3   1206.6 0.27762 100  71   17.43
     0    26    -5  2.118E+03  1.009E+02  1160.0   754.9    951.6 0.28476  99  68    1.31
     0   -26     6  6.545E+03  2.962E+02  1343.0  1751.2    756.2 0.28865 100  70   -4.64
     0   -26    -6  6.629E+03  3.006E+02  1067.4  1731.7   1053.9 0.28025 100  62  -14.40
     0    26     6  6.827E+03  3.120E+02  1412.4   767.2   1234.6 0.28022 100  71   20.35
     0    26    -6  6.726E+03  3.042E+02  1136.9   747.7    930.7 0.28869 100  66    1.03
     0   -26     7 -1.595E+01  2.659E+01  1366.2  1759.3    730.5 0.29310 100  -9   -5.36
     0   -26    -7  1.951E+01  2.669E+01  1044.0  1736.8   1075.0 0.28343 100   8  -16.56
     0    26     7  3.182E+01  3.893E+01  1435.9   762.2   1262.7 0.28340 100  12   23.42
     0    26    -7 -1.061E+01  2.373E+01  1113.8   739.6    910.8 0.29315 100  -8    0.93
     0   -26     8  1.206E+02  2.879E+01  1389.6  1768.3    705.0 0.29807 100  21   -6.25
     0   -26    -8  1.768E+02  3.203E+01  1020.4  1742.8   1095.1 0.28719  99  20  -18.82
     0    26     8  1.444E+02  4.225E+01  1459.5   756.1   1290.6 0.28715 100  14   26.61
     0    26    -8  1.239E+02  2.618E+01  1090.4   730.6    892.0 0.29812 100  20    0.97
     0   -26     9  1.089E+02  2.905E+01  1413.1  1778.2    679.9 0.30354 100  18   -7.28
     0   -26    -9  7.347E+01  3.166E+01   996.6  1749.9   1114.3 0.29151 100  13  -21.12
     0    26    -9  1.454E+02  2.688E+01  1066.9   720.6    874.3 0.30359 100  23    1.14
     0   -26    10  1.771E+01  2.752E+01  1436.9  1789.0    655.2 0.30950 100   6   -8.44
     0   -26   -10 -3.926E+01  3.141E+01   972.5  1757.8   1132.5 0.29640 100 -10  -23.44
     0    26    10 -4.694E+01  4.595E+01  1507.4   741.2   1346.0 0.29634 100 -10   33.21
     0    26   -10 -4.304E+00  2.517E+01  1043.2   709.9    857.7 0.30957 100  -9    1.40
     0   -26    11  5.039E+01  2.645E+01  1460.9  1800.6    630.8 0.31593 100  11   -9.70
     0   -26   -11  5.984E+01  3.488E+01   948.2  1766.6   1149.7 0.30182  98  10  -25.76
     0    26    11  1.033E+02  4.697E+01  1531.7   732.4   1373.2 0.30175 100  11   36.56
     0    26   -11  8.156E+01  2.561E+01  1019.2   698.3    842.2 0.31599 100  14    1.75
     0   -26    12  3.790E+03  1.763E+02  1485.1  1813.0    606.9 0.32281  89  73  -11.04
     0   -26   -12  3.295E+03  1.568E+02   923.6  1776.3   1165.8 0.30776 100  68  -28.04
     0    26    12  3.085E+03  1.554E+02  1556.4   722.7   1400.0 0.30766 100  67   39.90
     0    26   -12  3.447E+03  1.601E+02   995.0   685.9    827.7 0.32288 100  66    2.15
     0   -26    13  4.016E+03  1.862E+02  1509.6  1826.1    583.5 0.33011 100  75  -12.45
     0   -26   -13  3.904E+03  1.834E+02   898.7  1786.9   1180.9 0.31419 100  70  -30.27
     0    26    13  4.133E+03  2.029E+02  1581.3   712.2   1426.4 0.31410 100  64   43.22
     0    26   -13  4.048E+03  1.867E+02   970.5   672.7    814.3 0.33021 100  67    2.60
     0   -26    14  1.478E+03  7.628E+01  1534.5  1840.1    560.5 0.33784 100  72  -13.92
     0   -26   -14  1.662E+03  8.880E+01   873.4  1798.3   1195.1 0.32113  99  64  -32.44
     0    26    14  1.599E+03  1.002E+02  1606.6   700.8   1452.3 0.32102 100  57   46.50
     0    26   -14  1.604E+03  8.046E+01   945.8   658.8    801.9 0.33794 100  68    3.07
     0   -26    15  3.065E+01  2.785E+01  1559.6  1854.7    538.1 0.34598 100   9  -15.42
     0   -26   -15 -8.315E+00  3.715E+01   847.7  1810.4   1208.2 0.32854 100 -11  -34.52
     0    26    15 -1.249E+01  5.970E+01  1632.3   688.7   1477.7 0.32842 100  -9   49.72
     0    26   -15  2.913E+01  2.581E+01   920.6   644.1    790.4 0.34610 100  10    3.56
     0   -26    16  1.256E+02  3.006E+01  1585.2  1870.1    516.1 0.35452 100  22  -16.94
     0   -26   -16  1.552E+02  4.215E+01   821.6  1823.4   1220.4 0.33641 100  14  -36.51
     0   -26    17  2.820E+01 -2.892E+01  1611.2  1886.1    494.6 0.36344 100  12  -18.49
     0   -26   -17  1.797E+02 -4.472E+01   795.1  1837.0   1231.6 0.34474 100  17  -38.40
     0    26   -17  8.427E+01  2.816E+01   869.2   612.7    770.3 0.36357 100  16    4.55
     0   -26   -18  5.092E+00  4.563E+01   768.1  1851.4   1241.9 0.35351 100   8  -40.19
     0    26   -18  4.471E+01  2.837E+01   842.8   596.0    761.5 0.37289 100   9    5.03
     0   -26    19  6.038E+02  4.526E+01  1664.5  1920.2    453.1 0.38239 100  60  -21.60
     0   -26   -19  5.970E+02  6.070E+01   740.6  1866.5   1251.3 0.36271  99  38  -41.88
     0    26   -19  6.331E+02  4.440E+01   815.9   578.6    753.6 0.38257 100  57    5.50
     0   -26    20  1.360E+03 -7.511E+01  1692.0  1938.3    433.1 0.39243 100  66  -23.15
     0   -26   -20  9.636E+02 -7.473E+01   712.5  1882.3   1259.9 0.37233 100  50  -43.46
     0    26   -20  1.259E+03  7.007E+01   788.6   560.5    746.4 0.39260  98  63    5.95
     0   -26    21  4.314E+02  4.145E+01  1720.0  1957.0    413.4 0.40280 100  49  -24.70
     0    26   -21  4.931E+02  4.184E+01   760.6   541.8    740.0 0.40299 100  49    6.37
     0   -26    22  2.720E+02  3.954E+01  1748.6  1976.3    394.3 0.41353  98  31  -26.24
     0   -26   -22  1.279E+02  5.509E+01   654.4  1915.9   1274.7 0.39283 100  15  -46.33
     0    26   -22  2.388E+02  3.638E+01   732.1   522.5    734.3 0.41375 100  29    6.77
     0   -26    23  9.899E+01  3.586E+01  1777.9  1996.3    375.5 0.42460 100  17  -27.77
     0   -26   -23  8.030E+01  5.118E+01   624.4  1933.6   1280.9 0.40370 100  10  -47.61
     0    26   -23  1.554E+02  3.766E+01   702.8   502.5    729.3 0.42482 100  17    7.13
     0   -26    24  4.139E+02  4.427E+01  1807.9  2016.9    357.1 0.43605 100  43  -29.28
     0   -26   -24  3.249E+02  6.135E+01   593.6  1952.0   1286.5 0.41498 100  19  -48.80
     0    26   -24  4.426E+02  4.487E+01   672.9   481.8    724.9 0.43628 100  40    7.47
     0   -26    25  1.396E+01  3.586E+01  1838.7  2038.2    339.2 0.44781  99   8  -30.78
     0   -26   -25 -2.317E+01  3.746E+01   562.0  1971.0   1291.4 0.42666 100  -6  -49.90
     0    26   -25  3.251E+01  3.732E+01   642.3   460.5    721.1 0.44808 100   7    7.77
     0   -27     0  1.240E+01  2.064E+01  1204.1  1742.2    908.5 0.28403 100   5   -5.05
     0    27     0  2.308E+01  2.505E+01  1275.8   756.7   1073.9 0.28404 100  10    6.14
     0   -27     1  1.011E+03  5.320E+01  1227.0  1744.4    883.8 0.28505 100  66   -4.38
     0   -27    -1  1.022E+03  5.407E+01  1181.2  1741.1    932.7 0.28361 100  65   -5.98
     0    27     1  1.094E+03  6.034E+01  1298.7   757.8   1099.1 0.28361  98  66    7.83
     0    27    -1  1.060E+03  5.781E+01  1252.9   754.5   1049.2 0.28506  98  65    4.70
     0   -27     2  4.952E+02  3.305E+01  1249.9  1747.6    859.0 0.28664 100  59   -3.95
     0   -27    -2  5.644E+02  3.669E+01  1158.2  1740.9    956.5 0.28377 100  58   -7.14
     0    27     2  6.113E+02  4.261E+01  1321.6   758.0   1124.9 0.28376 100  59    9.78
     0    27    -2  5.245E+02  3.641E+01  1230.0   751.3   1025.4 0.28665 100  55    3.51
     0   -27     3  3.681E+03  1.689E+02  1272.8  1751.8    833.9 0.28880 100  70   -3.77
     0   -27    -3  3.788E+03  1.746E+02  1135.2  1741.8    979.8 0.28453 100  68   -8.53
     0    27     3  4.124E+03  1.920E+02  1344.7   757.1   1151.2 0.28452  96  70   11.97
     0    27    -3  3.942E+03  1.814E+02  1207.1   747.1   1002.3 0.28882  98  70    2.56
     0   -27     4  3.480E+03  1.603E+02  1295.8  1756.9    808.8 0.29154 100  71   -3.82
     0   -27    -4  3.384E+03  1.568E+02  1112.1  1743.7   1002.5 0.28588  99  66  -10.12
     0    27     4  3.532E+03  1.665E+02  1367.8   755.2   1177.9 0.28585 100  72   14.39
     0    27    -4  3.565E+03  1.648E+02  1184.1   742.0    980.1 0.29157 100  70    1.84
     0   -27     5  3.386E+02  3.101E+01  1318.8  1763.0    783.6 0.29481 100  47   -4.10
     0   -27    -5  4.126E+02  3.393E+01  1088.9  1746.7   1024.4 0.28781 100  47  -11.90
     0    27     5  3.987E+02  4.131E+01  1391.0   752.3   1204.8 0.28778 100  46   17.01
     0    27    -5  3.351E+02  3.042E+01  1161.1   735.9    958.9 0.29485 100  49    1.33
     0   -27     6  2.789E+03  1.307E+02  1342.0  1770.1    758.6 0.29864 100  73   -4.58
     0   -27    -6  2.916E+03  1.369E+02  1065.6  1750.6   1045.6 0.29032  99  67  -13.82
     0    27     6  3.191E+03  1.527E+02  1414.3   748.4   1231.9 0.29029 100  76   19.80
     0    27    -6  3.051E+03  1.424E+02  1138.0   728.8    938.6 0.29867 100  70    1.01
     0   -27     7  8.382E+02  4.918E+01  1365.3  1778.1    733.7 0.30298 100  64   -5.24
     0   -27    -7  1.006E+03  5.676E+01  1042.1  1755.5   1066.0 0.29342 100  61  -15.86
     0    27     7  1.139E+03  6.834E+01  1437.8   743.5   1259.0 0.29337 100  62   22.74
     0    27    -7  1.022E+03  5.592E+01  1114.7   720.8    919.3 0.30303 100  66    0.86
     0   -27     8  4.059E+03  1.871E+02  1388.7  1787.0    709.0 0.30783 100  70   -6.07
     0   -27    -8  4.121E+03  1.907E+02  1018.4  1761.3   1085.5 0.29706 100  65  -17.99
     0    27     8  4.478E+03  2.113E+02  1461.5   737.7   1286.1 0.29702 100  71   25.81
     0    27    -8  4.249E+03  1.953E+02  1091.3   711.9    901.1 0.30788  97  68    0.84
     0   -27     9  5.582E+01  2.797E+01  1412.4  1796.7    684.5 0.31318 100  11   -7.04
     0   -27    -9  7.394E+01  3.194E+01   994.5  1768.1   1104.1 0.30127 100  10  -20.18
     0    27     9  8.708E+01  5.062E+01  1485.4   730.9   1313.1 0.30121  87   9   28.96
     0    27    -9  3.485E+01  2.643E+01  1067.7   702.2    883.8 0.31324 100   9    0.95
     0   -27    10  2.755E+03  1.302E+02  1436.2  1807.3    660.4 0.31900 100  71   -8.13
     0   -27   -10  2.576E+03  1.247E+02   970.3  1775.8   1121.8 0.30600 100  68  -22.40
     0    27    10  2.580E+03  1.330E+02  1509.6   723.2   1339.9 0.30595 100  67   32.16
     0    27   -10  2.572E+03  1.217E+02  1043.9   691.6    867.6 0.31907 100  65    1.16
     0   -27    11  1.533E+02  2.729E+01  1460.2  1818.7    636.6 0.32527 100  27   -9.33
     0   -27   -11  1.456E+02  3.286E+01   945.9  1784.4   1138.5 0.31127 100  19  -24.61
     0    27    11  7.007E+01  4.817E+01  1534.0   714.6   1366.4 0.31121 100  13   35.40
     0    27   -11  1.553E+02  2.661E+01  1019.9   680.2    852.4 0.32535  99  26    1.45
     0   -27    12  3.958E+03  1.846E+02  1484.5  1830.9    613.3 0.33202  82  77  -10.61
     0   -27   -12  4.052E+03  1.899E+02   921.2  1793.9   1154.3 0.31706 100  73  -26.81
     0    27    12  4.139E+03  2.018E+02  1558.7   705.2   1392.6 0.31697 100  66   38.65
     0    27   -12  3.961E+03  1.831E+02   995.6   667.9    838.2 0.33209 100  68    1.80
     0   -27    13  1.154E+03  6.348E+01  1509.1  1843.9    590.3 0.33918 100  70  -11.96
     0   -27   -13  1.256E+03  7.193E+01   896.2  1804.2   1169.1 0.32335 100  61  -28.96
     0    27    13  1.308E+03  8.839E+01  1583.8   694.9   1418.4 0.32325 100  54   41.88
     0    27   -13  1.188E+03  6.317E+01   971.0   655.0    825.0 0.33927 100  68    2.19
     0   -27    14  4.150E+02  3.564E+01  1534.1  1857.6    567.8 0.34676 100  50  -13.36
     0   -27   -14  3.504E+02  4.229E+01   870.8  1815.3   1182.9 0.33012 100  32  -31.05
     0    27    14  4.365E+02  6.546E+01  1609.2   683.8   1443.8 0.33001 100  27   45.08
     0    27   -14  4.180E+02  3.508E+01   946.2   641.2    812.8 0.34686 100  50    2.62
     0   -27    15  1.100E+03  6.165E+01  1559.3  1872.1    545.7 0.35475  98  68  -14.81
     0   -27   -15  1.118E+03  6.952E+01   845.1  1827.2   1195.9 0.33737  98  58  -33.08
     0    27    15  1.126E+03  8.846E+01  1634.9   672.0   1468.8 0.33725 100  51   48.23
     0   -27    16  5.450E+01  2.987E+01  1585.0  1887.3    524.0 0.36315  98  11  -16.28
     0   -27   -16  6.052E+01  4.039E+01   818.9  1839.9   1207.9 0.34508 100  10  -35.02
     0    27    16  5.290E+01  6.208E+01  1661.1   659.3   1493.2 0.34495 100  10   51.33
     0    27   -16  3.065E+01  2.726E+01   895.3   611.6    791.0 0.36326 100   9    3.52
     0   -27   -17  2.310E+02  4.625E+01   792.3  1853.3   1219.0 0.35325 100  21  -36.88
     0    27   -17  2.607E+02  3.293E+01   869.3   595.7    781.5 0.37205 100  36    3.97
     0   -27    18  1.976E+03 -9.977E+01  1637.6  1919.7    482.1 0.38106 100  71  -19.30
     0   -27   -18  1.517E+03 -8.889E+01   765.2  1867.4   1229.2 0.36185 100  60  -38.64
     0    27   -18  1.851E+03  9.315E+01   842.9   579.1    772.8 0.38121 100  68    4.42
     0   -27    19  7.084E+02  4.966E+01  1664.6  1936.9    461.8 0.39058 100  61  -20.82
     0   -27   -19  5.777E+02  5.931E+01   737.5  1882.3   1238.6 0.37091 100  38  -40.31
     0    27   -19  6.801E+02  4.791E+01   815.9   561.9    764.8 0.39073 100  54    4.86
     0   -27    20  4.970E+02  4.351E+01  1692.1  1954.8    441.9 0.40046 100  49  -22.34
     0    27   -20  4.750E+02  4.093E+01   788.4   543.9    757.6 0.40064 100  45    5.28
     0   -27    21  5.677E+02  4.642E+01  1720.2  1973.4    422.4 0.41071 100  57  -23.86
     0   -27   -21  4.353E+02  6.139E+01   680.5  1914.1   1255.0 0.39028 100  29  -43.36
     0    27   -21  5.479E+02  4.459E+01   760.4   525.4    751.2 0.41089  99  51    5.69
     0   -27    22  7.873E+01  3.405E+01  1749.0  1992.6    403.3 0.42130 100  12  -25.37
     0   -27   -22  1.132E+02  5.252E+01   651.0  1931.0   1262.0 0.40057 100  10  -44.74
     0    27   -22  4.197E+01  3.355E+01   731.7   506.1    745.4 0.42151  98  13    6.06
     0   -27    23  7.731E+00  3.535E+01  1778.4  2012.5    384.7 0.43225 100  10  -26.88
     0   -27   -23  4.673E+01  5.185E+01   620.9  1948.5   1268.3 0.41130 100   9  -46.03
     0    27   -23  1.210E+01  3.692E+01   702.4   486.2    740.3 0.43246 100   6    6.41
     0   -27    24  1.214E+02  3.801E+01  1808.5  2033.0    366.4 0.44356  99  13  -28.37
     0   -27   -24  2.206E+01  4.774E+01   589.9  1966.7   1274.0 0.42244 100   6  -47.22
     0    27   -24  8.153E+01  3.839E+01   672.4   465.7    735.8 0.44379 100  12    6.74
     0   -28     0  6.980E+03  3.154E+02  1202.7  1761.7    905.4 0.29436 100  68   -5.03
     0    28     0  7.036E+03  3.191E+02  1277.3   737.2   1076.9 0.29437 100  71    6.16
     0   -28     1  4.775E+03  2.177E+02  1225.6  1763.9    881.6 0.29535 100  69   -4.39
     0   -28    -1  4.820E+03  2.199E+02  1179.7  1760.6    928.8 0.29393 100  67   -5.91
     0    28     1  4.976E+03  2.288E+02  1300.2   738.4   1101.3 0.29393  99  72    7.80
     0    28    -1  4.902E+03  2.247E+02  1254.3   735.0   1053.2 0.29537 100  76    4.75
     0   -28     2  1.868E+03  8.997E+01  1248.6  1767.0    857.7 0.29693 100  72   -3.98
     0   -28    -2  1.994E+03  9.619E+01  1156.6  1760.4    951.7 0.29409  98  67   -7.00
     0    28     2  1.953E+03  9.727E+01  1323.2   738.6   1126.2 0.29408 100  70    9.68
     0    28    -2  1.893E+03  9.248E+01  1231.3   731.9   1030.2 0.29693 100  73    3.58
     0   -28     3  2.479E+03  1.164E+02  1271.6  1771.2    833.5 0.29904 100  70   -3.80
     0   -28    -3  2.329E+03  1.105E+02  1133.6  1761.2    974.1 0.29480 100  67   -8.31
     0    28     3  2.337E+03  1.150E+02  1346.3   737.7   1151.6 0.29480  97  69   11.79
     0    28    -3  2.295E+03  1.098E+02  1208.3   727.7   1007.9 0.29906 100  70    2.63
     0   -28     4  3.008E+03  1.397E+02  1294.6  1776.3    809.2 0.30170 100  73   -3.84
     0   -28    -4  2.863E+03  1.342E+02  1110.4  1763.0    996.0 0.29611 100  72   -9.81
     0    28     4  2.770E+03  1.344E+02  1369.5   735.9   1177.3 0.29609 100  73   14.11
     0    28    -4  2.858E+03  1.339E+02  1185.3   722.7    986.4 0.30172 100  69    1.90
     0   -28     5  8.636E+02  5.005E+01  1317.8  1782.3    784.9 0.30489 100  65   -4.08
     0   -28    -5  7.813E+02  4.742E+01  1087.1  1765.8   1017.2 0.29797 100  62  -11.47
     0    28     5  7.754E+02  5.410E+01  1392.8   733.2   1203.3 0.29796 100  62   16.62
     0    28    -5  8.077E+02  4.742E+01  1162.2   716.6    965.9 0.30493 100  65    1.36
     0   -28     6  1.039E+03  5.654E+01  1341.0  1789.2    760.6 0.30863 100  68   -4.52
     0   -28    -6  1.083E+03  5.931E+01  1063.7  1769.6   1037.7 0.30041 100  64  -13.29
     0    28     6  9.990E+02  6.216E+01  1416.2   729.4   1229.5 0.30037 100  66   19.30
     0    28    -6  9.974E+02  5.545E+01  1139.0   709.7    946.2 0.30866  99  66    1.00
     0   -28     7  3.491E+02  3.374E+01  1364.4  1797.1    736.4 0.31288 100  40   -5.14
     0   -28    -7  3.480E+02  3.374E+01  1040.1  1774.3   1057.4 0.30341 100  40  -15.22
     0    28     7  3.978E+02  4.486E+01  1439.8   724.7   1255.8 0.30337 100  41   22.12
     0    28    -7  4.008E+02  3.486E+01  1115.6   701.8    927.5 0.31291 100  47    0.80
     0   -28     8  2.127E+02  3.086E+01  1387.9  1805.8    712.4 0.31760 100  25   -5.91
     0   -28    -8  2.237E+02  3.251E+01  1016.3  1780.0   1076.3 0.30695 100  24  -17.23
     0    28     8  2.219E+02  4.518E+01  1463.6   719.0   1282.1 0.30690 100  21   25.07
     0    28    -8  2.212E+02  2.974E+01  1092.1   693.1    909.7 0.31766 100  34    0.74
     0   -28     9  2.707E+03  1.282E+02  1411.6  1815.4    688.7 0.32283 100  72   -6.82
     0   -28    -9  2.620E+03  1.264E+02   992.3  1786.6   1094.4 0.31104  97  66  -19.31
     0    28     9  2.537E+03  1.313E+02  1487.6   712.5   1308.3 0.31099  98  66   28.10
     0    28    -9  2.608E+03  1.239E+02  1068.5   683.5    892.9 0.32289 100  69    0.80
     0   -28    10  1.639E+01  2.772E+01  1435.5  1825.8    665.2 0.32853 100   6   -7.85
     0   -28   -10  4.778E+01  3.121E+01   968.1  1794.1   1111.5 0.31565 100  12  -21.42
     0    28    10 -1.798E+01  4.668E+01  1511.8   705.0   1334.4 0.31558 100 -10   31.19
     0    28   -10  9.094E+00  2.539E+01  1044.6   673.1    877.1 0.32858 100   6    0.95
     0   -28    11  4.814E+02  3.888E+01  1459.6  1837.1    642.0 0.33467 100  50   -8.99
     0   -28   -11  4.745E+02  4.152E+01   943.6  1802.4   1127.8 0.32078 100  40  -23.54
     0    28    11  5.310E+02  5.750E+01  1536.3   696.6   1360.2 0.32071 100  38   34.33
     0    28   -11  5.304E+02  3.814E+01  1020.5   661.8    862.2 0.33475 100  55    1.18
     0   -28   -12  1.470E+02  3.443E+01   918.8  1811.7   1143.2 0.32643 100  18  -25.65
     0    28    12  8.403E+01  5.056E+01  1561.2   687.4   1385.8 0.32635 100  11   37.48
     0    28   -12  1.500E+02  2.812E+01   996.1   649.8    848.3 0.34136  99  27    1.48
     0   -28    13  1.778E+02  3.030E+01  1508.7  1861.9    596.6 0.34830  99  31  -11.50
     0   -28   -13  1.680E+02  3.806E+01   893.7  1821.7   1157.7 0.33257 100  17  -27.73
     0    28    13  1.457E+02  5.712E+01  1586.3   677.4   1411.1 0.33248 100  17   40.62
     0   -28    14  3.709E+02  3.450E+01  1533.7  1875.5    574.5 0.35574 100  45  -12.85
     0   -28   -14  3.136E+02  4.228E+01   868.3  1832.6   1171.3 0.33919 100  27  -29.75
     0    28    14  2.335E+02  6.167E+01  1611.8   666.5   1436.0 0.33909 100  21   43.74
     0   -28    15  2.709E+02  3.545E+01  1559.1  1889.8    552.8 0.36359  78  39  -14.24
     0   -28   -15  1.764E+02  4.027E+01   842.4  1844.3   1184.0 0.34630 100  18  -31.72
     0    28    15  2.118E+02  6.378E+01  1637.7   654.9   1460.5 0.34617 100  14   46.83
     0    28   -15  2.482E+02  3.088E+01   921.2   609.1    812.1 0.36368 100  33    2.61
     0   -28   -16  7.618E+02  5.903E+01   816.1  1856.7   1195.9 0.35385  98  46  -33.62
     0    28    16  6.355E+02  7.779E+01  1664.0   642.5   1484.6 0.35373 100  35   49.87
     0    28   -16  8.606E+02  5.313E+01   895.5   594.0    801.8 0.37196  99  61    3.02
     0   -28    17  6.901E+02  4.783E+01  1611.0  1920.5    510.5 0.38046 100  57  -17.13
     0   -28   -17  8.070E+02  6.273E+01   789.4  1869.9   1206.8 0.36187 100  47  -35.44
     0    28   -17  7.466E+02  4.876E+01   869.4   578.3    792.3 0.38059 100  59    3.44
     0   -28    18 -1.381E+01  3.097E+01  1637.6  1936.9    490.0 0.38947 100  -7  -18.60
     0   -28   -18  1.859E+01  4.382E+01   762.2  1883.8   1217.0 0.37034 100   8  -37.17
     0    28   -18 -2.674E+01  2.887E+01   842.9   561.9    783.6 0.38962 100  -8    3.86
     0   -28    19  2.786E+02  3.804E+01  1664.7  1954.0    469.9 0.39885 100  39  -20.08
     0    28   -19  3.265E+02  3.704E+01   815.8   544.8    775.7 0.39901 100  36    4.27
     0   -28    20  6.643E+02  4.944E+01  1692.3  1971.8    450.2 0.40860 100  58  -21.57
     0   -28   -20  5.309E+02  6.349E+01   706.1  1913.8   1234.9 0.38854  99  30  -40.37
     0    28   -20  5.837E+02  4.553E+01   788.3   527.0    768.5 0.40878 100  53    4.66
     0   -28    21  6.242E+02  4.778E+01  1720.5  1990.2    430.9 0.41871 100  55  -23.06
     0   -28   -21  5.686E+02  6.400E+01   677.2  1929.8   1242.6 0.39830 100  31  -41.84
     0    28   -21  6.513E+02  4.824E+01   760.1   508.6    762.0 0.41889 100  53    5.04
     0   -28    22  6.850E+01  3.298E+01  1749.4  2009.3    412.0 0.42917 100  15  -24.55
     0   -28   -22  1.637E+02  5.367E+01   647.6  1946.5   1249.7 0.40846  98  10  -43.21
     0    28   -22  9.045E+01  3.600E+01   731.4   489.4    756.2 0.42937 100   9    5.40
     0   -28    23  3.677E+02  4.361E+01  1778.9  2029.1    393.4 0.44000  98  40  -26.03
     0   -28   -23  2.720E+02  5.751E+01   617.3  1963.8   1256.1 0.41905 100  18  -44.50
     0    28   -23  3.609E+02  4.239E+01   701.9   469.6    751.1 0.44021  99  37    5.74
     0   -28    24  1.030E+02  3.914E+01  1809.1  2049.5    375.2 0.45117  99  18  -27.51
     0   -28   -24  4.351E+01  4.066E+01   586.2  1981.9   1261.8 0.43006 100   8  -45.70
     0    28   -24  1.287E+02  3.882E+01   671.8   449.2    746.5 0.45141  98  15    6.05
     0   -29     0 -1.184E+01  2.380E+01  1201.2  1781.4    902.3 0.30468  99  -8   -5.01
     0    29     0 -5.863E+00  2.855E+01  1278.7   717.5   1080.0 0.30467 100  -6    6.18
     0   -29     1  7.595E+02  4.459E+01  1224.2  1783.6    879.4 0.30566 100  64   -4.40
     0   -29    -1  6.665E+02  4.149E+01  1178.1  1780.2    924.9 0.30426 100  60   -5.84
     0    29     1  5.864E+02  4.422E+01  1301.8   718.7   1103.6 0.30425 100  55    7.78
     0    29    -1  5.503E+02  4.099E+01  1255.7   715.4   1057.1 0.30565 100  54    4.80
     0   -29     2  4.870E+03  2.218E+02  1247.3  1786.7    856.2 0.30716 100  71   -4.01
     0   -29    -2  4.911E+03  2.240E+02  1155.0  1780.0    947.0 0.30439  99  72   -6.87
     0    29     2  5.211E+03  2.396E+02  1324.9   719.0   1127.6 0.30439 100  73    9.60
     0    29    -2  5.115E+03  2.339E+02  1232.6   712.3   1034.8 0.30719 100  73    3.64
     0   -29     3  1.163E+03  6.031E+01  1270.4  1790.7    832.8 0.30924 100  68   -3.82
     0   -29    -3  1.080E+03  5.815E+01  1131.9  1780.7    968.7 0.30508 100  65   -8.10
     0    29     3  1.100E+03  6.467E+01  1348.0   718.2   1152.1 0.30506  98  66   11.62
     0    29    -3  1.200E+03  6.439E+01  1209.6   708.2   1013.3 0.30926 100  68    2.70
     0   -29     4  2.835E+03  1.325E+02  1293.5  1795.8    809.3 0.31184 100  78   -3.85
     0   -29    -4  2.880E+03  1.349E+02  1108.6  1782.5    989.8 0.30634 100  72   -9.51
     0    29     4  2.970E+03  1.435E+02  1371.3   716.5   1177.0 0.30632 100  73   13.85
     0    29    -4  2.881E+03  1.357E+02  1186.5   703.2    992.5 0.31187 100  72    1.95
     0   -29     5  9.497E+02  5.333E+01  1316.7  1801.7    785.8 0.31496 100  66   -4.07
     0   -29    -5  9.837E+02  5.549E+01  1085.3  1785.1   1010.2 0.30814 100  62  -11.08
     0    29     5  9.523E+02  6.099E+01  1394.7   713.8   1202.2 0.30811 100  63   16.26
     0    29    -5  9.098E+02  5.240E+01  1163.3   697.2    972.6 0.31500 100  65    1.39
     0   -29     6  3.180E+02  3.205E+01  1340.0  1808.5    762.3 0.31861 100  41   -4.48
     0   -29    -6  2.423E+02  3.058E+01  1061.7  1788.8   1030.1 0.31050 100  32  -12.79
     0    29     6  1.802E+02  3.790E+01  1418.2   710.2   1227.5 0.31047 100  25   18.84
     0    29    -6  2.631E+02  3.100E+01  1140.0   690.4    953.5 0.31865 100  38    1.00
     0   -29     7  2.787E+02  3.210E+01  1363.5  1816.3    738.8 0.32276 100  36   -5.05
     0   -29    -7  2.592E+02  3.144E+01  1038.1  1793.3   1049.2 0.31341  99  34  -14.62
     0    29     7  2.446E+02  4.250E+01  1441.9   705.7   1253.0 0.31338  99  30   21.55
     0    29    -7  2.504E+02  3.120E+01  1116.6   682.6    935.3 0.32280 100  38    0.76
     0   -29     8  2.317E+03  1.122E+02  1387.1  1824.9    715.5 0.32739 100  73   -5.77
     0   -29    -8  2.371E+03  1.145E+02  1014.2  1798.8   1067.5 0.31686 100  67  -16.53
     0    29     8  2.834E+03  1.432E+02  1465.7   700.2   1278.5 0.31681 100  68   24.38
     0    29    -8  2.506E+03  1.199E+02  1093.0   674.0    918.1 0.32744 100  72    0.65
     0   -29     9  7.167E+02  4.602E+01  1410.8  1834.3    692.4 0.33250 100  63   -6.63
     0   -29    -9  8.832E+02  5.595E+01   990.1  1805.3   1085.0 0.32084  82  58  -18.51
     0    29     9  9.554E+02  6.999E+01  1489.8   693.8   1304.0 0.32079 100  53   27.31
     0    29    -9  8.876E+02  5.214E+01  1069.2   664.6    901.7 0.33255  98  64    0.66
     0   -29    10  7.164E+02  4.599E+01  1434.8  1844.6    669.4 0.33807 100  60   -7.61
     0   -29   -10  6.351E+02  4.572E+01   965.8  1812.6   1101.7 0.32533  99  50  -20.52
     0    29    10  5.709E+02  5.950E+01  1514.1   686.5   1329.4 0.32527 100  39   30.29
     0    29   -10  7.478E+02  4.634E+01  1045.3   654.3    886.2 0.33813 100  61    0.77
     0   -29    11  2.777E+02  3.342E+01  1459.0  1855.7    646.8 0.34409  99  37   -8.69
     0   -29   -11  2.963E+02  3.709E+01   941.3  1820.7   1117.6 0.33034 100  29  -22.55
     0    29    11  2.222E+02  5.213E+01  1538.7   678.4   1354.6 0.33028 100  21   33.33
     0    29   -11  1.967E+02  2.920E+01  1021.1   643.2    871.7 0.34417 100  30    0.95
     0   -29   -12  2.231E+03  1.112E+02   916.4  1829.7   1132.7 0.33585 100  68  -24.57
     0    29    12  2.269E+03  1.260E+02  1563.6   669.4   1379.6 0.33578 100  63   36.38
     0   -29    13  1.259E+03  6.818E+01  1508.3  1880.2    602.4 0.35745  99  72  -11.09
     0   -29   -13  1.297E+03  7.443E+01   891.2  1839.6   1146.8 0.34186  98  60  -26.57
     0    29    13  1.348E+03  9.366E+01  1588.9   659.5   1404.3 0.34177  99  52   39.44
     0   -29   -14  5.759E+02  5.049E+01   865.6  1850.2   1160.2 0.34835 100  43  -28.53
     0    29    14  6.284E+02  7.145E+01  1614.4   648.9   1428.7 0.34824 100  36   42.49
     0    29   -14  6.438E+02  4.333E+01   946.9   605.2    833.4 0.36485 100  58    1.83
     0   -29   -15  1.799E+03  9.716E+01   839.6  1861.7   1172.6 0.35530 100  61  -30.44
     0    29   -15  1.857E+03  9.302E+01   921.5   591.1    822.4 0.37258 100  70    2.19
     0   -29    16  4.248E+01  2.995E+01  1584.7  1922.6    538.3 0.38057 100   8  -15.11
     0   -29   -16  2.921E+01  4.111E+01   813.3  1873.9   1184.3 0.36271 100   9  -32.29
     0    29   -16  7.604E+01  2.952E+01   895.7   576.2    812.2 0.38070 100  12    2.56
     0   -29    17  1.421E+02  3.175E+01  1610.9  1938.2    517.7 0.38908 100  22  -16.52
     0   -29   -17  1.262E+02  4.601E+01   786.4  1886.9   1195.1 0.37059  97  13  -34.06
     0    29   -17  1.570E+02  3.112E+01   869.5   560.6    802.8 0.38920 100  27    2.95
     0   -29    18  7.894E+02  5.371E+01  1637.6  1954.5    497.5 0.39796 100  60  -17.95
     0    29   -18  8.262E+02  5.210E+01   842.9   544.4    794.2 0.39808 100  61    3.33
     0   -29    19  1.291E+02  3.425E+01  1664.8  1971.5    477.6 0.40721 100  24  -19.40
     0   -29   -19  2.697E+01  5.225E+01   731.2  1915.0   1214.4 0.38766 100   7  -37.39
     0    29   -19  2.040E+02  3.438E+01   815.7   527.4    786.3 0.40736 100  23    3.72
     0   -29    20  6.586E+01  3.399E+01  1692.6  1989.1    458.1 0.41680 100   9  -20.85
     0   -29   -20  9.714E+01  5.448E+01   702.8  1930.1   1222.9 0.39684 100  10  -38.92
     0    29   -20  8.312E+01  3.423E+01   788.0   509.7    779.1 0.41698 100  12    4.09
     0   -29    21  8.776E+02  5.681E+01  1720.9  2007.4    438.9 0.42679 100  68  -22.31
     0   -29   -21  8.637E+02  7.308E+01   673.7  1945.9   1230.7 0.40644 100  44  -40.37
     0    29   -21  9.712E+02  6.077E+01   759.8   491.4    772.6 0.42696 100  62    4.44
     0   -29    22  1.016E+01  3.242E+01  1749.8  2026.4    420.1 0.43713 100   6  -23.77
     0   -29   -22 -1.215E+01  5.254E+01   644.0  1962.4   1237.8 0.41647 100  -8  -41.74
     0    29   -22  1.095E+01  3.649E+01   730.9   472.4    766.7 0.43732 100   8    4.78
     0   -29    23  3.396E+01  3.557E+01  1779.5  2046.1    401.7 0.44782 100   4  -25.23
     0   -29   -23 -1.097E+02  5.476E+01   613.5  1979.6   1244.2 0.42693 100  -8  -43.02
     0    29   -23  1.176E+01  3.366E+01   701.4   452.7    761.5 0.44804 100   7    5.10
     0   -29    24  1.198E+03 -7.605E+01  1809.8  2066.5    383.6 0.45888  99  65  -26.69
     0   -29   -24  7.537E+02 -6.546E+01   582.3  1997.4   1249.9 0.43782  98  41  -44.22
     0    29   -24  1.127E+03  6.861E+01   671.1   432.3    756.9 0.45912  99  65    5.40
     0   -30     0  4.273E+01  2.472E+01  1199.7  1801.2    899.2 0.31496  98  11   -4.99
     0    30     0  7.406E+01  3.062E+01  1280.2   697.8   1083.1 0.31496 100  15    6.20
     0   -30     1  1.244E+03  6.430E+01  1222.9  1803.4    877.1 0.31591 100  69   -4.41
     0   -30    -1  1.198E+03  6.259E+01  1176.6  1800.0    921.0 0.31453 100  69   -5.77
     0    30     1  1.179E+03  6.642E+01  1303.3   699.0   1105.9 0.31454 100  70    7.76
     0    30    -1  1.175E+03  6.503E+01  1257.1   695.6   1060.9 0.31594 100  68    4.85
     0   -30     2  1.521E+03  7.564E+01  1246.0  1806.5    854.7 0.31741 100  66   -4.03
     0   -30    -2  1.480E+03  7.462E+01  1153.4  1799.7    942.4 0.31465 100  65   -6.75
     0    30     2  1.315E+03  7.265E+01  1326.5   699.2   1129.2 0.31465 100  67    9.52
     0    30    -2  1.384E+03  7.281E+01  1234.0   692.5   1039.4 0.31742 100  71    3.71
     0   -30     3  1.510E+02  2.550E+01  1269.1  1810.5    832.0 0.31942 100  25   -3.85
     0   -30    -3  1.060E+02  2.611E+01  1130.2  1800.4    963.3 0.31534 100  18   -7.91
     0    30     3  1.153E+02  3.592E+01  1349.8   698.6   1152.9 0.31532  99  17   11.47
     0    30    -3  1.348E+02  3.016E+01  1210.8   688.5   1018.5 0.31944 100  20    2.76
     0   -30     4  9.893E+02  5.428E+01  1292.4  1815.4    809.3 0.32198 100  68   -3.87
     0   -30    -4  1.048E+03  5.739E+01  1106.8  1802.1    983.7 0.31655 100  69   -9.24
     0    30     4  1.067E+03  6.567E+01  1373.1   696.9   1176.9 0.31653 100  65   13.62
     0    30    -4  1.009E+03  5.715E+01  1187.6   683.5    998.4 0.32200  97  65    2.01
     0   -30     5  1.196E+03  6.367E+01  1315.7  1821.3    786.5 0.32503 100  73   -4.07
     0   -30    -5  1.128E+03  6.099E+01  1083.4  1804.6   1003.6 0.31831  99  64  -10.72
     0    30     5  1.183E+03  7.039E+01  1396.6   694.4   1201.3 0.31828 100  67   15.94
     0    30    -5  1.227E+03  6.566E+01  1164.3   677.6    979.1 0.32507 100  69    1.43
     0   -30     6 -1.531E+01  2.599E+01  1339.1  1828.0    763.7 0.32860 100  -9   -4.44
     0   -30    -6  3.255E+01  2.680E+01  1059.8  1808.2   1022.7 0.32060 100   9  -12.34
     0    30     6  4.688E+01  3.708E+01  1420.2   690.9   1225.9 0.32057 100  11   18.42
     0    30    -6  1.679E+01  2.715E+01  1141.0   670.9    960.6 0.32863 100   8    1.01
     0   -30     7  2.671E+02  3.227E+01  1362.6  1835.7    740.9 0.33264 100  32   -4.98
     0   -30    -7  1.952E+02  3.016E+01  1036.0  1812.6   1041.2 0.32344 100  29  -14.06
     0    30     7  1.665E+02  4.290E+01  1443.9   686.4   1250.6 0.32338  98  23   21.03
     0    30    -7  2.137E+02  3.062E+01  1117.5   663.3    942.9 0.33269 100  31    0.73
     0   -30     8  2.618E+03  1.250E+02  1386.3  1844.1    718.2 0.33717 100  73   -5.65
     0   -30    -8  2.453E+03  1.181E+02  1012.1  1817.9   1059.0 0.32679 100  69  -15.88
     0    30     8  2.627E+03  1.348E+02  1467.9   681.1   1275.4 0.32673 100  70   23.75
     0    30    -8  2.704E+03  1.287E+02  1093.8   654.8    926.1 0.33723 100  72    0.58
     0   -30     9  7.735E+02  4.896E+01  1410.1  1853.5    695.7 0.34219 100  62   -6.46
     0    30     9  8.307E+02  6.690E+01  1492.1   674.9   1300.2 0.33061  99  49   26.57
     0    30    -9  7.659E+02  4.776E+01  1070.0   645.4    910.1 0.34224 100  61    0.55
     0   -30    10  1.116E+02  2.935E+01  1434.2  1863.6    673.3 0.34764 100  20   -7.39
     0   -30   -10  6.795E+01  3.133E+01   963.5  1831.3   1092.3 0.33504 100  11  -19.68
     0    30    10 -6.661E+00  5.056E+01  1516.5   667.8   1324.9 0.33500 100  -8   29.46
     0   -30    11  5.714E+02  4.218E+01  1458.5  1874.6    651.2 0.35355  98  56   -8.41
     0   -30   -11  4.862E+02  4.242E+01   938.8  1839.3   1107.8 0.33995 100  43  -21.62
     0    30    11  4.717E+02  6.016E+01  1541.2   659.8   1349.5 0.33989  98  36   32.40
     0   -30   -12  8.401E+01  3.359E+01   913.9  1848.1   1122.5 0.34534 100  13  -23.56
     0    30    12  5.980E+01  5.652E+01  1566.2   651.0   1373.9 0.34526 100   7   35.36
     0    30   -12  1.653E+02  2.918E+01   997.2   612.6    867.4 0.35996 100  25    0.94
     0   -30   -13  1.411E+02  3.672E+01   888.6  1857.7   1136.4 0.35121 100  17  -25.48
     0    30    13  1.808E+02  6.023E+01  1591.5   641.4   1398.1 0.35112 100  12   38.34
     0    30   -13  1.733E+02  2.967E+01   972.3   600.1    854.9 0.36674 100  30    1.19
     0   -30    14  7.818E+01  3.045E+01  1533.1  1912.1    586.4 0.37382  97  13  -11.95
     0   -30   -14  1.297E+02  3.943E+01   862.9  1868.2   1149.4 0.35757  97  13  -27.38
     0    30   -14  8.224E+01  2.785E+01   947.2   586.8    843.2 0.37392 100  14    1.49
     0   -30    15  2.475E+01  2.838E+01  1558.6  1926.1    565.4 0.38141 100  12  -13.25
     0   -30   -15  5.686E+01  4.174E+01   836.8  1879.4   1161.7 0.36438 100   8  -29.23
     0    30   -15  9.819E+01  2.948E+01   921.7   572.8    832.3 0.38152 100  17    1.81
     0   -30    16  5.931E+01  3.018E+01  1584.6  1940.8    544.8 0.38937  99   8  -14.58
     0    30    16  2.797E+01  6.990E+01  1669.8   607.8   1468.9 0.37154 100   8   47.19
     0    30   -16  5.142E+01  2.876E+01   895.8   558.1    822.3 0.38949 100   9    2.14
     0   -30    17  1.090E+02  3.178E+01  1610.9  1956.2    524.5 0.39775 100  18  -15.95
     0    30    17  3.839E+01  7.740E+01  1696.8   595.1   1491.9 0.37927 100   8   50.08
     0    30   -17  8.698E+01  2.911E+01   869.5   542.6    812.9 0.39788 100  13    2.49
     0   -30    18  5.698E+02  4.741E+01  1637.7  1972.4    504.5 0.40649  99  50  -17.34
     0   -30   -18  4.242E+02  5.474E+01   755.9  1917.7   1193.8 0.38758 100  29  -34.43
     0    30   -18  4.936E+02  4.195E+01   842.8   526.5    804.4 0.40664 100  50    2.85
     0   -30    19  3.986E+01  3.336E+01  1665.0  1989.2    484.8 0.41560 100  10  -18.75
     0   -30   -19  3.498E+01  5.045E+01   727.9  1931.9   1202.9 0.39619 100  10  -36.02
     0    30   -19 -1.347E+01  3.233E+01   815.5   509.6    796.5 0.41576  98  -7    3.20
     0   -30    20  4.697E+02  4.399E+01  1692.9  2006.8    465.5 0.42509 100  50  -20.18
     0   -30   -20  3.561E+02  5.862E+01   699.4  1946.8   1211.4 0.40523 100  23  -37.54
     0    30   -20  4.375E+02  4.224E+01   787.8   492.1    789.3 0.42526 100  42    3.55
     0   -30    21 -2.496E+01  3.426E+01  1721.3  2025.0    446.5 0.43494 100  -7  -21.61
     0   -30   -21 -1.165E+01  5.251E+01   670.2  1962.4   1219.1 0.41471 100  -9  -38.97
     0    30   -21  5.471E+01  3.683E+01   759.4   473.8    782.8 0.43511 100   8    3.88
     0   -30    22 -9.838E+00  3.399E+01  1750.4  2043.9    427.9 0.44516 100 -10  -23.04
     0   -30   -22  6.160E+01  5.350E+01   640.3  1978.8   1226.2 0.42462 100   9  -40.33
     0    30   -22 -3.299E+01  3.438E+01   730.4   454.9    776.9 0.44537 100  -7    4.20
     0   -30    23  4.719E+01  3.810E+01  1780.1  2063.5    409.6 0.45574 100   7  -24.47
     0   -30   -23  5.647E+00  5.465E+01   609.7  1995.8   1232.6 0.43496 100   9  -41.60
     0    30   -23  2.608E+01  3.437E+01   700.8   435.3    771.7 0.45596 100   7    4.50
     0   -31     0  3.121E+01  2.494E+01  1198.3  1821.2    896.1 0.32521 100   8   -4.97
     0    31     0 -2.025E+01  3.121E+01  1281.7   677.8   1086.2 0.32523 100  -6    6.22
     0   -31     1  8.504E+02  4.885E+01  1221.5  1823.3    874.7 0.32615 100  68   -4.42
     0   -31    -1  8.482E+02  4.868E+01  1175.0  1819.9    917.2 0.32482 100  68   -5.71
     0    31     1  1.040E+03  6.168E+01  1304.9   679.0   1108.2 0.32481 100  65    7.74
     0    31    -1  1.013E+03  5.988E+01  1258.5   675.6   1064.7 0.32617 100  64    4.90
     0   -31     2  1.934E+02  2.805E+01  1244.7  1826.4    853.0 0.32763  99  35   -4.05
     0   -31    -2  2.097E+02  2.837E+01  1151.8  1819.6    937.9 0.32492 100  33   -6.63
     0    31     2  2.493E+02  3.641E+01  1328.2   679.3   1130.8 0.32492 100  30    9.44
     0    31    -2  1.929E+02  3.154E+01  1235.3   672.6   1043.9 0.32763 100  30    3.77
     0   -31     3  2.925E+02  2.974E+01  1267.9  1830.4    831.1 0.32959 100  41   -3.88
     0   -31    -3  3.112E+02  3.089E+01  1128.4  1820.3    958.1 0.32557 100  39   -7.73
     0    31     3  2.338E+02  3.789E+01  1351.5   678.7   1153.7 0.32557 100  29   11.34
     0    31    -3  2.140E+02  3.120E+01  1212.1   668.6   1023.7 0.32961 100  31    2.83
     0   -31     4  8.695E+01  2.555E+01  1291.2  1835.3    809.1 0.33209 100  17   -3.89
     0   -31    -4  1.212E+02  2.728E+01  1105.0  1821.8    977.9 0.32675 100  21   -8.99
     0    31     4  9.602E+01  3.734E+01  1374.9   677.2   1177.1 0.32673 100  14   13.41
     0    31    -4  1.186E+02  2.889E+01  1188.8   663.7   1004.2 0.33212  99  18    2.07
     0   -31     5  1.076E+02  2.795E+01  1314.6  1841.1    786.9 0.33508 100  14   -4.07
     0   -31    -5  1.045E+02  2.762E+01  1081.5  1824.3    997.1 0.32845 100  17  -10.39
     0    31     5  7.602E+01  3.824E+01  1398.5   674.7   1200.7 0.32844  99  14   15.64
     0    31    -5  1.171E+02  2.877E+01  1165.4   657.9    985.4 0.33510 100  15    1.47
     0   -31     6  3.556E+02  3.310E+01  1338.1  1847.7    764.8 0.33856 100  44   -4.41
     0   -31    -6  4.556E+02  3.717E+01  1057.8  1827.7   1015.7 0.33069 100  49  -11.92
     0    31     6  5.317E+02  4.970E+01  1422.2   671.3   1224.5 0.33066 100  47   18.03
     0    31    -6  4.400E+02  3.668E+01  1142.0   651.2    967.4 0.33859 100  48    1.02
     0   -31     7  1.731E+02  3.031E+01  1361.7  1855.3    742.6 0.34253 100  22   -4.91
     0   -31    -7  1.580E+02  2.931E+01  1033.9  1832.0   1033.6 0.33345 100  25  -13.55
     0    31     7  2.165E+02  4.377E+01  1446.0   667.0   1248.5 0.33341  98  23   20.54
     0    31    -7  1.770E+02  3.007E+01  1118.4   643.7    950.2 0.34257  99  26    0.71
     0   -31     8  9.313E+02  5.502E+01  1385.5  1863.6    720.6 0.34697 100  64   -5.55
     0   -31    -8  9.352E+02  5.539E+01  1009.9  1837.2   1050.9 0.33672  99  59  -15.27
     0    31     8  9.806E+02  6.855E+01  1470.1   661.8   1272.6 0.33668 100  58   23.17
     0   -31     9  4.584E+02  3.919E+01  1409.4  1872.8    698.6 0.35186 100  49   -6.31
     0    31     9  4.563E+02  5.649E+01  1494.3   655.8   1296.7 0.34045  99  36   25.89
     0   -31    10  6.041E+02  4.352E+01  1433.6  1882.9    676.8 0.35722 100  52   -7.19
     0   -31   -10  4.610E+02  4.054E+01   961.1  1850.3   1083.3 0.34480 100  40  -18.89
     0    31    10  4.723E+02  6.004E+01  1518.9   648.8   1320.8 0.34475 100  32   28.69
     0    31   -10  5.864E+02  4.241E+01  1046.6   616.1    903.5 0.35728  96  55    0.46
     0   -31   -11  5.366E+02  4.507E+01   936.4  1858.1   1098.4 0.34958  96  44  -20.75
     0    31    11  5.455E+02  6.571E+01  1543.7   641.0   1344.8 0.34951 100  38   31.53
     0    31   -11  5.755E+02  4.071E+01  1022.2   605.2    889.6 0.36308 100  53    0.56
     0   -31   -12  2.741E+02  3.900E+01   911.3  1866.7   1112.7 0.35487 100  26  -22.61
     0    31   -12  2.662E+02  3.176E+01   997.6   593.6    876.5 0.36931 100  34    0.71
     0   -31    13  2.849E+01  2.825E+01  1507.6  1917.7    612.6 0.37587 100   5  -10.36
     0   -31   -13 -8.119E+00  3.622E+01   885.9  1876.2   1126.3 0.36061 100  -8  -24.46
     0    31   -13  4.347E+01  2.844E+01   972.7   581.2    864.2 0.37597 100   8    0.92
     0   -31    14  2.313E+02  3.233E+01  1532.8  1930.8    591.7 0.38292 100  30  -11.56
     0   -31   -14  1.351E+02  4.029E+01   860.1  1886.4   1139.1 0.36685  99  17  -26.29
     0    31    14  5.341E+01  6.328E+01  1620.0   612.8   1415.8 0.36674 100   5   40.21
     0    31   -14  2.195E+02  3.174E+01   947.5   568.1    852.7 0.38303  98  29    1.18
     0   -31    15  2.291E+02  3.171E+01  1558.5  1944.7    571.1 0.39038 100  31  -12.81
     0    31    15  1.347E+02  6.396E+01  1646.2   601.8   1439.0 0.37343 100  11   43.10
     0    31   -15  1.961E+02  3.156E+01   921.9   554.2    842.0 0.39049 100  27    1.46
     0   -31    16  2.515E+01  3.081E+01  1584.5  1959.3    550.8 0.39824  99   7  -14.10
     0    31    16  1.444E+02  7.276E+01  1672.8   590.0   1461.9 0.38057 100   8   45.96
     0    31   -16 -1.701E+01  2.809E+01   895.9   539.6    832.0 0.39836 100  -8    1.76
     0   -31    17  2.829E+02  3.722E+01  1611.0  1974.6    530.7 0.40648 100  37  -15.43
     0   -31   -17  3.644E+02  5.145E+01   780.2  1921.8   1172.9 0.38830 100  26  -31.52
     0    31    17  2.913E+02  7.980E+01  1699.9   577.5   1484.5 0.38816 100  16   48.80
     0    31   -17  3.438E+02  3.584E+01   869.5   524.3    822.8 0.40659 100  43    2.07
     0   -31    18  1.462E+03  8.087E+01  1637.9  1990.6    511.0 0.41509 100  70  -16.78
     0   -31   -18  1.244E+03  8.058E+01   752.7  1935.1   1182.7 0.39634 100  53  -33.15
     0    31   -18  1.444E+03  7.786E+01   842.7   508.3    814.3 0.41524 100  69    2.40
     0   -31    19  1.039E+02  3.435E+01  1665.3  2007.3    491.6 0.42408 100  15  -18.15
     0   -31   -19  1.025E+02  5.064E+01   724.5  1949.2   1191.8 0.40483 100   9  -34.72
     0    31   -19  8.372E+01  3.374E+01   815.3   491.5    806.4 0.42424 100   8    2.72
     0   -31    20  6.446E+01  3.483E+01  1693.3  2024.8    472.5 0.43343 100  10  -19.54
     0   -31   -20  7.166E+01  5.302E+01   695.8  1963.9   1200.2 0.41374  98   7  -36.21
     0    31   -20  4.396E+01  3.528E+01   787.4   474.1    799.3 0.43361  98   8    3.04
     0   -31    21  3.705E+00  3.523E+01  1721.8  2042.9    453.7 0.44319 100  10  -20.94
     0   -31   -21  5.639E+01  5.126E+01   666.5  1979.4   1207.9 0.42310 100   6  -37.62
     0    31   -21  8.563E+01  3.635E+01   758.9   455.9    792.8 0.44337 100   9    3.35
     0   -31    22  6.933E+02  5.239E+01  1751.0  2061.7    435.2 0.45326 100  58  -22.35
     0   -31   -22  5.876E+02  6.366E+01   636.5  1995.5   1215.0 0.43287 100  35  -38.97
     0    31   -22  6.887E+02  5.130E+01   729.8   437.1    786.9 0.45347 100  54    3.65
     0   -31    23 -1.604E+01  3.890E+01  1780.9  2081.3    417.0 0.46372 100  -7  -23.76
     0   -31   -23  1.159E+02  5.550E+01   605.7  2012.4   1221.4 0.44307 100   8  -40.23
     0   -32     0  3.489E+02  3.163E+01  1196.8  1841.3    893.0 0.33547 100  45   -4.95
     0    32     0  3.752E+02  3.886E+01  1283.2   657.7   1089.3 0.33547 100  40    6.24
     0   -32     1  5.078E+02  3.612E+01  1220.1  1843.5    872.3 0.33639 100  57   -4.42
     0   -32    -1  4.887E+02  3.593E+01  1173.4  1840.1    913.4 0.33506 100  56   -5.65
     0    32     1  4.501E+02  4.193E+01  1306.5   658.9   1110.7 0.33505 100  46    7.72
     0    32    -1  4.417E+02  4.024E+01  1259.9   655.5   1068.5 0.33638 100  48    4.95
     0   -32     2  8.890E+02  5.074E+01  1243.4  1846.5    851.3 0.33781  99  67   -4.08
     0   -32    -2  9.599E+02  5.380E+01  1150.1  1839.7    933.5 0.33517 100  68   -6.52
     0    32     2  9.556E+02  6.005E+01  1329.9   659.3   1132.5 0.33516 100  63    9.38
     0    32    -2  9.893E+02  5.908E+01  1236.6   652.5   1048.3 0.33783  98  67    3.83
     0   -32     3  3.087E+02  3.019E+01  1266.7  1850.5    830.0 0.33974 100  41   -3.90
     0   -32    -3  3.694E+02  3.306E+01  1126.7  1840.3    953.1 0.33579  98  44   -7.56
     0    32     3  3.077E+02  4.038E+01  1353.3   658.7   1154.7 0.33578 100  35   11.21
     0    32    -3  2.898E+02  3.377E+01  1213.3   648.5   1028.7 0.33976 100  38    2.89
     0   -32     4  4.318E+02  3.388E+01  1290.1  1855.3    808.7 0.34218 100  53   -3.90
     0   -32    -4  4.683E+02  3.591E+01  1103.2  1841.8    972.2 0.33694 100  51   -8.75
     0    32     4  4.423E+02  4.464E+01  1376.8   657.2   1177.4 0.33691 100  45   13.21
     0    32    -4  4.388E+02  3.753E+01  1190.0   643.7   1009.7 0.34221 100  46    2.12
     0   -32     5  8.681E+02  5.141E+01  1313.5  1861.0    787.2 0.34512 100  67   -4.07
     0   -32    -5  8.242E+02  4.964E+01  1079.5  1844.2    990.8 0.33859 100  61  -10.07
     0    32     5  9.045E+02  6.147E+01  1400.5   654.8   1200.3 0.33858  99  60   15.37
     0    32    -5  7.416E+02  4.972E+01  1166.5   637.9    991.5 0.34515  79  67    1.51
     0   -32     6  4.908E+02  3.773E+01  1337.1  1867.6    765.6 0.34852 100  53   -4.39
     0   -32    -6  5.347E+02  3.956E+01  1055.7  1847.5   1008.8 0.34077 100  50  -11.52
     0    32     6  4.680E+02  4.853E+01  1424.2   651.5   1223.4 0.34074 100  40   17.67
     0   -32     7  8.469E+02  5.141E+01  1360.8  1875.1    744.1 0.35241 100  64   -4.86
     0   -32    -7  8.283E+02  5.048E+01  1031.8  1851.7   1026.3 0.34347 100  59  -13.07
     0    32     7  8.694E+02  6.335E+01  1448.2   647.4   1246.7 0.34343 100  58   20.10
     0   -32     8  3.067E+02  3.443E+01  1384.7  1883.3    722.6 0.35675 100  39   -5.46
     0   -32    -8  3.137E+02  3.374E+01  1007.7  1856.7   1043.0 0.34667 100  32  -14.71
     0    32     8  2.697E+02  4.807E+01  1472.3   642.3   1270.2 0.34662  96  27   22.63
     0    32    -8  2.720E+02  3.354E+01  1095.5   615.6    941.3 0.35680  98  35    0.48
     0    32    -9  1.248E+01  2.755E+01  1071.4   606.5    926.1 0.36161 100   8    0.37
     0   -32   -10  1.160E+02  3.272E+01   958.7  1869.5   1074.6 0.35457 100  16  -18.15
     0    32   -10  1.552E+02  2.983E+01  1047.2   596.6    911.7 0.36687 100  20    0.34
     0   -32    11  3.530E+01  3.042E+01  1457.4  1913.0    658.8 0.37249 100   6   -7.94
     0   -32   -11  2.052E+01  3.211E+01   933.8  1877.1   1089.3 0.35925 100   8  -19.93
     0    32   -11  1.188E+01  2.802E+01  1022.8   585.9    898.1 0.37256  98   6    0.39
     0   -32   -12  2.561E+01  3.551E+01   908.7  1885.6   1103.3 0.36442 100   9  -21.72
     0    32    12  9.431E+00  5.697E+01  1571.4   613.6   1363.9 0.36433 100   6   33.52
     0    32   -12  5.914E+01  2.960E+01   998.1   574.4    885.2 0.37868 100  10    0.51
     0   -32    13 -3.792E+00  2.898E+01  1507.2  1936.8    617.1 0.38512 100 -12  -10.05
     0    32    13  1.125E+02  5.839E+01  1596.9   604.3   1387.0 0.36997 100  10   36.34
     0    32   -13  2.608E+01  2.920E+01   973.1   562.1    873.1 0.38522 100   7    0.68
     0   -32    14  3.256E+02  3.478E+01  1532.6  1949.8    596.6 0.39205  99  42  -11.20
     0    32    14  3.084E+02  6.661E+01  1622.9   594.3   1410.0 0.37607 100  19   39.17
     0    32   -14  3.656E+02  3.702E+01   947.7   549.1    861.8 0.39216 100  41    0.89
     0   -32    15  1.796E+01  3.078E+01  1558.4  1963.5    576.4 0.39940 100   8  -12.40
     0   -32   -15  3.454E+01  4.036E+01   831.0  1915.8   1140.9 0.38275 100   8  -27.00
     0    32    15  8.987E+01  6.789E+01  1649.2   583.5   1432.8 0.38265 100   8   41.99
     0    32   -15  1.191E+01  2.837E+01   922.0   535.4    851.3 0.39952  97   8    1.14
     0   -32    16  4.970E+01  3.172E+01  1584.5  1978.0    556.4 0.40713 100   8  -13.65
     0   -32   -16  1.459E+02  4.493E+01   804.2  1927.4   1152.0 0.38979  99  12  -28.70
     0    32    16  7.059E+00  7.363E+01  1675.9   571.9   1455.3 0.38965 100   5   44.80
     0    32   -16  5.485E+01  3.045E+01   896.0   520.9    841.4 0.40725 100  11    1.40
     0   -32    17  6.630E+02  4.927E+01  1611.0  1993.2    536.6 0.41523 100  58  -14.94
     0   -32   -17  5.773E+02  5.747E+01   777.0  1939.8   1162.4 0.39726 100  37  -30.35
     0    32    17  4.562E+02  8.594E+01  1703.1   559.5   1477.6 0.39712 100  22   47.58
     0    32   -17  6.210E+02  4.547E+01   869.5   505.7    832.3 0.41536 100  54    1.69
     0   -32    18  5.493E+00  3.451E+01  1638.1  2009.2    517.2 0.42374 100   6  -16.25
     0   -32   -18  3.671E+01  4.771E+01   749.3  1952.9   1172.1 0.40518 100   9  -31.94
     0    32   -18  4.891E+00  3.144E+01   842.5   489.7    823.9 0.42388 100   6    1.98
     0   -32    19  2.860E+02  4.060E+01  1665.6  2025.8    498.0 0.43261 100  31  -17.59
     0   -32   -19  2.809E+02  5.263E+01   721.1  1966.8   1181.0 0.41355 100  17  -33.47
     0    32   -19  3.071E+02  3.897E+01   815.0   473.1    816.1 0.43276 100  31    2.27
     0   -32    20  3.075E+02  4.152E+01  1693.7  2043.1    479.1 0.44186 100  31  -18.95
     0   -32   -20  2.313E+02  5.271E+01   692.2  1981.4   1189.4 0.42234 100  15  -34.94
     0    32   -20  2.200E+02  3.767E+01   787.0   455.7    809.0 0.44202 100  24    2.57
     0   -32    21  7.518E+00  3.469E+01  1722.4  2061.2    460.5 0.45146 100  10  -20.32
     0   -32   -21 -2.376E+01  5.028E+01   662.7  1996.6   1197.0 0.43157  97  -9  -36.33
     0    32   -21 -1.729E+01  3.394E+01   758.4   437.7    802.5 0.45165 100  -6    2.86
     0   -32    22  6.074E+01  3.897E+01  1751.7  2080.0    442.2 0.46144 100  10  -21.69
     0   -32   -22  5.906E+01  5.111E+01   632.6  2012.6   1204.0 0.44124 100   8  -37.66
     0   -33     0 -1.912E+01  2.363E+01  1195.3  1861.6    889.9 0.34568 100  -6   -4.93
     0   -33     1  3.121E+02  2.967E+01  1218.6  1863.8    869.8 0.34658 100  41   -4.43
     0   -33    -1  3.787E+02  3.280E+01  1171.8  1860.3    909.7 0.34527 100  46   -5.59
     0    33     1  4.246E+02  4.316E+01  1308.1   638.7   1113.1 0.34527  90  44    7.70
     0   -33     2  2.592E+02  2.894E+01  1242.0  1866.8    849.4 0.34799  99  39   -4.09
     0   -33    -2  2.698E+02  3.000E+01  1148.4  1860.0    929.1 0.34537 100  35   -6.42
     0    33     2  3.010E+02  3.944E+01  1331.6   639.0   1134.3 0.34536  93  31    9.32
     0   -33     3  4.400E+02  3.453E+01  1265.5  1870.7    828.8 0.34987 100  52   -3.93
     0   -33    -3  4.083E+02  3.440E+01  1124.9  1860.5    948.1 0.34599  99  48   -7.40
     0    33     3  3.190E+02  4.371E+01  1355.1   638.5   1155.9 0.34598  89  44   11.09
     0   -33     4  1.531E+03  7.747E+01  1288.9  1875.5    808.1 0.35227 100  74   -3.92
     0   -33    -4  1.472E+03  7.557E+01  1101.3  1861.9    966.7 0.34710 100  67   -8.53
     0   -33     5  9.399E+01  2.845E+01  1312.5  1881.2    787.2 0.35514 100  17   -4.07
     0   -33    -5  1.354E+02  2.885E+01  1077.5  1864.3    984.7 0.34874 100  22   -9.78
     0    33    -5  1.634E+02  3.247E+01  1167.6   617.8    997.4 0.35516  82  26    1.55
     0   -33     6  2.441E+02  3.184E+01  1336.1  1887.7    766.3 0.35847  97  38   -4.37
     0   -33    -6  3.144E+02  3.325E+01  1053.7  1867.5   1002.2 0.35085  98  40  -11.15
     0    33    -6  3.335E+02  3.495E+01  1143.9   611.3    980.4 0.35850 100  37    1.06
     0   -33    -7  8.957E+01  2.867E+01  1029.6  1871.5   1019.2 0.35349 100  14  -12.62
     0    33    -7  4.291E+01  2.772E+01  1120.2   603.9    964.1 0.36232 100  10    0.70
     0   -33    -8  5.900E+01  2.874E+01  1005.4  1876.5   1035.5 0.35662 100  12  -14.18
     0    33    -8  1.256E+02  2.952E+01  1096.3   595.7    948.5 0.36659  98  20    0.45
     0   -33     9 -2.392E+01  3.027E+01  1408.0  1912.3    703.5 0.37124  99 -10   -6.06
     0    33     9  7.152E+01  5.087E+01  1499.1   616.8   1290.9 0.36018  91   8   24.68
     0    33    -9  2.647E+01  2.859E+01  1072.2   586.7    933.7 0.37131 100   8    0.30
     0   -33    10  4.774E+01  2.971E+01  1432.4  1922.1    682.7 0.37640 100  13   -6.86
     0   -33   -10  6.826E+01  3.391E+01   956.2  1888.9   1066.2 0.36434  89  11  -17.47
     0    33    10 -1.608E+01  5.284E+01  1523.8   610.2   1313.8 0.36428 100 -11   27.30
     0    33   -10  5.764E+01  2.893E+01  1047.8   576.9    919.6 0.37646 100  11    0.24
     0   -33    11  3.534E+01  3.126E+01  1456.9  1932.7    662.1 0.38198 100   8   -7.74
     0    33    11 -5.031E+01  5.498E+01  1548.8   602.7   1336.7 0.36887 100  -9   29.97
     0    33   -11  1.777E+01  2.899E+01  1023.3   566.3    906.3 0.38205 100  10    0.25
     0    33    12  5.629E+02  7.045E+01  1574.1   594.4   1359.5 0.37393 100  35   32.69
     0    33   -12  6.736E+02  4.702E+01   998.5   554.9    893.7 0.38808 100  57    0.33
     0   -33    13  1.429E+02  3.218E+01  1506.9  1956.2    621.2 0.39440 100  20   -9.76
     0   -33   -13  1.667E+02  4.093E+01   880.3  1913.8   1107.2 0.37954 100  16  -22.60
     0    33    13  1.214E+02  6.141E+01  1599.8   585.4   1382.2 0.37945 100  15   35.43
     0    33   -13  1.283E+02  3.166E+01   973.4   542.8    881.8 0.39448 100  17    0.46
     0   -33    14  6.673E+01  3.062E+01  1532.4  1969.1    601.1 0.40122  99  12  -10.86
     0   -33   -14  6.892E+01  3.910E+01   854.3  1923.7   1119.5 0.38556 100   8  -24.30
     0    33    14  1.041E+02  6.469E+01  1625.8   575.5   1404.7 0.38546 100   6   38.19
     0    33   -14  5.614E+01  3.012E+01   947.9   529.9    870.7 0.40132 100  12    0.64
     0   -33    15  6.283E+01  3.117E+01  1558.3  1982.7    581.2 0.40845 100   8  -12.03
     0   -33   -15  4.475E+01  4.081E+01   827.9  1934.4   1131.1 0.39202 100   8  -25.98
     0    33    15  9.826E+01  6.789E+01  1652.2   564.8   1427.1 0.39189 100  10   40.95
     0    33   -15  6.088E+01  2.878E+01   922.2   516.2    860.3 0.40854 100  11    0.84
     0   -33    16  7.060E+01  3.187E+01  1584.5  1997.1    561.5 0.41606 100  12  -13.23
     0   -33   -16  2.702E+01  4.205E+01   801.1  1945.9   1142.0 0.39894 100   9  -27.63
     0    33    16  1.015E+02  7.438E+01  1679.1   553.4   1449.2 0.39881 100   9   43.70
     0    33   -16  2.699E+01  3.160E+01   896.0   501.8    850.6 0.41617  97  10    1.08
     0   -33    17  6.797E+02  5.093E+01  1611.2  2012.2    542.1 0.42406 100  58  -14.48
     0   -33   -17  7.014E+02  6.151E+01   773.7  1958.1   1152.2 0.40630  99  40  -29.23
     0    33    17  7.193E+02  9.180E+01  1706.5   541.2   1471.1 0.40617 100  32   46.43
     0    33   -17  7.119E+02  5.010E+01   869.3   486.7    841.5 0.42418 100  58    1.33
     0   -33    18  1.464E+02  3.646E+01  1638.3  2028.0    522.9 0.43242 100  15  -15.76
     0   -33   -18  3.881E+01  4.765E+01   745.9  1971.1   1161.7 0.41412 100   9  -30.78
     0    33    18 -6.749E+01  7.585E+01  1734.3   528.3   1492.7 0.41395 100  -7   49.13
     0    33   -18  5.188E+01  3.359E+01   842.3   470.9    833.2 0.43257 100  12    1.59
     0   -33    19  2.156E+01  3.734E+01  1666.0  2044.6    504.0 0.44118  99   8  -17.06
     0   -33   -19 -4.272E+00  4.958E+01   717.5  1984.8   1170.6 0.42236 100  -6  -32.28
     0    33   -19  4.305E+01  3.493E+01   814.7   454.3    825.5 0.44135 100   5    1.86
     0   -33    20  1.860E+01  3.603E+01  1694.2  2061.9    485.3 0.45031 100   8  -18.39
     0   -33   -20  3.584E+01  4.869E+01   688.5  1999.2   1178.8 0.43104 100   6  -33.72
     0    33   -20 -2.419E+01  3.530E+01   786.5   437.0    818.4 0.45047 100  -8    2.13
     0   -33    21  2.251E+01  3.618E+01  1723.0  2079.9    466.9 0.45980 100   8  -19.73
     0   -33   -21  4.422E+01  4.802E+01   658.9  2014.3   1186.4 0.44015 100   6  -35.09
     0   -33    22  9.745E+01  4.021E+01  1752.4  2098.6    448.8 0.46967  98  13  -21.08
     0   -33   -22  2.052E+01  4.772E+01   628.5  2030.2   1193.4 0.44969 100   7  -36.40
     0    33   -22  5.564E+01  3.574E+01   728.5   400.3    806.0 0.46987 100   9    2.65
     0   -34     0  6.308E+02  4.117E+01  1193.7  1882.1    886.8 0.35586 100  57   -4.91
     0    34     0  5.341E+02  4.695E+01  1286.3   616.9   1095.5 0.35587  92  52    6.28
     0   -34     1  2.582E+02  2.925E+01  1217.2  1884.3    867.3 0.35675 100  36   -4.43
     0   -34    -1  2.520E+02  2.919E+01  1170.2  1880.8    906.0 0.35546 100  38   -5.54
     0    34     1  1.673E+02  4.022E+01  1309.8   618.2   1115.6 0.35546  77  27    7.69
     0    34    -1  2.752E+02  3.611E+01  1262.8   614.8   1075.9 0.35677 100  33    5.04
     0   -34     2  1.980E+02  2.901E+01  1240.7  1887.3    847.5 0.35812  99  30   -4.11
     0   -34    -2  2.373E+02  3.031E+01  1146.7  1880.4    924.9 0.35556 100  30   -6.32
     0    34    -2  1.679E+02  3.272E+01  1239.4   611.7   1056.8 0.35814 100  24    3.95
     0   -34    -3  5.638E+02  3.987E+01  1123.1  1880.9    943.3 0.35617 100  55   -7.25
     0    34     3  5.480E+02  5.326E+01  1356.9   618.1   1157.2 0.35614  77  55   10.99
     0    34    -3  5.854E+02  4.317E+01  1215.8   607.8   1038.3 0.36000 100  53    3.02
     0   -34    -4  1.760E+03  8.788E+01  1099.4  1882.3    961.3 0.35726 100  71   -8.32
     0    34     4  1.514E+03  8.607E+01  1380.7   616.8   1178.5 0.35723  93  71   12.86
     0    34    -4  1.705E+03  8.733E+01  1192.3   603.1   1020.5 0.36235 100  73    2.24
     0   -34    -5  1.992E+02  3.013E+01  1075.5  1884.5    978.8 0.35886 100  31   -9.51
     0    34     5  2.524E+02  4.384E+01  1404.5   614.5   1200.1 0.35882  98  26   14.88
     0    34    -5  2.433E+02  3.269E+01  1168.7   597.4   1003.2 0.36516  99  32    1.60
     0   -34    -6  3.770E+02  3.544E+01  1051.6  1887.6    995.8 0.36093  98  42  -10.81
     0    34     6  4.326E+02  4.939E+01  1428.5   611.4   1222.0 0.36089 100  38   17.03
     0    34    -6  4.402E+02  3.844E+01  1144.9   591.0    986.6 0.36844 100  48    1.09
     0   -34     7  7.636E+01  2.991E+01  1359.1  1915.3    746.3 0.37212  99  10   -4.77
     0    34     7  1.288E+02  4.350E+01  1452.6   607.5   1244.0 0.36346 100  13   19.30
     0    34    -7  7.222E+01  2.860E+01  1121.1   583.7    970.7 0.37217 100  11    0.70
     0   -34     8  2.271E+01  2.946E+01  1383.1  1923.4    725.9 0.37631 100   8   -5.31
     0    34    -8  4.552E+01  2.873E+01  1097.0   575.6    955.5 0.37635 100  12    0.42
     0   -34     9  1.166E+02  3.169E+01  1407.4  1932.3    705.5 0.38094 100  17   -5.96
     0    34     9  1.746E+02  5.229E+01  1501.5   597.0   1288.5 0.37007 100  14   24.13
     0    34    -9  1.301E+02  3.088E+01  1072.8   566.7    941.1 0.38099 100  21    0.24
     0   -34    10  5.999E+01  3.045E+01  1431.8  1942.0    685.2 0.38600 100  12   -6.71
     0    34    10  8.272E+01  5.418E+01  1526.4   590.5   1310.9 0.37409 100  10   26.67
     0    34   -10  1.476E+01  2.937E+01  1048.4   556.9    927.3 0.38606 100   9    0.15
     0   -34    11  9.776E+02  5.942E+01  1456.5  1952.5    665.0 0.39147 100  64   -7.56
     0   -34   -11  1.006E+03  6.206E+01   928.6  1916.0   1072.1 0.37866 100  58  -18.45
     0    34    11  1.017E+03  8.047E+01  1551.5   583.2   1333.2 0.37857 100  50   29.27
     0    34   -11  1.029E+03  5.994E+01  1023.8   546.4    914.2 0.39155 100  62    0.12
     0   -34   -12  2.798E+02  3.965E+01   903.2  1924.1   1085.4 0.38362 100  25  -20.09
     0    34    12  2.343E+02  6.116E+01  1576.9   575.0   1355.5 0.38355 100  17   31.91
     0    34   -12  3.020E+02  3.559E+01   998.9   535.2    901.9 0.39746  98  34    0.17
     0   -34    13  9.935E+02  6.090E+01  1506.7  1975.9    625.0 0.40370 100  64   -9.49
     0   -34   -13  9.727E+02  6.476E+01   877.4  1933.1   1098.1 0.38907  96  55  -21.74
     0    34    13  1.021E+03  8.684E+01  1602.7   566.1   1377.7 0.38898 100  51   34.58
     0    34   -13  9.670E+02  5.829E+01   973.7   523.1    890.2 0.40377 100  64    0.26
     0   -34    14  1.211E+02  3.184E+01  1532.3  1988.7    605.3 0.41039 100  17  -10.56
     0   -34   -14  1.531E+02  4.137E+01   851.3  1942.9   1110.1 0.39497 100  14  -23.39
     0    34    14  1.729E+02  6.839E+01  1628.8   556.4   1399.8 0.39487 100  11   37.27
     0    34   -14  1.479E+02  3.188E+01   948.1   510.3    879.3 0.41051 100  18    0.40
     0   -34    15  6.598E+01  3.181E+01  1558.2  2002.2    585.7 0.41751 100   9  -11.68
     0   -34   -15  7.480E+01  4.203E+01   824.8  1953.4   1121.5 0.40133 100  11  -25.01
     0    34    15  1.239E+01  7.407E+01  1655.4   545.9   1421.7 0.40122 100  12   39.97
     0    34   -15  7.021E+01  3.236E+01   922.2   496.7    869.0 0.41763 100  11    0.58
     0   -34    16  5.008E+01  3.298E+01  1584.6  2016.5    566.4 0.42501 100  10  -12.85
     0   -34   -16  8.358E+00  4.213E+01   797.8  1964.7   1132.2 0.40814 100   9  -26.61
     0    34    16 -1.077E+02  7.723E+01  1682.4   534.6   1443.5 0.40803 100  -6   42.66
     0    34   -16  1.727E+01  3.210E+01   895.9   482.4    859.5 0.42514 100   8    0.78
     0   -34    17  1.502E+02  3.832E+01  1611.4  2031.5    547.2 0.43289  97  20  -14.06
     0   -34   -17  1.483E+02  4.568E+01   770.3  1976.8   1142.3 0.41539 100  11  -28.17
     0    34    17  7.225E+01  7.781E+01  1709.9   522.6   1465.0 0.41526 100   8   45.34
     0    34   -17  9.896E+01  3.508E+01   869.2   467.4    850.5 0.43303  97  14    1.00
     0   -34    18  2.132E+02  3.928E+01  1638.6  2047.3    528.3 0.44117 100  22  -15.30
     0   -34   -18  1.688E+02  4.931E+01   742.4  1989.6   1151.7 0.42308  99  12  -29.68
     0    34    18  1.247E+02  7.437E+01  1737.9   509.8   1486.4 0.42296 100   9   47.99
     0    34   -18  1.595E+02  3.613E+01   842.0   451.7    842.3 0.44131 100  19    1.23
     0   -34    19  9.583E+01  3.877E+01  1666.4  2063.7    509.7 0.44981 100  17  -16.57
     0   -34   -19  1.006E+02  4.928E+01   713.8  2003.1   1160.5 0.43124 100  11  -31.14
     0    34   -19  1.052E+02  3.604E+01   814.3   435.2    834.6 0.44995 100  17    1.47
     0   -34    20  4.158E+02  4.550E+01  1694.7  2080.9    491.2 0.45883 100  41  -17.86
     0   -34   -20  3.762E+02  5.517E+01   684.7  2017.4   1168.6 0.43980 100  21  -32.55
     0   -34    21  1.592E+02  4.097E+01  1723.7  2098.9    473.0 0.46819  98  17  -19.17
     0   -34   -21  5.539E+01  4.620E+01   654.9  2032.4   1176.1 0.44883 100  11  -33.90
     0    34   -21  1.352E+02  3.594E+01   757.2   400.0    821.1 0.46837 100  17    1.96
     0    35     0 -4.660E+01  3.361E+01  1287.9   596.3   1098.6 0.36603  99  -8    6.31
     0    35     1  1.530E+02  3.588E+01  1311.5   597.5   1118.2 0.36565 100  19    7.68
     0    35    -1  1.182E+02  3.433E+01  1264.3   594.1   1079.6 0.36691 100  20    5.08
     0    35     2  1.170E+01  3.343E+01  1335.1   598.0   1138.1 0.36574 100   9    9.21
     0    35    -2  2.797E+01  3.061E+01  1240.7   591.1   1061.0 0.36826 100   7    4.01
     0   -35     3  5.646E+01  2.735E+01  1263.0  1911.8    826.1 0.37007  97  11   -3.97
     0    35     3  4.931E+01  3.649E+01  1358.8   597.5   1158.5 0.36631 100   8   10.89
     0    35    -3  8.361E+01  2.998E+01  1217.1   587.2   1043.0 0.37010 100  11    3.08
     0   -35     4  3.446E+01  2.679E+01  1286.6  1916.5    806.5 0.37235 100  11   -3.96
     0    35     4  1.069E+02  4.063E+01  1382.6   596.2   1179.2 0.36736 100  13   12.71
     0    35    -4  4.454E+01  3.012E+01  1193.5   582.5   1025.6 0.37238 100   8    2.30
     0   -35     5  2.036E+01  2.726E+01  1310.4  1922.1    786.8 0.37509 100   9   -4.09
     0    35     5 -4.013E-01  4.064E+01  1406.5   594.1   1200.3 0.36893  99  -9   14.66
     0    35    -5 -7.580E+00  2.848E+01  1169.7   576.9   1008.8 0.37515 100  -7    1.65
     0   -35     6  4.889E+02  3.923E+01  1334.2  1928.5    766.9 0.37831 100  50   -4.35
     0    35     6  5.185E+02  5.211E+01  1430.6   591.1   1221.6 0.37095 100  43   16.75
     0    35    -6  5.043E+02  4.154E+01  1145.9   570.5    992.7 0.37834 100  47    1.12
     0   -35     7  1.356E+03  7.270E+01  1358.2  1935.7    747.0 0.38196  99  70   -4.74
     0   -35    -7  1.283E+03  6.997E+01  1025.2  1911.9   1005.6 0.37352  95  66  -11.81
     0    35     7  1.189E+03  7.754E+01  1454.9   587.2   1243.0 0.37348 100  64   18.94
     0    35    -7  1.226E+03  6.768E+01  1121.9   563.3    977.2 0.38203 100  70    0.71
     0   -35     8  1.915E+02  3.276E+01  1382.4  1943.8    727.1 0.38607 100  26   -5.25
     0   -35    -8  1.522E+02  3.254E+01  1000.7  1916.6   1021.0 0.37652 100  21  -13.22
     0    35    -8  1.479E+02  3.124E+01  1097.8   555.2    962.4 0.38614 100  22    0.40
     0   -35     9  8.693E+00  2.995E+01  1406.7  1952.6    707.3 0.39062 100   6   -5.87
     0   -35    -9  3.166E+01  3.125E+01   976.0  1922.2   1035.9 0.37999  99   7  -14.69
     0    35     9  3.989E+01  4.729E+01  1504.0   576.9   1286.4 0.37994 100   8   23.63
     0    35    -9  7.033E+01  2.981E+01  1073.5   546.4    948.2 0.39067  99   7    0.19
     0   -35    10  8.927E+01  3.155E+01  1431.2  1962.2    687.4 0.39560 100  13   -6.58
     0   -35   -10  4.584E+01  3.323E+01   951.1  1928.6   1050.2 0.38394  98  11  -16.21
     0    35    10  3.964E+01  5.402E+01  1529.0   570.6   1308.2 0.38390 100  12   26.09
     0    35   -10  6.096E+01  2.990E+01  1049.0   536.7    934.7 0.39565 100  12    0.07
     0   -35    11  1.671E+02  3.357E+01  1456.0  1972.7    667.7 0.40099 100  22   -7.39
     0   -35   -11  1.589E+02  3.626E+01   925.9  1935.8   1063.9 0.38837 100  18  -17.77
     0    35    11  1.563E+02  5.845E+01  1554.2   563.4   1330.1 0.38832 100  14   28.61
     0    35   -11  1.569E+02  3.169E+01  1024.3   526.3    921.9 0.40105 100  24    0.01
     0   -35   -12  1.133E+03  6.861E+01   900.4  1943.8   1076.9 0.39328 100  56  -19.35
     0    35    12  1.175E+03  9.122E+01  1579.7   555.4   1351.9 0.39319 100  49   31.18
     0    35   -12  1.191E+03  6.703E+01   999.2   515.1    909.8 0.40687 100  66    0.02
     0   -35    13  1.562E+02  3.454E+01  1506.5  1995.8    628.5 0.41299 100  18   -9.25
     0   -35   -13  1.466E+02  3.885E+01   874.5  1952.7   1089.3 0.39863 100  15  -20.94
     0    35    13  1.511E+02  6.588E+01  1605.6   546.6   1373.6 0.39854  98  14   33.78
     0    35   -13  1.643E+02  3.436E+01   973.9   503.2    898.4 0.41309  97  24    0.08
     0   -35    14  4.096E+01  3.172E+01  1532.2  2008.5    609.1 0.41960 100  11  -10.28
     0   -35   -14  4.308E+01  4.030E+01   848.2  1962.3   1101.1 0.40444  99   8  -22.52
     0    35    14  2.825E+01  7.188E+01  1631.9   537.0   1395.3 0.40434 100   7   36.40
     0    35   -14  1.084E+02  3.370E+01   948.3   490.4    887.6 0.41971 100  11    0.19
     0   -35    15  1.005E+02  3.283E+01  1558.2  2022.0    589.9 0.42661 100  14  -11.36
     0   -35   -15  7.831E+01  4.419E+01   821.6  1972.7   1112.3 0.41070 100  13  -24.09
     0    35    15  1.098E+02  7.751E+01  1658.6   526.6   1416.8 0.41057 100  11   39.04
     0    35   -15  1.747E+02  3.505E+01   922.3   477.0    877.5 0.42671 100  16    0.33
     0   -35    16  5.218E+01  3.417E+01  1584.7  2036.2    570.9 0.43400 100   9  -12.49
     0   -35   -16 -8.904E+00  4.306E+01   794.5  1983.8   1122.8 0.41740 100  -6  -25.64
     0    35    16  5.621E+01  8.068E+01  1685.7   515.5   1438.2 0.41726 100   8   41.67
     0    35   -16  5.656E+01  3.201E+01   895.8   462.8    868.1 0.43411 100   9    0.50
     0   -35    17  4.071E+02  4.361E+01  1611.6  2051.1    552.0 0.44178  99  39  -13.66
     0   -35   -17  3.650E+02  5.126E+01   766.9  1995.7   1132.7 0.42454 100  25  -27.15
     0    35    17  2.747E+02  7.643E+01  1713.4   503.6   1459.4 0.42443 100  15   44.30
     0    35   -17  4.899E+02  4.345E+01   869.0   447.8    859.3 0.44192 100  45    0.69
     0   -35    18  5.510E+01  3.692E+01  1639.0  2066.8    533.4 0.44993 100   9  -14.87
     0   -35   -18  4.937E+01  4.703E+01   738.7  2008.4   1142.0 0.43214 100   9  -28.63
     0    35    18  1.394E+02  7.722E+01  1741.5   491.0   1480.4 0.43201 100  10   46.91
     0    35   -18  5.992E+01  3.432E+01   841.7   432.1    851.1 0.45008  97   9    0.90
     0   -35    19  6.486E+01  3.781E+01  1666.9  2083.2    514.9 0.45847 100  13  -16.11
     0   -35   -19  1.317E+02  5.120E+01   710.1  2021.8   1150.6 0.44019  98  11  -30.06
     0   -35    20  1.305E+02  3.998E+01  1695.4  2100.4    496.7 0.46736  92  15  -17.37
     0   -35   -20  1.601E+02  4.992E+01   680.8  2035.9   1158.7 0.44864 100  13  -31.44
     0    35   -20  1.538E+02  3.782E+01   785.4   398.6    836.5 0.46753 100  17    1.33
     0   -35   -21  7.477E+00  4.686E+01   650.8  2050.8   1166.1 0.45756 100   9  -32.76
     0    35   -21 -2.613E+00  3.497E+01   756.4   380.7    830.1 0.47681 100  -4    1.55
     0   -36     0  3.796E+03  1.761E+02  1190.6  1923.7    880.6 0.37616 100  76   -4.87
     0    36     0  3.694E+03  1.762E+02  1289.5   575.4   1101.7 0.37617 100  80    6.33
     0   -36     1  2.167E+01  2.511E+01  1214.3  1925.8    862.2 0.37700 100   8   -4.43
     0   -36    -1  2.135E+01  2.654E+01  1166.9  1922.3    898.7 0.37577  98  11   -5.44
     0    36     1  4.943E+01  3.398E+01  1313.1   576.7   1120.7 0.37579 100  11    7.67
     0    36    -1  7.248E+01  3.482E+01  1265.8   573.2   1083.2 0.37704 100  12    5.12
     0   -36     2  8.161E+01  2.653E+01  1238.0  1928.8    843.5 0.37834 100  16   -4.14
     0   -36    -2  1.174E+02  2.780E+01  1143.2  1921.9    916.5 0.37588 100  17   -6.14
     0    36     2  1.077E+02  3.579E+01  1336.9   577.2   1140.2 0.37587 100  13    9.17
     0    36    -2  1.015E+02  3.349E+01  1242.1   570.2   1065.1 0.37834 100  14    4.06
     0   -36     3  1.043E+03  5.843E+01  1261.7  1932.7    824.6 0.38011 100  68   -3.99
     0   -36    -3  1.026E+03  5.782E+01  1119.3  1922.3    933.9 0.37646 100  67   -6.98
     0    36     3  9.565E+02  6.480E+01  1360.7   576.8   1160.0 0.37645 100  61   10.80
     0    36    -3  9.162E+02  5.707E+01  1218.4   566.4   1047.6 0.38014  99  61    3.14
     0   -36     4  2.105E+02  2.970E+01  1285.5  1937.4    805.5 0.38236 100  28   -3.98
     0   -36    -4  2.086E+02  3.049E+01  1095.4  1923.6    950.9 0.37750  97  28   -7.94
     0    36     4  1.184E+02  4.270E+01  1384.6   575.5   1180.2 0.37747 100  18   12.57
     0    36    -4  1.424E+02  3.166E+01  1194.7   561.7   1030.7 0.38239 100  19    2.35
     0   -36     5  8.502E+02  5.200E+01  1309.3  1942.9    786.3 0.38505 100  66   -4.10
     0   -36    -5  8.616E+02  5.172E+01  1071.4  1925.7    967.4 0.37903 100  63   -9.01
     0    36     5  8.573E+02  6.356E+01  1408.7   573.4   1200.6 0.37900  99  59   14.46
     0    36    -5  8.954E+02  5.579E+01  1170.8   556.1   1014.3 0.38509 100  65    1.69
     0   -36     6  5.952E+02  4.330E+01  1333.3  1949.2    767.0 0.38822 100  54   -4.34
     0   -36    -6  5.764E+02  4.263E+01  1047.2  1928.6    983.5 0.38102 100  56  -10.18
     0    36     6  5.153E+02  5.467E+01  1432.8   570.5   1221.3 0.38100 100  43   16.48
     0    36    -6  5.265E+02  4.296E+01  1146.9   549.8    998.6 0.38826  97  51    1.15
     0   -36     7  3.699E+02  3.647E+01  1357.4  1956.4    747.6 0.39181  98  41   -4.71
     0   -36    -7  3.214E+02  3.579E+01  1022.9  1932.4    999.1 0.38352  99  36  -11.44
     0    36     7  3.232E+02  5.235E+01  1457.2   566.7   1242.3 0.38348 100  27   18.61
     0    36    -7  3.787E+02  3.695E+01  1122.8   542.6    983.5 0.39186 100  41    0.72
     0   -36     8  1.416E+03  7.578E+01  1381.6  1964.4    728.2 0.39583 100  70   -5.19
     0   -36    -8  1.379E+03  7.485E+01   998.3  1937.0   1014.1 0.38645 100  67  -12.78
     0    36    -8  1.466E+03  7.751E+01  1098.6   534.6    969.0 0.39590 100  71    0.39
     0   -36     9  7.835E+01  3.157E+01  1406.1  1973.1    708.7 0.40029 100  10   -5.78
     0   -36    -9  5.228E+01  3.073E+01   973.5  1942.5   1028.6 0.38988 100   9  -14.19
     0    36     9  2.242E+01  4.937E+01  1506.6   556.6   1284.6 0.38983 100   8   23.15
     0    36    -9  9.276E+01  3.084E+01  1074.2   525.9    955.2 0.40035 100  15    0.16
     0   -36    10 -1.571E+01  3.040E+01  1430.7  1982.7    689.4 0.40519 100  -9   -6.47
     0   -36   -10  1.032E+01  3.092E+01   948.5  1948.8   1042.6 0.39377 100   7  -15.64
     0    36    10 -4.638E+01  5.377E+01  1531.6   550.4   1305.9 0.39371 100  -6   25.54
     0    36   -10  1.886E+01  2.995E+01  1049.6   516.3    942.0 0.40524 100   8    0.00
     0   -36    11  2.368E+02  3.668E+01  1455.6  1993.1    670.0 0.41046 100  23   -7.24
     0   -36   -11  1.874E+02  3.759E+01   923.1  1955.9   1055.9 0.39812 100  24  -17.13
     0    36    11  2.767E+02  6.246E+01  1557.0   543.3   1327.2 0.39806 100  20   27.99
     0    36   -11  1.837E+02  3.399E+01  1024.7   505.9    929.4 0.41055 100  25   -0.08
     0   -36   -12  8.756E+01  3.689E+01   897.5  1963.8   1068.7 0.40294 100  13  -18.65
     0    36    12  1.095E+01  6.318E+01  1582.7   535.4   1348.6 0.40285  98   5   30.49
     0    36   -12  9.768E+01  3.337E+01   999.6   494.8    917.6 0.41625 100  16   -0.11
     0   -36    13 -1.137E+01  3.372E+01  1506.3  2016.0    631.6 0.42229 100  -7   -9.03
     0   -36   -13  6.892E+00  3.698E+01   871.5  1972.5   1080.8 0.40820 100   7  -20.18
     0    36    13 -7.871E-01  6.677E+01  1608.7   526.8   1369.9 0.40810 100  -9   33.02
     0    36   -13 -2.010E+01  3.370E+01   974.1   482.9    906.3 0.42241 100  -9   -0.08
     0   -36    14  7.175E+00  3.385E+01  1532.1  2028.7    612.6 0.42881 100   6  -10.02
     0   -36   -14 -6.291E+00  3.889E+01   845.1  1982.0   1092.4 0.41392 100  -5  -21.70
     0    36    14  1.311E+02  7.232E+01  1635.1   517.3   1391.1 0.41383 100   9   35.58
     0    36   -14  3.111E+01  3.364E+01   948.4   470.3    895.8 0.42892  99   5    0.00
     0   -36    15  1.290E+02  3.426E+01  1558.3  2042.1    593.7 0.43572 100  14  -11.06
     0   -36   -15  1.683E+02  4.368E+01   818.3  1992.2   1103.3 0.42008 100  13  -23.22
     0    36    15  9.084E+01  7.836E+01  1661.9   507.1   1412.2 0.41997 100   5   38.16
     0    36   -15  6.181E+01  3.369E+01   922.2   456.9    885.8 0.43583 100  14    0.11
     0   -36    16  1.219E+02  3.586E+01  1584.9  2056.2    575.0 0.44301 100  13  -12.16
     0   -36   -16  1.389E+02  4.641E+01   791.0  2003.2   1113.6 0.42670 100  13  -24.72
     0    36    16  1.011E+02  7.163E+01  1689.2   496.1   1433.3 0.42659 100   9   40.74
     0    36   -16  1.078E+02  3.472E+01   895.7   442.8    876.5 0.44312 100  15    0.25
     0   -36    17  9.809E+01  3.645E+01  1611.9  2071.1    556.5 0.45066 100  10  -13.30
     0   -36   -17  3.781E+01  4.719E+01   763.3  2015.0   1123.4 0.43374 100   8  -26.19
     0    36    17  5.964E+00  7.174E+01  1717.0   484.4   1454.1 0.43362 100   6   43.31
     0    36   -17  1.215E+02  3.454E+01   868.7   427.9    867.8 0.45080  95  13    0.41
     0   -36    18 -1.079E+01  3.684E+01  1639.4  2086.7    538.1 0.45871 100  -8  -14.47
     0   -36   -18  5.050E+01  4.724E+01   735.0  2027.6   1132.5 0.44124 100   7  -27.62
     0    36    18  1.294E+02  7.793E+01  1745.3   471.9   1474.8 0.44109 100   8   45.88
     0   -36   -19  4.721E+01  4.764E+01   706.2  2040.9   1141.0 0.44917 100   9  -29.02
     0    36    19 -8.677E+01  6.419E+01  1774.1   458.6   1495.3 0.44902  99  -6   48.42
     0    36   -19  8.135E+01  3.614E+01   813.3   395.9    852.2 0.46730  98   8    0.78
     0   -36   -20  1.072E+01  4.670E+01   676.7  2054.9   1149.0 0.45755  97   6  -30.37
     0    36   -20  4.149E+01  3.601E+01   784.8   378.8    845.2 0.47610  99   6    0.97
     0   -37     0  4.228E+00  2.541E+01  1189.0  1944.7    877.5 0.38628 100   7   -4.85
     0    37     0 -1.945E+00  3.425E+01  1291.1   554.3   1104.8 0.38627 100  -4    6.35
     0   -37     1  5.510E+02  3.897E+01  1212.8  1946.9    859.6 0.38710 100  57   -4.43
     0   -37    -1  5.083E+02  3.856E+01  1165.2  1943.4    895.1 0.38589 100  55   -5.39
     0    37     1  5.802E+02  4.945E+01  1314.9   555.7   1123.3 0.38591 100  48    7.67
     0    37    -1  5.964E+02  4.914E+01  1267.3   552.2   1086.8 0.38712 100  51    5.16
     0   -37     2  1.006E+03  5.684E+01  1236.6  1949.9    841.4 0.38840 100  70   -4.15
     0   -37    -2  1.070E+03  6.008E+01  1141.4  1942.9    912.4 0.38599 100  69   -6.06
     0    37     2  1.048E+03  6.717E+01  1338.7   556.1   1142.3 0.38599 100  64    9.12
     0    37    -2  1.008E+03  6.272E+01  1243.5   549.1   1069.2 0.38843 100  65    4.12
     0   -37     3  3.540E+01  2.621E+01  1260.4  1953.7    823.0 0.39015 100   8   -4.01
     0   -37    -3  2.024E+01  2.674E+01  1117.4  1943.3    929.3 0.38655 100   8   -6.85
     0    37     3  6.713E+00  4.037E+01  1362.6   555.8   1161.5 0.38654 100   9   10.72
     0    37    -3  3.402E+01  3.237E+01  1219.7   545.3   1052.2 0.39018  99   8    3.20
     0   -37     4  1.411E+02  2.901E+01  1284.3  1958.4    804.4 0.39234 100  24   -3.99
     0   -37    -4  1.613E+02  3.003E+01  1093.4  1944.5    945.9 0.38760 100  23   -7.76
     0    37     4  2.303E+02  4.606E+01  1386.7   554.6   1181.2 0.38757 100  22   12.43
     0    37    -4  2.815E+02  3.547E+01  1195.8   540.6   1035.7 0.39238 100  29    2.41
     0   -37     5  3.807E+02  3.617E+01  1308.3  1963.9    785.7 0.39501 100  43   -4.10
     0   -37    -5  3.885E+02  3.637E+01  1069.3  1946.6    962.0 0.38908 100  44   -8.78
     0    37     5  2.930E+02  4.976E+01  1410.8   552.6   1201.1 0.38908  99  29   14.28
     0    37    -5  3.363E+02  3.725E+01  1171.9   535.1   1019.7 0.39505 100  38    1.74
     0   -37     6  7.475E+01  3.071E+01  1332.3  1970.2    766.9 0.39809 100  17   -4.34
     0   -37    -6  6.940E+01  2.984E+01  1045.0  1949.4    977.6 0.39106 100  17   -9.90
     0    37     6  1.499E+02  4.791E+01  1435.1   549.7   1221.3 0.39103 100  14   16.24
     0    37    -6  9.348E+01  3.262E+01  1147.9   528.8   1004.4 0.39814  99  14    1.19
     0   -37     7  1.844E+02  3.389E+01  1356.5  1977.3    748.0 0.40161  98  25   -4.69
     0   -37    -7  2.091E+02  3.316E+01  1020.5  1953.2    992.8 0.39349 100  26  -11.10
     0    37     7  2.328E+02  5.156E+01  1459.6   546.0   1241.7 0.39347 100  21   18.30
     0    37    -7  2.217E+02  3.417E+01  1123.7   521.7    989.6 0.40167 100  28    0.74
     0   -37     8  5.094E+01  3.133E+01  1380.9  1985.2    729.0 0.40558 100  12   -5.15
     0   -37    -8  4.844E+01  3.093E+01   995.8  1957.7   1007.4 0.39640 100  10  -12.38
     0    37    -8  3.910E+01  3.050E+01  1099.4   513.8    975.5 0.40562 100   7    0.39
     0   -37     9  7.602E+01  3.152E+01  1405.4  1993.9    710.0 0.40995 100   9   -5.71
     0   -37    -9  4.239E+01  3.076E+01   970.9  1963.1   1021.6 0.39976 100   9  -13.72
     0    37     9  6.120E+01  5.034E+01  1509.2   536.1   1283.0 0.39972 100   8   22.71
     0    37    -9  6.065E+01  3.080E+01  1074.8   505.1    961.9 0.41003 100  12    0.13
     0   -37    10 -1.705E+01  3.188E+01  1430.2  2003.4    691.0 0.41476 100  -7   -6.37
     0   -37   -10 -4.670E+01  3.167E+01   945.8  1969.3   1035.2 0.40357 100  -8  -15.11
     0    37    10  7.008E+01  5.837E+01  1534.4   529.9   1303.8 0.40353 100   7   25.03
     0    37   -10  2.474E+01  3.082E+01  1050.1   495.6    949.0 0.41482  98   7   -0.05
     0   -37    11  1.494E+02  3.599E+01  1455.2  2013.7    672.1 0.41997 100  18   -7.11
     0   -37   -11  1.151E+02  3.625E+01   920.3  1976.2   1048.2 0.40785  97  17  -16.53
     0    37    11  1.056E+02  6.090E+01  1559.8   523.0   1324.7 0.40780 100  12   27.41
     0    37   -11  1.856E+02  3.416E+01  1025.1   485.3    936.7 0.42004 100  22   -0.17
     0   -37   -12  4.011E+01  3.639E+01   894.5  1984.0   1060.7 0.41260 100   9  -17.99
     0    37    12  3.141E+01  6.442E+01  1585.6   515.2   1345.6 0.41251 100   9   29.84
     0    37   -12  7.725E+01  3.398E+01   999.9   474.3    925.1 0.42568 100  10   -0.22
     0   -37    13  3.087E+01  3.525E+01  1506.1  2036.6    634.5 0.43160 100   7   -8.82
     0   -37   -13  1.300E+01  3.819E+01   868.4  1992.6   1072.6 0.41778 100   9  -19.46
     0    37    13  4.031E+01  6.955E+01  1611.8   506.7   1366.4 0.41769 100   6   32.31
     0    37   -13 -4.155E+01  3.402E+01   974.3   462.4    914.1 0.43170 100  -7   -0.22
     0   -37    14  3.247E+01  3.482E+01  1532.0  2049.1    615.8 0.43802 100   6   -9.78
     0   -37   -14 -1.865E+01  3.921E+01   841.9  2002.0   1083.9 0.42342 100  -8  -20.93
     0    37    14 -8.291E+00  7.180E+01  1638.3   497.3   1387.3 0.42333 100  -5   34.81
     0    37   -14 -1.206E+00  3.418E+01   948.5   449.9    903.7 0.43813  99  -8   -0.18
     0   -37    15  1.910E+02  3.764E+01  1558.3  2062.5    597.3 0.44482  99  27  -10.79
     0   -37   -15  1.055E+02  4.323E+01   814.9  2012.1   1094.6 0.42950  99   9  -22.39
     0    37    15  8.330E+01  7.179E+01  1665.3   487.2   1408.0 0.42940 100  10   37.33
     0    37   -15  2.083E+02  3.739E+01   922.2   436.5    893.9 0.44494 100  22   -0.10
     0   -37    16  6.940E+01  3.534E+01  1585.1  2076.5    578.8 0.45203 100  12  -11.85
     0   -37   -16  1.224E+02  4.830E+01   787.5  2023.0   1104.8 0.43603  99  11  -23.84
     0    37    16  7.035E+01  7.100E+01  1692.7   476.4   1428.7 0.43590 100   7   39.85
     0   -37    17  3.439E+02  4.164E+01  1612.2  2091.4    560.6 0.45959 100  35  -12.95
     0   -37   -17  3.049E+02  5.333E+01   759.6  2034.7   1114.3 0.44300 100  19  -25.27
     0    37    17  2.259E+02  7.772E+01  1720.6   464.7   1449.2 0.44287 100  14   42.38
     0   -37   -18 -6.197E+01  4.624E+01   731.2  2047.1   1123.3 0.45040 100  -8  -26.67
     0    37    18  4.230E+01  6.732E+01  1749.1   452.4   1469.6 0.45025 100   7   44.90
     0    37   -18  1.101E+01  3.497E+01   840.8   392.1    868.1 0.46769 100   6    0.30
     0   -37    19  8.019E+01  4.091E+01  1668.1  2123.2    524.5 0.47588  91  15  -15.27
     0   -37   -19  1.457E+02  4.771E+01   702.2  2060.3   1131.7 0.45824 100   9  -28.03
     0    37    19  7.904E+01  5.941E+01  1778.2   439.2   1489.8 0.45808 100  11   47.40
     0    37   -19  1.477E+02  3.819E+01   812.7   375.7    860.6 0.47602 100  16    0.46
     0   -38     0  1.021E+02  2.777E+01  1187.4  1966.0    874.4 0.39636 100  19   -4.82
     0    38     0  9.707E+01  3.777E+01  1292.7   533.0   1108.0 0.39636 100  16    6.37
     0   -38     1  5.280E+02  3.908E+01  1211.3  1968.2    856.9 0.39716 100  53   -4.43
     0   -38    -1  5.358E+02  4.021E+01  1163.5  1964.7    891.5 0.39598 100  51   -5.34
     0    38     1  4.101E+02  4.690E+01  1316.6   534.4   1126.0 0.39598 100  37    7.66
     0    38    -1  4.511E+02  4.528E+01  1268.8   530.9   1090.4 0.39719 100  39    5.20
     0   -38     2  1.316E+02  2.862E+01  1235.2  1971.2    839.2 0.39843 100  19   -4.17
     0   -38    -2  1.743E+02  2.999E+01  1139.5  1964.2    908.3 0.39608 100  23   -5.98
     0    38     2  1.022E+02  4.153E+01  1340.6   534.9   1144.4 0.39607 100  18    9.09
     0    38    -2  1.210E+02  3.593E+01  1244.9   527.9   1073.3 0.39846 100  14    4.17
     0   -38     3  6.569E+01  2.726E+01  1259.2  1975.0    821.3 0.40014 100  11   -4.03
     0   -38    -3  8.073E+01  2.861E+01  1115.5  1964.5    924.8 0.39665 100  11   -6.73
     0    38     3  8.789E+01  4.273E+01  1364.6   534.6   1163.2 0.39664 100   8   10.64
     0    38    -3  6.485E+01  3.283E+01  1221.0   524.0   1056.6 0.40017 100  10    3.26
     0   -38     4  2.297E+02  3.191E+01  1283.1  1979.7    803.2 0.40231  99  31   -4.01
     0   -38    -4  1.774E+02  3.115E+01  1091.4  1965.7    940.9 0.39765 100  27   -7.60
     0    38     4  1.715E+02  4.584E+01  1388.7   533.4   1182.3 0.39764 100  17   12.31
     0    38    -4  8.980E+01  3.387E+01  1197.0   519.4   1040.6 0.40235 100  19    2.47
     0   -38     5  8.567E+02  5.357E+01  1307.2  1985.1    785.0 0.40491 100  60   -4.12
     0   -38    -5  8.193E+02  5.179E+01  1067.1  1967.7    956.6 0.39914 100  58   -8.56
     0    38     5  8.484E+02  6.577E+01  1413.0   531.4   1201.7 0.39911 100  57   14.11
     0    38    -5  7.570E+02  5.113E+01  1173.0   513.9   1025.0 0.40494 100  61    1.79
     0   -38     6  1.215E+03  6.758E+01  1331.4  1991.4    766.6 0.40795 100  69   -4.34
     0   -38    -6  1.081E+03  6.219E+01  1042.7  1970.5    971.8 0.40106 100  65   -9.63
     0    38     6  1.146E+03  7.800E+01  1437.4   528.6   1221.4 0.40104 100  61   16.01
     0    38    -6  1.121E+03  6.510E+01  1148.8   507.7   1010.0 0.40800 100  69    1.23
     0   -38     7  2.133E+02  3.514E+01  1355.7  1998.5    748.1 0.41141  98  27   -4.67
     0   -38    -7  2.452E+02  3.461E+01  1018.1  1974.2    986.6 0.40347 100  26  -10.77
     0    38     7  2.121E+02  5.076E+01  1462.0   525.0   1241.3 0.40342 100  17   18.01
     0    38    -7  1.992E+02  3.399E+01  1124.5   500.6    995.6 0.41145 100  23    0.76
     0   -38     8  1.321E+01  3.122E+01  1380.2  2006.3    729.6 0.41529 100   6   -5.11
     0   -38    -8 -2.183E+01  3.067E+01   993.3  1978.6   1000.9 0.40631  97  -7  -11.99
     0    38     8  7.186E+00  5.153E+01  1486.8   520.6   1261.4 0.40627  96   9   20.11
     0    38    -8  2.002E+01  3.121E+01  1100.1   492.7    981.7 0.41537 100   5    0.39
     0   -38     9  3.247E+01  3.164E+01  1404.8  2015.0    711.1 0.41961 100   6   -5.64
     0   -38    -9  3.758E+01  3.153E+01   968.3  1983.9   1014.7 0.40964 100   8  -13.27
     0    38     9  1.465E+01  5.157E+01  1511.8   515.3   1281.7 0.40958 100   6   22.30
     0    38    -9  6.424E+01  3.180E+01  1075.5   484.1    968.5 0.41967 100   9    0.11
     0   -38    10  1.854E+02  3.523E+01  1429.7  2024.4    692.5 0.42432 100  25   -6.27
     0   -38   -10  2.203E+02  3.540E+01   943.0  1990.0   1028.0 0.41339 100  19  -14.60
     0    38    10  2.243E+02  6.241E+01  1537.2   509.2   1302.0 0.41334 100  17   24.55
     0    38   -10  1.734E+02  3.421E+01  1050.6   474.6    955.9 0.42442 100  25   -0.10
     0   -38    11  4.102E+02  4.392E+01  1454.8  2034.6    674.0 0.42947 100  39   -6.99
     0   -38   -11  4.422E+02  4.213E+01   917.4  1996.9   1040.7 0.41760 100  37  -15.97
     0    38    11  4.357E+02  6.918E+01  1562.8   502.4   1322.4 0.41755 100  26   26.87
     0    38   -11  4.316E+02  4.235E+01  1025.5   464.4    943.8 0.42955 100  40   -0.24
     0   -38   -12  2.673E+02  4.159E+01   891.5  2004.6   1052.9 0.42228 100  23  -17.36
     0    38    12  1.871E+02  7.060E+01  1588.7   494.7   1342.9 0.42220 100  15   29.24
     0    38   -12  2.391E+02  3.962E+01  1000.2   453.4    932.4 0.43508 100  25   -0.32
     0   -38    13  4.856E+00  3.529E+01  1506.0  2057.4    637.1 0.44094 100   6   -8.64
     0   -38   -13  9.186E+01  4.107E+01   865.2  2013.0   1064.5 0.42739 100  11  -18.77
     0    38    13 -1.061E+01  7.066E+01  1615.0   486.3   1363.3 0.42730 100  -4   31.64
     0    38   -13  1.596E+01  3.644E+01   974.5   441.6    921.6 0.44102 100   7   -0.35
     0   -38    14  7.398E-01  3.594E+01  1532.0  2069.9    618.7 0.44724 100   9   -9.56
     0   -38   -14 -2.800E+01  4.071E+01   838.6  2022.3   1075.6 0.43295 100  -7  -20.19
     0    38    14  7.526E+00  7.066E+01  1641.7   477.1   1383.8 0.43286 100  10   34.08
     0    38   -14  5.367E+01  3.847E+01   948.5   429.1    911.4 0.44735  99   7   -0.34
     0   -38    15 -2.572E+01  3.793E+01  1558.5  2083.2    600.5 0.45395 100  -8  -10.54
     0   -38   -15 -2.269E+01  4.179E+01   811.5  2032.3   1086.1 0.43895 100  -8  -21.61
     0    38    15  2.372E+01  6.737E+01  1668.8   467.1   1404.1 0.43884 100   8   36.54
     0   -38    16  1.429E+02  3.723E+01  1585.3  2097.2    582.4 0.46106 100  17  -11.56
     0   -38   -16  1.073E+02  4.777E+01   783.9  2043.1   1096.1 0.44541  98  10  -23.01
     0    38    16  5.721E+01  7.564E+01  1696.3   456.3   1424.4 0.44529 100   8   39.02
     0    38   -16  1.214E+02  3.721E+01   895.3   401.8    892.7 0.46117 100  13   -0.20
     0   -38   -17  7.932E+01  4.860E+01   755.9  2054.6   1105.5 0.45228 100   7  -24.39
     0    38    17  3.111E+01  7.355E+01  1724.4   444.8   1444.6 0.45216 100   8   41.49
     0    38   -17  3.007E+01  3.506E+01   868.1   387.0    884.2 0.46865 100   7   -0.09
     0   -38    18  9.192E+01  3.930E+01  1640.4  2127.5    546.6 0.47637  98  10  -13.74
     0   -38   -18  2.943E+01  4.670E+01   727.3  2067.0   1114.4 0.45959 100   6  -25.75
     0    38    18 -2.700E+01  6.386E+01  1753.1   432.5   1464.7 0.45946 100  -6   43.97
     0    38   -18  7.447E+00  3.631E+01   840.3   371.5    876.3 0.47652 100   9    0.03
     0   -38    19  8.092E+01  3.905E+01  1668.7  2143.8    528.9 0.48461 100  11  -14.89
     0   -38   -19  7.875E+01  4.728E+01   698.1  2080.0   1122.7 0.46735 100   9  -27.07
     0    38   -19  2.739E+01  3.593E+01   812.1   355.2    868.9 0.48476 100   8    0.17
     0   -39     0  1.503E+01  2.683E+01  1185.8  1987.6    871.3 0.40639 100   8   -4.80
     0    39     0 -6.836E+00  3.796E+01  1294.3   511.5   1111.1 0.40642 100  -9    6.39
     0   -39     1  1.582E+02  2.957E+01  1209.8  1989.7    854.3 0.40720 100  22   -4.43
     0   -39    -1  1.529E+02  2.992E+01  1161.8  1986.2    888.0 0.40604 100  24   -5.29
     0    39     1  1.533E+02  4.157E+01  1318.4   512.9   1128.6 0.40604 100  17    7.66
     0    39    -1  8.409E+01  3.715E+01  1270.3   509.4   1093.9 0.40720 100  14    5.24
     0   -39     2  1.666E+02  2.977E+01  1233.8  1992.7    837.0 0.40844 100  24   -4.18
     0   -39    -2  1.784E+02  3.059E+01  1137.7  1985.7    904.3 0.40614  99  24   -5.90
     0    39     2  1.392E+02  4.305E+01  1342.4   513.4   1146.6 0.40613 100  16    9.05
     0    39    -2  2.164E+02  3.909E+01  1246.3   506.4   1077.3 0.40846 100  23    4.22
     0   -39     3  2.710E+01  2.802E+01  1257.9  1996.5    819.6 0.41011 100   9   -4.04
     0   -39    -3 -2.368E+01  2.732E+01  1113.5  1986.0    920.4 0.40670 100  -8   -6.62
     0    39     3 -2.265E+01  4.434E+01  1366.6   513.1   1164.9 0.40669 100  -8   10.57
     0    39    -3 -8.961E+00  3.445E+01  1222.3   502.5   1061.0 0.41013 100  -7    3.31
     0   -39     4  1.202E+03  6.672E+01  1282.0  2001.2    801.9 0.41223  98  67   -4.03
     0   -39    -4  1.087E+03  6.140E+01  1089.3  1987.1    936.1 0.40770 100  67   -7.44
     0    39     4  1.101E+03  7.486E+01  1390.8   512.0   1183.6 0.40769 100  60   12.20
     0    39    -4  1.099E+03  6.631E+01  1198.2   497.9   1045.3 0.41226 100  64    2.52
     0   -39     5  1.048E+02  3.208E+01  1306.2  2006.6    784.1 0.41479 100  15   -4.13
     0   -39    -5  1.041E+02  3.004E+01  1064.9  1989.0    951.3 0.40916  97  13   -8.36
     0    39     5  6.585E+01  4.591E+01  1415.2   510.1   1202.5 0.40912 100  12   13.94
     0    39    -5  1.041E+02  3.347E+01  1174.1   492.5   1030.2 0.41483 100  13    1.84
     0   -39     6  8.089E+00  3.099E+01  1330.4  2012.8    766.2 0.41777 100  11   -4.34
     0   -39    -6 -7.854E+00  2.931E+01  1040.4  1991.8    966.2 0.41106 100  -7   -9.37
     0    39     6  4.065E+01  4.605E+01  1439.8   507.4   1221.7 0.41105 100   9   15.79
     0    39    -6  2.303E+01  3.336E+01  1149.8   486.2   1015.5 0.41781 100   8    1.27
     0   -39     7  2.637E+02  3.631E+01  1354.9  2019.9    748.2 0.42117  98  31   -4.65
     0   -39    -7  2.169E+02  3.407E+01  1015.7  1995.4    980.6 0.41341 100  23  -10.46
     0    39     7  1.729E+02  4.977E+01  1464.5   503.8   1241.2 0.41340 100  17   17.74
     0    39    -7  2.172E+02  3.622E+01  1125.4   479.2   1001.4 0.42124  97  25    0.79
     0   -39     8  6.847E+01  3.259E+01  1379.5  2027.7    730.1 0.42499 100  10   -5.07
     0   -39    -8  5.520E+01  3.397E+01   990.7  1999.8    994.5 0.41625  83  14  -11.62
     0    39     8  1.083E+01  5.214E+01  1489.4   499.4   1260.8 0.41620 100   9   19.79
     0    39    -8  8.204E+01  3.260E+01  1100.8   471.4    987.9 0.42507 100  12    0.40
     0   -39     9  2.116E+02  3.632E+01  1404.2  2036.3    711.9 0.42926 100  27   -5.59
     0   -39    -9  2.014E+02  3.563E+01   965.6  2005.0   1008.0 0.41950 100  24  -12.85
     0    39     9  1.861E+02  5.618E+01  1514.6   494.2   1280.5 0.41945 100  15   21.91
     0    39    -9  2.687E+02  3.679E+01  1076.1   462.8    974.9 0.42931 100  29    0.09
     0   -39    10  2.299E+01  3.495E+01  1429.2  2045.7    693.8 0.43389 100   8   -6.19
     0   -39   -10  9.205E+00  3.292E+01   940.2  2011.0   1021.0 0.42321 100   7  -14.12
     0    39    10  7.871E+01  5.833E+01  1540.0   488.3   1300.4 0.42315  99  11   24.10
     0    39   -10  5.403E+01  3.327E+01  1051.1   453.4    962.6 0.43395 100  12   -0.14
     0   -39    11  7.856E+01  3.673E+01  1454.5  2055.9    675.6 0.43895 100  15   -6.87
     0   -39   -11  4.519E+01  3.492E+01   914.4  2017.8   1033.4 0.42736 100  10  -15.43
     0    39    11  9.027E+01  6.621E+01  1565.7   481.5   1320.4 0.42731 100  11   26.36
     0    39   -11  3.198E+01  3.466E+01  1025.9   443.2    950.8 0.43902  99  11   -0.31
     0   -39   -12  2.582E+02  4.301E+01   888.4  2025.4   1045.3 0.43198  99  25  -16.77
     0    39    12  2.940E+02  7.222E+01  1591.8   473.9   1340.4 0.43189 100  17   28.66
     0    39   -12  3.141E+02  4.231E+01  1000.4   432.3    939.6 0.44449 100  30   -0.41
     0   -39    13 -2.444E+01  3.639E+01  1505.9  2078.5    639.4 0.45023 100  -9   -8.46
     0   -39   -13 -6.876E+00  4.045E+01   862.0  2033.7   1056.7 0.43702 100  -8  -18.13
     0    39    13 -1.818E+01  6.612E+01  1618.2   465.6   1360.5 0.43693 100  -7   31.01
     0   -39    14  6.721E+01  3.749E+01  1532.1  2091.0    621.4 0.45647 100   8   -9.35
     0   -39   -14  7.934E+01  4.241E+01   835.2  2042.9   1067.6 0.44251 100   7  -19.49
     0    39    14  2.364E+01  6.884E+01  1645.1   456.5   1380.5 0.44241 100   8   33.40
     0   -39   -15  1.127E+02  4.289E+01   807.9  2052.8   1077.9 0.44842 100  10  -20.86
     0    39    15  1.654E+02  7.412E+01  1672.3   446.6   1400.5 0.44832 100  11   35.80
     0    39   -15  1.223E+02  3.891E+01   922.0   394.8    909.4 0.46321 100  15   -0.45
     0   -39   -16  4.463E+00  4.668E+01   780.2  2063.5   1087.7 0.45479 100   7  -22.22
     0    39    16 -1.020E+02  7.366E+01  1700.1   435.9   1420.5 0.45469 100  -6   38.22
     0    39   -16  3.957E+01  3.851E+01   895.0   380.9    900.4 0.47021  97   8   -0.40
     0   -39    17  1.878E+01  3.567E+01  1613.1  2132.9    568.0 0.47747 100   6  -12.34
     0   -39   -17 -1.543E+01  4.799E+01   752.0  2075.0   1097.0 0.46160  97  -6  -23.56
     0    39   -17  3.187E+01  3.652E+01   867.7   366.1    892.1 0.47761 100   6   -0.32
     0   -39    18  7.159E+01  3.868E+01  1641.0  2148.4    550.4 0.48523  98   8  -13.42
     0   -39   -18  5.514E+01  4.711E+01   723.3  2087.2   1105.7 0.46883 100   7  -24.88
     0    39   -18  5.965E+01  3.665E+01   839.8   350.6    884.2 0.48537 100   8   -0.22
     0   -40     0  7.555E+01  2.872E+01  1184.2  2009.3    868.1 0.41642 100  13   -4.78
     0    40     0  1.171E+02  4.077E+01  1296.0   489.8   1114.2 0.41642 100  11    6.41
     0   -40     1  1.095E+02  2.970E+01  1208.3  2011.5    851.6 0.41720  99  18   -4.43
     0   -40    -1  1.046E+02  2.957E+01  1160.0  2008.0    884.4 0.41608 100  19   -5.25
     0    40     1  1.035E+02  4.227E+01  1320.2   491.2   1131.3 0.41608 100  10    7.66
     0    40    -1  7.541E+01  3.920E+01  1271.9   487.6   1097.5 0.41720  99  11    5.28
     0   -40     2  9.122E+01  2.935E+01  1232.4  2014.5    834.8 0.41841 100  15   -4.19
     0   -40    -2  8.179E+01  3.018E+01  1135.8  2007.4    900.4 0.41617  98  14   -5.83
     0    40     2  1.299E+02  4.563E+01  1344.3   491.7   1148.8 0.41617  97  11    9.02
     0    40    -2  5.995E+01  3.766E+01  1247.8   484.6   1081.2 0.41844 100  11    4.27
     0   -40     3  1.997E+02  3.150E+01  1256.6  2018.3    817.7 0.42006 100  24   -4.06
     0   -40    -3  1.661E+02  3.082E+01  1111.5  2007.7    916.0 0.41672 100  26   -6.51
     0    40     3  1.245E+02  4.740E+01  1368.6   491.5   1166.7 0.41672 100  16   10.50
     0    40    -3  2.242E+02  4.051E+01  1223.6   480.8   1065.4 0.42007 100  22    3.37
     0   -40     4  2.831E+02  3.518E+01  1280.8  2022.9    800.5 0.42214  98  29   -4.04
     0   -40    -4  2.587E+02  3.325E+01  1087.2  2008.8    931.3 0.41773 100  35   -7.29
     0    40     4  1.901E+02  4.976E+01  1393.0   490.4   1184.9 0.41769 100  16   12.09
     0    40    -4  2.078E+02  3.966E+01  1199.4   476.2   1050.1 0.42218  98  23    2.58
     0   -40     5  8.860E+00  3.078E+01  1305.1  2028.3    783.2 0.42464 100   5   -4.14
     0   -40    -5  7.994E+00  2.920E+01  1062.7  2010.6    946.2 0.41916 100  10   -8.17
     0    40     5  3.400E+01  4.458E+01  1417.5   488.5   1203.4 0.41913 100   5   13.79
     0    40    -5  6.910E+00  3.330E+01  1175.1   470.8   1035.2 0.42468 100   9    1.89
     0   -40     6  1.660E+02  3.373E+01  1329.5  2034.5    765.6 0.42758 100  20   -4.34
     0   -40    -6  2.156E+02  3.375E+01  1038.0  2013.4    960.7 0.42104 100  22   -9.13
     0    40     6  1.249E+02  4.780E+01  1442.2   485.8   1222.2 0.42101 100  15   15.60
     0    40    -6  1.788E+02  3.605E+01  1150.8   464.6   1020.9 0.42762 100  21    1.31
     0   -40     7  2.487E+02  3.763E+01  1354.1  2041.5    748.0 0.43094  98  28   -4.64
     0   -40    -7  2.416E+02  3.501E+01  1013.2  2016.9    974.7 0.42337 100  26  -10.17
     0    40     7  2.214E+02  5.224E+01  1467.0   482.3   1241.1 0.42334 100  20   17.49
     0    40    -7  2.025E+02  3.688E+01  1126.2   457.6   1007.1 0.43099 100  22    0.81
     0   -40     8  7.364E+00  3.405E+01  1378.8  2049.3    730.3 0.43467 100   6   -5.04
     0    40     8 -2.933E+00  5.232E+01  1492.1   478.0   1260.3 0.42611 100  -7   19.48
     0    40    -8  5.569E+01  3.318E+01  1101.6   449.8    993.9 0.43476 100   9    0.41
     0   -40     9  3.086E+01  3.489E+01  1403.7  2057.9    712.6 0.43885 100   6   -5.53
     0   -40    -9 -1.446E+01  3.224E+01   962.8  2026.3   1001.5 0.42935  98  -8  -12.45
     0    40     9  8.376E+01  5.570E+01  1517.4   472.9   1279.6 0.42930 100  10   21.54
     0    40    -9  2.997E+01  3.389E+01  1076.7   441.2    981.2 0.43894 100   7    0.08
     0   -40    10  2.741E+02  4.018E+01  1428.8  2067.2    694.8 0.44345 100  24   -6.11
     0   -40   -10  1.990E+02  3.814E+01   937.3  2032.2   1014.1 0.43302 100  21  -13.66
     0    40    10  2.362E+02  6.321E+01  1542.9   467.0   1299.1 0.43297  99  21   23.68
     0    40   -10  2.198E+02  3.797E+01  1051.6   431.8    969.1 0.44351 100  23   -0.17
     0   -40    11  3.210E+01  3.742E+01  1454.2  2077.4    677.0 0.44841 100   6   -6.77
     0   -40   -11  8.848E+01  3.838E+01   911.4  2039.0   1026.3 0.43714 100  10  -14.92
     0    40    11  2.491E+00  6.789E+01  1568.8   460.3   1318.6 0.43705 100   8   25.88
     0   -40   -12  1.392E+01  3.946E+01   885.2  2046.5   1038.0 0.44167 100   7  -16.21
     0    40    12  6.410E+01  6.720E+01  1595.0   452.9   1338.3 0.44158 100   7   28.13
     0   -40    13  4.522E+01  3.901E+01  1505.8  2099.9    641.5 0.45953  93   5   -8.30
     0   -40   -13  8.197E+01  4.167E+01   858.6  2054.7   1049.1 0.44664  98  11  -17.51
     0    40    13 -1.803E+01  6.622E+01  1621.6   444.6   1357.9 0.44655 100  -9   30.42
     0    40   -13  7.165E+01  3.859E+01   974.7   399.1    936.1 0.45964  99   8   -0.57
     0   -40   -14  5.139E+01  4.222E+01   831.7  2063.8   1059.8 0.45206 100   9  -18.83
     0    40    14  1.404E+02  6.977E+01  1648.6   435.6   1377.6 0.45196 100  10   32.74
     0    40   -14  1.351E+02  3.978E+01   948.5   386.7    926.2 0.46580 100  14   -0.61
     0   -40    15  2.366E+02  4.276E+01  1558.8  2125.5    606.2 0.47221 100  20  -10.08
     0   -40   -15  1.360E+02  4.547E+01   804.3  2073.7   1069.9 0.45793 100  13  -20.15
     0    40    15  6.519E+01  7.835E+01  1676.0   425.8   1397.3 0.45782  77  14   35.10
     0    40   -15  1.871E+02  4.064E+01   921.8   373.5    916.8 0.47234 100  21   -0.61
     0   -40    16 -4.552E+00  3.569E+01  1586.0  2139.5    588.7 0.47912 100  -7  -11.05
     0   -40   -16 -1.952E+01  4.692E+01   776.4  2084.3   1079.5 0.46421 100  -6  -21.46
     0    40   -16  1.226E+01  3.821E+01   894.7   359.6    908.0 0.47925 100   4   -0.58
     0   -40    17  1.083E+02  3.842E+01  1613.6  2154.2    571.3 0.48643 100  14  -12.06
     0   -40   -17  8.883E+01  4.885E+01   748.1  2095.6   1088.6 0.47095 100   9  -22.76
     0    40    17 -1.278E+01  6.035E+01  1732.3   403.9   1436.4 0.47082  95  -9   39.85
     0    40   -17  1.201E+02  3.950E+01   867.2   344.8    899.8 0.48657  97  13   -0.52
     0   -41     0 -1.624E+01  2.890E+01  1182.5  2031.3    865.0 0.42641 100  -7   -4.76
     0    41     0  1.437E+01  4.126E+01  1297.7   467.8   1117.3 0.42641 100   8    6.43
     0   -41     1  5.437E+02  4.229E+01  1206.7  2033.5    848.9 0.42715  99  50   -4.42
     0   -41    -1  5.215E+02  4.112E+01  1158.2  2029.9    880.9 0.42609 100  50   -5.20
     0    41     1  4.862E+02  5.220E+01  1322.0   469.2   1134.0 0.42609 100  39    7.66
     0    41    -1  4.837E+02  5.035E+01  1273.5   465.6   1101.0 0.42718  99  40    5.32
     0   -41     2  4.780E+02  3.987E+01  1231.0  2036.5    832.5 0.42836 100  49   -4.19
     0   -41    -2  4.729E+02  4.017E+01  1133.9  2029.4    896.4 0.42618 100  45   -5.75
     0    41     2  5.410E+02  5.766E+01  1346.3   469.8   1151.1 0.42618  96  41    9.00
     0    41    -2  4.497E+02  4.794E+01  1249.2   462.6   1085.1 0.42837 100  40    4.32
     0   -41     3  3.439E+02  3.618E+01  1255.3  2040.3    815.9 0.42998 100  36   -4.07
     0   -41    -3  3.223E+02  3.610E+01  1109.5  2029.6    911.7 0.42671 100  38   -6.40
     0    41     3  4.027E+02  5.482E+01  1370.7   469.6   1168.6 0.42672 100  30   10.44
     0    41    -3  2.758E+02  4.416E+01  1225.0   458.8   1069.7 0.42998 100  30    3.42
     0   -41     4  4.219E+02  3.978E+01  1279.6  2044.9    799.0 0.43200  98  43   -4.06
     0   -41    -4  3.663E+02  3.827E+01  1085.0  2030.7    926.6 0.42771 100  38   -7.15
     0    41     4  3.923E+02  5.403E+01  1395.2   468.5   1186.3 0.42769 100  31   12.00
     0    41    -4  3.980E+02  4.518E+01  1200.6   454.2   1054.7 0.43204 100  37    2.63
     0   -41     5  2.343E+02  3.686E+01  1304.0  2050.3    782.1 0.43448 100  27   -4.15
     0   -41    -5  2.064E+02  3.420E+01  1060.4  2032.5    941.1 0.42913 100  23   -7.98
     0    41     5  1.928E+02  4.937E+01  1419.8   466.7   1204.4 0.42910 100  19   13.65
     0    41    -5  1.716E+02  3.753E+01  1176.2   448.8   1040.2 0.43452 100  22    1.94
     0   -41     6  1.076E+02  3.587E+01  1328.6  2056.5    765.0 0.43734 100  13   -4.34
     0   -41    -6  1.455E+02  3.313E+01  1035.6  2035.2    955.2 0.43098 100  17   -8.90
     0    41     6  1.478E+02  5.197E+01  1444.6   464.0   1222.7 0.43097 100  11   15.41
     0    41    -6  9.268E+01  3.603E+01  1151.7   442.6   1026.2 0.43739 100  14    1.35
     0   -41     7  3.319E+02  4.121E+01  1353.2  2063.4    747.7 0.44066  98  35   -4.63
     0   -41    -7  3.590E+02  3.938E+01  1010.6  2038.6    969.0 0.43330 100  33   -9.89
     0    41     7  3.112E+02  5.819E+01  1469.6   460.6   1241.3 0.43326 100  25   17.26
     0    41    -7  3.044E+02  4.040E+01  1127.1   435.7   1012.7 0.44071 100  31    0.84
     0   -41     8 -1.028E+01  3.355E+01  1378.1  2071.2    730.4 0.44435 100  -5   -5.02
     0    41     8  3.643E+00  5.441E+01  1494.8   456.4   1260.0 0.43598 100  10   19.19
     0    41    -8  2.492E+01  3.566E+01  1102.3   427.9    999.8 0.44441  93   8    0.42
     0   -41     9  6.871E+01  3.603E+01  1403.1  2079.7    713.1 0.44847 100   6   -5.49
     0   -41    -9 -1.628E+00  3.509E+01   960.0  2047.9    995.1 0.43921 100  -8  -12.07
     0    41     9  6.095E+01  5.540E+01  1520.2   451.3   1278.9 0.43916 100  10   21.20
     0   -41    10 -2.563E+01  3.707E+01  1428.4  2089.1    695.7 0.45297 100  -4   -6.05
     0   -41   -10  7.118E+01  3.756E+01   934.3  2053.8   1007.5 0.44282 100   8  -13.23
     0    41    10 -7.015E+01  5.931E+01  1545.9   445.5   1298.0 0.44277  99 -11   23.28
     0   -41    11  2.911E+02  4.329E+01  1453.9  2099.2    678.2 0.45786  97  27   -6.68
     0   -41   -11  2.324E+02  4.275E+01   908.3  2060.4   1019.4 0.44688 100  20  -14.44
     0    41    11  2.241E+02  6.887E+01  1571.9   438.9   1317.1 0.44680 100  16   25.42
     0    41   -11  2.544E+02  4.049E+01  1026.6   399.9    964.1 0.45796 100  28   -0.41
     0   -41   -12  1.556E+02  4.225E+01   881.9  2067.9   1030.8 0.45136 100  13  -15.67
     0    41    12  8.593E+01  6.619E+01  1598.3   431.5   1336.3 0.45127 100  12   27.62
     0    41   -12  1.381E+02  3.887E+01  1000.9   389.1    953.3 0.46325 100  15   -0.56
     0   -41   -13  3.906E+02  4.766E+01   855.2  2076.1   1041.7 0.45628 100  27  -16.93
     0    41   -13  3.350E+02  4.495E+01   974.8   377.4    943.1 0.46895  99  33   -0.67
     0   -41    14  1.981E+01  3.834E+01  1532.2  2134.1    626.0 0.47491 100   6   -8.99
     0   -41   -14  1.009E+02  4.360E+01   828.1  2085.1   1052.2 0.46164  99   8  -18.20
     0    41   -14  1.872E+01  4.034E+01   948.4   365.0    933.3 0.47502 100   7   -0.73
     0   -41    15 -2.599E+01  3.791E+01  1559.1  2147.2    608.7 0.48136 100  -8   -9.88
     0   -41   -15  2.477E+01  4.548E+01   800.6  2094.8   1062.1 0.46743 100   8  -19.47
     0    41    15  3.577E+01  6.451E+01  1679.7   404.6   1394.2 0.46733  90  10   34.43
     0    41   -15  2.312E+01  3.884E+01   921.6   351.9    924.1 0.48148 100   7   -0.75
     0   -41    16  1.142E+02  4.335E+01  1586.4  2161.1    591.5 0.48817 100  13  -10.82
     0    41    16  8.490E+01  6.036E+01  1707.8   394.1   1413.5 0.47355 100  10   36.75
     0    41   -16  1.827E+02  4.276E+01   894.4   337.9    915.5 0.48830 100  17   -0.75
     0   -41    17  4.379E+01  4.097E+01  1614.1  2175.8    574.3 0.49536  77   8  -11.80
     0    41    17 -5.690E+01  6.363E+01  1736.4   382.9   1432.8 0.48019  87  -8   39.09
     0    41   -17  1.276E+02  4.415E+01   866.7   323.2    907.3 0.49550  76  13   -0.71
     0   -42     0  1.709E+02  3.232E+01  1180.8  2053.6    861.9 0.43635 100  21   -4.74
     0    42     0  2.371E+02  4.742E+01  1299.4   445.6   1120.4 0.43639 100  24    6.45
     0   -42     1  3.037E+01  3.100E+01  1205.2  2055.8    846.1 0.43710 100   6   -4.42
     0   -42    -1  2.349E+01  3.104E+01  1156.4  2052.2    877.4 0.43604 100   9   -5.16
     0    42     1 -2.449E+01  4.318E+01  1323.8   447.0   1136.8 0.43603 100  -8    7.66
     0    42    -1  3.819E+01  4.188E+01  1275.1   443.4   1104.5 0.43710 100   5    5.36
     0   -42     2  1.420E+02  3.274E+01  1229.6  2058.8    830.1 0.43825 100  19   -4.20
     0   -42    -2  7.818E+01  3.260E+01  1131.9  2051.6    892.6 0.43616 100  14   -5.68
     0    42     2  7.624E+01  4.751E+01  1348.3   447.6   1153.5 0.43615 100   8    8.97
     0    42    -2  1.236E+02  4.206E+01  1250.7   440.4   1089.0 0.43828 100  15    4.36
     0   -42     3  1.237E+01  3.085E+01  1254.0  2062.6    813.9 0.43986 100   7   -4.08
     0   -42    -3 -1.632E+01  3.130E+01  1107.4  2051.8    907.4 0.43669 100  -7   -6.30
     0    42     3  3.422E+01  4.890E+01  1372.8   447.4   1170.5 0.43668 100   6   10.39
     0    42    -3  3.120E+01  3.983E+01  1226.3   436.6   1073.9 0.43987 100  11    3.47
     0   -42     4  3.781E+00  3.338E+01  1278.4  2067.1    797.5 0.44186  98   7   -4.07
     0   -42    -4  2.275E+01  3.310E+01  1082.8  2052.8    922.0 0.43766 100   6   -7.01
     0    42     4 -4.277E+00  5.010E+01  1397.4   446.4   1187.9 0.43765 100  -8   11.91
     0    42    -4  1.869E+01  4.017E+01  1201.9   432.0   1059.3 0.44191 100   7    2.68
     0   -42     5  3.714E+02  4.300E+01  1303.0  2072.5    780.9 0.44429 100  33   -4.16
     0   -42    -5  4.400E+02  4.199E+01  1058.0  2054.6    936.1 0.43906 100  40   -7.81
     0    42     5  3.109E+02  5.702E+01  1422.2   444.6   1205.5 0.43905 100  26   13.52
     0    42    -5  3.402E+02  4.625E+01  1177.3   426.6   1045.1 0.44433  86  35    1.99
     0   -42     6  2.244E+02  3.955E+01  1327.6  2078.7    764.2 0.44712 100  23   -4.34
     0   -42    -6  2.224E+02  3.675E+01  1033.1  2057.2    949.9 0.44091  97  22   -8.68
     0    42     6  7.892E+01  5.252E+01  1447.1   442.0   1223.4 0.44089 100  13   15.24
     0   -42     7  4.044E+00  3.725E+01  1352.4  2085.6    747.3 0.45036  99   7   -4.62
     0   -42    -7  4.574E+01  3.362E+01  1008.0  2060.6    963.3 0.44318 100   6   -9.63
     0    42     7  1.674E+01  5.514E+01  1472.2   438.6   1241.5 0.44317  95   8   17.04
     0   -42     8  5.463E+02  4.831E+01  1377.4  2093.4    730.4 0.45401 100  46   -4.99
     0    42     8  4.857E+02  6.411E+01  1497.5   434.4   1259.9 0.44586 100  31   18.92
     0    42    -8  5.201E+02  5.331E+01  1103.0   405.7   1005.6 0.45405  81  50    0.44
     0   -42     9  1.264E+02  4.175E+01  1402.6  2101.9    713.4 0.45804  75  16   -5.45
     0   -42    -9  9.051E+01  3.777E+01   957.1  2069.9    988.9 0.44904 100  10  -11.71
     0    42     9  1.677E+01  5.543E+01  1523.1   429.4   1278.4 0.44898 100   9   20.88
     0    42    -9  1.394E+02  4.047E+01  1077.9   397.2    993.4 0.45809 100  14    0.08
     0   -42   -10  3.429E+02  4.460E+01   931.3  2075.6   1001.0 0.45261  98  27  -12.82
     0    42   -10  3.222E+02  4.307E+01  1052.5   387.9    981.7 0.46254 100  33   -0.22
     0   -42   -11  1.582E+02  4.180E+01   905.1  2082.2   1012.6 0.45660 100  14  -13.98
     0    42   -11  1.330E+02  3.818E+01  1026.9   377.9    970.6 0.46738 100  18   -0.45
     0   -42   -12  9.330E+01  4.086E+01   878.6  2089.6   1023.8 0.46104 100  10  -15.17
     0    42   -12  1.251E+02  3.819E+01  1001.0   367.0    960.0 0.47259 100  12   -0.62
     0   -42    13  4.492E+01  3.852E+01  1505.8  2143.7    645.1 0.47814  99   8   -8.02
     0   -42   -13  1.786E+01  4.102E+01   851.7  2097.7   1034.5 0.46591 100   7  -16.37
     0    42    13 -1.876E+01  6.549E+01  1628.6   401.7   1353.5 0.46585 100  -9   29.32
     0    42   -13 -1.481E+00  3.855E+01   974.8   355.4    949.9 0.47821  98  -9   -0.75
     0   -42    14  2.901E+02  4.253E+01  1532.4  2156.1    628.0 0.48410 100  27   -8.83
     0    42    14  1.373E+02 -5.968E+01  1655.9   392.8   1372.5 0.47113 100  13   31.55
     0    42   -14  3.610E+02 -4.675E+01   948.3   343.0    940.3 0.48422 100  31   -0.84
     0   -42    15  2.758E+02  4.399E+01  1559.4  2169.2    611.0 0.49047 100  23   -9.69
     0    42    15  1.574E+02  5.025E+01  1683.6   383.1   1391.5 0.47684 100  11   33.80
     0    42   -15  1.929E+02  4.189E+01   921.3   329.9    931.3 0.49060 100  23   -0.88
     0   -42    16  5.703E+01  4.310E+01  1586.8  2183.2    594.0 0.49722  98   7  -10.60
     0   -42   -16  6.927E+01  4.745E+01   768.5  2126.8   1063.8 0.48310  99   7  -20.05
     0    42    16  7.084E+01  6.069E+01  1711.8   372.7   1410.4 0.48299 100   8   36.07
     0    42   -16  2.761E+01  4.170E+01   894.0   315.9    922.7 0.49735  99   8   -0.90
     0   -43     0 -2.438E+00  3.115E+01  1179.1  2076.1    858.7 0.44628 100  -4   -4.72
     0   -43     1  3.513E+01  3.186E+01  1203.6  2078.3    843.4 0.44702 100   6   -4.41
     0   -43    -1  4.014E+01  3.193E+01  1154.6  2074.7    873.9 0.44598 100   6   -5.12
     0   -43     2  1.483E+02  3.341E+01  1228.1  2081.3    827.7 0.44813 100  17   -4.21
     0   -43    -2  1.902E+02  3.549E+01  1130.0  2074.1    888.7 0.44607 100  22   -5.62
     0   -43     3  9.654E+02  5.995E+01  1252.6  2085.1    811.9 0.44971 100  64   -4.10
     0   -43    -3  9.362E+02  5.939E+01  1105.3  2074.3    903.2 0.44663  99  61   -6.21
     0   -43     4  4.281E+02  4.329E+01  1277.2  2089.7    795.8 0.45167  99  39   -4.09
     0   -43    -4  4.982E+02  4.442E+01  1080.5  2075.2    917.4 0.44762 100  43   -6.88
     0   -43     5  2.919E+01  3.737E+01  1301.9  2095.0    779.6 0.45403 100   9   -4.17
     0   -43    -5  3.732E+01  3.348E+01  1055.6  2077.0    931.3 0.44900 100   8   -7.64
     0    43    -5  5.388E+01  4.298E+01  1178.4   404.1   1049.9 0.45408  93   8    2.04
     0   -43     6  1.411E+01  4.044E+01  1326.7  2101.2    763.3 0.45684  85   7   -4.35
     0   -43    -6  2.893E+01  3.408E+01  1030.6  2079.6    944.7 0.45081 100   7   -8.47
     0    43    -6  7.018E+01  4.125E+01  1153.7   398.0   1036.5 0.45689 100   8    1.43
     0   -43    -7  7.355E+01  3.555E+01  1005.3  2083.0    957.8 0.45306 100   8   -9.38
     0    43    -7  4.410E+01  4.091E+01  1128.8   391.0   1023.6 0.46006 100   8    0.91
     0    43    -8  1.070E+02  3.918E+01  1103.7   383.3   1011.2 0.46366 100   8    0.46
     0   -43     9  1.134E+02  3.950E+01  1402.0  2124.4    713.6 0.46759  97  13   -5.41
     0   -43    -9  1.165E+02  3.917E+01   954.1  2092.1    982.8 0.45886 100  13  -11.37
     0    43    -9  8.368E+01  3.993E+01  1078.4   374.8    999.3 0.46765  97  13    0.08
     0   -43    10 -3.179E+01  3.849E+01  1427.6  2133.6    696.9 0.47195 100  -9   -5.93
     0   -43   -10 -1.974E+01  3.822E+01   928.2  2097.8    994.6 0.46240 100  -9  -12.44
     0    43    10 -1.860E+01  5.683E+01  1552.1   401.5   1296.3 0.46235 100  -8   22.56
     0    43   -10  2.921E+01  3.676E+01  1052.9   365.5    987.9 0.47204 100   5   -0.23
     0   -43    11  2.385E+02  4.152E+01  1453.3  2143.7    680.1 0.47671 100  23   -6.52
     0    43    11  1.800E+02  6.842E+01  1578.4   395.1   1314.6 0.46629 100  14   24.59
     0    43   -11  2.563E+02  4.085E+01  1027.2   355.5    976.9 0.47681 100  23   -0.48
     0    43    12  1.133E+01  6.586E+01  1605.1   387.8   1333.1 0.47067 100  10   26.68
     0    43   -12  6.923E+01  3.881E+01  1001.2   344.6    966.5 0.48197 100   8   -0.68
     0   -43    13  7.330E+00  3.838E+01  1505.8  2166.1    646.5 0.48741  99   5   -7.90
     0    43    13  2.719E+01  6.013E+01  1632.2   379.7   1351.7 0.47548 100   7   28.82
     0    43   -13  8.163E-01  3.973E+01   974.8   333.0    956.6 0.48748  99   7   -0.83
     0   -43    14  1.144E+02  3.958E+01  1532.6  2178.5    629.8 0.49330 100  14   -8.68
     0    43    14  1.327E+02  4.807E+01  1659.6   370.9   1370.3 0.48069 100  12   30.99
     0    43   -14  1.429E+02  4.096E+01   948.1   320.7    947.2 0.49342  99  13   -0.93
     0   -43    15  5.281E+01  3.953E+01  1559.7  2191.6    613.0 0.49960 100  10   -9.52
     0   -43   -15  3.098E+01  4.463E+01   792.8  2138.2   1047.0 0.48647  98   7  -18.21
     0    43    15  1.075E+02  4.842E+01  1687.6   361.3   1388.9 0.48638 100  12   33.20
     0    43   -15  1.031E+02  4.114E+01   921.0   307.5    938.2 0.49971 100  11   -1.00
     0   -44     0  4.855E+02  4.373E+01  1177.3  2098.9    855.6 0.45616  99  45   -4.70
     0    44     0  5.171E+02  5.758E+01  1302.9   400.3   1126.7 0.45616 100  38    6.50
     0   -44     1  8.010E+01  3.537E+01  1202.0  2101.1    840.6 0.45686  86  12   -4.41
     0   -44    -1  7.073E+01  3.343E+01  1152.7  2097.5    870.4 0.45587 100  10   -5.08
     0    44     1  5.989E+01  4.932E+01  1327.6   401.8   1142.3 0.45587 100  10    7.66
     0    44    -1  2.586E+01  4.518E+01  1278.3   398.1   1111.5 0.45687 100   8    5.43
     0   -44    -2  7.088E+01  3.309E+01  1128.0  2096.8    884.9 0.45599 100   9   -5.55
     0    44     2  6.840E+01  5.118E+01  1352.3   402.4   1158.3 0.45600 100  12    8.93
     0    44    -2  9.921E+01  4.657E+01  1253.7   395.1   1096.7 0.45800  99   9    4.46
     0   -44    -3  2.349E+01  3.355E+01  1103.2  2097.0    899.0 0.45655  98   6   -6.11
     0    44     3  4.996E+00  5.254E+01  1377.1   402.3   1174.5 0.45654 100   8   10.29
     0    44    -3  1.873E+01  4.345E+01  1229.0   391.3   1082.2 0.45954 100   6    3.58
     0   -44    -4  4.029E+01  3.506E+01  1078.2  2097.9    912.9 0.45751 100   8   -6.76
     0    44     4 -3.992E+01  5.481E+01  1402.0   401.3   1191.1 0.45748 100  -8   11.74
     0    44    -4  3.651E+01  4.405E+01  1204.3   386.7   1068.2 0.46149 100   9    2.79
     0   -44    -5  1.005E+03  6.459E+01  1053.2  2099.7    926.4 0.45887  96  62   -7.48
     0    44     5  1.166E+03  8.638E+01  1427.0   399.6   1208.0 0.45887 100  56   13.29
     0    44    -5  1.089E+03  7.228E+01  1179.5   381.3   1054.7 0.46384 100  60    2.09
     0   -44     6 -4.177E+01  3.743E+01  1325.8  2124.0    762.3 0.46654  96  -9   -4.35
     0    44     6 -2.882E+01  5.501E+01  1452.3   397.1   1225.1 0.46067 100  -7   14.92
     0    44    -6 -3.119E+01  4.153E+01  1154.6   375.2   1041.6 0.46658 100  -9    1.48
     0   -44     7  1.031E+02  3.793E+01  1350.8  2130.9    746.2 0.46967  99  10   -4.61
     0    44    -7  3.067E+01  3.916E+01  1129.6   368.3   1028.9 0.46972 100   7    0.94
     0   -44     8  1.794E+02  4.044E+01  1376.1  2138.6    729.9 0.47319 100  17   -4.96
     0    44     8  1.581E+02  5.575E+01  1503.3   389.7   1260.0 0.46554 100  14   18.43
     0    44    -8  1.382E+02  3.972E+01  1104.4   360.5   1016.8 0.47325 100  14    0.48
     0   -44     9  4.125E+01  4.049E+01  1401.5  2147.1    713.6 0.47714 100   9   -5.38
     0    44     9  7.114E+01  5.198E+01  1529.2   384.8   1277.8 0.46861 100   9   20.29
     0    44    -9  1.899E+01  3.716E+01  1079.0   352.1   1005.1 0.47719 100  10    0.09
     0   -44    10  1.008E+01  3.872E+01  1427.2  2156.4    697.2 0.48144 100   7   -5.88
     0    44    10 -1.430E+00  5.458E+01  1555.3   379.1   1295.7 0.47210 100  -7   22.22
     0    44   -10 -6.646E+00  3.657E+01  1053.3   342.8    993.9 0.48150 100  -6   -0.24
     0   -44    11  4.655E+00  3.928E+01  1453.1  2166.4    680.8 0.48614 100   6   -6.45
     0   -44   -11  2.298E+01  3.947E+01   898.5  2126.7    999.5 0.47607  98   6  -13.13
     0    44    11 -1.548E+01  5.752E+01  1581.8   372.7   1313.7 0.47602 100  -7   24.21
     0    44   -11  1.923E+01  3.781E+01  1027.5   332.7    983.1 0.48620 100   6   -0.51
     0   -44   -12  6.855E+01  4.077E+01   871.7  2134.0   1010.3 0.48044 100   7  -14.22
     0    44    12  1.097E+01  5.907E+01  1608.6   365.5   1331.8 0.48034 100   8   26.26
     0    44   -12  5.034E+01  3.869E+01  1001.3   321.9    972.9 0.49130 100   9   -0.72
     0   -44    13 -3.110E+01  3.950E+01  1505.9  2188.8    647.8 0.49667  99  -8   -7.79
     0   -44   -13 -2.189E+01  4.213E+01   844.5  2142.0   1020.5 0.48518 100  -7  -15.34
     0    44    13  8.054E+00  4.180E+01  1635.9   357.5   1350.0 0.48512  99  10   28.34
     0    44   -13  2.405E+01  4.032E+01   974.8   310.3    963.1 0.49676  99   7   -0.89
     0   -44    14  5.311E+01  3.930E+01  1532.8  2201.2    631.3 0.50251  99  10   -8.54
     0   -44   -14  4.411E+01  4.433E+01   816.9  2150.8   1030.4 0.49039  99   8  -16.47
     0    44    14 -3.066E+01  4.532E+01  1663.5   348.7   1368.3 0.49029 100  -7   30.47
     0    44   -14  1.065E+02  4.213E+01   947.9   298.0    953.9 0.50262  99  14   -1.02
     0   -45     0 -3.096E+01  3.650E+01  1175.6  2122.0    852.5 0.46600  77  -8   -4.67
     0    45     0  1.770E+01  4.599E+01  1304.7   377.3   1129.9 0.46604 100   9    6.52
     0   -45     1  1.039E+02  3.594E+01  1200.4  2124.2    837.8 0.46669  97  18   -4.40
     0    45     1  1.028E+02  4.975E+01  1329.5   378.7   1145.1 0.46575 100  11    7.67
     0    45    -1  1.369E+02  4.702E+01  1280.0   375.0   1115.0 0.46672 100  13    5.46
     0   -45     2  1.354E+01  3.413E+01  1225.1  2127.2    822.8 0.46778 100   5   -4.21
     0    45     2  1.234E+02  5.119E+01  1354.4   379.4   1160.7 0.46589 100  10    8.91
     0    45    -2  6.043E+01  4.643E+01  1255.2   372.0   1100.5 0.46782  99   8    4.50
     0   -45     3  6.073E+01  3.507E+01  1250.0  2131.0    807.7 0.46928 100  11   -4.12
     0    45     3  1.249E+02  5.366E+01  1379.3   379.3   1176.6 0.46639 100  10   10.24
     0    45    -3  1.176E+02  4.551E+01  1230.4   368.2   1086.3 0.46933 100  14    3.63
     0   -45     4  3.641E+00  3.754E+01  1274.8  2135.6    792.4 0.47118 100   7   -4.11
     0    45     4  2.258E+00  5.474E+01  1404.4   378.3   1192.9 0.46735 100   6   11.67
     0    45    -4 -3.028E+01  4.334E+01  1205.6   363.6   1072.6 0.47123 100  -6    2.84
     0   -45     5  4.488E+00  3.566E+01  1299.8  2140.9    776.9 0.47348 100   6   -4.19
     0   -45    -5  1.858E+01  3.782E+01  1050.7  2122.7    921.7 0.46875  86   9   -7.33
     0    45     5 -1.924E+00  5.464E+01  1429.6   376.6   1209.4 0.46872 100  -6   13.18
     0    45    -5  1.552E-01  4.352E+01  1180.6   358.3   1059.4 0.47353 100  11    2.14
     0   -45     6  3.032E+02  4.234E+01  1324.8  2147.1    761.2 0.47616 100  33   -4.36
     0   -45    -6  2.818E+02  4.248E+01  1025.4  2125.2    934.6 0.47053  99  27   -8.09
     0    45     6  1.929E+02  5.864E+01  1454.9   374.1   1226.1 0.47052 100  20   14.78
     0    45    -6  3.118E+02  4.778E+01  1155.6   352.1   1046.5 0.47621 100  25    1.52
     0   -45     7  8.243E+01  3.826E+01  1350.1  2154.0    745.4 0.47927 100   8   -4.61
     0   -45    -7 -5.054E+01  3.634E+01   999.8  2128.4    947.1 0.47276  99  -9   -8.91
     0    45    -7  4.255E+01  3.936E+01  1130.4   345.2   1034.1 0.47932 100   8    0.98
     0   -45     8 -1.494E+01  3.924E+01  1375.4  2161.7    729.5 0.48276 100  -4   -4.94
     0   -45    -8  4.502E+01  3.662E+01   974.1  2132.5    959.2 0.47538 100  10   -9.80
     0    45     8 -1.593E+01  5.170E+01  1506.3   366.8   1260.3 0.47534 100  -9   18.20
     0    45    -8  5.624E+01  3.864E+01  1105.1   337.5   1022.2 0.48281 100  10    0.50
     0   -45     9  2.883E+02  4.475E+01  1401.0  2170.2    713.5 0.48662 100  29   -5.35
     0   -45    -9  3.123E+02  4.234E+01   948.0  2137.4    970.9 0.47842 100  27  -10.73
     0    45     9  2.448E+02  5.721E+01  1532.3   362.0   1277.7 0.47837 100  20   20.03
     0    45    -9  2.432E+02  4.311E+01  1079.5   329.0   1010.7 0.48668 100  27    0.10
     0   -45    10  2.690E+02  4.479E+01  1426.8  2179.5    697.4 0.49087 100  22   -5.83
     0   -45   -10  3.127E+02  4.334E+01   921.7  2143.0    982.3 0.48190 100  26  -11.71
     0    45    10  1.723E+02  5.548E+01  1558.6   356.4   1295.2 0.48183 100  15   21.91
     0    45   -10  3.419E+02  4.490E+01  1053.7   319.7    999.7 0.49093  97  29   -0.24
     0   -45    11  2.410E+02  4.393E+01  1452.9  2189.5    681.3 0.49552 100  23   -6.39
     0   -45   -11  2.807E+02  4.459E+01   895.1  2149.4    993.2 0.48579 100  24  -12.73
     0    45    11  1.686E+02  5.144E+01  1585.3   350.0   1312.9 0.48573 100  17   23.86
     0    45   -11  2.395E+02  4.418E+01  1027.7   309.7    989.2 0.49559 100  22   -0.53
     0   -45   -12 -4.158E+01  4.050E+01   868.1  2156.6   1003.7 0.49008  99  -8  -13.78
     0    45    12  2.273E+01  3.607E+01  1612.3   342.8   1330.7 0.49002 100   8   25.85
     0    45   -12  1.304E+00  4.221E+01  1001.4   298.9    979.1 0.50059 100   6   -0.76
     0   -45    13  1.166E+01  4.036E+01  1506.0  2211.9    648.9 0.50591  82   8   -7.68
     0   -45   -13  6.219E+01  4.727E+01   840.7  2164.6   1013.8 0.49479  86   8  -14.86
     0    45    13  2.751E+01 -4.182E+01  1639.7   334.9   1348.6 0.49473  89  10   27.89
     0    45   -13 -1.621E+02 -4.642E+01   974.7   287.3    969.6 0.50602  82 -14   -0.95
     0   -46     0  2.668E+01  3.478E+01  1173.8  2145.3    849.3 0.47584  99   7   -4.65
     0    46     0  2.019E+01  4.553E+01  1306.6   353.9   1133.0 0.47584 100   9    6.54
     0   -46     1 -5.954E+01  3.452E+01  1198.7  2147.6    834.9 0.47650 100  -9   -4.39
     0   -46    -1 -3.105E+01  3.304E+01  1148.8  2143.9    863.4 0.47557 100  -6   -5.00
     0    46     1  2.583E+00  4.884E+01  1331.5   355.4   1147.9 0.47557  98   7    7.67
     0    46    -1 -1.747E+01  4.664E+01  1281.7   351.7   1118.4 0.47652 100  -7    5.50
     0   -46     2  2.814E+01  3.476E+01  1223.6  2150.6    820.3 0.47758 100   6   -4.22
     0   -46    -2  1.856E+01  3.408E+01  1123.8  2143.2    877.3 0.47570 100   9   -5.43
     0    46     2  1.795E+01  5.149E+01  1356.5   356.1   1163.2 0.47571 100   5    8.89
     0    46    -2  4.892E+01  4.604E+01  1256.7   348.7   1104.2 0.47758 100   7    4.54
     0   -46     3  2.368E+02  3.946E+01  1248.6  2154.4    805.5 0.47904 100  22   -4.13
     0   -46    -3  1.420E+02  3.672E+01  1098.7  2143.3    890.8 0.47625 100  20   -5.94
     0    46     3  2.718E+02  5.793E+01  1381.6   356.0   1178.8 0.47625 100  17   10.20
     0    46    -3  2.237E+02  4.807E+01  1231.8   344.8   1090.4 0.47905 100  18    3.68
     0   -46     4  1.960E+02  4.196E+01  1273.6  2159.0    790.5 0.48090 100  16   -4.12
     0   -46    -4  2.188E+02  3.926E+01  1073.5  2144.2    904.1 0.47719  99  19   -6.52
     0    46     4  1.992E+02  5.614E+01  1406.8   355.1   1194.7 0.47720 100  13   11.60
     0    46    -4  2.102E+02  4.543E+01  1206.8   340.3   1077.0 0.48094 100  15    2.89
     0   -46     5  6.976E+01  4.018E+01  1298.7  2164.3    775.3 0.48314 100  10   -4.20
     0   -46    -5  6.417E+01  3.757E+01  1048.2  2145.9    917.0 0.47857 100   9   -7.18
     0    46     5  2.309E+01  5.349E+01  1432.1   353.4   1210.8 0.47857 100   7   13.08
     0    46    -5  9.623E+00  4.158E+01  1181.7   334.9   1064.0 0.48318 100   5    2.19
     0   -46     6  8.958E+00  3.925E+01  1323.9  2170.5    760.0 0.48580 100   8   -4.36
     0   -46    -6 -1.595E+01  3.785E+01  1022.7  2148.4    929.6 0.48036 100  -7   -7.91
     0    46     6  1.132E+00  5.374E+01  1457.6   350.9   1227.2 0.48032 100   7   14.64
     0    46    -6  3.941E+01  4.294E+01  1156.5   328.7   1051.4 0.48586  98   7    1.56
     0   -46     7  1.231E+01  3.867E+01  1349.3  2177.4    744.5 0.48884 100   8   -4.61
     0   -46    -7 -1.722E+01  3.731E+01   997.0  2151.7    941.8 0.48256 100  -9   -8.70
     0    46    -7  1.566E+01  3.997E+01  1131.2   321.8   1039.3 0.48890 100   7    1.01
     0   -46     8  5.893E+01  4.093E+01  1374.8  2185.1    728.9 0.49230 100   8   -4.93
     0   -46    -8  5.588E+01  3.760E+01   971.0  2155.7    953.7 0.48514  99   7   -9.54
     0    46     8  2.145E+01  5.339E+01  1509.3   343.7   1260.7 0.48514 100   8   17.99
     0    46    -8  5.529E+01  4.034E+01  1105.7   314.1   1027.6 0.49235 100   7    0.53
     0   -46     9  3.643E+01  4.095E+01  1400.5  2193.6    713.3 0.49607 100   8   -5.33
     0   -46    -9  2.281E+01  3.681E+01   944.9  2160.5    965.2 0.48816 100   6  -10.44
     0    46     9 -6.658E+01  5.227E+01  1535.5   338.9   1277.8 0.48816 100  -8   19.77
     0    46    -9  3.815E+01  4.142E+01  1080.0   305.6   1016.3 0.49616 100   8    0.11
     0   -46    10  9.444E+01  4.038E+01  1426.5  2202.9    697.5 0.50028 100  11   -5.79
     0   -46   -10  1.013E+02  4.030E+01   918.4  2166.1    976.3 0.49162 100  11  -11.38
     0    46    10  7.871E+01  3.969E+01  1562.0   333.3   1295.0 0.49157 100   8   21.62
     0    46   -10  1.373E+02  4.245E+01  1054.1   296.3   1005.5 0.50035 100  13   -0.24
     0   -46    11  4.882E+01  3.874E+01  1452.7  2212.9    681.7 0.50484 100   7   -6.33
     0   -46   -11 -9.250E+00  4.000E+01   891.6  2172.5    987.0 0.49545 100  -6  -12.36
     0    46    11  4.496E+01  3.423E+01  1588.8   326.9   1312.3 0.49541 100  10   23.52
     0    46   -11 -2.477E+01  4.228E+01  1027.9   286.3    995.2 0.50495 100  -6   -0.54
     0   -47     0  3.153E+01  3.414E+01  1171.9  2169.0    846.2 0.48561 100   7   -4.63
     0    47     0 -7.298E+00  4.577E+01  1308.4   330.3   1136.2 0.48561 100 -13    6.56
     0   -47     1  7.286E+00  3.570E+01  1197.0  2171.3    832.1 0.48625 100   9   -4.38
     0   -47    -1  2.814E+01  3.429E+01  1146.8  2167.6    860.0 0.48535 100   7   -4.96
     0    47     1 -4.891E+01  4.946E+01  1333.5   331.7   1150.8 0.48536  96  -6    7.68
     0    47    -1  1.054E+01  4.525E+01  1283.4   328.0   1121.9 0.48627 100  10    5.53
     0   -47     2  1.840E+02  3.779E+01  1222.1  2174.3    817.8 0.48730 100  20   -4.22
     0   -47    -2  1.774E+02  3.605E+01  1121.7  2166.9    873.5 0.48550 100  16   -5.37
     0    47     2  1.211E+02  5.101E+01  1358.7   332.4   1165.7 0.48550 100  10    8.88
     0    47    -2  1.472E+02  4.693E+01  1258.3   325.0   1108.0 0.48730 100  13    4.59
     0   -47     3 -2.895E+00  3.736E+01  1247.2  2178.1    803.3 0.48872  99  -7   -4.13
     0   -47    -3  9.985E+01  3.532E+01  1096.4  2167.0    886.8 0.48607 100  12   -5.85
     0    47     3  5.123E+01  5.320E+01  1383.9   332.3   1181.0 0.48608 100  10   10.17
     0    47    -3  4.334E+01  4.552E+01  1233.2   321.2   1094.4 0.48877 100   8    3.72
     0   -47     4  6.972E+01  3.967E+01  1272.4  2182.7    788.6 0.49058 100   9   -4.13
     0   -47    -4  3.460E+00  3.765E+01  1071.1  2167.9    899.7 0.48700  98  11   -6.41
     0    47     4  7.908E+01  5.333E+01  1409.3   331.5   1196.5 0.48700  99   9   11.54
     0    47    -4  8.039E+01  4.581E+01  1208.1   316.6   1081.3 0.49063 100  15    2.94
     0   -47     5  2.307E+02  4.004E+01  1297.6  2188.1    773.8 0.49281 100  20   -4.21
     0   -47    -5  2.154E+02  4.062E+01  1045.6  2169.5    912.4 0.48838 100  21   -7.04
     0    47     5  1.586E+02  5.391E+01  1434.8   329.8   1212.4 0.48837 100  14   12.99
     0    47    -5  2.307E+02  4.813E+01  1182.8   311.2   1068.6 0.49282 100  21    2.24
     0   -47     6  8.221E+01  3.666E+01  1323.0  2194.2    758.7 0.49542 100  13   -4.37
     0   -47    -6  1.065E+02  4.055E+01  1019.9  2172.0    924.7 0.49013 100  14   -7.73
     0    47     6  3.672E+01  5.276E+01  1460.4   327.4   1228.4 0.49013 100   9   14.51
     0    47    -6  8.660E+01  4.483E+01  1157.5   305.0   1056.2 0.49547 100  10    1.61
     0   -47     7  1.726E+01  3.791E+01  1348.5  2201.2    743.6 0.49839 100   4   -4.61
     0   -47    -7 -2.356E+01  3.857E+01   994.1  2175.2    936.7 0.49233  99  -9   -8.49
     0    47     7  3.975E+01  5.644E+01  1486.3   324.2   1244.7 0.49229  92   9   16.12
     0    47    -7 -2.620E+01  4.226E+01  1132.0   298.1   1044.3 0.49845 100  -4    1.05
     0   -47     8 -1.124E+01  3.975E+01  1374.2  2208.9    728.3 0.50177 100  -6   -4.92
     0   -47    -8 -1.894E+01  3.676E+01   968.0  2179.2    948.3 0.49492  98  -6   -9.30
     0    47     8 -2.832E+01  4.242E+01  1512.4   320.2   1261.3 0.49487 100  -6   17.79
     0    47    -8  4.690E+01  4.078E+01  1106.4   290.4   1032.8 0.50183 100   8    0.56
     0   -47     9  1.259E+01  3.990E+01  1400.1  2217.4    712.9 0.50555 100   5   -5.30
     0   -47    -9 -3.118E+01  3.890E+01   941.6  2184.0    959.5 0.49793 100  -6  -10.16
     0    47     9  4.179E+01  3.522E+01  1538.8   315.4   1278.0 0.49789 100   8   19.53
     0    47    -9  6.805E+00  4.206E+01  1080.5   281.9   1021.8 0.50561 100   7    0.13
     0   -47    10  1.868E+02  4.259E+01  1426.2  2226.6    697.4 0.50968  99  18   -5.76
     0   -47   -10  2.489E+02  4.473E+01   915.0  2189.6    970.4 0.50134  99  19  -11.06
     0    47    10  6.864E+01  3.589E+01  1565.4   309.9   1294.8 0.50128 100  12   21.34
     0    47   -10  1.818E+02  4.613E+01  1054.4   272.6   1011.2 0.50974 100  18   -0.24
     0   -48     0  5.163E+01  3.457E+01  1170.1  2193.0    843.0 0.49535 100   8   -4.61
     0    48     0  2.088E+01  4.647E+01  1310.3   306.3   1139.3 0.49535 100   8    6.59
     0   -48     1 -1.108E+01  3.553E+01  1195.3  2195.3    829.3 0.49597 100  -7   -4.37
     0   -48    -1  1.899E+01  3.554E+01  1144.8  2191.6    856.5 0.49511 100   8   -4.92
     0    48     1  1.957E+01  4.717E+01  1335.6   307.8   1153.6 0.49511 100  10    7.69
     0    48    -1  3.218E+01  4.574E+01  1285.1   304.0   1125.3 0.49598 100   7    5.57
     0   -48     2  3.936E+01  3.617E+01  1220.6  2198.3    815.3 0.49698 100   9   -4.22
     0   -48    -2  9.437E+01  3.687E+01  1119.5  2190.9    869.8 0.49525 100  12   -5.31
     0    48     2  2.693E+01  4.859E+01  1360.9   308.5   1168.3 0.49525 100   7    8.87
     0    48    -2  1.076E+02  4.698E+01  1259.9   301.0   1111.7 0.49703 100  13    4.63
     0   -48     3 -1.586E+01  3.613E+01  1245.8  2202.2    801.1 0.49841  98  -6   -4.14
     0   -48    -3  1.549E+01  3.646E+01  1094.1  2190.9    882.8 0.49583 100   6   -5.77
     0    48     3 -1.007E+01  5.095E+01  1386.3   308.4   1183.2 0.49583 100  -5   10.13
     0    48    -3  2.634E+00  4.657E+01  1234.6   297.1   1098.4 0.49843  99   5    3.77
     0   -48     4 -2.333E+01  3.526E+01  1271.1  2206.8    786.7 0.50018 100  -4   -4.14
     0   -48    -4  4.670E+01  3.704E+01  1068.6  2191.8    895.4 0.49679 100   6   -6.30
     0    48     4 -1.643E+01  5.004E+01  1411.8   307.6   1198.5 0.49679  99  -7   11.48
     0    48    -4  5.585E+00  4.706E+01  1209.3   292.5   1085.6 0.50023 100   6    2.99
     0   -48     5  9.710E-01  3.602E+01  1296.5  2212.1    772.1 0.50236 100   7   -4.22
     0   -48    -5 -2.566E+00  3.628E+01  1042.9  2193.4    907.8 0.49814 100  -7   -6.90
     0    48     5  2.789E+01  5.273E+01  1437.4   305.9   1214.0 0.49814 100   7   12.90
     0    48    -5  3.501E+01  4.551E+01  1184.0   287.1   1073.1 0.50241 100   8    2.29
     0   -48     6 -4.601E+00  3.612E+01  1322.1  2218.3    757.4 0.50495 100  -8   -4.38
     0   -48    -6 -4.527E+00  3.701E+01  1017.1  2195.9    919.9 0.49992 100  -6   -7.57
     0    48     6 -3.542E+01  5.374E+01  1463.3   303.5   1229.7 0.49988 100  -5   14.40
     0    48    -6 -1.926E+00  4.431E+01  1158.5   281.0   1061.0 0.50501 100  -7    1.65
     0   -48     7  1.323E+01  3.861E+01  1347.7  2225.2    742.5 0.50791 100   5   -4.61
     0   -48    -7  6.753E+01  4.106E+01   991.1  2199.1    931.6 0.50208  84  11   -8.29
     0    48     7  8.405E+00  4.713E+01  1489.3   300.3   1245.7 0.50204 100   7   15.97
     0    48    -7  5.619E-01  4.583E+01  1132.8   274.0   1049.3 0.50796  98   9    1.09
     0   -48     8 -2.764E+01  3.877E+01  1373.6  2233.0    727.5 0.51122 100  -5   -4.91
     0   -48    -8 -2.581E+01  3.743E+01   964.8  2203.1    943.0 0.50463 100  -8   -9.06
     0    48     8 -1.093E+01  3.646E+01  1515.6   296.4   1261.9 0.50462 100  -8   17.60
     0    48    -8  1.839E+01  4.225E+01  1107.0   266.3   1038.0 0.51128 100   7    0.59
     0   -49     0 -3.456E+01  3.472E+01  1168.2  2217.4    839.9 0.50504 100  -7   -4.59
     0    49     0 -4.401E+01  4.633E+01  1312.2   282.0   1142.5 0.50505 100  -7    6.61
     0   -49     1  5.190E-01  3.515E+01  1193.6  2219.7    826.4 0.50565 100   7   -4.36
     0   -49    -1  1.548E+00  3.636E+01  1142.8  2215.9    853.1 0.50482  99   7   -4.88
     0    49     1  5.380E+01  4.699E+01  1337.6   283.5   1156.5 0.50482 100   8    7.69
     0    49    -1  3.036E+01  4.521E+01  1286.9   279.7   1128.8 0.50566 100   9    5.60
     0   -49     2 -7.504E-01  3.494E+01  1219.0  2222.7    812.7 0.50663 100  -7   -4.22
     0   -49    -2  6.477E+01  3.586E+01  1117.3  2215.2    866.1 0.50497 100   7   -5.25
     0    49     2  6.268E+01  4.858E+01  1363.1   284.2   1170.9 0.50502 100   7    8.86
     0    49    -2  5.254E+00  4.676E+01  1261.5   276.6   1115.4 0.50668 100   8    4.67
     0   -49     3  6.213E+01  3.544E+01  1244.4  2226.5    798.8 0.50803  98   6   -4.15
     0   -49    -3  5.702E+01  3.564E+01  1091.7  2215.2    878.8 0.50555 100   8   -5.69
     0    49     3  4.728E+01  4.757E+01  1388.7   284.1   1185.5 0.50555 100   6   10.10
     0    49    -3  1.860E+01  4.645E+01  1236.1   272.8   1102.4 0.50808 100   6    3.82
     0   -49     4  3.675E+01  3.563E+01  1269.9  2231.2    784.7 0.50980 100   8   -4.15
     0   -49    -4  2.937E+01  3.658E+01  1066.1  2216.1    891.2 0.50650 100  10   -6.20
     0    49     4  5.785E+01  5.073E+01  1414.4   283.3   1200.4 0.50650  99  10   11.42
     0    49    -4  1.409E+01  4.744E+01  1210.6   268.2   1089.8 0.50985 100   7    3.04
     0   -49     5  1.067E+01  3.591E+01  1295.5  2236.6    770.4 0.51193 100   5   -4.23
     0   -49    -5  1.399E+01  3.592E+01  1040.2  2217.7    903.3 0.50787  99   7   -6.77
     0    49     5  4.589E+00  5.440E+01  1440.2   281.7   1215.6 0.50788 100   5   12.82
     0    49    -5  1.788E+00  4.638E+01  1185.1   262.8   1077.5 0.51198 100   4    2.33
     0   -49     6  1.305E+01  4.001E+01  1321.1  2242.7    756.0 0.51446  96   7   -4.38
     0   -49    -6 -2.834E+01  3.762E+01  1014.2  2220.1    915.1 0.50964  97  -8   -7.41
     0    49     6  8.577E+01  5.656E+01  1466.2   279.3   1231.1 0.50960  98  10   14.28
     0    49    -6  5.985E+01  4.825E+01  1159.4   256.6   1065.7 0.51452  97   7    1.70
     0   -50     0  4.876E+01  3.683E+01  1166.3  2242.1    836.7 0.51471  99  10   -4.57
     0    50     0  6.777E+01  4.747E+01  1314.2   257.3   1145.6 0.51472 100   9    6.63
     0   -50     1  9.317E+00  3.694E+01  1191.8  2244.4    823.5 0.51529  98   7   -4.36
     0   -50    -1  1.020E+02  3.839E+01  1140.7  2240.6    849.6 0.51449  97  12   -4.85
     0    50     1 -2.999E+01  4.724E+01  1339.8   258.8   1159.4 0.51450  99  -8    7.70
     0    50    -1 -7.447E+00  4.632E+01  1288.7   255.0   1132.2 0.51530  99 -10    5.63
     0   -50     2  5.871E+01  4.144E+01  1217.4  2247.4    810.1 0.51625  82  12   -4.22
     0   -50    -2  6.188E+01  3.919E+01  1115.1  2239.8    862.4 0.51465  85  13   -5.20
     0    50     2  3.653E+01  5.063E+01  1365.4   259.6   1173.5 0.51470  88  10    8.85
     0    50    -2 -2.428E+01  4.830E+01  1263.1   251.9   1119.1 0.51630  89 -12    4.71
     1     0   -29  8.310E+02  5.821E+01   475.4   640.0    371.1 0.37022  89  58   42.32
     1     0   -28  8.717E+02  5.624E+01   508.5   664.7    363.0 0.35476  94  66   42.98
     1     0   -27  3.367E+02  3.734E+01   540.7   689.1    355.0 0.33955  95  37   43.63
     1     0   -26  1.342E+02  3.090E+01   572.1   713.3    347.1 0.32459  97  19   44.27
     1     0   -25  2.058E+03  1.012E+02   602.5   737.1    339.2 0.30984  95  72   44.91
     1     0   -24  6.301E+01  2.778E+01   632.2   760.6    331.4 0.29531  95  14   45.54
     1     0   -23  2.794E+02  3.076E+01   661.2   783.9    323.7 0.28098  96  40   46.16
     1     0   -22  7.088E+02  4.424E+01   689.5   806.9    316.0 0.26682  97  64   46.79
     1     0   -21  2.287E+03  1.102E+02   717.2   829.7    308.4 0.25283  80  68   47.40
     1     0   -20  3.544E+02  3.215E+01   744.2   852.3    300.9 0.23900  96  35   48.02
     1     0   -19  5.350E+03  2.434E+02   770.8   874.7    293.4 0.22534  93  62   48.63
     1     0   -18  1.795E+03  8.781E+01   796.8   896.9    286.0 0.21180  94  66   49.23
     1     0   -17  2.596E+03  1.218E+02   822.3   919.0    278.7 0.19840  97  62   49.84
     1     0   -16  2.198E+03  1.037E+02   847.5   940.8    271.5 0.18513  98  57   50.44
     1     0   -15  8.491E+02  4.606E+01   872.2   962.5    264.4 0.17196 100  58   51.04
    -1     0    15  9.068E+02  4.890E+01  1607.8  1536.1     10.7 0.17181  89  60  -71.09
     1     0   -14  2.857E+03  1.313E+02   896.5   984.1    257.4 0.15890  99  55   51.63
    -1     0    14  2.739E+03  1.262E+02  1583.5  1514.5     18.8 0.15877  99  58  -70.56
     1     0   -13  1.159E+03  5.706E+01   920.5  1005.6    250.6 0.14594 100  58   52.22
    -1     0    13  1.345E+03  6.516E+01  1559.4  1493.1     27.0 0.14582 100  55  -70.04
     1     0   -12  4.573E+03  2.063E+02   944.2  1026.9    243.9 0.13306 100  50   52.81
    -1     0    11  4.373E+03  1.974E+02  1512.3  1450.5     43.7 0.12019 100  57  -69.03
     1     0   -10  2.987E+04  1.331E+03   990.7  1069.3    231.4 0.10755  92  46   53.97
    -1     0    10  2.937E+04  1.309E+03  1489.1  1429.4     52.3 0.10748  97  52  -68.53
     1     0    -9  6.406E+03  2.870E+02  1013.6  1090.3    225.7 0.09491 100  45   54.53
    -1     0     9  6.570E+03  2.944E+02  1466.2  1408.4     61.1 0.09484  95  48  -68.05
     1     0    -8  2.952E+02  1.876E+01  1036.2  1111.3    220.6 0.08231 100  44   55.07
    -1     0     8  2.605E+02  1.757E+01  1443.5  1387.4     70.2 0.08227  96  42  -67.57
     1     0    -7  1.567E+03 -7.177E+01  1058.7  1132.2    216.5 0.06978 100  48   55.57
    -1     0     7  1.194E+03 -5.523E+01  1421.0  1366.5     79.8 0.06974 100  46  -67.08
     1     0    -6  6.341E+02  3.061E+01  1081.1  1153.0    213.8 0.05730 100  47   55.98
    -1     0     6  6.147E+02  2.965E+01  1398.7  1345.7     90.3 0.05727  99  46  -66.58
     1     0    -5  3.148E+03  1.411E+02  1103.3  1173.8    213.9 0.04485 100  51   56.21
    -1     0     5  3.044E+03  1.365E+02  1376.4  1324.9    102.3 0.04483  99  52  -66.01
    -1     0     4  9.232E+03  4.114E+02  1354.3  1304.1    117.8 0.03243 100  48  -65.23
    -1     0     3  2.633E+03  1.176E+02  1332.4  1283.5    142.9 0.02009 100  39  -63.63
     1     0     0  1.000E+02  5.334E+00  1212.9  1278.0     47.9 0.01724 100  47   65.13
     1     0     1  2.667E+02  1.288E+01  1234.8  1298.6     79.0 0.02953 100  37    3.75
     1     0     2  1.470E+02 -8.878E+00  1256.6  1319.4     87.4 0.04187 100  36  -39.36
    -1     0    -2  1.903E+02 -1.023E+01  1223.1  1179.4    112.8 0.04187 100  41   38.76
     1     0     3  5.109E+03  2.284E+02  1278.5  1340.2     88.5 0.05422 100  38  -50.28
    -1     0    -3  4.675E+03  2.090E+02  1201.2  1158.6    125.4 0.05422 100  51   48.81
     1     0     4  1.259E+04  5.611E+02  1300.4  1361.0     86.4 0.06659 100  43  -54.66
    -1     0    -4  1.244E+04  5.548E+02  1179.3  1137.8    136.1 0.06659 100  42   52.26
     1     0     5  3.529E+03  1.587E+02  1322.4  1381.9     82.6 0.07898 100  46  -57.09
    -1     0    -5  3.622E+03  1.629E+02  1157.3  1116.9    145.8 0.07899  98  45   53.71
     1     0     6  2.188E+03  9.973E+01  1344.5  1402.9     77.7 0.09142 100  46  -58.73
    -1     0    -6  2.165E+03  9.883E+01  1135.2  1095.9    155.0 0.09143  96  46   54.33
     1     0     7  2.161E+03  9.874E+01  1366.8  1423.9     72.2 0.10388 100  48  -59.97
    -1     0    -7  2.505E+03  1.140E+02  1113.0  1074.8    163.8 0.10390  97  48   54.54
     1     0     8  4.284E+02  2.512E+01  1389.2  1445.0     66.3 0.11639  97  50  -61.01
    -1     0    -9  7.210E+03  3.233E+02  1068.1  1032.5    180.6 0.12899  99  46   54.36
     1     0    10  2.465E+04  1.099E+03  1434.5  1487.6     53.5 0.14158  95  49  -62.72
    -1     0   -10  2.471E+04  1.102E+03  1045.3  1011.2    188.9 0.14162  94  42   54.10
     1     0    11  8.353E+03  3.747E+02  1457.4  1509.0     46.8 0.15426 100  45  -63.49
    -1     0   -11  8.699E+03  3.901E+02  1022.4   989.7    197.0 0.15430  95  49   53.78
    -1     0   -12  4.107E+03  1.864E+02   999.2   968.1    205.1 0.16706 100  49   53.41
     1     0    13  5.689E+02  3.543E+01  1504.1  1552.3     32.9 0.17983 100  51  -64.91
    -1     0   -13  5.739E+02  3.516E+01   975.8   946.4    213.1 0.17990 100  57   53.00
     1     0    14  2.526E+03  1.179E+02  1527.9  1574.1     25.8 0.19274 100  53  -65.58
    -1     0   -14  2.797E+03  1.295E+02   952.1   924.6    221.1 0.19282 100  54   52.56
     1     0    15  9.466E+02  5.161E+01  1552.0  1596.2     18.7 0.20574  99  55  -66.24
    -1     0   -15  9.083E+02  4.992E+01   928.0   902.5    229.1 0.20584 100  54   52.11
     1     0    16  2.115E+03  1.020E+02  1576.4  1618.3     11.4 0.21883  92  55  -66.89
    -1     0   -16  2.331E+03  1.104E+02   903.6   880.3    237.1 0.21895  99  59   51.63
     1     0    17  4.452E+03 -2.049E+02  1601.3  1640.7      4.1 0.23204  76  57  -67.53
    -1     0   -17  3.158E+03 -1.469E+02   878.8   858.0    245.0 0.23218  99  59   51.14
    -1     0   -19  4.197E+03  1.932E+02   827.9   812.6    260.9 0.25898  94  63   50.12
    -1     0   -20  7.123E+02  4.542E+01   801.8   789.5    268.8 0.27258  92  63   49.59
    -1     0   -21  2.625E+03  1.248E+02   775.1   766.2    276.8 0.28633  91  67   49.06
    -1     0   -22  5.532E+02  4.004E+01   747.9   742.7    284.8 0.30023  90  55   48.51
    -1     0   -23  2.246E+02  3.180E+01   720.1   718.9    292.8 0.31430  89  32   47.96
    -1     0   -24  4.386E+01  2.835E+01   691.6   694.7    300.8 0.32853  94   7   47.39
    -1     0   -25  2.554E+03  1.230E+02   662.4   670.3    308.9 0.34296  95  75   46.82
    -1     0   -26  6.217E+01  3.076E+01   632.5   645.5    316.9 0.35759  94  15   46.24
    -1     0   -28  6.541E+02  4.965E+01   570.2   594.9    333.2 0.38746  92  56   45.06
    -1     0   -29  6.518E+02  5.228E+01   537.7   568.9    341.4 0.40276  92  53   44.46
     1    -1   -29  9.973E+01  3.792E+01   474.0   641.3    353.8 0.36958  92  11   44.29
     1    -1   -28  1.080E+02  3.412E+01   507.2   666.0    345.1 0.35413  94  12   45.02
     1     1   -28  1.426E+02  3.517E+01   509.8   662.7    380.8 0.35575  94  15   40.97
     1    -1   -27  1.253E+02  3.312E+01   539.4   690.4    336.4 0.33893  93  17   45.75
     1     1   -27  9.894E+01  3.231E+01   542.0   687.1    373.5 0.34057  95  13   41.54
     1    -1   -26  3.164E+01  2.983E+01   570.7   714.5    327.7 0.32397  94   8   46.48
     1     1   -26  5.678E+00  2.898E+01   573.3   711.3    366.4 0.32561  95   7   42.10
     1    -1   -25  1.433E+03  7.469E+01   601.2   738.3    319.0 0.30922  95  69   47.21
     1     1   -25  1.284E+03  6.847E+01   603.8   735.1    359.3 0.31088  96  70   42.64
     1    -1   -24  5.026E+02  3.831E+01   630.9   761.8    310.3 0.29470  96  57   47.95
     1     1   -24  4.988E+02  3.787E+01   633.5   758.6    352.4 0.29636  98  56   43.17
     1    -1   -23  6.729E+02  4.335E+01   659.9   785.1    301.5 0.28036  95  63   48.69
     1     1   -23  7.841E+02  4.727E+01   662.5   781.9    345.7 0.28203  98  64   43.69
     1    -1   -22  8.801E+01  2.739E+01   688.2   808.1    292.8 0.26621  90  15   49.44
     1     1   -22  1.272E+02  2.720E+01   690.7   805.0    339.1 0.26790  97  20   44.19
     1     1   -21  4.347E+02  3.477E+01   718.4   827.8    332.7 0.25392  95  52   44.68
     1    -1   -20  2.758E+03  1.296E+02   743.0   853.4    275.0 0.23841  92  64   50.95
     1     1   -20  2.691E+03  1.269E+02   745.5   850.3    326.5 0.24011  84  68   45.15
     1    -1   -19  2.472E+03  1.171E+02   769.5   875.8    266.1 0.22475  94  66   51.73
    -1    -1    19  2.402E+03  1.145E+02  1708.2  1625.8      6.6 0.22624  79  64  -70.07
     1     1   -19  2.655E+03  1.248E+02   772.0   872.7    320.5 0.22647  99  65   45.60
     1    -1   -18  2.215E+03  1.057E+02   795.5   898.0    257.0 0.21122  95  61   52.52
    -1    -1    18  2.169E+03  1.037E+02  1682.1  1603.6     16.3 0.21275  94  59  -69.33
     1     1   -18  2.317E+03  1.097E+02   798.0   894.9    314.7 0.21296 100  64   46.03
     1    -1   -17  2.158E+03  1.027E+02   821.1   920.0    247.8 0.19783  99  62   53.34
    -1    -1    17  1.977E+03  9.516E+01  1656.5  1581.7     26.3 0.19939  96  64  -68.57
     1     1   -17  1.977E+03  9.482E+01   823.5   916.9    309.2 0.19958 100  57   46.43
     1    -1   -16  4.465E+02  3.330E+01   846.2   941.8    238.4 0.18456  99  50   54.17
    -1    -1    16  5.222E+02  3.641E+01  1631.4  1559.9     36.6 0.18616  95  49  -67.80
     1     1   -16  4.588E+02  3.300E+01   848.7   938.7    304.1 0.18633 100  48   46.80
     1    -1   -15  2.154E+03  1.011E+02   870.9   963.5    228.9 0.17141 100  56   55.04
    -1    -1    15  2.066E+03  9.742E+01  1606.6  1538.2     47.1 0.17305  98  57  -67.00
     1     1   -15  2.118E+03  9.931E+01   873.4   960.4    299.4 0.17319  99  57   47.14
     1    -1   -14  2.407E+03  1.116E+02   895.3   985.0    219.0 0.15837 100  54   55.95
    -1    -1    14  2.380E+03  1.110E+02  1582.3  1516.7     58.1 0.16004  94  58  -66.17
     1     1   -14  1.843E+03  8.702E+01   897.7   981.9    295.2 0.16017  98  52   47.44
     1    -1   -13  2.272E+03  1.052E+02   919.3  1006.5    208.8 0.14543 100  61   56.91
    -1    -1    13  2.226E+03  1.037E+02  1558.2  1495.3     69.7 0.14714  96  58  -65.30
     1     1   -13  2.167E+03  1.006E+02   921.7  1003.3    291.6 0.14724  97  62   47.69
     1    -1   -12  8.238E+02  4.275E+01   942.9  1027.7    198.2 0.13257  95  54   57.93
     1     1   -12  1.134E+03  5.517E+01   945.3  1024.6    288.8 0.13443  98  59   47.87
    -1    -1    11  1.126E+04  5.033E+02  1511.1  1453.0     95.0 0.12161  98  50  -63.37
    -1    -1    10  1.198E+03  5.762E+01  1488.0  1431.9    109.4 0.10898  99  51  -62.27
     1     1   -10  7.895E+02  3.997E+01   991.8  1066.7    286.6 0.10905  97  52   47.95
     1    -1    -9  1.019E+03  4.913E+01  1012.4  1091.0    161.7 0.09451  96  53   61.60
    -1    -1     9  1.005E+03  4.847E+01  1465.1  1411.1    125.5 0.09644 100  56  -61.03
     1     1    -9  8.688E+02  4.232E+01  1014.7  1087.6    288.1 0.09650  98  51   47.77
     1    -1    -8  4.204E+03  1.889E+02  1035.1  1111.9    146.9 0.08197  98  50   63.17
    -1    -1     8  4.229E+03  1.900E+02  1442.3  1390.3    144.0 0.08398 100  47  -59.57
     1     1    -8  4.378E+03  1.966E+02  1037.4  1108.4    292.2 0.08403  97  44   47.37
     1    -1    -7  1.299E+03  5.995E+01  1057.6  1132.6    129.5 0.06951 100  48   65.06
    -1    -1     7  1.324E+03  6.095E+01  1419.8  1369.7    166.3 0.07162 100  57  -57.81
     1     1    -7  1.289E+03  5.941E+01  1059.9  1129.0    300.3 0.07166 100  51   46.62
     1    -1    -6  3.811E+03  1.708E+02  1079.9  1153.3    107.8 0.05712 100  40   67.43
    -1    -1     6  4.031E+03  1.806E+02  1397.5  1349.2    194.6 0.05938  97  47  -55.51
     1     1    -6  3.697E+03  1.657E+02  1082.3  1149.5    314.8 0.05941 100  44   45.32
     1    -1    -5  9.953E+03  4.437E+02  1102.1  1173.9     78.5 0.04484 100  48   70.66
    -1    -1     5  9.702E+03  4.326E+02  1375.3  1329.0    233.5 0.04730 100  52  -52.27
     1     1    -5  9.960E+03  4.440E+02  1104.5  1169.7    340.7 0.04733  99  48   43.01
    -1    -1     4  8.121E+02  3.726E+01  1353.2  1309.3    293.7 0.03551  98  50  -47.12
    -1    -1     3  5.533E+03  2.466E+02  1331.2  1290.6    404.2 0.02437 100  39  -37.27
    -1    -1     2  3.007E+03  1.340E+02  1309.2  1275.3    660.6 0.01530  93  34  -13.55
    -1     1     2  2.012E+03  8.992E+01  1311.8  1231.9   1482.3 0.01079  97  38   68.78
    -1     1     1  1.582E+03  7.054E+01  1289.8  1233.1    729.6 0.00997 100  34   -4.51
     1    -1     0  3.705E+02  1.695E+01  1211.8  1282.0    372.8 0.01969 100  46   26.65
     1    -1     1  1.550E+03  6.960E+01  1233.6  1301.6    276.5 0.03132 100  42    1.69
     1    -1     2  3.316E+03  1.484E+02  1255.4  1321.8    228.7 0.04335 100  46  -23.34
    -1     1    -2  4.237E+03  1.893E+02  1224.2  1176.9    254.8 0.04335  99  44   22.77
     1    -1     3  5.888E+03  2.630E+02  1277.3  1342.4    198.5 0.05553  98  36  -36.11
    -1    -1    -3  6.063E+03  2.708E+02  1200.0  1157.4     14.5 0.05495 100  44   67.53
    -1     1    -3  6.062E+03  2.708E+02  1202.4  1156.4    235.6 0.05554 100  34   34.70
     1    -1     4  7.766E+02  3.668E+01  1299.3  1363.0    176.4 0.06780 100  50  -43.02
    -1    -1    -4  6.652E+02  3.197E+01  1178.1  1137.0     45.4 0.06706 100  48   65.97
    -1     1    -4  9.594E+02  4.468E+01  1180.4  1135.7    226.1 0.06781 100  48   40.68
     1    -1     5  9.585E+03  4.279E+02  1321.3  1383.8    158.7 0.08013 100  47  -47.34
    -1    -1    -5  9.683E+03  4.322E+02  1156.1  1116.4     69.2 0.07927 100  34   64.60
     1     1     5  1.079E+04  4.818E+02  1323.6  1382.4      5.3 0.07926  83  37  -68.04
    -1     1    -5  1.035E+04  4.618E+02  1158.4  1114.9    221.9 0.08013 100  44   44.03
     1    -1     6  3.870E+03  1.743E+02  1343.4  1404.7    143.7 0.09251 100  44  -50.36
    -1    -1    -6  4.108E+03  1.848E+02  1134.0  1095.6     88.7 0.09158 100  39   63.40
     1     1     6  4.826E+03  2.169E+02  1345.7  1403.1     10.8 0.09156  94  41  -67.86
    -1     1    -6  4.618E+03  2.076E+02  1136.3  1094.1    220.8 0.09252 100  42   46.05
     1    -1     7  1.101E+03  5.242E+01  1365.6  1425.7    130.5 0.10493 100  47  -52.66
    -1    -1    -7  1.182E+03  5.590E+01  1111.8  1074.8    105.4 0.10395 100  49   62.32
     1     1     7  1.454E+03  6.770E+01  1368.0  1424.0     13.2 0.10393  98  47  -67.82
    -1     1    -7  1.372E+03  6.420E+01  1114.1  1073.1    221.7 0.10495 100  46   47.31
     1    -1     8  4.626E+03  2.083E+02  1388.0  1446.8    118.4 0.11741 100  47  -54.50
     1     1     8  4.745E+03  2.135E+02  1390.3  1445.0     13.5 0.11636  98  46  -67.89
    -1    -1    -9  8.396E+02  4.240E+01  1066.9  1032.7    133.6 0.12889  99  52   60.43
    -1     1    -9  9.354E+02  4.632E+01  1069.2  1030.8    227.4 0.12997 100  49   48.60
     1    -1    10  1.248E+03  6.075E+01  1433.3  1489.2     96.6 0.14253  99  47  -57.41
    -1    -1   -10  1.102E+03  5.432E+01  1044.2  1011.4    146.0 0.14146  98  50   59.57
     1     1    10  1.880E+03 -8.798E+01  1435.7  1487.3      9.9 0.14141  90  50  -68.27
    -1     1   -10  1.554E+03 -7.344E+01  1046.5  1009.5    231.5 0.14257 100  54   48.88
     1    -1    11  8.232E+03  3.695E+02  1456.2  1510.6     86.5 0.15519  99  51  -58.61
    -1    -1   -11  8.699E+03  3.901E+02  1021.2   990.1    157.6 0.15410  95  46   58.76
     1     1    11  8.348E+03  3.749E+02  1458.6  1508.7      6.7 0.15405  85  50  -68.55
    -1     1   -11  7.498E+03  3.365E+02  1023.6   988.1    236.2 0.15525 100  46   49.00
    -1    -1   -12  2.263E+03  1.053E+02   998.0   968.6    168.6 0.16683  97  52   57.98
    -1     1   -12  1.927E+03  9.048E+01  1000.4   966.5    241.3 0.16799 100  54   49.01
     1    -1    13  2.643E+03  1.228E+02  1502.9  1553.9     67.2 0.18074  97  53  -60.73
    -1    -1   -13  2.860E+03  1.321E+02   974.6   946.9    179.2 0.17963  95  58   57.22
    -1     1   -13  3.183E+03  1.461E+02   977.0   944.8    246.8 0.18080 100  58   48.92
     1    -1    14  9.136E+02  5.022E+01  1526.7  1575.7     57.9 0.19363  94  55  -61.68
    -1    -1   -14  1.035E+03  5.472E+01   950.8   925.1    189.5 0.19252  90  55   56.49
    -1     1   -14  1.508E+03  7.381E+01   953.2   923.0    252.6 0.19371 100  53   48.76
     1    -1    15  1.504E+03  7.455E+01  1550.8  1597.7     48.8 0.20661  97  56  -62.58
    -1    -1   -15  1.567E+03  7.676E+01   926.8   903.1    199.4 0.20551 100  57   55.77
    -1     1   -15  1.735E+03  8.398E+01   929.2   901.0    258.6 0.20672  99  55   48.55
     1    -1    16  7.791E+02  4.737E+01  1575.2  1619.9     39.9 0.21971  96  53  -63.44
    -1    -1   -16  8.003E+02  4.711E+01   902.3   881.0    209.1 0.21861  97  57   55.07
    -1     1   -16  8.194E+02  4.772E+01   904.8   878.8    264.9 0.21982  98  54   48.29
     1    -1    17  1.736E+03  8.627E+01  1600.1  1642.3     31.0 0.23291  96  55  -64.27
    -1    -1   -17  1.861E+03  9.098E+01   877.5   858.6    218.6 0.23181  98  59   54.37
    -1     1   -17  1.984E+03  9.616E+01   880.0   856.4    271.3 0.23303  97  59   47.99
     1    -1    18  1.224E+03  6.577E+01  1625.3  1664.9     22.3 0.24622  94  57  -65.08
    -1    -1   -19  3.996E+03  1.844E+02   826.7   813.3    237.1 0.25860  95  65   53.01
    -1     1   -19  3.634E+03  1.686E+02   829.1   811.0    284.6 0.25983  94  63   47.29
     1    -1    20  2.789E+03 -1.322E+02  1677.2  1710.7      5.0 0.27323  77  56  -66.63
    -1    -1   -20  2.309E+03 -1.107E+02   800.5   790.3    246.2 0.27218  93  68   52.34
    -1     1   -20  2.468E+03  1.177E+02   803.0   787.9    291.4 0.27342  92  66   46.90
    -1    -1   -21  4.398E+02  3.666E+01   773.8   767.1    255.2 0.28593  90  52   51.67
    -1     1   -21  5.006E+02  3.832E+01   776.4   764.6    298.3 0.28716  93  55   46.49
    -1    -1   -22  1.089E+02  2.812E+01   746.6   743.5    264.1 0.29981  90  22   51.01
    -1     1   -22  1.508E+02  2.775E+01   749.1   741.1    305.4 0.30105  98  25   46.06
    -1    -1   -23  7.173E+02  4.703E+01   718.8   719.7    273.0 0.31387  89  62   50.34
    -1     1   -23  5.172E+02  3.898E+01   721.3   717.3    312.5 0.31510  96  58   45.61
    -1    -1   -24  4.608E+02  3.879E+01   690.3   695.7    281.8 0.32810  88  52   49.68
    -1     1   -24  4.382E+02  3.727E+01   692.9   693.1    319.7 0.32934  95  55   45.15
    -1    -1   -25  9.410E+02  5.683E+01   661.1   671.2    290.6 0.34252  87  62   49.02
    -1     1   -25  1.022E+03  5.913E+01   663.7   668.7    327.1 0.34376  95  67   44.67
    -1    -1   -26  2.326E+01  3.049E+01   631.2   646.5    299.4 0.35714  90   5   48.35
    -1     1   -26  2.004E-01  3.067E+01   633.8   643.9    334.5 0.35837  94   9   44.17
    -1    -1   -28  2.072E+02  3.718E+01   568.8   595.9    316.9 0.38702  92  26   47.02
    -1     1   -28  2.061E+02  3.746E+01   571.5   593.2    349.5 0.38825  95  26   43.14
    -1    -1   -29  9.173E+01  3.777E+01   536.3   570.0    325.6 0.40231  92  14   46.34
    -1     1   -29  1.496E+02  3.901E+01   539.0   567.2    357.1 0.40352  93  16   42.60
     1    -2   -29  2.479E+02  4.060E+01   472.5   642.0    336.5 0.36931  91  28   46.29
     1    -2   -28  5.752E+02  4.580E+01   505.7   666.7    327.2 0.35388  92  53   47.10
     1     2   -28  6.025E+02  4.639E+01   511.0   660.0    398.4 0.35712  94  55   39.00
     1    -2   -27  1.890E+02  3.410E+01   537.9   691.0    317.7 0.33870  93  30   47.91
     1     2   -27  2.666E+02  3.531E+01   543.2   684.4    391.8 0.34197  94  33   39.49
     1    -2   -26  2.499E+02  3.304E+01   569.3   715.1    308.2 0.32374  95  39   48.73
     1     2   -26  2.390E+02  3.308E+01   574.5   708.6    385.4 0.32703  96  33   39.97
     1    -2   -25  8.253E+02  5.083E+01   599.8   738.8    298.7 0.30902  90  64   49.56
     1     2   -25  6.758E+02  4.494E+01   605.0   732.4    379.2 0.31232  96  60   40.43
     1    -2   -24  5.721E+02  4.154E+01   629.5   762.3    289.0 0.29452  88  55   50.40
     1     2   -24  4.421E+02  3.551E+01   634.7   755.9    373.2 0.29784  97  54   40.86
     1    -2   -23  7.124E+02  4.588E+01   658.5   785.5    279.3 0.28020  89  64   51.26
     1     2   -23  7.369E+02  4.509E+01   663.6   779.2    367.4 0.28354  97  64   41.27
     1    -2   -22  4.886E+01  2.675E+01   686.8   808.4    269.4 0.26607  90   9   52.13
     1     2   -22  3.997E+01  2.509E+01   691.9   802.2    361.9 0.26943  98  12   41.66
    -1    -2    21  6.192E+02  4.057E+01  1760.8  1673.5     12.9 0.25522  88  57  -68.65
     1     2   -21  6.611E+02  4.154E+01   719.6   824.9    356.6 0.25549  99  60   42.03
     1    -2   -20  2.390E+02  2.973E+01   741.6   853.7    249.1 0.23833  93  28   53.94
    -1    -2    20  2.842E+02  3.056E+01  1733.6  1651.0     23.6 0.24148  90  31  -67.80
     1    -2   -19  2.273E+03  1.085E+02   768.2   875.9    238.6 0.22471  94  63   54.89
    -1    -2    19  2.658E+03  1.252E+02  1707.0  1628.7     34.7 0.22789  92  59  -66.91
     1     2   -19  2.130E+03  1.021E+02   773.2   869.8    347.1 0.22813 100  62   42.66
     1    -2   -18  5.807E+02  4.012E+01   794.2   898.0    227.8 0.21122  96  56   55.88
    -1    -2    18  6.441E+02  4.189E+01  1681.0  1606.7     46.0 0.21446  94  59  -66.00
     1     2   -18  6.574E+02  4.166E+01   799.2   891.9    342.9 0.21466 100  60   42.92
     1    -2   -17  1.260E+03  6.519E+01   819.8   920.0    216.7 0.19787  97  65   56.90
    -1    -2    17  1.266E+03  6.491E+01  1655.4  1584.7     57.8 0.20116 100  63  -65.05
     1     2   -17  1.244E+03  6.402E+01   824.7   913.8    339.3 0.20135  99  60   43.13
     1    -2   -16  2.755E+03  1.280E+02   844.9   941.7    205.2 0.18465  97  59   57.99
    -1    -2    16  2.540E+03  1.182E+02  1630.2  1563.0     70.2 0.18799 100  57  -64.06
     1     2   -16  2.653E+03  1.233E+02   849.8   935.6    336.2 0.18816  99  57   43.29
     1    -2   -15  4.342E+02  3.056E+01   869.7   963.3    193.1 0.17156 100  49   59.13
    -1    -2    15  3.743E+02  3.043E+01  1605.5  1541.5     83.1 0.17495  93  52  -63.01
     1     2   -15  2.638E+02  2.509E+01   874.5   957.1    333.7 0.17510 100  38   43.39
     1    -2   -14  1.179E+03  5.939E+01   894.0   984.7    180.4 0.15858  92  59   60.37
    -1    -2    14  1.202E+03  6.092E+01  1581.1  1520.1     96.8 0.16203  94  58  -61.90
     1     2   -14  1.266E+03  6.235E+01   898.8   978.5    332.2 0.16215 100  59   43.42
     1    -2   -13  4.585E+03  2.074E+02   918.0  1006.0    166.9 0.14571  94  54   61.70
    -1    -2    13  4.434E+03  2.010E+02  1557.1  1498.9    111.5 0.14922  96  56  -60.70
     1     2   -13  4.274E+03  1.934E+02   922.8   999.8    331.7 0.14934 100  52   43.35
     1    -2   -12  4.433E+03  2.002E+02   941.7  1027.1    152.2 0.13295  95  50   63.16
     1     2   -12  4.552E+03  2.054E+02   946.5  1020.8    332.4 0.13663 100  48   43.16
    -1    -2    11  5.284E+03  2.379E+02  1510.0  1456.9    145.0 0.12396 100  55  -57.93
     1     2   -11  4.801E+03  2.165E+02   969.9  1041.8    334.9 0.12404  84  52   42.82
    -1    -2    10  2.169E+03  9.972E+01  1486.8  1436.2    164.7 0.11150 100  50  -56.28
     1     2   -10  2.360E+03  1.083E+02   993.0  1062.5    339.7 0.11157  84  50   42.28
     1    -2    -9  3.923E+03  1.768E+02  1011.2  1089.6     97.7 0.09532 100  45   68.83
    -1    -2     9  3.897E+03  1.759E+02  1463.9  1415.7    187.3 0.09917  94  48  -54.38
     1     2    -9  3.729E+03  1.681E+02  1015.9  1083.0    347.4 0.09923  99  52   41.47
     1    -2    -8  4.687E+03  2.103E+02  1033.9  1110.1     73.3 0.08302 100  47   71.43
    -1    -2     8  4.707E+03  2.114E+02  1441.2  1395.3    214.2 0.08700 100  46  -52.10
     1     2    -8  4.774E+03  2.142E+02  1038.6  1103.4    359.5 0.08704 100  42   40.29
     1    -2    -7  4.075E+03  1.829E+02  1056.4  1130.4     43.1 0.07087 100  40   74.68
    -1    -2     7  4.084E+03  1.833E+02  1418.7  1375.3    247.2 0.07500 100  47  -49.27
     1     2    -7  4.628E+03  2.073E+02  1061.1  1123.4    377.8 0.07504 100  41   38.55
    -1    -2     6  2.378E+03  1.073E+02  1396.3  1355.7    289.7 0.06325  97  47  -45.60
     1     2    -6  1.763E+03  7.979E+01  1083.4  1143.1    405.7 0.06328 100  46   35.97
    -1    -2     5  2.511E+03  1.129E+02  1374.1  1336.7    347.7 0.05188 100  46  -40.55
     1     2    -5  3.981E+03  1.779E+02  1105.6  1162.1    449.2 0.05191 100  44   32.02
    -1    -2     4  9.459E+02  4.300E+01  1352.0  1318.7    433.1 0.04118 100  47  -33.09
     1     2    -4  7.351E+02  3.359E+01  1127.7  1180.0    519.8 0.04121 100  45   25.68
     1    -2    -3  9.843E+03  4.386E+02  1144.5  1292.9   1433.9 0.02648 100  37  -63.48
    -1    -2     3  9.600E+03  4.276E+02  1329.9  1302.9    568.8 0.03178 100  46  -21.20
     1    -2    -2  1.988E+04  8.850E+02  1166.6  1282.1   1179.7 0.01990 100  35  -37.87
    -1    -2     2  2.001E+04  8.907E+02  1307.9  1291.7    790.7 0.02513  99  36   -2.06
    -1     2     2  1.750E+04  7.791E+02  1313.1  1216.7   1246.2 0.01989 100  38   43.93
     1    -2    -1  1.049E+03  4.696E+01  1188.6  1282.3    831.6 0.01993 100  34   -5.63
    -1    -2     1  1.160E+03  5.206E+01  1285.9  1289.1   1093.0 0.02364  99  40   21.59
    -1     2     1  1.413E+03  6.315E+01  1291.1  1216.5    869.9 0.01993 100  36    8.84
     1    -2     0  4.889E+02 -2.223E+01  1210.5  1293.4    576.2 0.02651 100  37    8.63
    -1    -2     0  3.771E+02 -1.777E+01  1263.9  1296.5   1357.4 0.02814 100  34   31.14
     1    -2     1  5.442E+02  2.495E+01  1232.4  1309.8    435.2 0.03626 100  50   -0.13
     1    -2     2  1.645E+04  7.324E+02  1254.2  1328.3    353.0 0.04723 100  35  -14.93
    -1     2    -2  1.570E+04  6.993E+02  1225.4  1170.4    381.0 0.04723 100  33   14.41
     1    -2     3  6.756E+03  3.016E+02  1276.1  1347.8    299.3 0.05878  99  45  -26.11
    -1     2    -3  8.047E+03  3.590E+02  1203.6  1151.0    337.8 0.05878 100  42   24.75
     1    -2     4  1.713E+03  7.796E+01  1298.1  1367.7    260.8 0.07061 100  47  -33.68
    -1     2    -4  2.211E+03  9.985E+01  1181.6  1131.0    311.4 0.07061 100  44   31.42
     1    -2     5  6.241E+03  2.794E+02  1320.1  1388.0    231.2 0.08263 100  50  -38.98
    -1     2    -5  4.137E+03  1.859E+02  1159.6  1110.8    294.8 0.08263  97  46   35.76
     1    -2     6  2.819E+03  1.278E+02  1342.2  1408.5    207.2 0.09477 100  41  -42.92
    -1    -2    -6  3.103E+03  1.404E+02  1132.8  1093.3     23.7 0.09294 100  37   72.99
    -1     2    -6  3.502E+03  1.580E+02  1137.5  1090.2    284.4 0.09479 100  38   38.70
     1    -2     7  3.717E+03  1.678E+02  1364.4  1429.2    186.9 0.10702  95  46  -45.99
    -1    -2    -7  3.799E+03  1.713E+02  1110.6  1072.9     47.8 0.10507 100  48   70.48
    -1     2    -7  3.007E+03  1.362E+02  1115.3  1069.5    278.1 0.10704 100  41   40.74
     1    -2     8  3.795E+03  1.715E+02  1386.8  1450.1    169.1 0.11936 100  50  -48.48
    -1    -2    -9  3.163E+03  1.438E+02  1065.7  1031.4     86.8 0.12966 100  47   66.73
    -1     2    -9  2.730E+03  1.245E+02  1070.4  1027.7    273.3 0.13181 100  50   43.23
     1    -2    10  1.750E+03  8.217E+01  1432.1  1492.2    138.8 0.14427 100  48  -52.38
    -1    -2   -10  1.889E+03  8.823E+01  1043.0  1010.4    103.2 0.14210 100  49   65.23
    -1     2   -10  1.890E+03  8.803E+01  1047.7  1006.5    273.5 0.14431 100  56   43.96
     1    -2    11  6.150E+03  2.771E+02  1455.1  1513.5    125.4 0.15685  99  50  -53.97
    -1    -2   -11  6.144E+03  2.766E+02  1020.0   989.2    118.3 0.15464  99  47   63.89
    -1     2   -11  7.049E+03  3.166E+02  1024.7   985.2    274.8 0.15691 100  47   44.47
    -1    -2   -12  4.088E+03  1.858E+02   996.8   967.8    132.3 0.16727  98  51   62.68
    -1     2   -12  4.184E+03  1.897E+02  1001.6   963.8    277.1 0.16957 100  50   44.81
     1    -2    13  3.966E+03  1.812E+02  1501.8  1556.6    101.0 0.18226  96  53  -56.70
    -1    -2   -13  3.880E+03  1.771E+02   973.3   946.3    145.4 0.18000  96  60   61.56
    -1     2   -13  3.615E+03  1.652E+02   978.1   942.2    280.1 0.18234  99  52   45.01
     1    -2    14  1.566E+03  7.700E+01  1525.5  1578.3     89.6 0.19511  95  54  -57.91
    -1    -2   -14  1.624E+03  7.917E+01   949.6   924.6    157.8 0.19283  92  58   60.51
    -1     2   -14  1.475E+03  7.247E+01   954.4   920.4    283.8 0.19520 100  57   45.11
     1    -2    15  5.191E+02  3.667E+01  1549.6  1600.3     78.6 0.20805  93  48  -59.03
    -1    -2   -15  4.648E+02  3.278E+01   925.5   902.8    169.7 0.20576 100  52   59.52
    -1     2   -15  3.575E+02  3.092E+01   930.3   898.4    287.9 0.20815  96  47   45.12
     1    -2    16  2.118E+03  1.011E+02  1574.1  1622.4     68.0 0.22110 100  55  -60.09
    -1    -2   -16  2.243E+03  1.063E+02   901.1   880.7    181.1 0.21880 100  57   58.58
    -1     2   -16  2.591E+03  1.218E+02   905.9   876.3    292.4 0.22122  95  59   45.06
     1    -2    17  2.307E+03  1.100E+02  1598.9  1644.7     57.7 0.23426 100  57  -61.10
    -1    -2   -17  2.089E+03  1.003E+02   876.3   858.4    192.2 0.23197 100  60   57.68
    -1     2   -17  1.840E+03  9.012E+01   881.2   853.9    297.4 0.23439  97  59   44.94
     1    -2    18  5.960E+02  4.136E+01  1624.2  1667.3     47.6 0.24754  96  50  -62.06
    -1    -2   -19  1.367E+03  7.127E+01   825.4   813.3    213.3 0.25867  94  65   55.97
    -1     2   -19  1.261E+03  6.644E+01   830.3   808.6    308.1 0.26112 100  62   44.54
     1    -2    20  4.945E+02  3.842E+01  1676.1  1713.0     28.1 0.27451  90  50  -63.89
    -1    -2   -20  4.449E+02  3.621E+01   799.2   790.3    223.6 0.27222  93  58   55.15
    -1     2   -20  4.518E+02  3.534E+01   804.2   785.6    313.8 0.27468  98  55   44.29
     1    -2    21  4.293E+02  3.583E+01  1702.8  1736.3     18.5 0.28820  89  47  -64.76
    -1    -2   -21  4.446E+02  3.634E+01   772.5   767.1    233.6 0.28593  91  50   54.34
    -1     2   -21  3.741E+02  3.341E+01   777.5   762.3    319.7 0.28840  98  52   44.00
     1    -2    22  9.596E+00  2.630E+01  1730.1  1759.8      9.1 0.30204  85  10  -65.61
    -1    -2   -22  1.167E+01  2.656E+01   745.3   743.7    243.5 0.29981  91   9   53.55
    -1     2   -22  2.537E+01  2.633E+01   750.3   738.8    325.8 0.30226  97  15   43.67
    -1    -2   -23  8.069E+02  4.996E+01   717.4   719.9    253.2 0.31383  88  64   52.77
    -1     2   -23  8.566E+02  5.108E+01   722.5   714.9    332.1 0.31630  96  65   43.33
    -1    -2   -24  3.798E+02  3.668E+01   688.9   695.9    262.8 0.32805  88  48   52.01
    -1     2   -24  4.277E+02  3.722E+01   694.0   690.8    338.6 0.33051  95  47   42.95
    -1    -2   -25  1.000E+03  5.853E+01   659.7   671.5    272.3 0.34244  87  70   51.25
    -1     2   -25  1.173E+03  6.495E+01   664.9   666.4    345.1 0.34490  96  70   42.56
    -1    -2   -26  1.624E+02  3.321E+01   629.7   646.8    281.8 0.35705  86  24   50.50
    -1     2   -26  2.279E+02  3.450E+01   635.0   641.6    351.9 0.35950  96  31   42.14
    -1     2   -27  1.658E+02  3.517E+01   604.3   616.4    358.7 0.37431  88  31   41.70
    -1    -2   -28  4.241E+02  4.241E+01   567.4   596.3    300.5 0.38691  90  44   49.00
    -1     2   -28  4.564E+02  4.376E+01   572.7   590.9    365.7 0.38934  94  45   41.25
    -1    -2   -29  2.606E+02  4.059E+01   534.8   570.5    309.8 0.40218  92  27   48.26
    -1     2   -29  2.423E+02  4.031E+01   540.2   564.9    372.8 0.40462  93  25   40.78
     1    -3   -29  1.628E+02  3.862E+01   470.9   642.0    319.2 0.36943  91  17   48.31
     1    -3   -28  2.176E+02  3.593E+01   504.1   666.6    309.1 0.35401  93  23   49.20
     1     3   -28  1.864E+02  3.386E+01   512.1   656.6    415.8 0.35887  98  19   37.08
     1    -3   -27  2.060E+02  3.452E+01   536.4   690.9    299.0 0.33886  89  24   50.10
     1     3   -27  1.023E+02  3.011E+01   544.3   681.0    409.9 0.34374  99  15   37.50
     1    -3   -26  6.762E+01  3.075E+01   567.8   714.9    288.7 0.32394  86  11   51.01
     1     3   -26  3.303E+01  2.806E+01   575.6   705.1    404.3 0.32884  99   9   37.89
     1    -3   -25  3.921E+02  3.622E+01   598.3   738.6    278.3 0.30925  87  44   51.94
     1     3   -25  2.632E+02  3.200E+01   606.1   728.9    398.8 0.31418  96  35   38.26
     1    -3   -24  1.059E+02  2.932E+01   628.1   761.9    267.7 0.29476  88  14   52.89
     1     3   -24  1.067E+02  2.736E+01   635.8   752.4    393.7 0.29972  95  15   38.61
     1    -3   -23  6.782E+02  4.453E+01   657.1   785.1    256.9 0.28050  88  61   53.86
    -1    -3    23  5.648E+02  4.007E+01  1815.7  1722.8     14.9 0.28516  87  55  -67.75
     1     3   -23  7.824E+02  4.709E+01   664.7   775.6    388.8 0.28548  97  61   38.92
     1    -3   -22  7.196E+02  4.476E+01   685.4   807.9    245.9 0.26641  91  63   54.87
    -1    -3    22  6.027E+02  4.048E+01  1787.4  1699.9     26.2 0.27112  84  58  -66.81
     1     3   -22  7.430E+02  4.498E+01   693.0   798.6    384.3 0.27142  98  62   39.20
     1     3   -21  6.940E+02  4.248E+01   720.7   821.2    380.2 0.25754  99  62   39.45
     1    -3   -20  1.246E+03  6.516E+01   740.3   853.0    223.1 0.23877  92  64   56.97
    -1    -3    20  1.083E+03  5.751E+01  1732.5  1654.8     49.9 0.24359  95  60  -64.86
     1    -3   -19  1.881E+03  9.168E+01   766.8   875.1    211.1 0.22521  94  66   58.10
    -1    -3    19  1.803E+03  8.774E+01  1705.9  1632.6     62.3 0.23007 100  63  -63.83
     1     3   -19  2.025E+03  9.712E+01   774.3   865.9    373.3 0.23029  99  63   39.81
     1    -3   -18  3.653E+01  2.612E+01   792.9   897.1    198.6 0.21179  98  10   59.27
    -1    -3    18  3.796E+01  2.561E+01  1679.9  1610.6     75.3 0.21671 100  12  -62.76
     1     3   -18  3.956E+01  2.523E+01   800.3   887.9    370.6 0.21692 100  14   39.91
     1    -3   -17  7.017E+03  3.164E+02   818.5   918.9    185.6 0.19852 100  59   60.52
    -1    -3    17  6.840E+03  3.086E+02  1654.3  1588.8     88.8 0.20350 100  57  -61.63
     1     3   -17  6.864E+03  3.094E+02   825.8   909.7    368.6 0.20367 100  57   39.95
     1    -3   -16  3.467E+02  2.952E+01   843.6   940.5    172.0 0.18539 100  41   61.85
    -1    -3    16  3.332E+02  2.909E+01  1629.1  1567.2    103.1 0.19043 100  38  -60.43
     1     3   -16  3.596E+02  2.898E+01   850.9   931.3    367.4 0.19059 100  42   39.92
     1    -3   -15  2.873E+03  1.324E+02   868.4   961.9    157.5 0.17239  98  55   63.28
    -1    -3    15  2.863E+03  1.319E+02  1604.4  1545.9    118.2 0.17749 100  60  -59.15
     1     3   -15  2.851E+03  1.311E+02   875.6   952.7    367.1 0.17765 100  55   39.80
     1    -3   -14  4.631E+03  2.100E+02   892.7   983.1    141.9 0.15954  94  57   64.83
    -1    -3    14  4.416E+03  2.006E+02  1580.0  1524.7    134.5 0.16471  95  59  -57.78
     1     3   -14  4.329E+03  1.962E+02   900.0   973.9    368.0 0.16483 100  52   39.58
     1    -3   -13  4.344E+02  2.932E+01   916.8  1004.2    125.1 0.14681  97  52   66.54
    -1    -3    13  3.653E+02  2.766E+01  1556.0  1503.7    152.0 0.15205  96  53  -56.28
     1     3   -13  4.230E+02  2.759E+01   924.0   994.9    370.3 0.15216 100  52   39.23
     1    -3   -12  5.417E+02  3.158E+01   940.5  1025.0    106.6 0.13422  99  53   68.44
     1     3   -12  4.748E+02  2.820E+01   947.6  1015.7    374.3 0.13963 100  51   38.72
    -1    -3    11  1.873E+03  8.775E+01  1508.8  1462.4    192.8 0.12717  94  53  -52.78
     1     3   -11  2.118E+03  9.732E+01   971.0  1036.3    380.6 0.12726 100  55   38.01
    -1    -3    10  2.807E+03  1.281E+02  1485.7  1442.0    217.2 0.11497 100  50  -50.67
     1    -3    -9  1.406E+03  6.583E+01  1010.0  1086.3     35.1 0.09733 100  45   76.02
    -1    -3     9  1.436E+03  6.727E+01  1462.7  1422.0    245.5 0.10296 100  57  -48.22
     1     3    -9  1.100E+03  5.200E+01  1017.1  1076.7    402.9 0.10301 100  53   35.73
    -1    -3     8  7.734E+02  3.814E+01  1440.0  1402.3    279.1 0.09116 100  50  -45.29
     1     3    -8  5.720E+02  2.906E+01  1039.7  1096.4    421.3 0.09121 100  49   33.95
    -1    -3     7  5.855E+02  2.919E+01  1417.5  1383.1    320.2 0.07967 100  60  -41.71
     1     3    -7  7.162E+02  3.429E+01  1062.3  1115.6    447.2 0.07971 100  48   31.52
    -1    -3     6  3.738E+04  1.664E+03  1395.1  1364.6    372.3 0.06857 100  41  -37.18
     1     3    -6  3.633E+04  1.618E+03  1084.6  1134.2    484.0 0.06860 100  40   28.16
    -1    -3     5  2.427E+04  1.081E+03  1372.9  1347.0    440.9 0.05808  99  52  -31.23
     1     3    -5  2.096E+04  9.335E+02  1106.8  1151.7    537.2 0.05810 100  47   23.44
     1    -3    -4  1.178E+04  5.251E+02  1121.0  1318.9   1442.3 0.04225 100  38  -63.74
    -1    -3     4  1.335E+04  5.945E+02  1350.7  1331.0    534.9 0.04856 100  48  -23.20
     1     3    -4  1.346E+04  5.994E+02  1129.0  1167.7    615.2 0.04858 100  44   16.71
     1    -3    -3  1.845E+04  8.217E+02  1143.2  1306.2   1305.6 0.03449 100  36  -49.23
    -1    -3     3  1.682E+04  7.487E+02  1328.7  1317.7    666.6 0.04064 100  39  -12.28
     1     3    -3  1.451E+04  6.459E+02  1151.0  1181.0    730.2 0.04065 100  41    7.21
    -1     3     3  1.394E+04  6.211E+02  1336.5  1192.6   1380.5 0.03448 100  41   55.67
     1    -3    -2  3.472E+03  1.550E+02  1165.3  1298.9   1108.8 0.03003 100  44  -29.48
    -1    -3     2  3.433E+03  1.532E+02  1306.7  1308.9    845.3 0.03542 100  41    1.49
    -1     3     2  3.136E+03  1.401E+02  1314.4  1199.8   1163.7 0.03002 100  43   34.03
     1    -3    -1  1.661E+04  7.393E+02  1187.3  1299.6    881.5 0.03033 100  36   -9.35
    -1    -3     1  1.744E+04  7.764E+02  1284.7  1306.6   1056.7 0.03409 100  32   14.24
    -1     3     1  1.968E+04  8.761E+02  1292.3  1199.2    917.4 0.03033 100  38   11.93
     1    -3     0  2.739E+02 -1.298E+01  1209.3  1308.0    686.7 0.03526 100  45    1.16
    -1    -3     0  2.287E+02 -1.161E+01  1262.7  1311.4   1254.9 0.03710 100  37   15.72
     1     3     0  3.066E+02 -1.511E+01  1217.0  1187.3   1279.2 0.03710  77  40  -16.57
    -1     3     0  1.792E+02 -8.931E+00  1270.4  1190.8    712.3 0.03526  82  42    0.01
     1    -3     1  1.852E+04  8.246E+02  1231.1  1321.6    548.4 0.04327 100  38   -1.43
    -1    -3    -1  1.873E+04  8.339E+02  1240.6  1322.1   1405.5 0.04355 100  38   -6.69
     1     3     1  1.559E+04  6.946E+02  1239.1  1176.7   1430.5 0.04355 100  39    6.64
    -1     3    -1  1.607E+04  7.156E+02  1248.5  1177.2    573.5 0.04327 100  34    1.71
     1    -3     2  4.691E+03  2.095E+02  1253.0  1337.9    453.7 0.05298 100  46  -10.32
    -1     3    -2  4.992E+03  2.229E+02  1226.7  1160.8    484.8 0.05299 100  45    9.84
     1    -3     3  1.676E+04  7.466E+02  1274.9  1355.9    386.7 0.06363 100  48  -19.23
    -1     3    -3  1.805E+04  8.036E+02  1204.8  1142.9    427.3 0.06363 100  45   17.94
     1    -3     4  1.357E+04  6.049E+02  1296.9  1374.8    336.9 0.07482 100  47  -26.44
    -1     3    -4  1.233E+04  5.498E+02  1182.8  1124.0    389.0 0.07483 100  45   24.25
     1    -3     5  2.494E+04  1.111E+03  1318.9  1394.3    298.2 0.08636  98  41  -32.04
    -1     3    -5  2.966E+04  1.321E+03  1160.8  1104.5    362.8 0.08637 100  38   28.91
     1    -3     6  3.114E+04  1.387E+03  1341.0  1414.2    266.8 0.09814 100  46  -36.46
    -1     3    -6  3.234E+04  1.440E+03  1138.7  1084.6    344.7 0.09816  99  42   32.35
     1    -3     7  7.250E+02  3.664E+01  1363.3  1434.4    240.4 0.11010 100  48  -40.03
    -1     3    -7  3.566E+02  2.129E+01  1116.5  1064.3    332.1 0.11012  99  43   34.90
     1    -3     8  9.055E+02  4.501E+01  1385.7  1454.9    217.7 0.12220 100  51  -42.99
    -1    -3    -9  8.481E+02  4.314E+01  1064.5  1028.6     41.0 0.13130 100  52   73.15
    -1     3    -9  9.396E+02  4.651E+01  1071.6  1023.2    317.8 0.13446 100  47   38.27
     1    -3    10  3.333E+03  1.519E+02  1431.0  1496.5    179.7 0.14677  99  51  -47.67
    -1    -3   -10  3.399E+03  1.546E+02  1041.7  1007.9     61.2 0.14354  99  47   71.00
    -1     3   -10  3.598E+03  1.633E+02  1048.8  1002.3    314.3 0.14681 100  50   39.38
     1    -3    11  1.324E+03  6.484E+01  1453.9  1517.6    163.3 0.15921  99  54  -49.58
    -1    -3   -11  1.309E+03  6.377E+01  1018.8   987.0     79.5 0.15591  99  50   69.13
    -1     3   -11  1.221E+03  5.956E+01  1025.9   981.2    312.5 0.15927 100  50   40.21
    -1    -3   -12  7.203E+02  4.016E+01   995.6   965.9     96.3 0.16840 100  51   67.47
    -1     3   -12  8.215E+02  4.340E+01  1002.7   959.9    312.1 0.17182 100  50   40.84
     1    -3    13  1.645E+02  2.445E+01  1500.6  1560.3    134.0 0.18440  97  21  -52.85
    -1    -3   -13  1.332E+02  2.338E+01   972.1   944.6    111.9 0.18101  97  29   65.98
    -1     3   -13  1.775E+02  2.371E+01   979.3   938.4    312.8 0.18448  94  36   41.30
     1    -3    14  4.600E+03  2.094E+02  1524.4  1581.9    120.6 0.19716  95  63  -54.28
    -1    -3   -14  4.474E+03  2.038E+02   948.3   923.1    126.5 0.19373  95  54   64.61
    -1     3   -14  4.922E+03  2.233E+02   955.5   916.8    314.4 0.19725 100  49   41.62
     1    -3    15  2.312E+03  1.086E+02  1548.5  1603.8    107.9 0.21003 100  56  -55.61
    -1    -3   -15  2.451E+03  1.146E+02   924.2   901.4    140.2 0.20656 100  56   63.34
    -1     3   -15  2.820E+03  1.308E+02   931.5   894.9    316.7 0.21013 100  53   41.83
     1    -3    16  6.743E+02  4.245E+01  1573.0  1625.8     95.7 0.22301 100  54  -56.85
    -1    -3   -16  6.642E+02  4.168E+01   899.8   879.5    153.3 0.21953  98  55   62.16
    -1     3   -16  9.215E+02  5.092E+01   907.1   872.9    319.6 0.22312 100  57   41.95
     1    -3    17  5.594E+03  2.542E+02  1597.8  1648.0     84.0 0.23611 100  55  -58.02
    -1    -3   -17  5.484E+03  2.490E+02   875.0   857.3    165.9 0.23262 100  59   61.04
    -1     3   -17  5.700E+03  2.590E+02   882.3   850.6    323.1 0.23623  90  59   41.99
     1    -3    18  1.507E+02  2.857E+01  1623.0  1670.5     72.6 0.24934 100  30  -59.13
    -1     3   -18  9.320E+01  2.849E+01   857.1   828.1    327.0 0.24948  97  19   41.97
    -1    -3   -19  2.049E+03  9.869E+01   824.0   812.4    189.6 0.25920 100  64   58.97
    -1     3   -19  2.125E+03  1.026E+02   831.4   805.4    331.3 0.26286  99  63   41.88
     1    -3    20  9.305E+02  5.263E+01  1674.9  1716.2     50.8 0.27619  96  59  -61.21
    -1    -3   -20  9.514E+02  5.324E+01   797.8   789.5    200.9 0.27271  95  63   57.99
    -1     3   -20  1.184E+03  6.267E+01   805.3   782.5    335.9 0.27637  98  63   41.75
     1    -3    21  7.002E+02  4.504E+01  1701.7  1739.4     40.3 0.28985  89  54  -62.19
    -1    -3   -21  5.674E+02  4.021E+01   771.1   766.4    212.0 0.28636  91  59   57.05
    -1     3   -21  4.686E+02  3.633E+01   778.7   759.2    340.9 0.29005  98  51   41.57
     1    -3    22  4.722E+02  3.765E+01  1728.9  1762.9     30.0 0.30365  88  51  -63.15
    -1    -3   -22  5.798E+02  4.076E+01   743.9   743.1    222.8 0.30019  90  61   56.13
    -1     3   -22  6.043E+02  4.108E+01   751.4   735.7    346.1 0.30388  99  62   41.35
     1    -3    23  6.902E+02  4.628E+01  1756.8  1786.6     19.8 0.31764  87  54  -64.08
    -1    -3   -23  6.838E+02  4.519E+01   716.0   719.4    233.4 0.31418  89  62   55.24
    -1     3   -23  6.400E+02  4.281E+01   723.6   711.9    351.5 0.31787  98  59   41.10
     1    -3    24  2.823E+02  3.403E+01  1785.4  1810.7      9.8 0.33179  85  43  -64.98
    -1    -3   -24  2.416E+02  3.283E+01   687.5   695.4    243.8 0.32836  89  42   54.37
    -1     3   -24  2.149E+02  3.068E+01   695.2   687.8    357.2 0.33205  97  35   40.81
    -1    -3   -25  3.567E+02  3.657E+01   658.2   671.1    254.1 0.34274  86  45   53.51
    -1     3   -25  3.921E+02  3.664E+01   666.0   663.4    363.1 0.34641  96  48   40.50
    -1    -3   -26  5.462E+01  3.170E+01   628.3   646.5    264.2 0.35730  86  16   52.67
    -1     3   -26  1.045E+02  3.209E+01   636.1   638.6    369.2 0.36098  83  22   40.15
    -1     3   -27  1.440E+02  3.479E+01   605.4   613.5    375.4 0.37575  94  28   39.79
    -1    -3   -28  4.370E+02  4.380E+01   565.8   596.1    284.2 0.38713  84  45   51.01
    -1     3   -28  3.162E+02  4.096E+01   573.8   587.9    381.8 0.39077  94  41   39.40
    -1    -3   -29  1.497E+02  4.032E+01   533.3   570.3    294.0 0.40238  84  22   50.20
    -1     3   -29  1.769E+02  3.976E+01   541.4   562.0    388.3 0.40601  93  21   38.99
     1    -4   -29  2.130E+02  3.927E+01   469.2   641.3    301.8 0.36991  89  23   50.36
     1    -4   -28  2.897E+02  3.916E+01   502.5   665.9    291.1 0.35452  84  36   51.33
     1     4   -28  3.693E+02  3.816E+01   513.2   652.6    433.0 0.36097  98  40   35.20
     1    -4   -27  3.400E+02  3.802E+01   534.8   690.1    280.2 0.33940  85  38   52.31
     1     4   -27  2.318E+02  3.279E+01   545.4   677.0    427.8 0.34588  98  28   35.55
     1    -4   -26  1.759E+01  3.037E+01   566.2   714.0    269.1 0.32453  86  11   53.32
     1     4   -26  4.564E+01  2.838E+01   576.7   701.0    422.8 0.33104  99   7   35.87
     1    -4   -25  9.086E+02  5.402E+01   596.7   737.5    257.9 0.30988  86  70   54.35
    -1    -4    25  8.922E+02  5.247E+01  1873.5  1773.6     13.7 0.31605  85  60  -67.22
     1     4   -25  7.953E+02  4.888E+01   607.1   724.7    418.2 0.31641  99  63   36.16
     1    -4   -24  9.810E+02  5.589E+01   626.5   760.8    246.4 0.29546  89  68   55.41
    -1    -4    24  8.751E+02  5.194E+01  1843.7  1750.2     25.4 0.30168  86  59  -66.24
     1     4   -24  1.013E+03  5.608E+01   636.8   748.2    413.9 0.30203  99  66   36.42
     1    -4   -23  4.739E+02 -3.680E+01   655.6   783.9    234.6 0.28124  89  56   56.50
    -1    -4    23  3.227E+02 -3.263E+01  1814.7  1727.1     37.4 0.28752  87  45  -65.23
     1     4   -23  6.076E+02  4.040E+01   665.8   771.3    409.9 0.28783 100  61   36.64
     1    -4   -22  2.698E+02  3.093E+01   683.9   806.6    222.5 0.26722  90  36   57.63
    -1    -4    22  2.243E+02  2.847E+01  1786.3  1704.3     49.8 0.27356  93  35  -64.19
     1     4   -22  2.050E+02  2.727E+01   694.1   794.2    406.4 0.27384 100  30   36.82
     1    -4   -21  4.874E+02  3.692E+01   711.7   829.1    210.0 0.25339  83  57   58.81
     1     4   -21  3.023E+02  2.929E+01   721.7   816.8    403.3 0.26004 100  43   36.96
     1    -4   -20  1.155E+03 -6.086E+01   738.8   851.4    197.1 0.23973  88  70   60.04
    -1    -4    20  9.356E+02 -5.122E+01  1731.5  1659.4     75.7 0.24618  99  63  -62.00
     1    -4   -19  4.128E+02 -3.316E+01   765.4   873.4    183.7 0.22625  99  56   61.33
    -1    -4    19  5.445E+02 -3.770E+01  1704.9  1637.3     89.5 0.23275  99  56  -60.83
     1     4   -19  4.521E+02  3.404E+01   775.3   861.2    398.8 0.23297  98  54   37.07
     1    -4   -18  2.850E+02  3.004E+01   791.5   895.2    169.6 0.21292  99  45   62.70
    -1    -4    18  3.353E+02  3.144E+01  1678.8  1615.5    103.9 0.21949 100  51  -59.60
     1     4   -18  4.349E+02  3.351E+01   801.4   883.1    397.6 0.21969  97  55   37.03
     1    -4   -17  1.825E+03  8.862E+01   817.1   916.8    154.8 0.19976  98  65   64.17
    -1    -4    17  1.704E+03  8.335E+01  1653.2  1593.9    119.0 0.20639 100  65  -58.31
     1     4   -17  1.802E+03  8.733E+01   826.9   904.7    397.2 0.20658  97  64   36.91
     1    -4   -16  1.763E+03  8.487E+01   842.3   938.2    139.0 0.18677 100  58   65.74
    -1    -4    16  1.712E+03  8.267E+01  1628.0  1572.5    135.1 0.19345 100  59  -56.93
     1     4   -16  1.751E+03  8.396E+01   852.0   926.1    397.7 0.19361  97  58   36.71
     1    -4   -15  1.394E+03  6.826E+01   867.0   959.3    122.2 0.17391 100  61   67.44
    -1    -4    15  1.269E+03  6.311E+01  1603.3  1551.3    152.3 0.18067 100  60  -55.45
     1     4   -15  1.230E+03  6.082E+01   876.7   947.3    399.4 0.18081  99  69   36.40
     1    -4   -14  1.067E+03  5.504E+01   891.4   980.3    104.0 0.16122  96  58   69.31
    -1    -4    14  9.547E+02  5.100E+01  1578.9  1530.4    170.8 0.16804  93  54  -53.84
     1     4   -14  7.439E+02  4.050E+01   901.1   968.2    402.5 0.16816 100  56   35.96
     1    -4   -13  2.715E+03  1.250E+02   915.5  1001.0     84.1 0.14869  97  54   71.38
    -1    -4    13  2.810E+03  1.297E+02  1554.9  1509.7    191.0 0.15558  92  59  -52.09
     1     4   -13  2.615E+03  1.201E+02   925.1   988.9    407.3 0.15568 100  51   35.37
     1    -4   -12  2.055E+03  9.554E+01   939.2  1021.5     62.0 0.13632  97  56   73.70
    -1    -4    12  1.956E+03  9.153E+01  1531.1  1489.3    213.3 0.14329 100  53  -50.14
     1     4   -12  2.011E+03  9.301E+01   948.7  1009.4    414.2 0.14339 100  55   34.59
     1    -4   -11  5.177E+03  2.332E+02   962.6  1041.7     37.2 0.12415  91  53   76.34
     1     4   -11  4.838E+03  2.177E+02   972.1  1029.5    423.7 0.13127 100  53   33.57
    -1    -4    10  3.089E+03  1.407E+02  1484.5  1449.3    266.5 0.11930  92  53  -45.49
    -1    -4     9  1.101E+04  4.917E+02  1461.6  1429.9    299.1 0.10767  99  54  -42.63
     1     4    -9  9.869E+03  4.408E+02  1018.2  1068.8    453.9 0.10772 100  50   30.58
    -1    -4     8  2.599E+04  1.158E+03  1438.9  1411.0    337.7 0.09634 100  56  -39.26
     1     4    -8  2.678E+04  1.193E+03  1040.9  1087.7    477.1 0.09639 100  49   28.39
    -1    -4     7  9.282E+03  4.145E+02  1416.3  1392.8    384.3 0.08541 100  53  -35.21
     1     4    -7  9.747E+03  4.350E+02  1063.4  1106.0    508.1 0.08545 100  46   25.55
    -1    -4     6  2.852E+03  1.283E+02  1393.9  1375.4    441.9 0.07504  99  48  -30.26
     1     4    -6  3.408E+03  1.529E+02  1085.8  1123.3    550.1 0.07506 100  45   21.84
     1    -4    -5  1.929E+04  8.594E+02  1097.3  1345.1   1441.8 0.05806 100  39  -63.32
    -1    -4     5  1.831E+04  8.154E+02  1371.7  1359.3    514.6 0.06543 100  43  -24.12
     1     4    -5  1.474E+04  6.567E+02  1108.0  1139.5    607.0 0.06545 100  41   16.98
     1    -4    -4  4.840E+03  2.166E+02  1119.7  1331.6   1351.0 0.04983 100  43  -53.20
    -1    -4     4  4.773E+03  2.132E+02  1349.5  1345.1    608.1 0.05697 100  47  -16.48
     1     4    -4  4.422E+03  1.975E+02  1130.2  1153.7    684.5 0.05698 100  46   10.69
    -1     4     4  4.366E+03  1.955E+02  1360.0  1167.2   1438.4 0.04981 100  43   60.38
     1    -4    -3  3.170E+03  1.419E+02  1141.9  1321.4   1227.5 0.04363 100  39  -40.02
    -1    -4     3  3.517E+03  1.572E+02  1327.5  1333.7    727.5 0.05019 100  37   -7.30
     1     4    -3  2.301E+03  1.031E+02  1152.2  1165.1    788.1 0.05020 100  41    2.91
    -1     4     3  2.046E+03  9.214E+01  1337.8  1177.4   1297.2 0.04362  98  42   45.60
     1    -4    -2  3.849E+03  1.719E+02  1164.0  1316.2   1072.5 0.04041 100  39  -24.56
    -1    -4     2  3.526E+03  1.575E+02  1305.4  1326.3    873.8 0.04585 100  35    2.45
     1     4    -2  2.956E+03  1.322E+02  1174.2  1172.5    919.7 0.04585 100  37   -5.45
    -1     4     2  3.080E+03  1.378E+02  1315.7  1182.5   1124.5 0.04040 100  42   28.44
     1    -4    -1  1.536E+03  6.895E+01  1186.0  1317.2    904.3 0.04085  99  38  -10.26
    -1    -4     1  1.554E+03  6.991E+01  1283.4  1324.1   1036.1 0.04462 100  36    9.60
     1     4    -1  1.581E+03  7.114E+01  1196.3  1174.6   1070.6 0.04462 100  37  -11.35
    -1     4     1  1.689E+03  7.580E+01  1293.6  1181.6    942.0 0.04084 100  46   12.58
     1    -4     0  4.059E+02 -1.896E+01  1208.0  1324.0    750.6 0.04482  99  51   -2.16
    -1    -4     0  4.915E+02 -2.330E+01  1261.4  1327.6   1192.3 0.04675 100  40    8.29
     1     4     0  4.555E+02  2.165E+01  1218.3  1171.2   1221.2 0.04675 100  40   -9.08
    -1     4     0  4.095E+02  1.914E+01  1271.7  1174.8    780.8 0.04482 100  50    3.32
     1    -4     1  1.730E+03  7.774E+01  1229.9  1335.4    626.7 0.05153 100  39   -2.30
    -1    -4    -1  1.546E+03  7.017E+01  1239.4  1335.9   1323.4 0.05184 100  40   -6.74
     1     4     1  1.330E+03 -6.060E+01  1240.3  1162.8   1353.2 0.05184 100  45    6.74
    -1     4    -1  1.659E+03 -7.464E+01  1249.8  1163.4    656.6 0.05154 100  38    2.63
     1    -4     2  4.102E+03  1.834E+02  1251.8  1349.8    531.9 0.06007 100  46   -7.71
    -1    -4    -2  3.741E+03  1.677E+02  1217.3  1348.0   1424.2 0.05912 100  39  -31.74
     1     4     2  4.509E+03  2.022E+02  1262.4  1150.8   1459.8 0.05912 100  40   32.51
    -1     4    -2  4.373E+03  1.954E+02  1227.9  1149.0    566.9 0.06007 100  47    7.28
     1    -4     3  4.009E+03  1.795E+02  1273.7  1366.2    459.6 0.06977 100  42  -14.55
    -1     4    -3  5.128E+03  2.292E+02  1206.0  1132.6    503.2 0.06977 100  40   13.32
     1    -4     4  6.983E+03  3.119E+02  1295.7  1383.9    403.4 0.08022 100  47  -20.94
    -1     4    -4  7.432E+03  3.318E+02  1184.0  1114.9    457.6 0.08022 100  47   18.83
     1    -4     5  9.828E+03  4.389E+02  1317.7  1402.4    358.5 0.09118 100  41  -26.40
    -1     4    -5  1.231E+04  5.489E+02  1162.0  1096.3    424.7 0.09119 100  37   23.36
     1    -4     6  5.618E+03  2.519E+02  1339.9  1421.6    321.5 0.10250 100  42  -30.97
    -1     4    -6  4.865E+03  2.183E+02  1139.9  1077.2    400.6 0.10252 100  39   26.96
     1    -4     7  8.849E+03  3.957E+02  1362.1  1441.2    290.4 0.11408  98  49  -34.80
     1    -4     8  2.511E+04  1.119E+03  1384.5  1461.2    263.6 0.12589 100  49  -38.05
    -1     4    -8  2.534E+04  1.129E+03  1095.2  1037.6    369.9 0.12591 100  49   32.01
    -1     4    -9  9.973E+03  4.461E+02  1072.7  1017.3    360.4 0.13789 100  46   33.76
     1    -4    10  2.854E+03  1.307E+02  1429.8  1502.0    219.0 0.14997 100  49  -43.31
    -1    -4   -10  2.834E+03  1.297E+02  1040.5  1004.2     20.4 0.14575 100  46   76.81
    -1     4   -10  3.630E+03  1.646E+02  1050.0   996.8    353.7 0.15001  99  52   35.15
     1    -4    11  6.299E+03  2.838E+02  1452.8  1522.8    199.8 0.16223 100  54  -45.48
    -1    -4   -11  6.320E+03  2.845E+02  1017.5   983.6     41.6 0.15790 100  50   74.41
    -1     4   -11  6.287E+03  2.828E+02  1027.0   976.0    349.1 0.16229  99  48   36.25
    -1    -4   -12  1.898E+03  8.977E+01   994.3   962.8     61.0 0.17020  97  54   72.31
    -1     4   -12  2.158E+03  1.005E+02  1003.8   954.9    346.2 0.17469  99  50   37.12
     1    -4    13  3.227E+03  1.486E+02  1499.5  1565.0    166.0 0.18714  95  53  -49.20
    -1    -4   -13  3.191E+03  1.468E+02   970.8   941.8     78.9 0.18264  97  53   70.44
    -1     4   -13  3.327E+03  1.535E+02   980.4   933.7    344.7 0.18720  76  54   37.79
     1    -4    14  4.567E+02  3.384E+01  1523.3  1586.5    150.8 0.19977  95  50  -50.83
    -1    -4   -14  4.293E+02  3.272E+01   947.0   920.5     95.5 0.19521  96  51   68.75
    -1     4   -14  6.890E+02  4.064E+01   956.6   912.2    344.4 0.19985  99  57   38.31
     1    -4    15  2.022E+03  9.606E+01  1547.4  1608.2    136.4 0.21253 100  51  -52.33
    -1    -4   -15  2.002E+03  9.530E+01   922.9   899.0    111.1 0.20793 100  57   67.21
    -1     4   -15  2.320E+03  1.091E+02   932.6   890.5    345.0 0.21263 100  57   38.70
     1    -4    16  8.070E+02  4.752E+01  1571.9  1630.1    122.8 0.22541 100  56  -53.73
    -1    -4   -16  8.947E+02  5.040E+01   898.5   877.3    125.8 0.22078 100  59   65.78
    -1     4   -16  1.089E+03  5.781E+01   908.2   868.6    346.4 0.22553 100  57   38.98
     1    -4    17  3.499E+03  1.622E+02  1596.7  1652.2    109.7 0.23842 100  54  -55.04
    -1    -4   -17  3.387E+03  1.569E+02   873.6   855.3    139.8 0.23377 100  60   64.45
     1    -4    18  3.392E+02  3.333E+01  1622.0  1674.6     97.1 0.25157 100  44  -56.29
    -1     4   -18  2.909E+02  3.159E+01   858.2   824.1    351.1 0.25172 100  38   39.27
    -1    -4   -19  4.395E+02  3.493E+01   822.6   810.7    166.0 0.26019  99  52   62.01
    -1     4   -19  3.590E+02  3.340E+01   832.5   801.5    354.2 0.26502 100  47   39.31
     1    -4    20  8.765E+02  5.009E+01  1673.9  1720.1     73.2 0.27830  99  59  -58.60
    -1    -4   -20  9.205E+02  5.143E+01   796.4   788.0    178.5 0.27362  98  65   60.87
    -1     4   -20  1.218E+03  6.369E+01   806.4   778.6    357.8 0.27848 100  63   39.29
     1    -4    21  4.378E+02  3.436E+01  1700.6  1743.2     61.8 0.29189  98  50  -59.69
    -1    -4   -21  4.269E+02  3.401E+01   769.7   765.0    190.5 0.28722  97  55   59.79
    -1     4   -21  6.561E+02  4.153E+01   779.7   755.4    361.8 0.29209  99  60   39.21
     1    -4    22  2.816E+02  3.130E+01  1727.9  1766.6     50.6 0.30565  94  42  -60.74
    -1    -4   -22  3.323E+02  3.244E+01   742.4   741.7    202.2 0.30098  93  49   58.75
    -1     4   -22  2.852E+02  3.051E+01   752.5   732.0    366.1 0.30586  98  42   39.09
     1    -4    23  3.604E+02  3.573E+01  1755.8  1790.3     39.7 0.31957  87  42  -61.76
    -1    -4   -23  3.551E+02  3.442E+01   714.5   718.1    213.7 0.31492  89  47   57.74
    -1     4   -23  3.860E+02  3.355E+01   724.7   708.2    370.8 0.31981  97  47   38.93
     1    -4    24  6.897E+02  4.674E+01  1784.3  1814.4     28.9 0.33368  86  55  -62.75
    -1    -4   -24  7.445E+02  4.844E+01   685.9   694.2    224.9 0.32906  88  63   56.76
    -1     4   -24  8.166E+02  4.970E+01   696.2   684.2    375.7 0.33393  97  63   38.72
     1    -4    25  6.489E+02  4.549E+01  1813.5  1838.8     18.4 0.34799  85  54  -63.71
    -1    -4   -25  6.920E+02  4.715E+01   656.7   670.0    235.9 0.34339  87  63   55.80
    -1     4   -25  8.579E+02  5.252E+01   667.1   659.8    380.9 0.34826  96  64   38.49
     1    -4    26  4.456E+01  2.932E+01  1843.5  1863.5      8.0 0.36249  81  14  -64.66
    -1    -4   -26  6.094E+01  3.049E+01   626.7   645.5    246.7 0.35792  87  18   54.87
    -1     4   -27  3.428E+02  3.882E+01   606.5   609.9    391.9 0.37754  94  39   37.92
    -1    -4   -28  2.982E+02  4.015E+01   564.2   595.2    267.8 0.38767  84  35   53.05
    -1     4   -28  3.055E+02  3.963E+01   574.9   584.4    397.7 0.39251  94  37   37.59
    -1    -4   -29  6.480E+01  3.899E+01   531.6   569.5    278.2 0.40289  83   8   52.16
     1    -5   -29  1.556E+02  4.025E+01   467.4   639.9    284.5 0.37076  78  19   52.43
     1    -5   -28  8.800E+01  3.550E+01   500.7   664.4    273.1 0.35543  84  13   53.48
     1     5   -28  1.007E+02  3.250E+01   514.1   647.9    450.0 0.36342  99  14   33.36
     1    -5   -27  4.780E+01  3.262E+01   533.1   688.5    261.5 0.34035  85   7   54.55
    -1    -5    27  6.950E+01  2.971E+01  1934.5  1826.0      9.9 0.34797  82  11  -66.99
     1     5   -27  4.397E+01  2.962E+01   546.3   672.2    445.4 0.34838  99   9   33.65
     1    -5   -26  1.888E+02  3.209E+01   564.5   712.3    249.6 0.32552  87  34   55.65
    -1    -5    26  2.208E+02  3.084E+01  1903.1  1802.1     21.9 0.33321  84  37  -65.97
     1     5   -26  1.981E+02  3.128E+01   577.6   696.2    441.1 0.33359  99  31   33.90
     1    -5   -25  2.591E+02  3.252E+01   595.1   735.8    237.5 0.31095  87  36   56.78
    -1    -5    25  2.854E+02  3.258E+01  1872.5  1778.5     34.1 0.31868  85  40  -64.93
     1     5   -25  2.479E+02  3.147E+01   608.1   719.9    437.2 0.31904  99  31   34.12
     1    -5   -24  1.177E+02  2.894E+01   624.9   759.0    225.1 0.29659  88  22   57.94
    -1    -5    24  8.173E+01  2.773E+01  1842.8  1755.2     46.7 0.30438  87  19  -63.86
     1     5   -24  8.942E+01  2.663E+01   637.8   743.2    433.7 0.30471  99  15   34.30
     1    -5   -23  2.830E+02  3.114E+01   654.0   781.8    212.4 0.28244  89  43   59.15
    -1    -5    23  2.423E+02  2.818E+01  1813.7  1732.1     59.6 0.29029  96  39  -62.76
     1     5   -23  2.293E+02  2.894E+01   666.8   766.3    430.6 0.29061 100  37   34.43
     1    -5   -22  2.821E+03  1.326E+02   682.4   804.5    199.2 0.26850  93  73   60.41
    -1    -5    22  2.829E+03  1.325E+02  1785.3  1709.4     72.9 0.27642  97  64  -61.63
     1     5   -22  3.125E+03  1.455E+02   695.1   789.0    428.0 0.27669 100  68   34.52
     1    -5   -21  8.072E+02  4.653E+01   710.2   826.8    185.6 0.25476  96  65   61.73
     1     5   -21  7.313E+02  4.372E+01   722.7   811.5    425.9 0.26298 100  61   34.56
    -1    -5    20  7.234E+02  4.303E+01  1730.5  1664.8    101.0 0.24923 100  62  -59.21
     1    -5   -19  2.645E+02  2.950E+01   763.9   870.7    156.5 0.22783  97  44   64.58
    -1    -5    19  2.481E+02  2.948E+01  1703.9  1642.9    116.0 0.23591  99  43  -57.92
     1     5   -19  3.528E+02  3.007E+01   776.4   855.7    423.7 0.23613 100  50   34.44
     1    -5   -18  1.220E+03  6.344E+01   790.1   892.3    140.8 0.21463 100  66   66.14
    -1    -5    18  1.180E+03  6.189E+01  1677.8  1621.2    131.7 0.22277 100  59  -56.56
     1     5   -18  1.296E+03  6.553E+01   802.4   877.3    423.8 0.22297 100  65   34.27
     1    -5   -17  2.318E+03  1.097E+02   815.7   913.7    124.3 0.20161 100  61   67.82
    -1    -5    17  2.421E+03  1.139E+02  1652.2  1599.8    148.4 0.20981 100  61  -55.11
     1     5   -17  2.826E+03  1.313E+02   827.9   898.8    424.9 0.20999 100  57   34.02
     1    -5   -16  6.796E+03  3.064E+02   840.9   934.8    106.6 0.18877 100  60   69.62
    -1    -5    16  6.548E+03  2.954E+02  1627.0  1578.7    166.1 0.19703 100  61  -53.57
     1     5   -16  6.410E+03  2.890E+02   853.1   919.9    427.0 0.19719 100  58   33.66
     1    -5   -15  4.423E+03  2.008E+02   865.7   955.7     87.5 0.17610 100  56   71.59
    -1    -5    15  4.324E+03  1.965E+02  1602.2  1557.8    185.1 0.18442 100  61  -51.91
     1     5   -15  4.258E+03  1.933E+02   877.8   940.8    430.5 0.18456 100  55   33.18
     1    -5   -14  1.230E+02  2.436E+01   890.1   976.3     66.8 0.16361  94  17   73.76
    -1    -5    14  1.208E+02  2.337E+01  1577.8  1537.2    205.7 0.17199 100  18  -50.10
     1     5   -14  1.256E+02  2.053E+01   902.1   961.5    435.5 0.17211 100  18   32.56
     1    -5   -13  3.336E+02  2.666E+01   914.1   996.6     44.1 0.15133 100  49   76.17
    -1    -5    13  2.535E+02  2.436E+01  1553.8  1516.8    228.1 0.15976 100  48  -48.13
     1     5   -13  2.048E+02  2.074E+01   926.1   981.8    442.5 0.15987 100  37   31.77
     1    -5   -12  1.731E+02  2.033E+01   937.9  1016.6     18.8 0.13925  99  33   78.87
    -1    -5    12  1.689E+02  2.074E+01  1530.1  1496.8    252.9 0.14773 100  32  -45.96
     1     5   -12  1.739E+02  1.836E+01   949.8  1001.8    451.8 0.14783 100  31   30.77
     1     5   -11  1.474E+03  6.911E+01   973.2  1021.5    464.0 0.13602 100  54   29.53
    -1    -5    10  2.537E+03  1.169E+02  1483.4  1458.0    311.9 0.12441  76  59  -40.78
     1     5   -10  2.355E+03  1.075E+02   996.4  1040.7    479.9 0.12448  94  51   27.97
    -1    -5     9  8.751E+03  3.916E+02  1460.5  1439.3    347.9 0.11320 100  53  -37.63
    -1    -5     8  4.967E+02  2.688E+01  1437.7  1421.2    389.9 0.10238  98  49  -33.99
     1     5    -8  7.255E+02  3.541E+01  1042.0  1077.5    526.8 0.10242 100  54   23.61
     1    -5    -7  3.781E+02  2.260E+01  1050.9  1386.9   1489.0 0.08349 100  50  -68.83
    -1    -5     7  4.173E+02  2.243E+01  1415.2  1403.9    439.7 0.09205  99  60  -29.73
     1     5    -7  3.058E+02  1.746E+01  1064.6  1094.8    561.0 0.09208 100  47   20.59
     1    -5    -6  6.024E+03  2.700E+02  1073.6  1371.3   1438.1 0.07393 100  51  -62.73
    -1    -5     6  5.423E+03  2.427E+02  1392.8  1387.7    499.6 0.08237 100  45  -24.71
     1     5    -6  5.772E+03  2.580E+02  1087.0  1111.1    605.2 0.08240 100  43   16.83
     1    -5    -5  3.217E+03 -1.448E+02  1096.0  1357.3   1371.3 0.06542 100  43  -54.96
    -1    -5     5  3.936E+03 -1.762E+02  1370.5  1372.9    572.4 0.07358 100  49  -18.78
     1     5    -5  3.525E+03  1.580E+02  1109.2  1125.8    662.5 0.07360 100  53   12.20
    -1     5     5  3.233E+03  1.459E+02  1383.7  1141.5   1472.7 0.06539 100  48   63.03
     1    -5    -4  1.116E+04  4.976E+02  1118.4  1345.8   1284.6 0.05836 100  43  -45.24
    -1    -5     4  1.073E+04  4.783E+02  1348.3  1360.2    661.2 0.06601 100  40  -11.94
     1     5    -4  1.214E+04  5.411E+02  1131.4  1138.5    736.0 0.06603 100  39    6.68
    -1     5     4  1.255E+04  5.598E+02  1361.3  1153.0   1369.3 0.05835 100  43   51.83
     1    -5    -3  3.360E+03  1.506E+02  1140.6  1337.6   1176.2 0.05333 100  39  -33.64
    -1    -5     3  3.782E+03  1.691E+02  1326.2  1350.2    767.8 0.06010 100  38   -4.50
     1     5    -3  3.670E+03 -1.641E+02  1153.5  1148.5    828.1 0.06011 100  39    0.55
    -1     5     3  2.982E+03 -1.338E+02  1339.1  1161.2   1244.2 0.05332 100  41   38.69
     1    -5    -2  9.804E+02  4.466E+01  1162.7  1333.7   1049.8 0.05088 100  44  -21.20
    -1    -5     2  9.511E+02  4.333E+01  1304.2  1343.8    890.6 0.05634 100  38    2.44
     1     5    -2  1.784E+03  8.025E+01  1175.5  1154.9    938.3 0.05634 100  40   -5.14
    -1     5     2  1.718E+03  7.747E+01  1317.0  1165.0   1102.6 0.05088 100  42   24.74
     1    -5    -1  1.998E+03  8.966E+01  1184.7  1334.8    916.5 0.05139 100  43  -10.28
    -1    -5     1  2.065E+03  9.285E+01  1282.2  1341.8   1022.2 0.05518 100  38    6.49
     1     5    -1  2.241E+03  1.007E+02  1197.5  1157.0   1060.7 0.05518 100  49   -8.12
    -1     5     1  2.391E+03  1.072E+02  1295.0  1164.0    957.8 0.05139 100  48   12.50
     1    -5     0  3.128E+03  1.399E+02  1206.7  1340.6    790.7 0.05477 100  42   -3.77
    -1    -5     0  3.298E+03  1.478E+02  1260.2  1344.3   1150.3 0.05675 100  34    4.26
     1     5     0  2.629E+03  1.181E+02  1219.5  1154.5   1184.4 0.05675 100  36   -5.00
    -1     5     0  2.903E+03  1.299E+02  1273.0  1158.2    826.0 0.05477 100  55    4.96
     1    -5     1  2.467E+03  1.106E+02  1228.6  1350.4    681.7 0.06052 100  37   -2.89
    -1    -5    -1  2.487E+03  1.119E+02  1238.1  1351.0   1263.9 0.06085 100  43   -6.70
     1     5     1  2.006E+03  9.075E+01  1241.6  1147.7   1298.8 0.06085  99  44    6.73
    -1     5    -1  2.094E+03  9.406E+01  1251.1  1148.3    716.8 0.06053 100  38    3.26
     1    -5     2  8.545E+02 -3.931E+01  1250.6  1363.2    592.0 0.06807  99  45   -6.21
    -1    -5    -2  7.177E+02 -3.404E+01  1216.0  1361.2   1357.6 0.06702 100  46  -24.41
     1     5     2  8.608E+02 -4.060E+01  1263.6  1137.5   1397.7 0.06702 100  43   25.22
    -1     5    -2  1.042E+03 -4.751E+01  1229.1  1135.5    631.4 0.06807 100  41    5.81
     1    -5     3  2.537E+03  1.141E+02  1272.5  1378.2    519.4 0.07688 100  45  -11.37
    -1    -5    -3  2.165E+03  9.822E+01  1193.9  1374.0   1431.7 0.07477 100  44  -42.58
     1     5     3  2.072E+03  9.465E+01  1285.8  1124.7   1480.2 0.07476 100  46   44.23
    -1     5    -3  2.410E+03  1.085E+02  1207.2  1120.6    566.5 0.07689 100  41   10.19
     1    -5     4  9.260E+03  4.133E+02  1294.5  1394.6    460.4 0.08659 100  46  -16.83
    -1    -5    -4  1.001E+04  4.475E+02  1171.7  1388.8   1489.2 0.08365 100  42  -56.90
    -1     5    -4  8.791E+03  3.924E+02  1185.2  1104.2    517.3 0.08659 100  39   14.79
     1    -5     5  4.978E+03  2.231E+02  1316.5  1412.1    411.8 0.09693 100  49  -21.89
    -1     5    -5  5.636E+03  2.524E+02  1163.2  1086.7    480.1 0.09694 100  44   18.94
     1    -5     6  6.162E+03  2.761E+02  1338.7  1430.4    371.2 0.10773 100  44  -26.36
    -1     5    -6  5.520E+03  2.474E+02  1141.0  1068.3    451.8 0.10775 100  40   22.46
     1    -5     7  8.179E+02  4.037E+01  1361.0  1449.3    336.5 0.11889 100  47  -30.27
    -1     5    -8  1.682E+03  7.789E+01  1096.4  1030.0    413.5 0.13035 100  41   27.76
     1    -5     9  1.251E+04  5.590E+02  1406.0  1488.5    279.9 0.14199 100  51  -36.66
    -1     5    -9  1.191E+04  5.324E+02  1073.8  1010.2    400.9 0.14202 100  45   29.71
     1    -5    10  1.911E+03  8.952E+01  1428.7  1508.7    256.2 0.15386 100  58  -39.31
    -1     5   -10  1.773E+03  8.272E+01  1051.1   990.1    391.4 0.15390  98  50   31.30
     1    -5    11  7.999E+02  4.323E+01  1451.7  1529.1    234.8 0.16589 100  54  -41.68
    -1    -5   -11  8.858E+02  4.678E+01  1016.3   979.0      4.9 0.16057  82  54   79.67
    -1     5   -11  6.444E+02  3.528E+01  1028.1   969.7    384.3 0.16594 100  55   32.59
    -1    -5   -12  3.825E+02  2.867E+01   993.0   958.6     26.7 0.17263 100  50   77.15
    -1     5   -12  6.398E+02  3.585E+01  1004.9   948.9    379.2 0.17815 100  58   33.65
     1    -5    13  4.812E+02  3.381E+01  1498.4  1570.8    197.0 0.19043  95  55  -45.76
    -1    -5   -13  4.487E+02  3.191E+01   969.5   937.9     46.6 0.18488 100  51   74.92
     1    -5    14  4.280E+02  3.357E+01  1522.2  1592.0    180.1 0.20290  93  49  -47.54
    -1    -5   -14  4.503E+02  3.401E+01   945.7   917.0     65.1 0.19728  95  52   72.91
    -1     5   -14  4.847E+02  3.307E+01   957.7   906.7    373.5 0.20299 100  50   35.18
     1    -5    15  3.058E+03  1.417E+02  1546.3  1613.5    164.2 0.21553 100  56  -49.20
    -1    -5   -15  3.190E+03  1.472E+02   921.6   895.7     82.4 0.20984 100  59   71.09
    -1     5   -15  2.846E+03  1.318E+02   933.7   885.2    372.5 0.21563 100  58   35.72
     1    -5    16  6.949E+03  3.140E+02  1570.8  1635.2    149.2 0.22830 100  53  -50.74
    -1    -5   -16  7.007E+03  3.165E+02   897.1   874.2     98.6 0.22256 100  56   69.42
    -1     5   -16  7.968E+03  3.586E+02   909.2   863.5    372.5 0.22841 100  56   36.14
     1    -5    17  2.319E+03  1.106E+02  1595.6  1657.2    134.8 0.24120 100  54  -52.18
    -1    -5   -17  2.375E+03  1.131E+02   872.2   852.5    114.0 0.23542  99  60   67.87
    -1    -5   -18  1.744E+03  8.856E+01   846.9   830.5    128.7 0.24845  76  69   66.43
    -1     5   -18  1.276E+03  6.610E+01   859.2   819.3    374.7 0.25440 100  64   36.69
     1    -5    19  2.885E+02  3.187E+01  1646.6  1701.9    108.0 0.26745 100  42  -54.84
    -1    -5   -19  2.525E+02  3.013E+01   821.2   808.2    142.7 0.26163 100  39   65.07
    -1     5   -19  2.806E+02  3.061E+01   833.6   796.7    376.8 0.26762  99  42   36.84
     1    -5    20  9.642E+02  5.360E+01  1672.8  1724.7     95.2 0.28080  99  55  -56.08
    -1    -5   -20  1.001E+03  5.464E+01   795.0   785.6    156.2 0.27497  96  66   63.78
    -1     5   -20  1.355E+03  6.930E+01   807.4   774.0    379.4 0.28099  99  63   36.92
     1    -5    21  8.883E+02  5.079E+01  1699.6  1747.7     82.9 0.29432  98  57  -57.26
    -1    -5   -21  8.301E+02  4.807E+01   768.2   762.8    169.2 0.28849  97  66   62.55
    -1     5   -21  9.143E+02  5.143E+01   780.8   750.9    382.4 0.29452  99  63   36.94
     1    -5    22  2.637E+03  1.249E+02  1726.8  1771.1     70.9 0.30801  97  64  -58.40
    -1    -5   -22  2.769E+03  1.304E+02   740.9   739.6    181.8 0.30218  96  72   61.38
    -1     5   -22  2.901E+03  1.364E+02   753.5   727.5    385.9 0.30822  98  70   36.90
     1    -5    23  1.611E+02  2.812E+01  1754.7  1794.7     59.2 0.32188  96  28  -59.50
    -1    -5   -23  1.523E+02  2.781E+01   712.9   716.2    194.1 0.31606  94  30   60.26
    -1     5   -23  2.386E+02  3.033E+01   725.7   703.8    389.8 0.32211  97  35   36.82
     1    -5    24  4.584E+01  2.845E+01  1783.3  1818.7     47.8 0.33593  89  14  -60.56
    -1    -5   -24  4.991E+01  2.888E+01   684.4   692.4    206.0 0.33012  88  13   59.17
    -1     5   -24  6.039E+01  2.759E+01   697.2   679.8    394.0 0.33618  95  14   36.70
     1    -5    25  4.412E+02  3.901E+01  1812.6  1843.0     36.6 0.35017  85  48  -61.60
    -1    -5   -25  3.398E+02  3.590E+01   655.1   668.3    217.7 0.34440  87  47   58.11
    -1     5   -25  3.837E+02  3.661E+01   668.1   655.5    398.5 0.35045  95  43   36.53
     1    -5    26  1.663E+02  3.191E+01  1842.6  1867.7     25.6 0.36463  84  24  -62.61
    -1    -5   -26  2.027E+02  3.315E+01   625.0   643.8    229.2 0.35888  86  27   57.09
    -1     5   -27  1.261E+02  3.183E+01   607.4   605.7    408.3 0.37962  99  15   36.09
    -1    -5   -28  1.391E+02  3.748E+01   562.5   593.7    251.6 0.38853  84  21   55.11
    -1     5   -28  1.129E+02  3.416E+01   575.9   580.2    413.6 0.39456  98  19   35.83
    -1    -5   -29  4.233E+02  4.706E+01   529.9   568.1    262.5 0.40373  83  44   54.14
    -1     5   -29  4.955E+02  4.723E+01   543.4   554.3    419.1 0.40972  95  47   35.53
     1    -6   -28  5.709E+02  4.742E+01   498.9   662.3    255.1 0.35669  81  55   55.64
    -1    -6    28  5.102E+02  4.254E+01  1966.0  1855.7     16.3 0.36576  76  52  -65.95
     1     6   -28  5.772E+02  4.562E+01   515.0   642.5    466.7 0.36621  98  54   31.58
     1    -6   -27  9.033E+02  5.689E+01   531.3   686.3    242.8 0.34168  86  65   56.80
    -1    -6    27  1.028E+03  5.949E+01  1933.7  1831.5     28.7 0.35082  83  62  -64.89
     1     6   -27  9.090E+02  5.548E+01   547.2   666.8    462.7 0.35125  99  66   31.81
     1    -6   -26  1.072E+02  3.053E+01   562.7   709.9    230.2 0.32693  86  15   57.99
    -1    -6    26  7.046E+01  2.787E+01  1902.2  1807.6     41.3 0.33613  84  12  -63.81
     1     6   -26  8.274E+01  2.973E+01   578.5   690.7    459.1 0.33652  99  10   31.99
     1    -6   -25  7.072E+02  4.638E+01   593.4   733.3    217.3 0.31243  87  68   59.21
    -1    -6    25  6.560E+02  4.237E+01  1871.7  1784.0     54.2 0.32167  94  60  -62.69
     1     6   -25  6.244E+02  4.324E+01   609.0   714.3    455.9 0.32204 100  60   32.14
     1    -6   -24  1.653E+02  2.939E+01   623.2   756.3    204.0 0.29814  88  27   60.49
    -1    -6    24  1.788E+02  2.711E+01  1841.9  1760.8     67.5 0.30746  95  36  -61.55
     1     6   -24  1.317E+02  2.748E+01   638.7   737.6    453.1 0.30781 100  26   32.25
     1    -6   -23  1.072E+02  2.675E+01   652.3   779.0    190.3 0.28408  93  24   61.82
[truncated: 8,691,764 more chars]
