# Supplementary material for: Crystallographic anomalous diffraction data for the experimental phasing of two myelin proteins, gliomedin and periaxin
Source: Data Brief. 2017 Mar 6;11:552–6. doi: 10.1016/j.dib.2017.02.049 (PMC5567927; doi:10.1016/j.dib.2017.02.049)
Supplement: Supplementary file 2 — XDS_ASCII-prx-xe-8min.HKL [file mmc2.zip › XDS_ASCII-prx-nat.HKL]

!FORMAT=XDS_ASCII    MERGE=FALSE    FRIEDEL'S_LAW=FALSE
!OUTPUT_FILE=XDS_ASCII.HKL        DATE=10-Apr-2013
!Generated by CORRECT   (VERSION  September 26, 2012)          
!PROFILE_FITTING= TRUE 
!NAME_TEMPLATE_OF_DATA_FRAMES=/Volumes/CSSB-HZI/20130405/RAW_DATA/huijong/prx/da
!DATA_RANGE=       1    2000
!ROTATION_AXIS=  0.999991  0.003552  0.002131
!OSCILLATION_RANGE=  0.100000
!STARTING_ANGLE=     0.000
!STARTING_FRAME=       1
!INCLUDE_RESOLUTION_RANGE=    50.000     3.004
!SPACE_GROUP_NUMBER=  154
!UNIT_CELL_CONSTANTS=    77.275    77.275    80.484  90.000  90.000 120.000
!UNIT_CELL_A-AXIS=    10.148    -2.697   -76.559
!UNIT_CELL_B-AXIS=    18.584    63.943    39.210
!UNIT_CELL_C-AXIS=    74.541   -28.335    10.879
!REFLECTING_RANGE_E.S.D.=     0.251
!BEAM_DIVERGENCE_E.S.D.=     0.037
!X-RAY_WAVELENGTH=  0.918409
!INCIDENT_BEAM_DIRECTION=  0.001931  0.000437  1.088838
!FRACTION_OF_POLARIZATION=   0.990
!POLARIZATION_PLANE_NORMAL=  0.000000  1.000000  0.000000
!AIR=  0.001000
!SILICON=  3.058424
!SENSOR_THICKNESS=  0.000000
!DETECTOR=PILATUS                                           
!OVERLOAD=   1048576
!DIRECTION_OF_DETECTOR_X-AXIS=   1.00000   0.00000   0.00000
!DIRECTION_OF_DETECTOR_Y-AXIS=   0.00000   1.00000   0.00000
!DETECTOR_DISTANCE=   544.412
!ORGX=   1219.17  ORGY=   1249.64
!NX=  2463  NY=  2527    QX=  0.172000  QY=  0.172000
!VARIANCE_MODEL=  1.224E+00  1.132E-03
!NUMBER_OF_ITEMS_IN_EACH_DATA_RECORD=12
!ITEM_H=1
!ITEM_K=2
!ITEM_L=3
!ITEM_IOBS=4
!ITEM_SIGMA(IOBS)=5
!ITEM_XD=6
!ITEM_YD=7
!ITEM_ZD=8
!ITEM_RLP=9
!ITEM_PEAK=10
!ITEM_CORR=11
!ITEM_PSI=12
!END_OF_HEADER
     0     0     2  1.950E+00  8.705E-01  1291.6  1278.6   1979.8 0.00866 100   8   77.70
     0     0     2  4.441E-01  4.633E-01  1291.8  1223.8    227.9 0.00866 100   7  -97.93
     0     0    -2  4.609E-01  3.464E-01  1157.9  1278.1    193.4 0.00867  95   9  101.12
     0     0     3  3.413E+02  1.312E+01  1325.3  1210.2    236.5 0.01300 100  41  -97.13
     0     0     3  3.559E+02  1.372E+01  1325.0  1292.4   1971.2 0.01300 100  44   76.90
     0     0    -3  3.305E+02  1.270E+01  1124.4  1291.7    184.8 0.01301 100  41  101.92
     0     0     4 -8.469E-01  1.889E+00  1358.5  1306.2   1962.6 0.01732 100  -8   76.11
     0     0     4  2.541E+00  1.403E+00  1358.8  1196.6    245.1 0.01732 100  11  -96.33
     0     0    -4  2.207E+00  1.451E+00  1090.8  1305.3    176.2 0.01735 100   8  102.71
     0     0     5  2.525E+00  1.756E+00  1392.5  1183.1    253.8 0.02164 100   7  -95.53
     0     0     5  2.792E+00  2.429E+00  1392.0  1320.0   1953.9 0.02164 100   8   75.31
     0     0    -5  6.253E+00  1.894E+00  1057.2  1318.9    167.5 0.02168 100  10  103.51
     0     0     6  2.860E+01  3.299E+00  1425.6  1333.7   1945.3 0.02597  99  16   74.50
     0     0     6  2.664E+01  2.626E+00  1426.1  1169.6    262.4 0.02597 100  24  -94.73
     0     0    -6  2.636E+01  2.723E+00  1023.6  1332.4    158.9 0.02603 100  21  104.31
     0     0     7  9.752E+00  2.621E+00  1459.9  1156.1    271.1 0.03030 100  10  -93.93
     0     0     7  9.314E+00  3.426E+00  1459.2  1347.4   1936.6 0.03030 100   9   73.70
     0     0    -7  8.047E+00  2.983E+00   989.9  1346.0    150.3 0.03037  76  12  105.11
     0     0     8  5.849E+00  3.795E+00  1493.0  1361.1   1927.9 0.03461 100   6   72.90
     0     0     8  1.921E+00  2.945E+00  1493.8  1142.6    279.8 0.03461 100  10  -93.12
     0     0    -8  3.833E+00  2.950E+00   956.1  1359.5    141.6 0.03471 100   8  105.92
     0     0     9  4.806E+03  1.802E+02  1526.9  1374.8   1919.2 0.03893 100  63   72.09
     0     0     9  4.505E+03  1.690E+02  1527.7  1129.2    288.5 0.03894 100  58  -92.32
     0     0    -9  4.506E+03  1.689E+02   922.1  1373.0    132.9 0.03907 100  64  106.72
     0     0    10  5.454E+00  5.043E+00  1560.9  1388.4   1910.5 0.04325  99   9   71.28
     0     0    10  1.502E+00  3.873E+00  1561.8  1115.9    297.2 0.04325  99   8  -91.51
     0     0   -10  5.170E+00  3.696E+00   888.1  1386.4    124.2 0.04341 100   8  107.53
     0     0    11 -2.789E+00  4.254E+00  1596.1  1102.6    305.9 0.04756  97  -8  -90.70
     0     0    11  3.375E+00  5.855E+00  1595.0  1401.9   1901.8 0.04755  98   6   70.47
     0     0   -11 -1.387E+00  4.050E+00   853.9  1399.9    115.5 0.04776 100  -9  108.34
     0     0    12  7.452E+01  6.358E+00  1630.4  1089.3    314.7 0.05187  99  27  -89.88
     0     0    12  5.460E+01  7.408E+00  1629.3  1415.4   1893.0 0.05186  99  18   69.65
     0     0   -12  7.174E+01  6.099E+00   819.6  1413.2    106.8 0.05210 100  31  109.15
     0     0    13 -1.930E+00  5.153E+00  1665.0  1076.1    323.5 0.05617 100  -7  -89.06
     0     0    13  8.764E+00  7.458E+00  1663.7  1428.9   1884.2 0.05617 100   7   68.84
     0     0   -13  4.254E+00  5.388E+00   785.2  1426.6     98.1 0.05644 100   9  109.96
     0     0    14 -7.289E+00  7.499E+00  1698.4  1442.3   1875.4 0.06047 100  -6   68.02
     0     0    14  5.950E+00  6.375E+00  1699.7  1062.9    332.3 0.06048  81   8  -88.24
     0     0   -14 -9.959E-02  5.701E+00   750.5  1439.8     89.3 0.06080 100  -8  110.78
     0     0    15  5.065E+02  2.286E+01  1733.2  1455.6   1866.6 0.06477 100  58   67.19
     0     0   -15  5.822E+02  2.467E+01   715.7  1453.1     80.5 0.06514 100  67  111.60
     0     0    16 -9.407E+00  6.419E+00  1769.7  1036.9    350.0 0.06906 100  -8  -86.59
     0     0    17  5.499E+00  7.010E+00  1805.1  1023.9    358.9 0.07335 100   8  -85.76
     0     0    18  1.789E+03  7.056E+01  1839.0  1495.1   1839.8 0.07762 100  72   64.69
     0     0    18  1.760E+03  6.896E+01  1840.7  1011.1    367.9 0.07764 100  73  -84.92
     0     0   -18  1.916E+03  7.466E+01   609.9  1492.3     53.9 0.07817 100  78  114.08
     0     0    19  3.009E+00  7.647E+00  1876.5   998.4    376.9 0.08191 100   7  -84.08
     0     0    19 -7.075E+00  1.215E+01  1874.7  1508.1   1830.8 0.08189 100  -7   63.85
     0     0   -19  1.890E+01  1.044E+01   574.2  1505.2     44.9 0.08250  97   7  114.92
     0     0    20 -1.221E+00  1.441E+01  1910.8  1521.0   1821.7 0.08615 100  -9   63.01
     0     0    20 -4.436E+00  8.703E+00  1912.6   985.7    386.0 0.08617 100  -7  -83.23
     0     0   -20  2.343E+01  1.129E+01   538.2  1518.1     36.0 0.08684  99   7  115.76
     0     0    21  4.447E+01  1.022E+01  1949.0   973.2    395.0 0.09043  99  11  -82.38
     0     0    21  1.228E+01  1.517E+01  1947.1  1533.8   1812.7 0.09041  99   7   62.15
     0     0   -21  3.895E+01  1.284E+01   502.0  1530.8     27.0 0.09117 100  10  116.60
     0     0    22 -9.757E+00  1.420E+01  1983.7  1546.4   1803.5 0.09465  96  -7   61.29
     0     0    22  6.498E-01  1.096E+01  1985.8   960.8    404.2 0.09468  95   9  -81.52
     0     0   -22  5.141E+00  1.120E+01   465.4  1543.5     17.9 0.09549 100   5  117.46
     0     0    23  2.969E+00  1.171E+01  2022.8   948.5    413.4 0.09891  97   8  -80.66
     0     0    23  2.809E+01  1.336E+01  2020.7  1559.0   1794.3 0.09887  99   6   60.43
     0     0   -23  2.778E+00  9.979E+00   428.5  1556.0      8.8 0.09981  91   7  118.31
     0     0    24  1.522E+00  1.278E+01  2057.9  1571.4   1785.1 0.10309 100   7   59.56
     0     0    24  7.503E+00  1.202E+01  2060.2   936.4    422.6 0.10313 100   7  -79.78
     0     0    25  1.844E+00  1.244E+01  2095.6  1583.6   1775.8 0.10730 100   7   58.68
     0     0    25  2.535E+00  1.246E+01  2097.9   924.4    431.9 0.10734 100   7  -78.91
     0     0    26  1.699E+01  1.317E+01  2136.0   912.6    441.3 0.11153 100   8  -78.02
     0     0    26 -3.859E+00  1.189E+01  2133.6  1595.7   1766.4 0.11148 100  -6   57.79
     1     0   -26 -4.083E+00  1.106E+01   328.7  1628.3     41.0 0.12400  98  -7  115.68
     0     1    26  4.247E+00  1.108E+01  2150.1  1552.3   1762.0 0.09755  99   7   56.35
     0     1    26  2.780E+01  1.224E+01  2152.2   956.1    498.4 0.09758  99   8  -72.97
    -1     0    26 -2.577E+01  1.452E+01  2120.4  1631.6   1827.9 0.12289 100  -6   63.16
    -1     0    26 -1.051E+01  1.374E+01  2123.1   876.6    462.8 0.12295 100  -8  -76.98
     1    -1    26 -1.502E+01  1.266E+01  2133.1   901.6    368.2 0.11502 100  -8  -83.60
     1    -1    26 -1.433E+01  1.195E+01  2130.6  1606.7   1705.5 0.11497 100  -6   53.52
     1     0   -25 -4.537E+00  1.027E+01   366.6  1615.9     51.6 0.11960 100  -6  114.71
     0     1    25  2.245E+01  1.203E+01  2114.0   967.5    490.1 0.09357  99   9  -73.78
     0     1    25 -1.505E+00  1.222E+01  2112.0  1540.7   1772.6 0.09354 100  -8   57.32
    -1     0    25 -4.087E+00  1.316E+01  2085.0   888.8    455.1 0.11865 100  -8  -77.74
    -1     0    25 -2.035E+01  1.458E+01  2082.4  1619.1   1838.6 0.11860 100  -7   64.14
     1    -1    25  1.543E+01  1.229E+01  2092.6  1594.6   1712.3 0.11079 100   6   54.22
     1    -1    25  1.442E+01  1.263E+01  2095.0   913.5    356.2 0.11083 100  10  -84.68
     1     0   -24  2.040E+00  9.890E+00   404.1  1603.3     62.3 0.11521 100   8  113.73
     0     1    24  1.205E+01  1.282E+01  2074.3  1528.9   1783.2 0.08950 100   6   58.30
     0     1    24  1.252E+01  1.123E+01  2076.2   979.0    482.1 0.08953 100   8  -74.57
    -1     0    24 -1.028E+00  1.410E+01  2044.8  1606.6   1849.4 0.11429 100  -6   65.13
    -1     0    24  8.624E+00  1.263E+01  2047.3   901.1    447.5 0.11433 100   7  -78.47
     1    -1    24  1.247E+01  1.214E+01  2057.2   925.4    344.1 0.10662 100   7  -85.76
     1    -1    24  6.396E+00  1.188E+01  2054.9  1582.3   1718.8 0.10659 100   6   54.90
     1     0   -23  1.777E+02  1.423E+01   441.3  1590.7     73.0 0.11082 100  30  112.76
     0     1    23  1.914E+02  1.642E+01  2037.0  1516.9   1793.9 0.08545  99  27   59.27
     0     1    23  2.194E+02  1.617E+01  2038.8   990.7    474.3 0.08547 100  29  -75.34
    -1     0    23  2.159E+02  1.793E+01  2009.9   913.5    440.2 0.11002 100  26  -79.20
    -1     0    23  1.909E+02  1.830E+01  2007.6  1593.9   1860.2 0.10998  99  23   66.11
     0    -1   -23  1.549E+02  1.218E+01   412.5  1514.4     10.9 0.08655  93  29  119.27
     1    -1    23  1.614E+02  1.576E+01  2019.9   937.5    331.7 0.10241 100  23  -86.85
     1    -1    23  1.612E+02  1.520E+01  2017.6  1569.9   1725.0 0.10238 100  24   55.55
     1     0   -22 -9.583E+00  1.108E+01   478.2  1577.9     83.8 0.10642 100  -9  111.77
     0     1    22  1.963E+00  9.443E+00  2001.7  1002.5    466.7 0.08139 100   8  -76.09
     0     1    22  1.061E+01  1.299E+01  2000.0  1504.8   1804.6 0.08137  97   6   60.24
     0    -1   -22  1.621E+01  1.056E+01   449.4  1502.2     21.6 0.08237 100   7  118.30
     1    -1    22 -1.462E+01  1.384E+01  1980.7  1557.4   1730.9 0.09815  92  -8   56.17
     1    -1    22 -6.781E-01  1.058E+01  1982.8   949.8    319.2 0.09818 100  -7  -87.96
     1     0   -21 -1.236E+01  1.159E+01   514.7  1565.1     94.8 0.10202 100  -7  110.79
     0     1    21  3.329E+00  8.223E+00  1965.0  1014.5    459.4 0.07729  99   8  -76.82
     0     1    21 -1.558E+01  1.421E+01  1963.3  1492.6   1815.4 0.07727  99  -7   61.22
    -1     0    21  7.681E+00  9.959E+00  1936.3   938.7    426.1 0.10138 100   8  -80.58
    -1     0    21  1.536E+01  1.589E+01  1934.1  1568.2   1882.2 0.10135 100   7   68.10
     0    -1   -21  1.828E+01  1.340E+01   486.1  1490.0     32.5 0.07818  75  10  117.32
     1    -1    21  6.198E+00  1.027E+01  1946.1   962.1    306.4 0.09395  97   8  -89.08
     1    -1    21  2.882E+01  1.461E+01  1944.1  1544.8   1736.5 0.09392  99   8   56.77
     1     0   -20  1.408E+02  1.361E+01   551.0  1552.1    105.8 0.09763  98  25  109.79
     0     1    20  1.247E+02  1.052E+01  1928.5  1026.7    452.4 0.07316 100  25  -77.52
    -1     0    20  1.296E+02  1.242E+01  1899.9   951.4    419.5 0.09705 100  24  -81.25
    -1     0    20  1.283E+02  1.624E+01  1897.8  1555.2   1893.4 0.09702 100  19   69.11
     1    -1    20  1.187E+02  1.173E+01  1909.7   974.6    293.3 0.08972 100  25  -90.23
     1    -1    20  1.038E+02  1.568E+01  1907.8  1532.1   1741.7 0.08969  97  20   57.34
     1     0   -19  3.477E+00  9.622E+00   586.9  1539.1    117.0 0.09323 100   6  108.78
     0     1    19  1.549E+01  7.170E+00  1892.4  1038.9    445.7 0.06902 100   9  -78.19
    -1     0    19  1.206E+01  1.205E+01  1861.8  1542.2   1904.8 0.09269 100   6   70.13
    -1     0    19  1.922E+01  8.595E+00  1863.8   964.2    413.0 0.09271 100   9  -81.90
     0    -1   -19  2.256E+00  9.600E+00   558.4  1465.1     54.5 0.06976  84  10  115.35
     1    -1    19  8.942E-01  9.133E+00  1873.6   987.1    279.9 0.08548 100   8  -91.39
     1    -1    19  2.274E+01  1.329E+01  1871.7  1519.3   1746.4 0.08547  96   8   57.88
     1     0   -18  4.943E+01  9.435E+00   622.6  1526.1    128.5 0.08884 100  14  107.77
     0     1    18  5.374E+01  1.088E+01  1855.1  1455.0   1848.5 0.06485 100  12   64.19
    -1     0    18  6.554E+01  1.168E+01  1826.1  1529.0   1916.4 0.08837 100  14   71.16
    -1     0    18  6.009E+01  9.320E+00  1828.0   977.1    406.9 0.08839 100  15  -82.52
     0    -1   -18  5.659E+01  8.967E+00   594.2  1452.5     65.9 0.06552 100  16  114.34
     1    -1    18  5.549E+01  9.588E+00  1837.8   999.7    266.1 0.08125 100  14  -92.59
     1    -1    18  4.732E+01  1.222E+01  1836.0  1506.5   1750.7 0.08123  98  15   58.38
     1     0   -17  1.046E+01  8.196E+00   658.1  1512.9    140.1 0.08446 100   7  106.73
     0     1    17  9.069E+00  9.446E+00  1819.5  1442.2   1860.0 0.06069 100   7   65.21
     0     1    17  8.294E+00  6.781E+00  1820.8  1063.8    433.5 0.06070  90  11  -79.45
    -1     0    17  1.766E+00  1.010E+01  1790.6  1515.8   1928.2 0.08404 100   7   72.20
    -1     0    17 -1.593E+00  7.921E+00  1792.4   990.1    401.0 0.08406  99  -7  -83.12
     0    -1   -17  1.815E+01  7.289E+00   629.7  1439.8     77.5 0.06129 100   9  113.31
     1    -1    17  1.066E+01  8.022E+00  1802.2  1012.4    251.7 0.07700 100   9  -93.82
     1    -1    17  9.053E-01  1.057E+01  1800.5  1493.5   1754.3 0.07699  98   6   58.84
     1     0   -16  4.164E+01  7.741E+00   693.3  1499.8    152.0 0.08008 100  13  105.68
     0     1    16  4.766E+01  8.734E+00  1784.2  1429.4   1871.8 0.05651 100  15   66.24
     0     1    16  4.732E+01  6.627E+00  1785.4  1076.4    428.2 0.05652 100  15  -80.01
    -1     0    16  4.176E+01  8.219E+00  1757.1  1003.1    395.6 0.07973 100  13  -83.69
    -1     0    16  3.834E+01  9.957E+00  1755.4  1502.5   1940.2 0.07972 100  12   73.27
     0    -1   -16  5.110E+01  7.263E+00   665.0  1427.0     89.4 0.05704 100  17  112.27
     1    -1    16  5.183E+01  8.232E+00  1766.8  1025.2    236.7 0.07277 100  15  -95.08
     1     0   -15  6.919E+01  8.800E+00   728.3  1486.5    164.3 0.07571  85  24  104.61
     0     1    15  7.415E+01  6.773E+00  1750.3  1089.1    423.5 0.05233 100  22  -80.53
     0     1    15  6.417E+01  8.157E+00  1749.1  1416.4   1884.0 0.05232 100  16   67.31
    -1     0    15  4.831E+01  9.612E+00  1720.3  1489.2   1952.6 0.07540 100  14   74.35
    -1     0    15  6.247E+01  8.055E+00  1722.0  1016.2    390.5 0.07541 100  19  -84.22
     0    -1   -15  8.533E+01  7.566E+00   700.0  1414.1    101.8 0.05280  96  26  111.19
     1    -1    15  8.310E+01  8.655E+00  1731.7  1038.0    221.1 0.06854 100  23  -96.40
     0     1    14  2.796E+01  5.112E+00  1715.3  1101.9    419.6 0.04814  99  13  -80.98
     0     1    14  2.371E+01  6.908E+00  1714.3  1403.4   1896.8 0.04813  96  11   68.41
    -1     0    14  3.024E+01  6.604E+00  1687.1  1029.3    386.0 0.07109 100  13  -84.72
     0    -1   -14  2.245E+01  5.165E+00   734.9  1401.2    114.8 0.04855  98  11  110.07
     1    -1    14  2.813E+01  8.125E+00  1695.4  1454.4   1761.0 0.06430  99  10   59.90
     1     0   -13  3.933E+01  6.211E+00   797.7  1459.9    190.1 0.06699  99  18  102.37
     0     1    13  3.445E+01  6.627E+00  1679.6  1390.3   1910.2 0.04393  99  12   69.57
     0     1    13  4.427E+01  5.144E+00  1680.6  1114.8    416.7 0.04393 100  19  -81.34
    -1     0    13  3.006E+01  8.565E+00  1650.9  1462.3   1978.8 0.06676  97  12   76.61
     0    -1   -13  3.291E+01  4.969E+00   769.6  1388.2    128.5 0.04429 100  17  108.89
     1    -1    13  4.381E+01  6.873E+00  1662.1  1063.7    186.9 0.06009  88  17  -99.23
     1    -1    13  3.784E+01  8.329E+00  1660.8  1441.3   1761.2 0.06009 100  13   60.12
     1     0   -12  6.867E+01  6.262E+00   832.2  1446.6    203.8 0.06264 100  27  101.20
     0     1    12  6.349E+01  5.258E+00  1646.0  1127.7    415.1 0.03972  99  25  -81.60
     0     1    12  8.194E+01  6.984E+00  1645.1  1377.1   1924.5 0.03972 100  27   70.79
    -1     1   -12  8.101E+01  7.614E+00   823.8  1073.1   1955.3 0.05610 100  27  -78.12
    -1     0    12  7.044E+01  8.616E+00  1616.5  1448.9   1992.7 0.06245  88  26   77.80
     0    -1   -12  3.751E+01 -4.564E+00   804.1  1375.1    143.2 0.04003 100  19  107.64
     1    -1    12  7.765E+01  8.415E+00  1626.3  1428.1   1760.2 0.05589 100  23   60.25
     1    -1    12  6.099E+01  6.519E+00  1627.5  1076.6    168.0 0.05590 100  21 -100.76
     1     0   -11  2.045E+01  4.506E+00   866.5  1433.3    218.2 0.05830 100  13   99.97
     0     1    11  1.749E+01  5.073E+00  1610.8  1363.9   1940.2 0.03550 100  10   72.11
     0     1    11  2.179E+01  3.786E+00  1611.6  1140.7    415.3 0.03551  99  14  -81.72
    -1     1   -11  1.943E+01  5.580E+00   858.0  1086.3   1935.0 0.05188  99  11  -76.49
    -1     0    11  1.823E+01  4.904E+00  1583.5  1069.0    376.2 0.05815 100  12  -85.93
     0    -1   -11  1.992E+01  3.772E+00   838.4  1362.0    159.4 0.03578 100  12  106.28
     1    -1    11  1.856E+01  6.669E+00  1592.0  1415.0   1757.5 0.05171 100   9   60.26
     1    -1    11  2.802E+01  5.152E+00  1593.2  1089.4    147.5 0.05172 100  13 -102.41
     1     0   -10  1.801E+03  6.865E+01   900.6  1419.9    233.5 0.05397 100  62   98.69
     0     1    10  1.816E+03  6.883E+01  1576.7  1350.7   1957.6 0.03129 100  60   73.57
     0     1    10  1.820E+03  6.883E+01  1577.4  1153.7    418.0 0.03129 100  60  -81.63
    -1     1   -10  1.722E+03  6.572E+01   892.1  1099.5   1912.6 0.04769 100  67  -74.72
    -1     0    10  1.915E+03  7.323E+01  1549.3  1082.3    374.7 0.05385 100  62  -86.20
     0    -1   -10  1.938E+03  7.323E+01   872.6  1348.9    177.5 0.03153 100  58  104.77
     1    -1    10  1.920E+03  7.300E+01  1558.9  1102.3    125.0 0.04755 100  66 -104.19
     1    -1    10  1.861E+03  7.088E+01  1557.9  1401.9   1752.8 0.04754  99  65   60.14
     1     0    -9  1.753E+01  3.864E+00   934.6  1406.6    250.0 0.04966 100  14   97.33
     0     1     9  1.939E+01  2.903E+00  1543.2  1166.7    424.2 0.02708 100  15  -81.24
     0     1     9  2.593E+01  3.941E+00  1542.6  1337.4   1977.8 0.02708  98  15   75.25
    -1     1    -9  2.576E+01  4.972E+00   926.0  1112.6   1887.6 0.04353 100  12  -72.78
    -1     0     9  2.491E+01  4.275E+00  1515.2  1095.5    374.6 0.04957 100  16  -86.38
     0    -1    -9  1.944E+01  3.098E+00   906.6  1335.7    198.5 0.02728  99  15  103.02
     1    -1     9  3.222E+01  5.522E+00  1523.9  1388.9   1745.5 0.04342  97  14   59.85
     1    -1     9  1.622E+01  4.175E+00  1524.9  1115.1     99.8 0.04342 100  12 -106.14
     1     0    -8  1.684E+03  6.406E+01   968.5  1393.3    267.8 0.04537 100  57   95.88
     0     1     8  1.598E+03  6.029E+01  1509.3  1179.8    436.0 0.02289 100  55  -80.39
    -1     1    -8  1.700E+03  6.453E+01   959.8  1125.6   1859.3 0.03941 100  64  -70.62
     0    -1    -8  1.706E+03  6.429E+01   940.6  1322.6    224.0 0.02306 100  53  100.91
     1    -1     8  1.664E+03  6.315E+01  1490.0  1376.0   1734.8 0.03932  99  60   59.34
     1    -1     8  1.824E+03  6.914E+01  1490.9  1127.7     71.2 0.03933 100  63 -108.32
     1     0    -7  2.540E+02  1.104E+01  1002.4  1380.0    287.6 0.04110 100  54   94.30
    -1     1    -7  2.307E+02  1.020E+01   993.5  1138.5   1826.5 0.03536 100  53  -68.19
    -1     0     7  2.480E+02  1.093E+01  1447.4  1122.0    379.6 0.04104 100  52  -86.36
     0    -1    -7  2.569E+02  1.035E+01   974.4  1309.5    257.2 0.01885  99  48   98.16
     1    -1     7  2.645E+02  1.122E+01  1457.0  1140.3     38.1 0.03529  99  58 -110.77
     1    -1     7  2.463E+02  1.082E+01  1456.3  1363.2   1719.6 0.03529 100  53   58.55
     1     0    -6  4.145E+00  2.628E+00  1036.1  1366.7    309.9 0.03685 100  10   92.55
     0     1     6  1.517E+00  1.586E+00  1441.6  1205.6    494.3 0.01460 100   9  -75.65
    -1     1    -6  7.305E+00  3.079E+00  1027.2  1151.1   1787.6 0.03137  96   9  -65.40
    -1     0     6  5.123E+00  2.660E+00  1413.7  1135.2    386.0 0.03681 100   8  -86.09
     0    -1    -6  3.564E+00  1.580E+00  1008.1  1296.6    304.4 0.01471 100   9   94.20
     1    -1     6  2.452E+00  3.394E+00  1422.6  1350.6   1698.3 0.03133 100   8   57.40
     1     0    -5  4.219E+02  1.682E+01  1069.7  1353.6    335.7 0.03263 100  50   90.59
     0     1     5  4.033E+02  1.543E+01  1407.9  1218.0    566.0 0.01062 100  50  -69.47
    -1     0     5  3.940E+02  1.581E+01  1380.0  1148.3    396.3 0.03261  99  51  -85.55
     1    -1     5  4.859E+02 -1.903E+01  1389.0  1338.4   1668.3 0.02749 100  51   55.78
     1     0    -4  1.944E+01  2.289E+00  1103.3  1340.6    366.4 0.02847 100  24   88.32
     0     1     4  1.831E+01  1.200E+00  1374.3  1229.4    721.8 0.00699 100  23  -55.57
    -1     0     4  1.607E+01  2.136E+00  1346.4  1161.3    412.2 0.02846 100  22  -84.65
     1    -1     4  1.877E+01  2.637E+00  1355.5  1326.7   1626.0 0.02380 100  17   53.57
     1     0    -3  1.427E+03  5.385E+01  1136.8  1327.7    404.6 0.02438 100  47   85.61
     0     1     3  1.408E+03  5.280E+01  1340.7  1236.5   1080.2 0.00468  99  38  -23.04
    -1     0     3  1.455E+03  5.491E+01  1312.8  1174.1    436.6 0.02437 100  47  -83.21
     1    -1     3  1.375E+03  5.168E+01  1322.0  1315.8   1565.5 0.02039 100  43   50.74
     1     0    -2  2.908E+01 -1.922E+00  1170.3  1315.3    454.2 0.02039  98  45   82.17
     0     1     2  3.978E+01  1.830E+00  1307.3  1233.3   1505.7 0.00566  98  35   12.17
    -1     0     2  5.981E+00 -1.023E+00  1279.3  1186.6    474.1 0.02039  79  26  -80.89
     1    -1     2  3.593E+01  2.142E+00  1288.6  1306.1   1478.8 0.01738 100  37   47.65
     1     0     2  8.639E+02  3.240E+01  1304.2  1279.4   1007.7 0.00892 100  42   -0.53
     0     1    -2  9.043E+02  3.421E+01  1173.3  1317.6     69.7 0.02114 100  43  107.74
    -1     1     2  5.604E+02 -2.129E+01  1294.8  1203.9    867.9 0.01495 100  44  -54.05
     0    -1     2  7.971E+02  3.025E+01  1275.9  1318.0   1865.5 0.02114 100  43   71.69
     1    -1    -2  8.192E+02  3.092E+01  1154.9  1298.0    840.6 0.01495 100  45   56.30
     1     0     3  1.818E+01  1.280E+00  1337.6  1281.2   1257.0 0.00945  98  26   16.75
     0     1    -3  2.053E+01  2.077E+00  1139.8  1331.0     86.2 0.02539 100  26  106.94
    -1     1     3  1.600E+01  1.491E+00  1328.3  1196.7    746.8 0.01726 100  25  -60.57
     0    -1     3  1.613E+01  2.319E+00  1309.3  1331.6   1880.4 0.02539 100  18   72.41
     0    -1     3  2.014E+01  1.963E+00  1309.9  1170.9    117.0 0.02539 100  28 -104.71
     1    -1    -3  1.724E+01  1.561E+00  1121.4  1305.2    701.6 0.01727 100  27   64.56
     1     0     4  1.292E+03  4.842E+01  1371.1  1288.3   1444.7 0.01166 100  47   32.25
     0     1    -4  1.354E+03  5.121E+01  1106.2  1344.4     95.5 0.02968 100  49  106.70
    -1     1     4  1.250E+03  4.714E+01  1361.8  1187.4    660.6 0.02023 100  49  -65.96
     0    -1     4  1.279E+03  4.842E+01  1343.5  1157.5    139.4 0.02967 100  57 -103.26
     0    -1     4  1.313E+03  4.975E+01  1342.8  1345.2   1888.5 0.02967 100  49   72.57
     1    -1    -4  1.277E+03  4.820E+01  1087.8  1314.5    596.2 0.02025 100  52   71.78
     1     0     5  2.075E+01  2.394E+00  1404.7  1298.4   1561.6 0.01482  98  14   42.15
     0     1    -5  1.788E+01  3.079E+00  1073.4  1142.9   1950.6 0.03399 100  19  -77.24
     0     1    -5  1.732E+01  2.681E+00  1072.6  1357.9    100.2 0.03399 100  18  106.73
    -1     1     5  1.719E+01  2.155E+00  1395.4  1176.8    600.3 0.02363 100  18  -69.94
     0    -1     5  1.855E+01  2.636E+00  1377.1  1144.0    158.4 0.03396 100  18 -101.98
     0    -1     5  1.804E+01  3.266E+00  1376.3  1358.9   1892.4 0.03396  99  16   72.49
     1    -1    -5  1.821E+01  2.197E+00  1054.3  1325.1    516.7 0.02367 100  21   77.59
     1     0     6  2.942E+03  1.101E+02  1438.3  1310.0   1632.8 0.01845 100  53   48.16
     0     1    -6  2.945E+03  1.108E+02  1039.9  1129.2   1966.6 0.03831 100  55  -78.38
     0     1    -6  3.063E+03  1.151E+02  1039.0  1371.4    101.9 0.03831 100  63  106.93
    -1     1     6  2.828E+03  1.061E+02  1429.1  1165.4    558.0 0.02729  99  53  -72.78
     0    -1     6  3.003E+03  1.129E+02  1410.7  1130.6    175.1 0.03828 100  58 -100.80
     0    -1     6  2.857E+03  1.075E+02  1409.9  1372.6   1893.4 0.03828 100  56   72.25
     1    -1    -6  2.894E+03  1.086E+02  1020.6  1336.6    455.5 0.02735  98  51   82.21
     1     0     7  7.489E+01  4.276E+00  1472.5  1181.4     65.2 0.02231  94  40 -110.28
     1     0     7  5.773E+01  4.337E+00  1472.0  1322.2   1677.5 0.02231  95  31   51.89
     0     1    -7  6.765E+01  5.255E+00  1006.2  1115.4   1981.1 0.04264 100  31  -79.45
     0     1    -7  7.863E+01  5.092E+00  1005.3  1384.9    101.5 0.04264 100  40  107.24
    -1     1     7  7.364E+01  4.317E+00  1462.9  1153.5    528.0 0.03111 100  39  -74.79
     0    -1     7  7.497E+01  5.054E+00  1444.5  1117.1    190.2 0.04259 100  38  -99.69
     0    -1     7  6.325E+01  5.354E+00  1443.5  1386.3   1892.5 0.04259 100  30   71.90
     1     0     8  3.264E+02  1.319E+01  1506.3  1169.0    110.3 0.02630  99  58 -106.39
     1     0     8  2.912E+02  1.212E+01  1505.8  1334.9   1706.4 0.02630 100  57   54.25
     0     1    -8  2.524E+02 -1.205E+01   972.5  1101.7   1994.6 0.04699  81  60  -80.49
     0     1    -8  3.297E+02  1.404E+01   971.5  1398.4     99.6 0.04700 100  61  107.64
    -1     1     8  2.930E+02  1.232E+01  1496.8  1141.3    506.7 0.03506 100  56  -76.18
     1    -1    -8  2.991E+02  1.255E+01   953.1  1360.9    367.1 0.03516 100  52   89.08
     1     0     9  1.133E+02  5.918E+00  1540.3  1156.4    145.6 0.03036 100  47 -103.35
     1     0     9  1.227E+02  6.764E+00  1539.7  1347.7   1725.3 0.03036 100  42   55.76
     0     1    -9  1.157E+02  6.831E+00   937.6  1411.9     96.6 0.05135 100  45  108.10
    -1     1     9  9.768E+01  5.724E+00  1530.7  1128.8    491.4 0.03907 100  40  -77.14
     0    -1     9  1.009E+02  6.562E+00  1512.3  1090.2    217.1 0.05126 100  43  -97.60
     0    -1     9  1.160E+02  7.978E+00  1511.2  1413.7   1886.7 0.05126 100  35   70.99
     1    -1    -9  9.738E+01  5.763E+00   919.2  1373.4    333.7 0.03920 100  41   91.75
     1     0    10  1.002E+02  6.730E+00  1573.7  1360.7   1737.7 0.03447  97  32   56.71
     1     0    10  8.663E+01  5.506E+00  1574.4  1143.6    174.6 0.03448 100  35 -100.86
     0     1   -10  8.286E+01  6.243E+00   903.6  1425.5     92.6 0.05572 100  35  108.61
    -1     1    10  1.163E+02 -6.728E+00  1564.8  1116.2    480.7 0.04313 100  41  -77.76
    -1     0   -10  9.004E+01  5.930E+00   876.3  1140.6   1956.7 0.03468 100  33  -77.64
     0    -1    10  1.075E+02  8.320E+00  1545.1  1427.4   1882.4 0.05559 100  34   70.46
     0    -1    10  1.053E+02  7.038E+00  1546.4  1076.7    229.5 0.05560 100  42  -96.61
     1    -1   -10  9.851E+01  6.016E+00   885.1  1386.1    304.9 0.04330 100  39   94.07
     1     0    11  5.257E+01  6.351E+00  1607.8  1373.7   1745.6 0.03862  97  19   57.28
     1     0    11  6.365E+01  5.270E+00  1608.7  1130.9    199.2 0.03862 100  27  -98.73
     0     1   -11  6.236E+01  6.089E+00   869.4  1439.0     88.0 0.06008 100  28  109.16
    -1     1    11  6.072E+01  5.316E+00  1599.1  1103.6    473.4 0.04725 100  26  -78.14
    -1     0   -11  4.692E+01  5.232E+00   842.2  1127.4   1981.7 0.03886  98  19  -79.79
     0    -1    11  5.436E+01  6.178E+00  1580.6  1063.3    241.3 0.05995  88  29  -95.64
     0    -1    11  4.777E+01  7.784E+00  1579.2  1441.1   1877.5 0.05994 100  19   69.88
     1    -1   -11  5.262E+01  4.933E+00   851.0  1398.9    279.5 0.04744 100  25   96.13
     1     0    12  1.873E+02  1.040E+01  1642.1  1386.7   1750.2 0.04277  98  44   57.57
     1     0    12  2.281E+02  1.078E+01  1643.1  1118.1    220.7 0.04278 100  53  -96.86
     0     1   -12  2.253E+02  1.151E+01   835.1  1452.4     82.8 0.06447 100  56  109.75
    -1     1    12  2.180E+02  1.076E+01  1633.4  1090.9    468.7 0.05138 100  49  -78.33
     0    -1    12  1.907E+02  1.204E+01  1613.5  1454.7   1872.1 0.06428 100  40   69.28
     1    -1   -12  2.154E+02  1.040E+01   816.6  1411.7    256.8 0.05162  99  51   97.99
     1     0    13  1.179E+01  4.781E+00  1677.6  1105.3    239.9 0.04694 100   8  -95.18
     1     0    13  2.134E+01  7.100E+00  1676.6  1399.8   1752.4 0.04693  99   7   57.66
    -1     1    13  2.903E+01  5.139E+00  1668.0  1078.1    466.0 0.05554 100  14  -78.36
     0    -1    13  1.162E+01  5.936E+00  1649.5  1036.6    263.9 0.06864 100   9  -93.74
     1    -1   -13  1.589E+01  4.790E+00   782.2  1424.6    236.2 0.05582 100  11   99.70
     1     0    14  1.561E+01  5.158E+00  1712.4  1092.5    257.5 0.05112  99  11  -93.64
     1     0    14  2.595E+01  7.359E+00  1711.3  1412.8   1752.8 0.05111  98  10   57.59
    -1     1    14  2.103E+01  5.507E+00  1702.7  1065.4    465.0 0.05971  99  12  -78.27
     0    -1    14  1.305E+01  6.729E+00  1684.2  1023.3    274.7 0.07299 100   9  -92.81
     1    -1   -14  2.098E+01  5.131E+00   747.5  1437.4    217.2 0.06004 100  11  101.29
     1     0    15  1.320E+03  5.143E+01  1747.3  1079.8    273.8 0.05528 100  72  -92.21
     1     0    15  1.431E+03  5.571E+01  1746.1  1425.7   1751.7 0.05527  98  74   57.40
     0     1   -15  1.310E+03  5.176E+01   731.3  1492.7     64.7 0.07764 100  77  111.67
    -1     1    15  1.426E+03  5.632E+01  1736.2  1452.8   1985.3 0.06389  96  69   75.99
     0    -1    15  1.404E+03  5.585E+01  1717.3  1495.3   1853.4 0.07734  99  72   67.32
     0    -1    15  1.382E+03  5.489E+01  1719.0  1010.0    285.4 0.07736 100  69  -91.89
     1    -1   -15  1.289E+03  5.044E+01   712.7  1450.3    199.5 0.06427 100  72  102.78
     1     0    16 -5.720E-01  6.214E+00  1782.5  1067.2    289.1 0.05945  99  -9  -90.86
     1     0    16  1.038E+01  8.639E+00  1781.2  1438.6   1749.5 0.05944  98   7   57.11
     0     1   -16  1.557E+01  8.120E+00   696.3  1506.0     58.1 0.08205 100   7  112.35
    -1     1    16  4.630E+00  6.470E+00  1772.8  1040.0    466.7 0.06809  97   8  -77.80
     0    -1    16  3.386E+00  1.023E+01  1752.3  1508.8   1846.6 0.08169 100   6   66.63
     0    -1    16 -7.061E+00  8.166E+00  1754.1   996.8    295.8 0.08171 100  -8  -90.98
     1    -1   -16  1.039E+01  6.904E+00   677.6  1463.1    182.9 0.06851  95   8  104.19
     1     0    17  1.230E+03  4.900E+01  1816.5  1451.4   1746.3 0.06362  98  73   56.75
     0     1   -17  1.218E+03  4.899E+01   661.0  1519.3     51.2 0.08646 100  76  113.04
    -1     1    17  1.153E+03  4.610E+01  1808.1  1027.4    469.0 0.07228 100  70  -77.46
     0    -1    17  1.179E+03  4.838E+01  1787.6  1522.2   1839.6 0.08605 100  70   65.92
     0    -1    17  1.226E+03  4.983E+01  1789.5   983.7    306.2 0.08607 100  68  -90.08
     1     0    18 -1.311E+01  1.174E+01  1852.0  1464.1   1742.4 0.06777  76  -9   56.32
     0     1   -18  2.276E+01  1.030E+01   625.6  1532.5     44.1 0.09087  98   8  113.75
    -1     1    18  2.234E+01  1.044E+01  1842.1  1491.4   1937.8 0.07646 100  11   71.92
    -1     1    18  2.832E+01  7.512E+00  1843.7  1014.8    472.1 0.07648 100  10  -77.06
     0    -1    18  1.374E+01  1.270E+01  1823.0  1535.5   1832.3 0.09041 100   6   65.19
     0    -1    18  2.274E+01  9.313E+00  1825.0   970.6    316.4 0.09043 100   9  -89.17
     1    -1   -18  1.382E+01  8.424E+00   606.9  1488.7    152.1 0.07702  97   8  106.84
     1     0    19  1.623E+01  7.647E+00  1889.4  1029.8    330.7 0.07194 100   9  -87.15
     0     1   -19  9.137E+00  1.095E+01   589.9  1545.7     36.8 0.09529 100   7  114.48
    -1     1    19  1.623E+00  1.112E+01  1877.8  1504.2   1923.3 0.08066 100   7   70.66
    -1     1    19  1.156E+01  7.681E+00  1879.6  1002.3    475.9 0.08067 100   9  -76.61
     0    -1    19  2.934E+01  9.576E+00  1860.8   957.6    326.5 0.09479 100   9  -88.27
     0    -1    19  2.722E+01  1.354E+01  1858.8  1548.7   1824.9 0.09477 100   7   64.46
     1    -1   -19  1.933E+01  8.772E+00   571.2  1501.3    137.7 0.08128 100   9  108.09
     1     0    20  6.207E+01  1.365E+01  1923.9  1489.3   1732.6 0.07607  99  10   55.30
     1     0    20  9.002E+01  9.974E+00  1925.5  1017.5    343.6 0.07608 100  20  -85.99
     0     1   -20  6.474E+01  1.249E+01   553.9  1558.8     29.4 0.09971 100  14  115.21
    -1     1    20  6.523E+01  9.460E+00  1915.7   989.9    480.2 0.08486 100  15  -76.11
    -1     1    20  6.085E+01  1.369E+01  1913.9  1516.8   1909.3 0.08484  98  14   69.44
     0    -1    20  1.028E+02  1.661E+01  1894.7  1561.9   1817.3 0.09912 100  12   63.71
     0    -1    20  7.661E+01  1.159E+01  1896.9   944.7    336.6 0.09915 100  17  -87.37
     1    -1   -20  7.669E+01  1.100E+01   535.2  1514.0    123.8 0.08555 100  15  109.30
     1     0    21  2.183E+01  9.309E+00  1962.0  1005.3    356.2 0.08021 100   9  -84.85
     1     0    21  3.605E+01  1.385E+01  1960.2  1501.7   1727.0 0.08019 100   8   54.73
     0     1   -21  6.212E+00  1.249E+01   517.7  1571.8     21.8 0.10413 100   5  115.96
    -1     1    21  8.811E+00  1.447E+01  1950.2  1529.4   1895.8 0.08903  98   7   68.25
    -1     1    21  2.458E+01  9.120E+00  1952.1   977.6    485.0 0.08905 100  11  -75.58
     0    -1    21  2.392E+01  1.121E+01  1933.3   931.9    346.6 0.10351 100   8  -86.47
     0    -1    21  1.456E+00  1.595E+01  1931.0  1575.0   1809.6 0.10348  99   7   62.95
     1    -1   -21  1.937E+01  1.175E+01   498.9  1526.5    110.3 0.08981  95   8  110.48
     1     0    22  1.036E+01  9.881E+00  1998.7   993.3    368.4 0.08433 100   9  -83.74
     1     0    22  1.794E+01  1.219E+01  1996.9  1514.0   1721.0 0.08430 100   6   54.12
     0     1   -22 -9.203E+00  1.126E+01   481.2  1584.7     14.0 0.10856  99  -6  116.72
    -1     1    22  8.692E+00  1.004E+01  1988.9   965.4    490.2 0.09323  99   8  -75.00
    -1     1    22 -2.178E+00  1.374E+01  1986.8  1541.9   1882.6 0.09320 100  -7   67.09
     0    -1    22 -4.385E+00  1.687E+01  1967.6  1588.0   1801.7 0.10783  82  -8   62.18
     1    -1   -22  1.099E+01  1.106E+01   462.3  1538.9     97.2 0.09406 100   8  111.64
     1     0    23 -2.546E+00  1.242E+01  2033.9  1526.2   1714.6 0.08841 100  -6   53.47
     1     0    23  1.066E+01  1.090E+01  2035.8   981.4    380.5 0.08843 100   8  -82.64
     0     1   -23  3.700E+00  1.096E+01   444.3  1597.5      6.1 0.11299  83   6  117.49
    -1     1    23  6.619E+00  1.147E+01  2025.9   953.3    495.9 0.09739  99   7  -74.40
    -1     1    23  7.617E+00  1.349E+01  2023.8  1554.2   1869.7 0.09736 100   6   65.94
     0    -1    23  9.481E+00  1.479E+01  2004.5  1600.8   1793.7 0.11217 100   6   61.40
     0    -1    23  2.017E+01  1.301E+01  2006.9   906.5    366.5 0.11221 100   6  -84.67
     1    -1   -23  1.650E+01  1.001E+01   425.4  1551.3     84.4 0.09832 100   8  112.78
     1     0    24  1.257E+01  1.137E+01  2073.2   969.7    392.4 0.09251 100   6  -81.56
     1     0    24 -1.163E+01  1.199E+01  2071.2  1538.2   1707.9 0.09248 100  -7   52.80
    -1     1    24  3.444E+00  1.185E+01  2063.3   941.4    501.9 0.10155  98   7  -73.77
    -1     1    24  8.899E+00  1.383E+01  2061.1  1566.4   1857.0 0.10152 100   7   64.81
     0    -1    24  2.677E+00  1.329E+01  2044.3   894.0    376.4 0.11655 100   8  -83.77
     0    -1    24 -1.031E+01  1.435E+01  2041.7  1613.6   1785.5 0.11651 100  -7   60.60
     1    -1   -24  3.543E-01  9.116E+00   388.2  1563.5     71.8 0.10258 100   8  113.90
     1     0    25  3.485E+01  1.189E+01  2108.9  1550.0   1700.8 0.09653 100   7   52.10
     1     0    25 -2.390E+01 -1.178E+01  2111.0   958.1    404.1 0.09657  95  -8  -80.48
    -1     1    25  3.441E+01  1.395E+01  2098.8  1578.5   1844.6 0.10566 100   8   63.70
    -1     1    25 -2.485E+00  1.219E+01  2101.0   929.6    508.2 0.10570  99  -7  -73.11
     0    -1    25 -1.586E+01  1.348E+01  2081.9   881.7    386.4 0.12090 100  -9  -82.86
     0    -1    25  1.145E+01  1.386E+01  2079.3  1626.3   1777.2 0.12085 100   5   59.80
     1    -1   -25  9.587E+00  9.701E+00   350.6  1575.6     59.5 0.10682 100   6  115.01
     1     0    26  3.856E+00  1.199E+01  2149.2   946.7    415.7 0.10061  98   7  -79.41
     1     0    26 -8.718E+00  1.084E+01  2147.0  1561.7   1693.5 0.10057 100  -5   51.38
    -1     1    26  1.299E+00  1.346E+01  2136.8  1590.4   1832.3 0.10979 100   6   62.59
    -1     1    26 -9.762E+00  1.260E+01  2139.2   917.9    514.9 0.10983 100  -7  -72.43
     0    -1    26  1.952E+01  1.311E+01  2117.3  1638.8   1768.9 0.12518 100   8   58.99
     0    -1    26 -4.972E+00  1.355E+01  2120.0   869.4    396.3 0.12524 100  -7  -81.95
     1    -1   -26  7.657E+00  1.050E+01   312.6  1587.5     47.3 0.11105  99   8  116.11
     1     1     0  3.056E+02 -1.202E+01  1252.7  1320.8    306.2 0.02206 100  45   93.60
     1    -2     0  3.532E+02 -1.375E+01  1206.1  1323.8   1478.4 0.02304 100  51   46.36
     2    -1     0  3.869E+02  1.505E+01  1234.2  1325.6    913.1 0.02357 100  56   49.78
     1     1    -1  4.705E+02  1.827E+01  1219.2  1334.2    289.1 0.02632 100  41   93.65
     1     1     1  4.563E+02  1.751E+01  1286.2  1307.5    327.2 0.01782 100  41   94.50
     1    -2    -1  4.443E+02  1.707E+01  1172.7  1316.1   1382.2 0.02066 100  46   36.07
     1    -2     1  4.372E+02  1.698E+01  1239.5  1333.1   1552.1 0.02594  98  46   53.65
     2    -1     1  4.255E+02  1.642E+01  1267.6  1322.6   1014.7 0.02260 100  50   37.95
     2    -1    -1  4.284E+02  1.668E+01  1200.8  1330.9    819.6 0.02528 100  50   58.70
    -2     1     2  1.595E+02  6.822E+00  1282.4  1163.9    759.8 0.02756 100  52  -63.01
     1     1    -2  1.522E+02  6.667E+00  1185.7  1347.7    274.4 0.03061 100  55   94.25
     1     1     2  1.373E+02 -5.610E+00  1319.7  1294.4    355.9 0.01364 100  46  -83.36
     1    -2    -2  1.839E+02 -7.397E+00  1139.3  1310.7   1261.5 0.01898  99  53   31.18
     1    -2     2  1.980E+02 -8.336E+00  1272.9  1343.5   1607.7 0.02920 100  57   57.03
     2    -1     2  1.973E+02  7.962E+00  1301.1  1322.1   1118.8 0.02242 100  60   30.34
    -1     2     2  2.166E+02  8.619E+00  1310.4  1191.2   1294.3 0.01897  98  49  -28.50
    -1    -1     2  1.022E+02 -4.823E+00  1263.9  1154.2    294.7 0.03061 100  51  -93.50
     2    -1    -2  1.445E+02 -6.299E+00  1167.3  1338.0    737.2 0.02757 100  56   64.25
    -2     1     3  4.130E+02  1.634E+01  1315.9  1155.3    699.0 0.03031  99  51  -66.27
     1     1    -3  4.311E+02  1.709E+01  1152.2  1361.2    261.2 0.03492 100  47   95.08
     1     1     3  4.052E+02  1.542E+01  1353.2  1281.7    401.6 0.00958 100  45  -79.23
     1    -2    -3  3.954E+02  1.524E+01  1105.8  1308.0   1120.5 0.01819 100  44   34.57
     1    -2     3  4.385E+02  1.735E+01  1306.3  1354.8   1649.6 0.03271  97  49   58.81
     2    -1     3  4.126E+02  1.596E+01  1334.6  1324.3   1218.0 0.02307 100  47   29.05
    -1     2    -3  4.372E+02  1.728E+01  1143.3  1147.1   1680.1 0.03272 100  44  -60.70
    -1     2     3  4.175E+02  1.603E+01  1343.9  1193.9   1175.3 0.01818 100  41  -29.65
    -1    -1     3  4.435E+02  1.759E+01  1297.4  1140.7    289.7 0.03491 100  50  -93.52
     2    -1    -3  4.072E+02  1.612E+01  1133.8  1346.5    666.1 0.03032 100  53   68.53
    -2     1     4  6.666E+03  2.492E+02  1349.4  1145.7    650.9 0.03340 100  51  -68.82
     1     1    -4  6.872E+03  2.569E+02  1118.7  1374.7    248.9 0.03923 100  52   95.98
     1    -2    -4  6.676E+03  2.492E+02  1072.3  1308.6    972.2 0.01842 100  47   42.91
     1    -2     4  6.833E+03  2.553E+02  1339.8  1366.6   1681.3 0.03641 100  50   59.99
     2    -1     4  7.242E+03  2.702E+02  1368.1  1328.8   1306.6 0.02448 100  49   31.19
    -1     2    -4  6.779E+03  2.533E+02  1109.9  1135.3   1723.0 0.03643 100  47  -62.94
    -1     2     4  6.681E+03  2.493E+02  1377.4  1193.4   1054.8 0.01838 100  44  -35.22
    -1    -1     4  7.074E+03  2.645E+02  1331.0  1127.2    287.7 0.03922 100  54  -93.47
     2    -1    -4  6.803E+03  2.543E+02  1100.3  1356.2    605.4 0.03341 100  51   72.28
    -2     1     5  2.142E+03  8.090E+01  1383.0  1135.3    613.1 0.03673 100  53  -70.87
     1     1    -5  2.157E+03  8.151E+01  1085.1  1388.3    237.4 0.04357 100  54   96.90
     1    -2    -5  2.134E+03  8.006E+01  1038.7  1312.2    832.9 0.01961 100  51   52.70
     1    -2     5  2.246E+03  8.466E+01  1373.3  1378.8   1705.2 0.04024  99  53   60.83
     2    -1     5  2.460E+03  9.226E+01  1401.6  1335.4   1381.5 0.02652 100  54   34.45
    -1     2    -5  2.323E+03  8.758E+01  1076.4  1123.0   1759.7 0.04026 100  50  -64.98
    -1     2     5  2.170E+03  8.137E+01  1411.0  1189.8    944.7 0.01956 100  48  -42.13
    -1    -1     5  2.138E+03  8.088E+01  1364.6  1113.6    287.7 0.04355 100  56  -93.33
     2    -1    -5  2.208E+03  8.334E+01  1066.7  1366.6    553.4 0.03676 100  56   75.67
    -2     1     6  1.366E+03  5.213E+01  1416.7  1124.3    583.5 0.04027 100  56  -72.50
     1     1    -6  1.414E+03  5.401E+01  1051.5  1401.9    226.4 0.04792 100  59   97.82
     1     1     6  1.430E+03  5.421E+01  1454.2  1234.9     55.4 0.00533  97  49 -114.55
     1    -2    -6  1.376E+03  5.195E+01  1005.1  1318.4    712.8 0.02162 100  55   61.89
     1    -2     6  1.455E+03  5.540E+01  1406.9  1391.3   1723.3 0.04417 100  57   61.45
     2    -1     6  1.473E+03  5.558E+01  1435.3  1343.5   1442.7 0.02906 100  56   37.74
    -1     2    -6  1.451E+03  5.525E+01  1042.8  1110.5   1791.6 0.04421 100  55  -66.87
    -1     2     6  1.378E+03  5.198E+01  1444.7  1183.7    852.4 0.02154 100  54  -48.60
    -1    -1     6  1.446E+03  5.531E+01  1398.3  1100.0    289.4 0.04789 100  59  -93.09
     2    -1    -6  1.419E+03  5.407E+01  1033.1  1377.7    508.6 0.04031 100  56   78.73
    -2     1     7  3.440E+01  3.769E+00  1450.5  1112.8    560.3 0.04395 100  24  -73.78
     1     1    -7  4.290E+01  4.289E+00  1017.8  1415.5    215.7 0.05228 100  29   98.74
     1     1     7  4.210E+01  2.747E+00  1487.8  1280.0   1507.8 0.00893 100  23   31.59
     1     1     7  4.150E+01  2.311E+00  1488.0  1223.7    180.3 0.00893  99  27 -102.14
     1    -2    -7  3.679E+01  2.960E+00   971.4  1326.5    614.4 0.02423 100  24   69.71
     1    -2     7  3.423E+01  5.251E+00  1440.6  1404.0   1737.0 0.04817 100  18   61.87
     1    -2     7  3.766E+01  4.407E+00  1441.6  1099.4     27.7 0.04818 100  24 -110.57
     2    -1     7  3.890E+01  4.346E+00  1469.0  1352.8   1491.6 0.03199 100  20   40.64
    -1     2    -7  3.026E+01  4.738E+00  1009.2  1097.7   1819.8 0.04822 100  18  -68.65
    -1    -1     7  3.340E+01  4.143E+00  1432.0  1086.5    292.2 0.05224 100  22  -92.77
     2    -1    -7  3.499E+01  3.785E+00   999.3  1389.2    469.4 0.04401 100  23   81.50
    -2     1     8  7.557E+01  5.532E+00  1484.3  1101.1    542.2 0.04774  85  40  -74.77
     1     1     8  6.726E+01  3.371E+00  1521.8  1211.3    233.5 0.01290 100  34  -96.94
     1     1     8  7.111E+01  3.956E+00  1521.6  1292.7   1613.9 0.01290 100  32   42.09
     1    -2    -8  7.561E+01  4.362E+00   937.5  1335.9    535.1 0.02727 100  37   76.13
    -2     1    -8  6.819E+01  5.262E+00   947.1  1138.6   1675.5 0.03530 100  29  -56.54
     2    -1     8  6.557E+01  5.449E+00  1502.8  1362.9   1530.4 0.03519 100  27   43.04
    -1     2    -8  5.778E+01  6.071E+00   975.5  1084.8   1845.1 0.05231 100  28  -70.32
    -1     2     8  7.540E+01  4.184E+00  1512.3  1166.4    722.5 0.02712 100  39  -58.21
    -1    -1     8  7.209E+01  5.713E+00  1465.9  1072.9    295.9 0.05659 100  36  -92.39
     2    -1    -8  6.393E+01  4.940E+00   965.5  1401.0    435.0 0.04782 100  33   84.01
    -2     1     9  2.167E+02  1.038E+01  1518.3  1089.0    528.1 0.05163 100  53  -75.51
     1     1    -9  2.426E+02  1.151E+01   950.1  1442.7    195.3 0.06103  99  56  100.54
     1     1     9  2.385E+02  9.663E+00  1555.9  1198.6    265.0 0.01700 100  53  -93.89
     1     1     9  2.311E+02  9.716E+00  1555.5  1305.6   1668.4 0.01700  98  53   47.46
     1    -2    -9  2.191E+02  9.545E+00   903.6  1346.2    470.8 0.03061  99  50   81.38
     1    -2     9  2.717E+02 -1.279E+01  1509.4  1074.0     76.8 0.05636 100  59 -107.26
     1    -2     9  2.200E+02  1.144E+01  1508.2  1429.9   1754.5 0.05635 100  48   62.28
    -2     1    -9  2.130E+02  9.976E+00   913.2  1127.7   1726.1 0.03874 100  53  -60.39
     2    -1     9  2.335E+02  1.093E+01  1536.7  1373.7   1560.9 0.03860  99  49   44.98
    -1     2    -9  2.079E+02  1.083E+01   941.7  1071.8   1868.0 0.05644 100  51  -71.90
    -1     2     9  2.169E+02  9.311E+00  1546.3  1156.2    679.4 0.03043 100  57  -61.45
    -1    -1     9  2.052E+02  1.133E+01  1498.4  1444.5   1987.4 0.06095 100  46   78.68
     2    -1    -9  2.237E+02  1.045E+01   931.6  1413.1    404.2 0.05173 100  54   86.31
    -2     1    10  4.336E+01  5.032E+00  1552.4  1076.8    517.3 0.05559 100  23  -76.04
     1     1   -10  4.824E+01  5.547E+00   916.1  1456.3    185.4 0.06543 100  25  101.43
     1     1    10  5.253E+01  4.417E+00  1589.5  1318.7   1699.1 0.02113 100  20   50.49
     1     1    10  3.893E+01  3.223E+00  1590.0  1185.8    287.6 0.02113 100  21  -91.74
     1    -2   -10  4.397E+01  3.989E+00   869.5  1357.2    417.9 0.03416 100  21   85.72
     1    -2    10  5.165E+01  7.259E+00  1542.2  1443.0   1759.6 0.06051 100  17   62.31
    -2     1   -10  4.634E+01  5.562E+00   879.3  1116.4   1769.8 0.04235 100  18  -63.78
     2    -1    10  6.149E+01  6.386E+00  1570.7  1385.0   1584.9 0.04218  99  19   46.50
    -1     2    10  4.755E+01  3.883E+00  1580.4  1145.4    646.5 0.03394 100  24  -63.89
    -1    -1    10  3.699E+01  7.209E+00  1532.4  1458.2   1977.1 0.06532 100  17   77.77
     2    -1   -10  4.598E+01  4.953E+00   897.6  1425.4    376.5 0.05571 100  24   88.43
    -2     1    11  2.047E+02  1.061E+01  1586.6  1064.5    509.2 0.05959  98  50  -76.41
     1     1    11  2.087E+02  9.076E+00  1624.3  1173.0    305.7 0.02527  98  50  -90.03
     1     1    11  1.792E+02  8.649E+00  1623.7  1331.7   1717.1 0.02527  98  46   52.28
     1    -2   -11  2.001E+02  9.260E+00   835.3  1368.5    373.7 0.03786 100  48   89.37
     1    -2    11  1.874E+02  1.159E+01  1576.3  1456.1   1763.0 0.06469 100  42   62.23
    -2     1   -11  1.799E+02  9.641E+00   845.2  1104.7   1808.0 0.04607  99  47  -66.79
     2    -1    11  2.043E+02  1.006E+01  1605.9  1108.0     22.6 0.04587 100  53 -111.94
     2    -1    11  1.956E+02  1.070E+01  1604.9  1396.6   1603.7 0.04586  99  44   47.68
    -1     2    11  1.957E+02  9.079E+00  1614.7  1134.1    621.5 0.03759  99  50  -65.71
    -1    -1    11  2.062E+02  1.113E+01  1568.1  1032.3    310.7 0.06971 100  52  -90.95
     2    -1   -11  1.953E+02  9.984E+00   863.4  1437.8    351.3 0.05975 100  49   90.39
     1     1    12  1.976E+02  9.705E+00  1658.0  1344.7   1727.6 0.02942  98  45   53.33
     1     1    12  1.924E+02  8.833E+00  1658.7  1160.2    321.1 0.02942  99  48  -88.57
     1    -2   -12  1.887E+02  9.114E+00   801.0  1380.2    336.0 0.04167 100  47   92.49
     1    -2    12  2.083E+02  1.155E+01  1612.1  1035.3    136.5 0.06891 100  50 -102.90
    -2     1   -12  1.995E+02  1.083E+01   810.9  1092.7   1841.7 0.04989 100  48  -69.49
     2    -1    12  2.113E+02  1.086E+01  1640.3  1096.4     56.4 0.04965 100  48 -109.24
     2    -1    12  2.176E+02  1.181E+01  1639.2  1408.4   1618.2 0.04964 100  43   48.57
    -1     2   -12  2.154E+02  1.204E+01   839.5  1032.1   1926.6 0.06907 100  48  -76.19
    -1     2    12  2.084E+02  9.834E+00  1649.1  1122.6    602.6 0.04136 100  50  -67.06
    -1    -1    12  2.107E+02  1.403E+01  1600.8  1485.8   1957.0 0.07408  82  47   75.97
    -1    -1    12  1.953E+02  1.122E+01  1602.4  1018.8    316.6 0.07409 100  50  -90.40
     2    -1   -12  1.986E+02  1.043E+01   829.1  1450.4    328.1 0.06383 100  48   92.21
    -2     1    13  1.776E+02  1.033E+01  1655.5  1039.5    499.0 0.06774  99  45  -76.73
     1     1   -13  1.809E+02  1.070E+01   813.2  1497.1    156.4 0.07866 100  47  104.05
     1     1    13  1.992E+02  9.463E+00  1693.3  1147.5    335.0 0.03355  88  50  -87.26
     1     1    13  2.193E+02  1.065E+01  1692.6  1357.7   1733.4 0.03355  98  48   53.92
     1    -2   -13  1.976E+02  9.649E+00   766.5  1392.1    303.2 0.04555 100  49   95.21
     1    -2    13  1.938E+02  1.192E+01  1646.6  1022.3    153.9 0.07314  99  44 -101.57
    -2     1   -13  2.000E+02  1.142E+01   776.5  1080.6   1871.8 0.05379 100  44  -71.93
     2    -1    13  1.853E+02  1.055E+01  1674.8  1084.6     86.7 0.05349 100  44 -106.79
     2    -1    13  2.202E+02  1.229E+01  1673.7  1420.4   1629.4 0.05349 100  41   49.22
    -1     2   -13  2.100E+02  1.236E+01   805.2  1018.8   1943.8 0.07332  99  47  -77.50
    -1     2    13  1.882E+02  9.391E+00  1683.7  1110.8    588.3 0.04520 100  47  -68.04
    -1    -1    13  1.971E+02  1.324E+01  1635.2  1499.5   1947.2 0.07848  99  42   75.08
    -1    -1    13  1.953E+02  1.183E+01  1636.9  1005.3    322.7 0.07849 100  45  -89.82
     2    -1   -13  1.573E+02 -9.452E+00   794.7  1463.0    306.6 0.06796  98  44   93.93
    -2     1    14  1.676E+02  1.034E+01  1690.2  1027.0    496.4 0.07186 100  40  -76.72
     1     1   -14  1.575E+02  1.032E+01   778.6  1510.6    147.0 0.08310 100  42  104.92
     1     1    14  1.643E+02  9.483E+00  1727.2  1370.6   1735.9 0.03767  97  39   54.19
     1     1    14  1.701E+02  8.599E+00  1728.1  1134.8    347.9 0.03768 100  45  -86.06
     1    -2   -14  1.497E+02  8.336E+00   731.8  1404.1    274.3 0.04949 100  42   97.63
     1    -2    14  1.697E+02  1.250E+01  1679.6  1495.7   1765.0 0.07737 100  33   61.57
     1    -2    14  1.874E+02  1.195E+01  1681.3  1009.4    170.4 0.07738 100  40 -100.28
    -2     1   -14  1.473E+02  1.004E+01   742.0  1068.3   1899.1 0.05774 100  36  -74.16
     2    -1    14  1.519E+02  9.337E+00  1709.6  1072.7    114.0 0.05739 100  39 -104.56
     2    -1    14  1.635E+02  1.149E+01  1708.3  1432.5   1637.8 0.05739 100  33   49.67
    -1     2   -14  1.390E+02  1.101E+01   770.6  1005.5   1960.0 0.07761 100  33  -78.77
    -1     2    14  1.536E+02  8.443E+00  1718.4  1099.0    577.7 0.04908 100  42  -68.73
    -1    -1    14  1.487E+02  1.199E+01  1669.8  1513.2   1937.5 0.08287 100  33   74.20
    -1    -1    14  1.571E+02  1.105E+01  1671.6   991.9    329.2 0.08288 100  39  -89.21
    -2     1    15  1.272E+02  9.502E+00  1725.1  1014.4    495.0 0.07600 100  33  -76.63
     1     1   -15  1.181E+02  9.662E+00   743.8  1524.1    137.5 0.08754 100  34  105.78
     1     1    15  1.271E+02  7.695E+00  1763.1  1122.3    360.0 0.04179 100  34  -84.92
     1     1    15  1.261E+02  9.184E+00  1762.1  1383.4   1736.1 0.04179  97  28   54.23
     1    -2   -15  1.103E+02  7.575E+00   697.0  1416.2    248.3 0.05349  98  33   99.80
     1    -2    15  1.536E+02  1.171E+01  1716.2   996.4    186.2 0.08166 100  32  -99.04
     1    -2    15  1.402E+02  1.279E+01  1714.4  1508.9   1763.6 0.08164 100  25   61.24
     2    -1    15  1.314E+02  1.115E+01  1743.2  1444.8   1644.0 0.06133 100  26   49.96
    -1     2   -15  1.226E+02  1.108E+01   735.9   992.2   1975.5 0.08192 100  28  -79.99
    -1     2    15  1.126E+02  7.514E+00  1753.4  1087.0    570.0 0.05301  99  33  -69.19
    -1    -1    15  1.378E+02  1.100E+01  1706.5   978.4    335.9 0.08728 100  33  -88.58
    -1    -1    15  1.160E+02  1.148E+01  1704.5  1526.8   1927.8 0.08727 100  28   73.32
     2    -1   -15  1.202E+02  9.253E+00   725.2  1488.4    267.7 0.07631  98  35   97.10
    -2     1    16  6.331E+02  2.749E+01  1760.2  1001.8    494.7 0.08017 100  60  -76.46
     1     1   -16  5.543E+02  2.487E+01   708.8  1537.6    128.2 0.09198 100  67  106.64
     1     1    16  6.033E+02  2.478E+01  1798.2  1109.8    371.6 0.04590 100  64  -83.84
     1     1    16  6.367E+02  2.643E+01  1797.2  1396.1   1734.6 0.04590  98  64   54.10
     1    -2   -16  6.102E+02  2.526E+01   661.9  1428.4    224.8 0.05750 100  66  101.78
     1    -2    16  6.368E+02  2.854E+01  1751.3   983.5    201.2 0.08593 100  61  -97.83
     1    -2    16  6.343E+02  2.875E+01  1749.4  1522.1   1761.5 0.08591 100  63   60.85
     2    -1    16  6.567E+02  2.859E+01  1778.2  1457.0   1648.3 0.06531  98  63   50.12
    -1     2   -16  6.024E+02  2.761E+01   701.0   978.9   1990.4 0.08624  92  68  -81.19
    -1     2    16  6.130E+02  2.538E+01  1788.6  1075.1    564.7 0.05697  98  67  -69.46
    -1    -1    16  5.986E+02  2.763E+01  1739.5  1540.4   1918.2 0.09167 100  63   72.44
    -1    -1    16  6.475E+02  2.881E+01  1741.5   965.1    342.8 0.09169 100  61  -87.93
     2    -1   -16  6.026E+02  2.588E+01   690.2  1501.1    249.8 0.08052 100  65   98.58
    -2     1    17  9.072E+01  9.522E+00  1795.5   989.2    495.4 0.08435 100  23  -76.23
     1     1   -17  8.005E+01  1.025E+01   673.7  1551.0    118.8 0.09645 100  22  107.50
     1     1    17  1.125E+02  1.016E+01  1832.6  1408.7   1731.7 0.04998  99  22   53.85
     1     1    17  9.635E+01  7.871E+00  1833.7  1097.5    382.9 0.04998 100  25  -82.78
     1    -2   -17  8.812E+01  8.162E+00   626.6  1440.5    203.1 0.06154 100  24  103.61
     1    -2    17  9.876E+01  1.102E+01  1786.6   970.5    215.7 0.09022 100  23  -96.65
     1    -2    17  1.093E+02  1.383E+01  1784.6  1535.3   1758.8 0.09020 100  21   60.42
    -2     1   -17  1.128E+02  1.116E+01   637.0  1031.1   1968.3 0.06982 100  23  -79.91
     2    -1    17  9.357E+01  9.370E+00  1815.0  1036.8    183.4 0.06932 100  24  -98.79
    -1     2    17  9.066E+01  1.028E+01  1822.6  1443.0   1985.7 0.06094  89  24   74.91
    -1     2    17  7.801E+01  7.935E+00  1824.0  1063.1    561.3 0.06095  85  25  -69.57
    -1    -1    17  9.174E+01  1.258E+01  1774.7  1554.0   1908.7 0.09608 100  19   71.56
    -1    -1    17  1.074E+02  1.109E+01  1776.8   951.8    349.9 0.09610 100  22  -87.26
     2    -1   -17  7.307E+01  8.818E+00   655.0  1513.8    232.8 0.08476 100  22   99.99
    -2     1    18  2.158E+01  8.006E+00  1831.1   976.6    496.9 0.08855 100   9  -75.93
     1     1   -18  2.404E+01  9.781E+00   638.2  1564.4    109.5 0.10092 100  10  108.36
     1     1    18  4.129E+01  9.541E+00  1868.2  1421.2   1727.9 0.05405 100   9   53.50
     1     1    18  3.182E+01  6.765E+00  1869.3  1085.3    393.8 0.05405  98  11  -81.75
     1    -2   -18  3.439E+01  7.706E+00   591.1  1452.7    183.1 0.06560 100  12  105.32
     1    -2    18  2.040E+01  1.337E+01  1820.1  1548.4   1755.4 0.09450 100   7   59.96
     1    -2    18  2.653E+01  9.708E+00  1822.2   957.7    229.8 0.09453 100   8  -95.49
    -2     1   -18  2.224E+01  1.004E+01   601.6  1018.7   1988.3 0.07389  87  10  -81.60
     2    -1    18  2.848E+01  8.277E+00  1850.7  1024.8    203.5 0.07334  99  10  -97.10
    -1     2    18  2.518E+01  9.780E+00  1858.2  1455.2   1965.7 0.06492 100  10   73.20
    -1    -1    18  1.163E+01  1.224E+01  1810.2  1567.5   1899.2 0.10050  99   8   70.69
    -1    -1    18  2.983E+01  9.297E+00  1812.4   938.5    357.2 0.10052 100   9  -86.58
     2    -1   -18  2.244E+01  8.300E+00   619.5  1526.5    216.5 0.08901 100  12  101.36
    -2     1    19 -1.471E+00  1.169E+01  1864.9  1542.3   1988.6 0.09274  95  -8   76.22
    -2     1    19  1.054E+01  8.297E+00  1866.9   964.1    499.1 0.09276 100   8  -75.59
     1     1   -19  6.288E+00  1.054E+01   602.6  1577.8    100.2 0.10539  99   7  109.22
     1     1    19  4.232E+00  1.059E+01  1904.0  1433.5   1723.2 0.05809 100   6   53.07
     1     1    19  8.236E+00  6.915E+00  1905.3  1073.2    404.6 0.05810  95   9  -80.74
     1    -2   -19 -1.228E+00  8.266E+00   555.3  1464.8    164.2 0.06967  85  -8  106.93
     1    -2    19  1.290E+01  9.811E+00  1858.0   944.8    243.4 0.09883 100   7  -94.36
     1    -2    19 -7.289E-01  1.445E+01  1855.8  1561.5   1751.6 0.09880 100  -6   59.46
     2    -1    19 -1.532E-02  8.188E+00  1886.5  1012.8    222.4 0.07736 100  -8  -95.49
     2    -1    19  3.681E-01  1.399E+01  1884.9  1493.7   1652.7 0.07734  98   6   49.94
    -1     2    19 -1.272E+00  6.807E+00  1895.5  1039.3    558.9 0.06892  96  -9  -69.45
    -1    -1    19  7.640E+00  1.346E+01  1845.9  1580.9   1889.7 0.10492  99   9   69.82
    -1    -1    19  1.130E+01  9.336E+00  1848.2   925.3    364.7 0.10495 100   8  -85.88
     2    -1   -19  1.263E-01  8.833E+00   583.8  1539.2    200.9 0.09328 100   9  102.69
    -2     1    20  4.894E+01  9.898E+00  1903.1   951.7    501.9 0.09697 100  12  -75.19
    -2     1    20  5.731E+01  1.440E+01  1900.9  1555.0   1973.3 0.09694 100  10   74.92
     1     1   -20  6.590E+01  1.294E+01   566.6  1591.1     91.0 0.10988 100  14  110.08
     1     1    20  4.918E+01  1.262E+01  1940.1  1445.7   1717.8 0.06212 100  11   52.57
     1    -2    20  4.108E+01  1.130E+01  1894.1   932.1    256.6 0.10315 100  11  -93.25
     1    -2    20  5.859E+01  1.596E+01  1891.8  1574.5   1747.2 0.10312 100  10   58.93
     2    -1    20  3.714E+01  9.235E+00  1922.7  1000.9    240.4 0.08140 100  11  -93.95
     2    -1    20  5.616E+01  1.601E+01  1920.9  1505.9   1652.0 0.08138  98  10   49.71
    -1     2    20  5.832E+01  8.269E+00  1931.7  1027.5    559.6 0.07291  97  16  -69.25
    -1    -1    20  8.307E+01  1.734E+01  1881.8  1594.3   1880.2 0.10934 100  11   68.95
    -1    -1    20  4.875E+01  1.162E+01  1884.2   912.2    372.3 0.10938 100  12  -85.17
     2    -1   -20  6.250E+01  1.105E+01   547.8  1551.9    185.8 0.09756 100  15  103.97
    -2     1    21  4.623E+01  1.594E+01  1937.2  1567.6   1958.6 0.10117 100  10   73.66
    -2     1    21  5.698E+01  1.056E+01  1939.4   939.3    505.3 0.10120 100  14  -74.76
     1     1   -21  4.984E+01  1.368E+01   530.4  1604.3     81.7 0.11437 100  11  110.94
     1    -2   -21  1.560E+01  1.134E+01   482.9  1488.8    129.6 0.07782  96  11  109.92
     1    -2    21  5.547E+01  1.275E+01  1930.4   919.4    269.6 0.10747 100  11  -92.15
     1    -2    21  7.178E+01  1.703E+01  1928.1  1587.5   1742.5 0.10744  97   9   58.38
     2    -1    21  3.775E+01  1.048E+01  1959.1   989.0    257.6 0.08543  99  12  -92.47
     2    -1    21  4.953E+01  1.520E+01  1957.3  1518.0   1650.4 0.08541  98   9   49.42
    -1     2    21  3.269E+01  1.437E+01  1966.5  1491.3   1912.3 0.07689  92  12   68.61
    -1    -1    21  4.534E+01  1.228E+01  1920.6   899.2    380.0 0.11381 100  11  -84.45
    -1    -1    21  1.969E+01  1.732E+01  1918.1  1607.6   1870.8 0.11377 100   8   68.07
     2    -1   -21  6.452E+01  1.156E+01   511.6  1564.5    171.2 0.10185 100  14  105.23
     1     1    22  1.151E+02  1.167E+01  2014.8  1037.8    436.3 0.07011 100  20  -77.76
     1    -2   -22  1.018E+02  1.197E+01   446.3  1500.7    113.5 0.08189  98  22  111.32
     1    -2    22  9.871E+01  1.666E+01  1964.7  1600.4   1737.4 0.11175  98  16   57.80
     1    -2    22  1.019E+02  1.617E+01  1967.1   906.8    282.3 0.11179  83  18  -91.07
     2    -1    22  1.149E+02  1.299E+01  1995.9   977.3    274.1 0.08947 100  22  -91.04
     2    -1    22  1.031E+02  1.455E+01  1994.0  1530.0   1648.0 0.08944  98  17   49.07
    -1     2    22  1.439E+02  1.226E+01  2004.9  1004.1    563.6 0.08089  98  25  -68.61
    -1     2    22  1.473E+02  1.543E+01  2003.2  1503.2   1896.2 0.08086  96  22   67.21
    -1    -1    22  1.213E+02  1.836E+01  1954.6  1620.9   1861.4 0.11820 100  19   67.20
    -1    -1    22  1.586E+02  1.604E+01  1957.2   886.2    387.8 0.11825 100  22  -83.71
     2    -1   -22  1.357E+02  1.372E+01   475.0  1577.0    157.0 0.10615 100  25  106.46
    -2     1    23  1.401E+01  1.246E+01  2013.1   914.7    513.5 0.10965 100   8  -73.78
    -2     1    23  1.636E+01  1.439E+01  2010.8  1592.7   1930.2 0.10961 100   8   71.20
     1     1   -23  3.101E+00  1.174E+01   457.1  1630.5     63.1 0.12337 100   7  112.67
     1     1    23  8.184E+00  1.028E+01  2051.9  1026.3    446.8 0.07407 100   9  -76.77
     1    -2   -23 -2.914E-02  9.014E+00   409.3  1512.5     97.9 0.08595 100  -7  112.68
     1    -2    23  5.047E+00  1.441E+01  2001.6  1613.2   1732.0 0.11608 100   8   57.19
     1    -2    23  4.538E-01  1.365E+01  2004.1   894.2    294.7 0.11612 100   8  -89.99
     2    -1    23  1.060E+01  1.119E+01  2033.0   965.6    290.0 0.09350 100   8  -89.65
     2    -1    23  1.567E+01  1.277E+01  2031.0  1542.0   1645.0 0.09347 100   7   48.66
    -1     2    23  7.935E+00  1.013E+01  2042.0   992.7    566.7 0.08486  98   8  -68.21
    -1     2    23  1.402E+01  1.348E+01  2040.2  1515.0   1880.6 0.08483 100   7   65.85
    -1    -1    23  3.870E+00  1.396E+01  1994.1   873.3    395.8 0.12268 100   9  -82.96
    -1    -1    23 -2.010E+00  1.586E+01  1991.5  1634.0   1851.9 0.12263 100  -6   66.32
     2    -1   -23  1.174E+01  1.045E+01   438.1  1589.5    143.1 0.11046 100   7  107.66
    -2     1    24  3.006E+01  1.324E+01  2050.5   902.6    518.2 0.11388 100   8  -73.25
    -2     1    24  1.457E+01  1.409E+01  2048.0  1605.1   1916.6 0.11384 100   6   70.01
     1     1   -24  5.127E+00  1.123E+01   420.0  1643.5     53.8 0.12789 100   7  113.54
     1     1    24  6.694E+00  1.113E+01  2087.7  1493.0   1691.5 0.07796 100   7   50.09
     1     1    24  1.964E+01  1.081E+01  2089.4  1015.0    457.2 0.07798 100   8  -75.79
     1    -2   -24  4.008E+00  8.736E+00   372.0  1524.1     82.9 0.09001 100   8  114.00
     1    -2    24 -8.597E+00  1.354E+01  2041.4   881.8    307.0 0.12045 100  -7  -88.93
     1    -2    24  3.199E+01  1.359E+01  2038.8  1625.9   1726.3 0.12040 100   7   56.56
     2    -1    24  1.209E+01  1.159E+01  2068.3  1553.8   1641.4 0.09749 100   7   48.22
     2    -1    24  1.102E+01  1.154E+01  2070.4   954.1    305.4 0.09752  97   8  -88.31
    -1     2    24  1.827E+01  1.386E+01  2077.6  1526.6   1865.6 0.08878 100   8   64.53
    -1     2    24  3.652E+00  1.138E+01  2079.5   981.3    570.5 0.08881  99   8  -67.74
    -1    -1    24  2.420E+00  1.525E+01  2028.7  1647.0   1842.5 0.12707 100   6   65.44
    -1    -1    24  1.968E+01  1.452E+01  2031.4   860.5    403.9 0.12712  99   8  -82.20
     2    -1   -24  5.702E+00  1.045E+01   400.9  1601.8    129.6 0.11477 100   8  108.85
    -2     1    25 -4.891E+00  1.331E+01  2088.2   890.6    523.3 0.11811 100  -8  -72.68
    -2     1    25  1.358E+01  1.462E+01  2085.7  1617.4   1903.2 0.11806  97   6   68.83
     1     1   -25  4.394E+00  1.162E+01   382.5  1656.4     44.5 0.13240  98   7  114.41
     1     1    25  1.637E+01  1.063E+01  2125.5  1504.3   1684.0 0.08184 100   6   49.38
     1     1    25 -2.132E+00  1.129E+01  2127.2  1003.9    467.7 0.08186 100  -7  -74.80
     1    -2   -25  6.683E+00  9.259E+00   334.4  1535.6     68.3 0.09406 100   8  115.28
     1    -2    25  1.535E+01  1.400E+01  2079.1   869.5    319.1 0.12478 100   7  -87.88
     1    -2    25  1.397E+01  1.337E+01  2076.4  1638.4   1720.2 0.12472 100   6   55.92
     2    -1    25 -1.127E+01  1.110E+01  2106.0  1565.4   1637.3 0.10150 100  -7   47.72
     2    -1    25  1.713E+01  1.156E+01  2108.2   942.7    320.4 0.10154 100   7  -86.99
    -1     2    25 -4.776E+00  1.326E+01  2115.3  1538.1   1851.0 0.09272 100  -6   63.24
    -1     2    25  1.694E-01  1.157E+01  2117.3   970.1    574.8 0.09275 100   8  -67.24
    -1    -1    25  7.192E+00  1.569E+01  2066.3  1660.0   1833.0 0.13150 100   7   64.55
     2    -1   -25 -8.430E+00  1.050E+01   363.4  1614.1    116.3 0.11909 100  -7  110.01
    -2     1    26  1.748E+01  1.445E+01  2123.7  1629.5   1890.0 0.12226 100   6   67.66
    -2     1    26  6.592E+00  1.402E+01  2126.3   878.7    528.8 0.12232 100   8  -72.08
     1     1   -26  2.357E+00  1.202E+01   344.6  1669.3     35.2 0.13693 100   6  115.28
     1     1    26  1.930E+01  1.003E+01  2163.6  1515.5   1676.2 0.08569 100   7   48.64
     1     1    26  2.362E+01  1.165E+01  2165.4   993.0    478.2 0.08572 100   9  -73.81
     1    -2   -26 -2.221E+00  9.932E+00   296.3  1547.0     54.1 0.09809 100  -7  116.55
     1    -2    26  1.347E+01  1.455E+01  2117.1   857.2    331.0 0.12910 100   7  -86.83
     1    -2    26  1.230E+01  1.326E+01  2114.4  1650.9   1714.0 0.12903 100   7   55.25
     2    -1    26  1.766E+01  1.071E+01  2144.1  1577.0   1632.7 0.10550 100   6   47.19
     2    -1    26 -9.671E+00  1.197E+01  2146.3   931.4    335.0 0.10554 100  -7  -85.69
    -1     2    26  4.689E+01  1.255E+01  2155.5   959.1    579.7 0.09667 100   9  -66.68
    -1     2    26  2.128E+01  1.277E+01  2153.4  1549.4   1836.7 0.09663 100   7   61.97
    -1    -1    26 -1.623E+01  1.573E+01  2104.2  1672.8   1823.5 0.13593  97  -8   63.67
     2    -1   -26  1.373E+01  1.123E+01   325.4  1626.3    103.3 0.12340  95   8  111.16
     2     0   -26 -6.639E+00  1.169E+01   341.5  1665.2     91.5 0.13567 100  -6  111.30
     0     2    26 -8.995E+00  1.018E+01  2166.8  1508.1   1754.7 0.08329  98  -7   54.55
     0     2    26  1.032E+01  1.129E+01  2168.6  1000.4    572.2 0.08332  98   9  -66.33
    -2     0    26 -3.671E-01  1.572E+01  2107.4  1668.7   1879.7 0.13465 100  -7   67.64
     2    -2    26  1.647E+01  1.207E+01  2127.7  1622.7   1650.5 0.12011  98   7   49.85
     2    -2    26  5.907E+00  1.279E+01  2130.3   885.6    297.6 0.12016  99   7  -88.96
     2     0   -25  1.784E+01  1.168E+01   379.3  1652.5    102.9 0.13119  98   7  110.28
     0     2    25  3.225E+01  1.143E+01  2130.3  1011.1    566.1 0.07953  98   9  -66.96
     0     2    25  8.299E+00  1.085E+01  2128.7  1497.1   1766.8 0.07951  99   7   55.64
    -2     0    25  1.019E+01  1.523E+01  2072.2   851.8    474.6 0.13034  89  10  -76.86
    -2     0    25  1.051E+01  1.540E+01  2069.4  1656.1   1891.2 0.13027 100   5   68.67
     2    -2    25  1.812E+01  1.229E+01  2092.2   897.3    283.4 0.11601 100   9  -90.19
     2    -2    25 -1.940E+00  1.233E+01  2089.7  1610.7   1655.2 0.11596  99  -7   50.40
     2     0   -24  1.312E+01  1.118E+01   416.8  1639.8    114.4 0.12673 100   8  109.25
     0     2    24  1.363E+01  1.079E+01  2092.5  1022.0    560.5 0.07571  98  10  -67.56
     0     2    24  7.062E+00  1.252E+01  2090.9  1485.9   1779.1 0.07569  81   8   56.74
    -2     0    24  8.487E+00  1.497E+01  2031.9  1643.3   1902.9 0.12590 100   7   69.71
    -2     0    24  3.495E+01  1.391E+01  2034.6   864.3    468.5 0.12595 100   9  -77.49
     2    -2    24  1.022E+01  1.185E+01  2052.1  1598.7   1659.4 0.11180  99   6   50.92
     2    -2    24  1.028E+01  1.272E+01  2054.5   909.1    268.9 0.11185 100   8  -91.44
     2     0   -23  1.571E+01  1.174E+01   454.0  1627.0    126.0 0.12228 100   8  108.22
     0     2    23  5.658E+01  1.037E+01  2055.0  1033.2    555.5 0.07186  98  11  -68.10
    -2     0    23  4.187E+01  1.440E+01  1997.3   876.9    462.6 0.12157 100  10  -78.10
    -2     0    23  4.634E+01  1.558E+01  1994.6  1630.4   1914.7 0.12152 100  11   70.75
     2    -2    23  5.104E+01  1.347E+01  2017.1   921.0    254.0 0.10770 100  10  -92.71
     2    -2    23  5.932E+01  1.366E+01  2014.8  1586.5   1663.1 0.10766 100  10   51.41
     0     2    22 -1.981E+01  1.229E+01  2016.4  1463.0   1804.3 0.06795  81  -9   58.98
    -2     0    22 -1.507E+01  1.500E+01  1957.7  1617.5   1926.6 0.11715 100  -7   71.81
    -2     0    22  9.711E+00  1.148E+01  1960.3   889.6    456.9 0.11720 100   7  -78.69
     0    -2   -22 -4.888E-01  9.521E+00   433.3  1461.1     25.2 0.06919  97  -8  119.27
     2    -2    22 -2.054E+01  1.266E+01  1980.1   933.0    238.7 0.10354  94  -8  -94.00
     2     0   -21  1.462E+02  1.435E+01   527.3  1601.1    149.8 0.11339 100  27  106.13
     0     2    21  1.734E+02  1.642E+01  1979.7  1451.3   1817.4 0.06403  86  25   60.13
    -2     0    21  1.480E+02  1.831E+01  1921.2  1604.4   1938.7 0.11279 100  22   72.87
    -2     0    21  1.698E+02  1.444E+01  1923.6   902.4    451.6 0.11283 100  28  -79.26
     0    -2   -21  1.615E+02  1.374E+01   470.0  1449.3     38.5 0.06516  97  25  118.11
     2    -2    21  1.339E+02  1.436E+01  1943.4   945.1    222.9 0.09939 100  22  -95.33
     2    -2    21  1.488E+02  1.787E+01  1941.2  1561.9   1669.0 0.09936 100  19   52.27
     2     0   -20  4.085E+01  1.119E+01   563.6  1588.1    161.9 0.10896 100  10  105.07
     0     2    20  4.237E+01  1.309E+01  1943.2  1439.4   1830.9 0.06010 100   8   61.31
     0     2    20  2.810E+01  7.399E+00  1944.5  1067.5    544.8 0.06011 100  11  -69.36
    -2     0    20  5.919E+01  1.500E+01  1884.9  1591.3   1951.1 0.10842 100  11   73.95
    -2     0    20  3.657E+01  1.008E+01  1887.3   915.2    446.6 0.10845 100  13  -79.80
     0    -2   -20  3.687E+01  9.693E+00   506.4  1437.4     52.2 0.06113 100  10  116.91
     2    -2    20  1.742E+01  1.652E+01  1904.9  1549.5   1671.1 0.09521 100   8   52.64
     2    -2    20  3.073E+01  1.109E+01  1907.0   957.2    206.7 0.09524 100   9  -96.69
     2     0   -19 -1.026E+01  9.409E+00   599.5  1575.0    174.3 0.10455 100  -7  103.99
     0     2    19  1.082E+00  6.020E+00  1908.3  1079.3    543.0 0.05614 100  10  -69.62
     0     2    19  1.157E+00  9.993E+00  1907.1  1427.4   1844.9 0.05613 100   7   62.52
    -2     2   -19 -1.208E+00  1.197E+01   581.9   963.3   1977.1 0.09163 100  -8  -80.80
    -2     0    19  4.338E+00  1.284E+01  1849.0  1578.2   1963.6 0.10406 100   8   75.04
    -2     0    19 -4.806E+00  8.803E+00  1851.2   928.1    442.0 0.10409 100  -7  -80.31
     0    -2   -19  1.228E+01  8.402E+00   542.5  1425.4     66.5 0.05709 100   8  115.67
     2    -2    19  6.363E+00  1.011E+01  1870.9   969.4    189.7 0.09111 100   8  -98.09
     2    -2    19 -3.314E-01  1.492E+01  1868.9  1537.0   1672.5 0.09109 100  -5   52.96
     2     0   -18  1.382E+01  9.108E+00   635.2  1561.9    187.0 0.10014 100   8  102.90
     0     2    18  1.536E+01  5.775E+00  1872.4  1091.2    542.5 0.05216 100   9  -69.78
     0     2    18  1.827E+01  9.338E+00  1871.3  1415.3   1859.5 0.05216 100   7   63.79
    -2     2   -18  2.270E+01  1.112E+01   617.6   976.0   1959.7 0.08744 100   9  -79.37
    -2     0    18  3.432E+01  1.207E+01  1813.2  1565.0   1976.5 0.09971 100  10   76.14
    -2     0    18  2.600E+01  8.684E+00  1815.4   941.1    437.7 0.09974 100   8  -80.80
     0    -2   -18  1.614E+01  7.257E+00   578.3  1413.3     81.6 0.05302 100   8  114.38
     2    -2    18  1.422E+01  9.741E+00  1835.0   981.6    172.1 0.08699 100   8  -99.53
     2    -2    18  8.348E+00  1.398E+01  1833.1  1524.5   1673.2 0.08697 100   5   53.23
     2     0   -17  8.801E+02  3.691E+01   670.6  1548.8    200.0 0.09574 100  71  101.78
     0     2    17  8.831E+02  3.582E+01  1835.7  1403.0   1875.1 0.04817 100  65   65.12
     0     2    17  8.172E+02  3.265E+01  1836.7  1103.1    543.5 0.04818 100  69  -69.80
    -2     2   -17  8.091E+02  3.482E+01   653.0   988.7   1941.4 0.08328 100  68  -77.89
    -2     0    17  8.496E+02  3.608E+01  1779.9   954.1    433.9 0.09540 100  66  -81.24
    -2     0    17  8.229E+02  3.653E+01  1777.8  1551.7   1989.7 0.09538  96  65   77.27
     0    -2   -17  8.658E+02  3.454E+01   613.9  1401.1     97.6 0.04895 100  69  113.01
     2    -2    17  8.967E+02  3.774E+01  1799.4   993.9    153.7 0.08288  98  65 -101.02
     2    -2    17  8.638E+02  3.722E+01  1797.6  1512.0   1672.9 0.08286 100  67   53.45
     2     0   -16  6.992E+02  2.995E+01   705.8  1535.6    213.3 0.09137 100  68  100.65
     0     2    16  7.017E+02  2.808E+01  1801.3  1115.2    546.5 0.04418 100  67  -69.65
     0     2    16  7.033E+02  2.876E+01  1800.3  1390.7   1891.7 0.04417  99  63   66.54
    -2     2   -16  6.730E+02  2.927E+01   688.1  1001.3   1922.2 0.07915 100  67  -76.35
    -2     0    16  7.569E+02  3.250E+01  1744.6   967.1    430.7 0.09106 100  62  -81.66
     0    -2   -16  7.315E+02  2.932E+01   649.2  1388.8    114.8 0.04488  97  66  111.54
     2    -2    16  7.280E+02  3.187E+01  1762.3  1499.5   1671.7 0.07878 100  64   53.60
     2    -2    16  7.690E+02  3.274E+01  1764.1  1006.2    134.3 0.07880 100  64 -102.57
     2     0   -15  3.650E+02  1.745E+01   740.8  1522.4    227.1 0.08700 100  62   99.49
     0     2    15  4.156E+02  1.809E+01  1765.2  1378.3   1909.9 0.04017  97  57   68.09
     0     2    15  3.879E+02  1.639E+01  1766.1  1127.4    551.9 0.04018 100  60  -69.29
    -2     2   -15  4.032E+02  1.931E+01   723.0  1014.0   1901.9 0.07505 100  59  -74.74
    -2     0    15  4.055E+02  1.961E+01  1709.5   980.2    428.0 0.08675 100  57  -82.03
     0    -2   -15  3.973E+02  1.682E+01   684.3  1376.4    133.7 0.04081 100  59  109.94
     2    -2    15  4.403E+02  2.211E+01  1727.3  1487.0   1669.3 0.07473  89  57   53.67
     2    -2    15  4.090E+02  1.958E+01  1729.0  1018.4    113.8 0.07474 100  57 -104.19
     2     0   -14  2.170E+02  1.193E+01   775.6  1509.2    241.4 0.08266 100  51   98.30
     0     2    14  2.040E+02  9.529E+00  1731.1  1139.6    560.5 0.03618  98  48  -68.65
     0     2    14  1.808E+02  9.675E+00  1730.3  1365.9   1930.1 0.03617 100  42   69.80
    -2     2   -14  1.971E+02  1.225E+01   757.8  1026.5   1880.3 0.07097 100  42  -73.06
    -2     0    14  2.124E+02  1.251E+01  1674.6   993.3    425.9 0.08244 100  45  -82.35
     0    -2   -14  2.227E+02  1.039E+01   719.2  1364.1    154.7 0.03675 100  48  108.16
     2    -2    14  2.347E+02  1.344E+01  1694.0  1030.6     92.1 0.07071 100  46 -105.89
     2     0   -13  5.211E+01  6.442E+00   810.2  1496.0    256.2 0.07833  99  21   97.07
     0     2    13  5.773E+01  4.508E+00  1696.3  1151.8    573.5 0.03218  99  23  -67.61
     0     2    13  6.135E+01  5.878E+00  1695.6  1353.4   1953.1 0.03218 100  19   71.75
    -2     2   -13  5.579E+01  8.048E+00   792.3  1039.1   1857.3 0.06694  98  18  -71.29
    -2     0    13  6.703E+01  7.460E+00  1639.9  1006.4    424.6 0.07815 100  24  -82.62
     0    -2   -13  6.511E+01  5.029E+00   753.9  1351.7    178.8 0.03270 100  23  106.13
     2    -2    13  4.086E+01  9.430E+00  1657.8  1462.2   1660.3 0.06671  95  14   53.57
     0     2    12  1.282E+02 -7.435E+00  1661.1  1341.0   1980.1 0.02822  93  40   74.05
     0     2    12  1.550E+02  7.287E+00  1661.7  1163.9    592.6 0.02822 100  46  -66.04
    -2     0    12  1.690E+02  1.014E+01  1605.4  1019.5    424.2 0.07388 100  46  -82.83
     0    -2   -12  1.560E+02  7.471E+00   788.4  1339.4    207.3 0.02869 100  43  103.71
     2    -2    12  1.769E+02  1.186E+01  1623.4  1449.9   1653.3 0.06276  96  35   53.36
     0     2    11  4.067E+02  1.611E+01  1627.3  1176.0    620.3 0.02430  99  59  -63.68
    -2     2   -11  3.906E+02  1.768E+01   860.9  1063.7   1805.6 0.05904  83  67  -67.45
    -2     0    11  4.132E+02  1.838E+01  1571.1  1032.6    424.9 0.06962 100  57  -82.96
     0    -2   -11  4.249E+02  1.687E+01   822.8  1327.2    242.4 0.02473 100  53  100.72
     2    -2    11  3.956E+02  1.730E+01  1590.4  1066.8     16.5 0.05889  99  65 -111.56
     2    -2    11  4.221E+02  1.900E+01  1589.1  1437.7   1644.0 0.05888 100  56   53.04
     2     0   -10  6.202E+01  5.809E+00   913.1  1456.5    305.3 0.06549 100  30   93.12
     0     2    10  6.701E+01  3.758E+00  1593.0  1187.8    661.3 0.02047 100  31  -60.12
    -2     2   -10  6.567E+01  6.706E+00   895.0  1075.8   1776.2 0.05518 100  24  -65.34
     0    -2   -10  7.010E+01  4.128E+00   857.0  1315.2    287.7 0.02085 100  30   96.81
     2    -2    10  6.558E+01  7.406E+00  1554.9  1425.7   1632.2 0.05505 100  21   52.58
     2     0    -9  1.163E+02  7.239E+00   947.1  1443.4    323.7 0.06126 100  45   91.68
     0     2     9  1.161E+02  5.142E+00  1558.8  1199.2    722.7 0.01680 100  45  -54.67
    -2     2    -9  1.271E+02  8.082E+00   929.0  1087.7   1744.0 0.05141  98  40  -63.10
     0    -2    -9  1.167E+02  5.378E+00   891.1  1303.7    350.4 0.01714 100  41   91.32
     2    -2     9  1.236E+02  8.340E+00  1520.9  1413.9   1617.2 0.05131 100  37   51.97
     0     2     8  9.772E+00  1.719E+00  1524.8  1209.7    817.3 0.01342 100  11  -46.17
    -2     2    -8  1.466E+01  4.866E+00   962.8  1099.3   1708.1 0.04775  98   8  -60.71
    -2     0     8  4.247E+00  3.914E+00  1468.8  1071.6    435.2 0.05702 100  10  -82.81
     0    -2    -8  6.881E+00  1.756E+00   925.0  1293.1    443.7 0.01373  99  10   82.99
     2    -2     8  3.260E+00  5.277E+00  1487.1  1402.4   1598.5 0.04768  98   7   51.19
     2     0    -7  7.212E+01  5.271E+00  1014.8  1417.5    365.0 0.05292 100  39   88.55
     0     2     7  7.472E+01  3.353E+00  1490.9  1218.3    962.5 0.01064 100  38  -33.00
    -2     2    -7  8.651E+01  6.178E+00   996.5  1110.4   1668.1 0.04422 100  36  -58.17
    -2     0     7  7.294E+01  5.372E+00  1435.0  1084.5    442.5 0.05287 100  40  -82.50
     2    -2     7  7.531E+01  5.947E+00  1453.3  1391.3   1575.2 0.04416 100  29   50.24
     2     0    -6  1.481E+03  5.664E+01  1048.5  1404.7    388.5 0.04882 100  59   86.82
     0     2     6  1.419E+03  5.334E+01  1457.2  1223.2   1165.1 0.00903 100  45  -14.70
    -2     2    -6  1.458E+03  5.540E+01  1030.2  1121.1   1623.0 0.04085 100  54  -55.53
    -2     0     6  1.464E+03  5.605E+01  1401.2  1097.2    452.6 0.04879 100  57  -82.01
     2    -2     6  1.480E+03  5.622E+01  1419.6  1380.6   1546.4 0.04081  99  57   49.14
     2     0    -5  9.453E+02  3.661E+01  1082.1  1392.1    414.7 0.04477 100  55   84.93
     0     2     5  9.991E+02  3.759E+01  1423.5  1222.3   1379.6 0.00929 100  44    3.91
    -2     2    -5  9.364E+02  3.591E+01  1063.7  1131.2   1571.9 0.03769 100  52  -52.85
    -2     0     5  9.603E+02  3.720E+01  1367.6  1109.8    466.1 0.04476 100  55  -81.29
     2    -2     5  9.717E+02  3.725E+01  1386.0  1370.6   1510.8 0.03766 100  59   47.93
     2     0    -4  8.075E+02  3.131E+01  1115.7  1379.7    444.2 0.04081 100  55   82.81
     0     2     4  8.603E+02  3.240E+01  1389.9  1215.9   1541.8 0.01126 100  43   15.67
    -2     2    -4  8.602E+02  3.300E+01  1097.3  1140.4   1513.9 0.03479 100  48  -50.31
    -2     0     4  8.432E+02  3.270E+01  1334.0  1122.2    484.1 0.04080 100  54  -80.24
     2    -2     4  8.076E+02  3.094E+01  1352.4  1361.4   1467.1 0.03477 100  56   46.76
     2     0    -3  1.510E+03  5.731E+01  1149.3  1367.6    477.9 0.03694 100  54   80.31
     0     2     3  1.558E+03  5.840E+01  1356.4  1206.2   1646.9 0.01429 100  46   17.96
    -2     2    -3  1.471E+03  5.549E+01  1130.7  1148.6   1448.2 0.03222 100  44  -48.22
    -2     0     3  1.506E+03  5.720E+01  1300.4  1134.3    507.8 0.03693 100  53  -78.69
     0    -2    -3  1.541E+03  5.779E+01  1093.3  1295.7   1569.7 0.01431 100  46  -10.69
     2    -2     3  1.598E+03  6.026E+01  1318.9  1353.2   1414.0 0.03221 100  52   45.88
     2     0    -2  4.501E+02  1.780E+01  1182.8  1355.9    517.2 0.03318 100  50   76.96
     0     2     2  4.130E+02  1.592E+01  1323.0  1194.9   1716.1 0.01784 100  43    7.52
    -2     0     2  4.681E+02  1.848E+01  1266.9  1146.0    539.2 0.03319 100  49  -76.15
     0    -2    -2  4.070E+02  1.570E+01  1126.7  1307.0   1675.1 0.01785 100  49   -3.98
     2    -2     2  4.008E+02  1.564E+01  1285.5  1346.3   1350.3 0.03006 100  52   45.70
     2     0    -1  1.149E+01  1.688E+00  1216.2  1344.7    563.6 0.02962 100  23   71.25
     0     2     1  1.393E+01  1.761E+00  1289.6  1182.6   1764.8 0.02166 100  18  -21.59
     0    -2    -1  9.796E+00  1.881E+00  1160.1  1319.2   1741.4 0.02166  99  11   23.19
     2    -2     1  1.253E+01  1.751E+00  1252.1  1341.0   1275.7 0.02843 100  20   46.42
     2     0     0  3.653E+02  1.439E+01  1249.7  1334.2    619.6 0.02627 100  49   58.17
     0    -2     0  3.937E+02  1.540E+01  1193.5  1332.0   1784.6 0.02564 100  48   51.84
     2    -2     0  3.752E+02  1.466E+01  1218.6  1337.6   1191.3 0.02739 100  51   47.46
     2     0     1  3.712E+00  1.266E+00  1283.2  1324.8    687.9 0.02327 100  13   29.75
     0     2    -1  7.580E+00  1.652E+00  1222.1  1345.0     13.7 0.02972 100  14  115.18
     0    -2     1  1.399E+00  1.904E+00  1226.9  1345.0   1813.6 0.02972 100   8   64.37
     2    -2    -1  3.197E+00  1.402E+00  1185.2  1336.3   1099.9 0.02701  99  12   48.32
     2     0     2  7.518E+01  3.583E+00  1316.7  1316.8    771.2 0.02072 100  48    2.85
     0     2    -2  4.292E+01 -2.976E+00  1189.4  1143.6   1854.9 0.03386  99  34  -69.48
     0     2    -2  6.354E+01  3.622E+00  1188.6  1358.0     35.2 0.03386 100  42  110.73
    -2     2     2  6.562E+01  3.372E+00  1297.9  1164.7   1032.4 0.02734 100  47  -48.30
     0    -2     2  6.539E+01  3.673E+00  1261.0  1143.8     56.8 0.03386 100  47 -110.05
     0    -2     2  6.670E+01  3.969E+00  1260.3  1358.3   1833.3 0.03386 100  39   68.80
     2    -2    -2  6.162E+01  3.289E+00  1151.8  1337.2   1005.7 0.02734 100  46   50.01
     2     0     3  2.484E+01  1.904E+00  1350.2  1311.0    871.1 0.01885 100  29   -5.31
     0     2    -3  2.649E+01  3.139E+00  1156.0  1130.2   1875.8 0.03806 100  21  -71.90
     0     2    -3  3.898E+01 -3.160E+00  1155.1  1371.2     50.0 0.03806 100  34  109.03
    -2     2     3  2.892E+01  2.311E+00  1331.4  1161.7    952.5 0.02832 100  33  -50.23
     0    -2     3  2.254E+01  3.128E+00  1293.7  1371.7   1846.8 0.03806 100  19   70.46
     0    -2     3  3.221E+01  2.934E+00  1294.5  1130.7     79.0 0.03806 100  32 -107.58
     2    -2    -3  2.866E+01  2.417E+00  1118.3  1340.2    913.5 0.02833 100  30   53.20
     2     0     4  3.562E+02  1.382E+01  1383.7  1307.9    984.8 0.01783 100  53   -2.68
     0     2    -4  3.548E+02  1.469E+01  1122.5  1116.7   1894.3 0.04229 100  49  -73.45
     0     2    -4  3.480E+02  1.422E+01  1121.6  1384.5     60.1 0.04230 100  56  108.33
    -2     2     4  3.448E+02  1.375E+01  1364.9  1156.8    881.5 0.02991 100  56  -52.92
     0    -2     4  3.331E+02  1.379E+01  1328.1  1117.4     98.6 0.04229 100  56 -105.99
     0    -2     4  3.538E+02  1.466E+01  1327.1  1385.2   1855.8 0.04228 100  54   71.11
     2    -2    -4  3.360E+02  1.353E+01  1084.8  1345.1    827.0 0.02993 100  53   57.42
     2     0     5  6.970E+01  3.423E+00  1417.3  1307.9   1103.6 0.01781 100  44    4.43
     0     2    -5  6.815E+01  5.032E+00  1089.1  1103.1   1911.1 0.04656 100  35  -74.67
     0     2    -5  9.030E+01  5.327E+00  1088.0  1397.8     66.8 0.04656 100  46  108.08
    -2     2     5  7.736E+01  4.264E+00  1398.5  1150.3    820.5 0.03201 100  44  -55.83
     0    -2     5  8.244E+01  5.166E+00  1361.7  1104.1    116.2 0.04654 100  46 -104.72
     0    -2     5  7.368E+01  5.392E+00  1360.7  1398.7   1861.6 0.04654 100  33   71.31
     2    -2    -5  7.124E+01  4.140E+00  1051.2  1351.6    748.7 0.03204 100  43   62.02
     2     0     6  2.471E+02  9.853E+00  1451.0  1311.0   1215.4 0.01878 100  51   12.72
     0     2    -6  2.347E+02  1.086E+01  1055.5  1089.5   1926.5 0.05085 100  52  -75.75
     0     2    -6  2.587E+02  1.149E+01  1054.4  1411.2     70.9 0.05085 100  59  108.06
    -2     2     6  2.266E+02  9.642E+00  1432.2  1142.6    769.5 0.03452 100  53  -58.57
     0    -2     6  2.434E+02  1.138E+01  1394.2  1412.3   1865.0 0.05083 100  55   71.29
     0    -2     6  2.300E+02  1.048E+01  1395.4  1090.7    132.3 0.05083 100  58 -103.60
     2    -2    -6  2.190E+02  9.518E+00  1017.5  1359.4    679.0 0.03457 100  54   66.55
     2     0     7  6.910E+02  2.643E+01  1484.7  1316.9   1311.3 0.02061  88  55   20.39
     0     2    -7  6.535E+02  2.629E+01  1021.9  1075.8   1940.8 0.05516  99  59  -76.77
     0     2    -7  6.145E+02  2.471E+01  1020.7  1424.7     73.0 0.05516 100  62  108.19
    -2     2     7  5.962E+02  2.341E+01  1466.0  1133.8    727.4 0.03737 100  58  -60.99
     0    -2     7  6.710E+02  2.709E+01  1427.9  1426.0   1866.5 0.05512 100  61   71.12
     0    -2     7  6.106E+02  2.457E+01  1429.1  1077.3    147.3 0.05512 100  65 -102.54
     2     0     8  2.338E+03  8.779E+01  1518.5  1324.7   1388.4 0.02308  99  61   26.76
    -2     2     8  2.003E+03  7.585E+01  1499.8  1124.2    692.9 0.04048  99  59  -63.04
     0    -2     8  2.136E+03  8.149E+01  1461.6  1439.7   1866.5 0.05944 100  63   70.85
     0    -2     8  2.202E+03  8.400E+01  1463.0  1063.9    161.4 0.05944  90  68 -101.54
     2    -2    -8  1.994E+03  7.551E+01   950.0  1377.9    563.9 0.04057 100  59   74.71
     2     0     9  1.261E+03  4.775E+01  1552.5  1334.0   1448.2 0.02601 100  63   31.76
     0     2    -9  1.338E+03  5.174E+01   953.0  1451.6     72.8 0.06384 100  69  108.74
    -2     2     9  1.192E+03  4.577E+01  1533.8  1114.0    665.0 0.04378 100  62  -64.73
     0    -2     9  1.261E+03  4.938E+01  1495.5  1453.4   1865.3 0.06376 100  64   70.50
     2    -2    -9  1.237E+03  4.747E+01   916.1  1388.2    516.6 0.04390 100  59   78.24
     2     0    10  1.022E+03  3.912E+01  1586.5  1344.2   1494.1 0.02925 100  63   35.59
     0     2   -10  1.070E+03  4.242E+01   919.0  1465.2     71.1 0.06821  80  74  109.12
     0     2   -10  9.509E+02  3.805E+01   920.5  1034.6   1979.7 0.06820 100  67  -79.63
    -2     2    10  9.513E+02  3.702E+01  1567.9  1103.3    642.4 0.04725 100  63  -66.09
     0    -2    10  1.037E+03  4.114E+01  1531.0  1037.0    187.6 0.06811 100  67  -99.60
     2    -2   -10  9.466E+02  3.684E+01   882.0  1399.0    474.8 0.04740 100  59   81.43
     2     0    11  7.328E+01  6.388E+00  1620.7  1355.1   1529.1 0.03270  99  23   38.50
     2     0    11  9.077E+01  5.821E+00  1621.4  1149.6     36.9 0.03270  98  32 -111.95
     0     2   -11  7.504E+01  7.815E+00   886.5  1020.8   1991.7 0.07258  95  26  -80.55
    -2     2    11  8.164E+01  5.900E+00  1602.2  1092.3    624.3 0.05084 100  32  -67.18
    -2     0   -11  8.455E+01  6.034E+00   829.3  1145.8   1815.5 0.03301  99  29  -66.27
     0    -2    11  8.785E+01  7.624E+00  1565.2  1023.5    199.9 0.07247 100  32  -98.65
     2    -2   -11  7.697E+01  5.691E+00   847.8  1410.1    437.5 0.05103 100  33   84.33
     2     0    12  6.636E+02  2.633E+01  1655.8  1138.5     81.3 0.03631 100  63 -108.07
     2     0    12  6.204E+02  2.505E+01  1655.0  1366.4   1555.7 0.03631  98  62   40.69
     0     2   -12  6.131E+02  2.572E+01   850.6  1492.2     65.2 0.07698 100  70  110.01
    -2     2    12  5.817E+02  2.388E+01  1636.6  1081.0    609.8 0.05453  99  62  -68.02
    -2     0   -12  5.831E+02  2.355E+01   795.1  1134.4   1860.4 0.03667  99  65  -70.18
     0    -2    12  5.906E+02  2.530E+01  1599.5  1010.1    211.9 0.07683 100  64  -97.72
     0    -2    12  5.762E+02  2.559E+01  1597.8  1494.5   1856.6 0.07682 100  62   69.16
     2    -2   -12  5.740E+02  2.351E+01   813.5  1421.6    403.9 0.05476 100  57   86.97
     2     0    13  8.541E-01  6.747E+00  1689.6  1378.0   1575.9 0.04002  99   6   42.33
     2     0    13  3.895E+00  4.432E+00  1690.4  1127.1    119.0 0.04002 100   6 -104.78
     0     2   -13  1.903E+01  6.752E+00   816.1  1505.7     61.4 0.08138 100   9  110.51
    -2     2    13  1.415E+01  4.923E+00  1671.1  1069.5    598.3 0.05830 100  11  -68.65
    -2     0   -13  4.944E+00  5.252E+00   760.6  1122.6   1898.5 0.04043 100   7  -73.50
     0    -2    13  5.916E+00  6.702E+00  1634.0   996.6    223.5 0.08120 100   9  -96.79
     0    -2    13  1.274E+01  9.513E+00  1632.2  1508.1   1852.5 0.08119  99   7   68.64
     2    -2   -13  1.048E+01  4.852E+00   779.0  1433.2    373.5 0.05857 100   8   89.39
     2     0    14  1.246E+02  9.285E+00  1724.2  1389.8   1591.2 0.04381 100  29   43.55
     2     0    14  1.441E+02  8.244E+00  1725.2  1115.6    151.5 0.04381  98  41 -101.94
     0     2   -14  1.235E+02  9.822E+00   781.5  1519.2     57.0 0.08581 100  35  111.05
    -2     0   -14  1.194E+02  8.222E+00   726.0  1110.6   1931.4 0.04427 100  31  -76.37
     0    -2    14  1.197E+02  1.176E+01  1666.8  1521.8   1847.9 0.08557 100  28   68.09
     0    -2    14  1.400E+02  1.061E+01  1668.7   983.2    234.8 0.08559 100  36  -95.88
     2    -2   -14  1.235E+02  8.090E+00   744.4  1445.0    345.8 0.06245 100  40   91.62
     2     0    15  1.374E+01  7.894E+00  1759.1  1401.7   1602.6 0.04763 100   7   44.43
     2     0    15  1.143E+00  5.389E+00  1760.2  1103.9    180.2 0.04764 100   9  -99.43
     0     2   -15 -2.474E+00  7.970E+00   746.7  1532.7     52.2 0.09024 100  -7  111.61
    -2     0   -15  4.507E+00  6.436E+00   691.2  1098.6   1960.3 0.04817 100   7  -78.90
     0    -2    15  5.593E+00  8.034E+00  1703.6   969.8    245.9 0.08999 100   7  -94.97
     0    -2    15  1.301E+01  1.055E+01  1701.6  1535.4   1842.8 0.08997 100   7   67.51
     2    -2   -15  7.711E+00  5.554E+00   709.5  1456.9    320.2 0.06638 100   8   93.70
     2     0    16  2.012E+03  7.704E+01  1795.4  1092.2    205.8 0.05151  99  74  -97.19
     2     0    16  1.950E+03  7.477E+01  1794.2  1413.7   1610.9 0.05151 100  75   45.05
     0     2   -16  1.894E+03  7.398E+01   711.8  1546.2     47.0 0.09468 100  81  112.19
    -2     2    16  1.928E+03  7.442E+01  1775.9  1034.2    577.6 0.06994 100  73  -69.59
    -2     0   -16  1.799E+03  7.003E+01   656.2  1086.4   1986.2 0.05210  84  80  -81.16
     0    -2    16  2.049E+03  8.031E+01  1738.6   956.5    256.8 0.09440 100  74  -94.06
     0    -2    16  1.897E+03  7.483E+01  1736.6  1549.0   1837.4 0.09438 100  72   66.91
     2     0    17  2.532E+02  1.501E+01  1829.6  1425.6   1616.7 0.05540 100  38   45.45
     2     0    17  2.476E+02  1.302E+01  1830.8  1080.5    229.1 0.05541 100  47  -95.15
     0     2   -17  2.431E+02  1.532E+01   676.6  1559.6     41.5 0.09914 100  46  112.80
    -2     2    17  2.641E+02  1.384E+01  1811.3  1022.3    574.2 0.07389 100  47  -69.66
     0    -2    17  2.709E+02  1.806E+01  1771.8  1562.5   1831.7 0.09878 100  39   66.29
     0    -2    17  2.638E+02  1.645E+01  1773.9   943.2    267.5 0.09880 100  45  -93.16
     2     0    18  8.176E+02  3.461E+01  1865.2  1437.6   1620.5 0.05931 100  64   45.68
     2     0    18  7.639E+02  3.176E+01  1866.5  1068.8    250.5 0.05932 100  65  -93.27
     0     2   -18  7.367E+02  3.259E+01   641.1  1573.0     35.7 0.10359 100  69  113.42
    -2     2    18  7.484E+02  3.146E+01  1846.9  1010.5    572.1 0.07788 100  67  -69.63
     0    -2    18  7.563E+02  3.468E+01  1807.2  1576.0   1825.7 0.10319 100  63   65.65
     0    -2    18  7.942E+02  3.514E+01  1809.5   929.9    278.1 0.10322 100  63  -92.26
     2    -2   -18  7.869E+02  3.315E+01   603.7  1493.0    253.5 0.07842  96  67   99.21
     2     0    19  6.485E+00  1.209E+01  1901.0  1449.5   1622.7 0.06322 100   7   45.76
     0     2   -19 -6.305E-01  1.154E+01   605.5  1586.3     29.6 0.10808 100  -7  114.07
    -2     2    19 -3.257E+00  7.218E+00  1882.8   998.6    571.1 0.08187 100  -9  -69.52
     0    -2    19 -1.939E+01  1.422E+01  1842.9  1589.5   1819.4 0.10761 100  -6   64.99
     0    -2    19 -2.566E+01  1.039E+01  1845.2   916.7    288.6 0.10764 100  -8  -91.36
     2    -2   -19  5.999E+00  7.712E+00   568.0  1505.1    233.8 0.08249 100   9  100.87
     2     0    20  6.373E+01  1.447E+01  1937.1  1461.4   1623.4 0.06714  96  10   45.73
     0     2   -20  3.767E+01  1.290E+01   569.5  1599.6     23.3 0.11256 100  12  114.73
    -2     2    20  3.870E+01  8.404E+00  1919.0   986.8    571.1 0.08589 100  12  -69.34
     0    -2    20  2.649E+01  1.177E+01  1881.3   903.6    299.0 0.11208 100  10  -90.47
     0    -2    20  2.468E+01  1.720E+01  1878.8  1602.9   1812.9 0.11204 100   9   64.32
     2    -2   -20  3.780E+01  9.285E+00   531.9  1517.1    215.0 0.08658 100  11  102.45
     0     2   -21  3.996E+01  1.359E+01   533.3  1612.9     16.8 0.11706 100   9  115.40
    -2     2    21  2.620E+01  8.885E+00  1955.4   975.0    572.0 0.08991 100  11  -69.08
    -2     2    21  2.819E+01  1.400E+01  1953.4  1532.1   1982.6 0.08989  99  10   74.77
     0    -2    21  2.749E+01  1.263E+01  1917.6   890.5    309.3 0.11652 100   8  -89.57
     0    -2    21  1.706E+01  1.711E+01  1915.1  1616.2   1806.2 0.11648  99   7   63.63
     2     0    22  1.273E+01  9.511E+00  2011.9  1022.7    323.3 0.07496 100   8  -86.81
     0     2   -22 -1.720E+01  1.293E+01   496.8  1626.0     10.0 0.12157  81  -9  116.09
    -2     2    22  7.506E+00  9.649E+00  1992.1   963.3    573.6 0.09394 100   8  -68.77
    -2     2    22 -8.630E-01  1.348E+01  1990.1  1544.0   1965.3 0.09391 100  -6   73.29
     0    -2    22 -2.298E+01  1.300E+01  1954.3   877.6    319.5 0.12096 100  -8  -88.68
     0    -2    22 -1.003E+01  1.619E+01  1951.6  1629.5   1799.3 0.12091  99  -5   62.93
     2    -2   -22  3.844E+00  1.076E+01   459.0  1541.1    179.9 0.09478 100   6  105.44
     2     0    23  1.009E+02  1.318E+01  2047.3  1496.3   1619.2 0.07883 100  17   45.06
     2     0    23  1.356E+02  1.341E+01  2049.0  1011.4    339.3 0.07885 100  19  -85.37
    -2     2    23  1.552E+02  1.417E+01  2029.2   951.6    576.0 0.09797 100  24  -68.41
    -2     2    23  1.524E+02  1.650E+01  2027.1  1555.9   1948.7 0.09793 100  20   71.86
     0    -2    23  1.486E+02  1.773E+01  1991.2   864.6    329.7 0.12540 100  20  -87.78
     0    -2    23  1.187E+02  1.700E+01  1988.5  1642.6   1792.2 0.12535 100  17   62.21
     2    -2   -23  1.343E+02  1.255E+01   422.1  1553.0    163.4 0.09890 100  25  106.86
     2     0    24 -6.651E+00  1.067E+01  2084.7  1507.7   1616.1 0.08270 100  -6   44.69
     2     0    24 -5.380E+00  1.085E+01  2086.5  1000.3    354.8 0.08272 100  -9  -83.98
    -2     2    24 -1.014E+01  1.370E+01  2064.4  1567.7   1932.6 0.10196 100  -7   70.47
    -2     2    24  9.253E+00  1.178E+01  2066.6   940.1    578.9 0.10200 100   9  -68.00
     0    -2    24  1.240E+01  1.476E+01  2025.7  1655.7   1785.0 0.12979 100   6   61.48
     0    -2    24 -2.089E+01  1.521E+01  2028.5   851.8    339.9 0.12985  88  -8  -86.88
     2    -2   -24 -3.426E+00  9.839E+00   384.9  1564.8    147.4 0.10302  99  -6  108.25
     2     0    25  2.943E+01  1.065E+01  2122.4  1518.9   1612.3 0.08655 100   8   44.26
     2     0    25  4.529E+01  1.206E+01  2124.3   989.3    369.8 0.08657 100  11  -82.62
    -2     2    25  5.455E+01  1.332E+01  2104.4   928.7    582.4 0.10602 100  11  -67.55
    -2     2    25  4.579E+01  1.422E+01  2102.1  1579.4   1916.9 0.10598 100  13   69.11
     0    -2    25  5.084E+01  1.486E+01  2063.2  1668.7   1777.6 0.13424 100  10   60.74
     2    -2   -25  4.334E+01  1.074E+01   347.2  1576.5    131.9 0.10715 100  11  109.60
     2     0    26  7.160E+00  1.129E+01  2162.5   978.6    384.4 0.09040 100   8  -81.30
     2     0    26  1.368E+01  9.598E+00  2160.6  1529.9   1607.9 0.09036 100   6   43.78
    -2     2    26  1.133E+01  1.293E+01  2142.5   917.4    586.4 0.11004 100   8  -67.05
    -2     2    26  1.001E+01  1.328E+01  2140.2  1591.0   1901.7 0.10999  97   8   67.77
     0    -2    26  2.777E+00  1.502E+01  2104.2   826.5    360.1 0.13876  98   6  -85.08
     2    -2   -26 -9.533E+00  1.048E+01   309.3  1588.1    116.7 0.11127 100  -7  110.92
     2     1   -26 -1.114E+01  1.204E+01   357.3  1704.6     81.1 0.14803 100  -8  111.36
     2    -3    26 -1.732E+01  1.269E+01  2111.6  1667.6   1663.8 0.13433  99  -7   51.99
     1    -3   -26  5.046E+00  9.305E+00   279.9  1506.8     61.7 0.08515 100   7  116.98
    -3     1    26 -8.676E+00  1.500E+01  2110.7  1669.4   1937.6 0.13491 100  -7   71.81
     3    -1   -26 -4.436E+00  1.200E+01   338.1  1665.9    149.5 0.13593 100  -8  107.12
    -1     3    26  2.464E+00  1.135E+01  2170.2  1508.4   1841.2 0.08341 100   7   61.30
    -1     3    26  1.298E+01  1.099E+01  2172.0  1000.2    661.4 0.08344 100   8  -59.35
    -2    -1    26 -1.184E+01  1.472E+01  2094.4   799.6    441.2 0.14718 100  -6  -79.61
    -2    -1    26 -1.941E+01  1.599E+01  2091.2  1708.4   1870.5 0.14710 100  -7   67.66
     3    -2    26  7.554E+00  1.223E+01  2143.7   910.9    259.0 0.11213  99   8  -91.55
     3    -2    26 -9.839E+00  1.068E+01  2141.3  1597.4   1579.6 0.11209 100  -7   43.79
     1     2    25  1.930E+01  8.920E+00  2142.2  1456.8   1658.3 0.06643  98   7   45.70
     2    -3    25  2.609E+00  1.314E+01  2073.6  1655.3   1668.3 0.13005 100   7   52.54
     2    -3    25  2.337E+01  1.477E+01  2076.4   852.6    254.9 0.13011  91  10  -92.62
     1    -3   -25  1.485E+01  8.859E+00   318.0  1496.2     78.6 0.08139 100   8  115.49
    -3     1    25 -4.005E+00  1.505E+01  2075.6   850.8    536.2 0.13068  81 -11  -72.39
    -3     1    25  3.419E+00  1.551E+01  2072.7  1657.1   1951.2 0.13062 100   7   72.99
     3    -1   -25  6.376E+00  1.172E+01   376.0  1653.5    162.9 0.13155 100   6  105.96
    -1     3    25  1.248E+01  1.209E+01  2132.0  1497.9   1858.1 0.07978 100   7   62.79
    -1     3    25  5.190E+00  1.092E+01  2133.7  1010.4    659.3 0.07980 100   8  -59.67
    -2    -1    25  3.439E+00  1.513E+01  2056.4   812.4    434.2 0.14267 100   7  -80.29
     3    -2    25  3.108E+00  1.175E+01  2105.5   921.9    242.0 0.10822 100   7  -93.01
     3    -2    25 -3.069E+00  1.093E+01  2103.2  1586.2   1582.2 0.10817 100  -6   44.19
     1     2    24  2.227E+00  8.794E+00  2104.4  1446.0   1666.0 0.06276  99   6   46.40
     2    -3    24 -5.801E+00  1.367E+01  2038.7   864.8    241.0 0.12584 100  -7  -93.79
     2    -3    24  7.151E+00  1.317E+01  2036.0  1642.8   1672.4 0.12578 100   8   53.07
    -3     1    24  1.099E+01  1.423E+01  2037.9   863.0    532.0 0.12640 100   8  -72.89
    -3     1    24  1.232E+01  1.528E+01  2035.1  1644.6   1965.0 0.12634 100   6   74.18
     3    -1   -24  1.541E+01  1.155E+01   413.5  1641.1    176.5 0.12719 100   7  104.78
    -1     3    24  2.444E+01  1.058E+01  2095.8  1020.8    658.1 0.07615 100   9  -59.92
    -1     3    24 -5.989E+00  1.243E+01  2094.2  1487.2   1875.7 0.07613  94  -8   64.33
    -2    -1    24 -7.311E+00  1.500E+01  2018.8   825.3    427.4 0.13815 100  -7  -80.96
     3    -2    24  1.552E+01  1.110E+01  2065.5  1574.8   1584.2 0.10425 100   7   44.55
     3    -2    24  1.495E+01  1.136E+01  2067.7   933.0    224.6 0.10429 100   9  -94.50
     1     2    23  4.366E+01  9.563E+00  2066.9  1435.0   1673.4 0.05904  99  10   47.05
     1     2    23  7.296E+01  1.037E+01  2068.2  1072.9    541.2 0.05905 100  14  -68.21
     2     1   -23  6.548E+01  1.296E+01   469.7  1665.3    111.3 0.13427 100  14  108.62
     2    -3    23  4.231E+01  1.416E+01  2001.4   877.0    226.8 0.12157 100  10  -94.97
     2    -3    23  4.396E+01  1.443E+01  1998.8  1630.3   1676.1 0.12152 100  10   53.57
    -3     1    23  6.919E+01  1.443E+01  2000.5   875.3    528.2 0.12212 100  14  -73.36
    -3     1    23  3.699E+02 -2.377E+01  1997.9  1632.1   1979.1 0.12208 100  21   75.39
     3    -1   -23  3.996E+01  1.237E+01   450.7  1628.6    190.4 0.12284 100  15  103.59
    -1     3    23  9.039E+01  1.123E+01  2058.3  1031.3    657.9 0.07247 100  15  -60.09
    -2    -1    23  4.403E+01  1.818E+01  1978.6  1668.9   1901.2 0.13359  77  17   70.44
     3    -2    23  6.165E+01  1.186E+01  2030.3   944.2    206.5 0.10037  99  13  -96.03
     3    -2    23  5.039E+01  1.187E+01  2028.1  1563.4   1585.5 0.10033  99   9   44.86
    -3     2   -22  5.420E+01  1.452E+01   460.1   947.6   1973.5 0.09725 100  11  -81.16
     1     2    22  5.543E+01  1.015E+01  2029.8  1423.7   1680.2 0.05528 100  11   47.65
     1     2    22  8.780E+01  9.567E+00  2031.0  1083.8    534.8 0.05529 100  15  -68.85
     2     1   -22  6.858E+01  1.355E+01   506.5  1652.1    121.5 0.12972 100  14  107.71
     2    -3    22  4.389E+01  1.595E+01  1961.9  1617.8   1679.4 0.11727 100   9   54.04
     2    -3    22  6.304E+01  1.422E+01  1964.4   889.3    212.3 0.11731  99  13  -96.17
     1    -3   -22  5.161E+01  1.012E+01   430.1  1463.5    134.0 0.07000  92  15  110.66
    -3     1    22  7.942E+01  1.356E+01  1963.6   887.6    524.8 0.11785 100  15  -73.80
    -3     1    22  6.369E+01  1.717E+01  1961.0  1619.5   1993.4 0.11781  80   9   76.61
    -2    -1    22  7.348E+01  1.512E+01  1944.6   851.4    414.3 0.12916  87  17  -82.24
    -2    -1    22  1.009E+02  1.680E+01  1941.8  1655.6   1911.5 0.12911 100  14   71.37
     3    -2    22  5.518E+01  1.176E+01  1993.2   955.5    187.7 0.09645 100  14  -97.60
     3    -2    22  2.982E+01 -1.211E+01  1991.1  1551.8   1586.0 0.09642  99   8   45.12
    -3     2   -21  1.830E+02  1.896E+01   496.6   959.4   1954.1 0.09326  85  28  -79.54
     1     2    21  1.887E+02  1.160E+01  1994.1  1095.0    529.1 0.05148 100  30  -69.43
     1     2    21  1.708E+02  1.366E+01  1993.0  1412.3   1686.5 0.05147 100  23   48.19
     2     1   -21  1.955E+02  1.655E+01   543.0  1638.8    131.7 0.12518 100  31  106.79
     2    -3    21  1.489E+02  1.863E+01  1925.3  1605.1   1682.2 0.11303 100  17   54.48
     2    -3    21  1.672E+02  1.644E+01  1927.7   901.7    197.4 0.11307 100  26  -97.39
     1    -3   -21  2.132E+02  1.373E+01   466.8  1452.4    154.5 0.06620 100  31  108.89
    -3     1    21  1.855E+02  1.479E+01  1926.9   900.0    521.9 0.11360 100  29  -74.21
     3    -1   -21  1.798E+02  1.483E+01   524.1  1603.5    219.2 0.11417 100  32  101.14
    -1     3    21  1.482E+02  1.499E+01  1982.9  1454.5   1933.7 0.06507 100  23   69.37
    -2     3   -21  1.467E+02  1.870E+01   525.8   895.1   1986.4 0.11360  98  22  -81.60
    -2    -1    21  1.281E+02  1.879E+01  1905.3  1642.2   1921.9 0.12462 100  24   72.30
    -2    -1    21  1.751E+02  1.633E+01  1908.0   864.5    408.1 0.12467  99  27  -82.86
     3    -2    21  1.747E+02  1.406E+01  1956.5   966.8    168.2 0.09255 100  29  -99.23
     3    -2    21  1.199E+02  1.632E+01  1954.5  1540.3   1585.8 0.09252  99  17   45.32
    -3     2   -20  1.015E+02  1.462E+01   532.8   971.3   1933.9 0.08930 100  16  -77.86
     1     2    20  8.439E+01  1.204E+01  1956.5  1400.6   1692.2 0.04761 100  13   48.65
     1     2    20  7.367E+01  7.760E+00  1957.5  1106.4    524.1 0.04762 100  17  -69.94
     2     1   -20  7.496E+01  1.285E+01   579.2  1625.4    142.0 0.12065 100  15  105.87
     2    -3    20  6.883E+01  1.736E+01  1889.0  1592.5   1684.5 0.10880 100  10   54.88
     2    -3    20  6.932E+01  1.338E+01  1891.4   914.1    182.1 0.10884 100  13  -98.63
     1    -3   -20  6.841E+01  9.450E+00   503.1  1441.3    176.4 0.06241 100  15  107.00
    -3     1    20  6.380E+01  1.085E+01  1890.5   912.4    519.5 0.10935 100  15  -74.58
     3    -1   -20  6.198E+01  1.057E+01   560.3  1590.9    234.1 0.10987 100  17   99.88
    -1     3    20  9.339E+01  1.273E+01  1946.5  1443.3   1955.4 0.06137 100  15   71.24
    -1     3    20  6.356E+01  8.110E+00  1947.8  1063.6    664.7 0.06138  86  18  -59.96
    -2     3   -20  8.241E+01  1.628E+01   561.9   908.0   1971.3 0.10932 100  14  -80.38
    -2    -1    20  7.351E+01  1.279E+01  1871.7   877.7    402.1 0.12020  99  17  -83.46
    -2    -1    20  8.550E+01  1.672E+01  1869.0  1628.8   1932.4 0.12016 100  14   73.23
     3    -2    20  6.198E+01  1.072E+01  1920.0   978.1    147.9 0.08866  99  13 -100.92
     3    -2    20  7.087E+01  1.645E+01  1918.1  1528.7   1584.7 0.08863 100  10   45.45
    -3     2   -19  2.149E+01  1.161E+01   568.8   983.1   1912.7 0.08537 100   9  -76.12
     1     2    19  2.364E+01  5.826E+00  1921.3  1118.0    520.0 0.04373  99   9  -70.36
     1     2    19  7.626E+00  9.746E+00  1920.3  1388.7   1697.0 0.04372 100   7   49.03
     2     1   -19  3.749E+01  1.055E+01   615.1  1612.0    152.3 0.11613 100  10  104.95
     2    -3    19  6.898E+00  1.571E+01  1853.0  1579.8   1686.2 0.10458 100   7   55.25
     2    -3    19  5.675E+00  1.091E+01  1855.3   926.6    166.4 0.10461 100   7  -99.89
     1    -3   -19  3.274E+01  7.114E+00   539.2  1430.1    200.0 0.05863 100  10  104.98
    -3     1    19  3.643E+01  9.278E+00  1854.4   924.9    517.7 0.10513 100   9  -74.90
     3    -1   -19  1.531E+01  8.967E+00   596.3  1578.2    249.5 0.10557 100  11   98.60
    -1     3    19  2.298E+01  9.328E+00  1910.3  1432.2   1978.8 0.05768  96   8   73.25
    -1     3    19  1.150E+01  6.136E+00  1911.6  1074.5    670.2 0.05769 100   9  -59.64
    -2     3   -19  1.196E+01  1.340E+01   597.8   920.8   1955.7 0.10505  99   8  -79.13
    -2    -1    19  2.104E+01  1.037E+01  1835.6   890.9    396.3 0.11573 100   9  -84.03
    -2    -1    19  1.800E+01  1.381E+01  1833.1  1615.3   1943.0 0.11569 100  10   74.17
     3    -2    19  1.646E+01  9.215E+00  1883.9   989.5    126.5 0.08479 100   8 -102.67
     3    -2    19  2.256E+01  1.468E+01  1882.0  1517.0   1582.6 0.08477 100   7   45.52
    -3     2   -18  5.661E+01  1.180E+01   604.5   994.9   1890.3 0.08147 100  12  -74.30
     1     2    18  7.299E+01  6.329E+00  1885.3  1129.8    517.2 0.03979  99  20  -70.67
     1     2    18  7.498E+01  9.151E+00  1884.4  1376.7   1700.7 0.03979 100  14   49.30
     2     1   -18  6.319E+01  1.064E+01   650.7  1598.6    162.8 0.11162 100  15  104.02
     2    -3    18  8.647E+01  1.542E+01  1817.3  1567.0   1687.3 0.10039 100  13   55.59
     2    -3    18  8.958E+01  1.224E+01  1819.5   939.0    150.1 0.10041  98  20 -101.18
     1    -3   -18  7.010E+01  7.327E+00   575.1  1419.0    225.5 0.05486 100  20  102.79
    -3     1    18  6.736E+01  9.542E+00  1818.6   937.4    516.5 0.10091 100  17  -75.19
     3    -1   -18  6.692E+01  9.780E+00   632.0  1565.5    265.3 0.10131 100  19   97.29
    -1     3    18  7.728E+01  7.173E+00  1875.6  1085.4    677.8 0.05403 100  21  -59.16
    -2     3   -18  8.391E+01  1.303E+01   633.4   933.7   1939.6 0.10079 100  16  -77.86
    -2    -1    18  7.287E+01  1.084E+01  1799.9   904.2    390.8 0.11127 100  18  -84.59
    -2    -1    18  7.028E+01  1.370E+01  1797.4  1601.7   1953.6 0.11124 100  14   75.11
     3    -2    18  6.615E+01  1.433E+01  1846.2  1505.4   1579.3 0.08094 100  12   45.51
     3    -2    18  9.637E+01  1.064E+01  1848.0  1000.8    104.0 0.08095  97  19 -104.50
    -3     2   -17  1.303E+02  1.234E+01   639.9  1006.6   1866.6 0.07761 100  25  -72.40
     1     2    17  1.306E+02  9.515E+00  1848.8  1364.5   1703.1 0.03582 100  27   49.42
     1     2    17  1.223E+02  7.377E+00  1849.6  1141.8    515.9 0.03582  99  31  -70.83
     2     1   -17  1.167E+02  1.133E+01   686.2  1585.1    173.3 0.10714 100  28  103.10
     2    -3    17  1.420E+02  1.293E+01  1783.9   951.5    133.3 0.09624 100  31 -102.50
     2    -3    17  1.261E+02  1.493E+01  1781.8  1554.3   1687.6 0.09622 100  23   55.88
     1    -3   -17  1.453E+02  9.067E+00   610.7  1407.9    253.6 0.05114  96  33  100.39
    -3     1    17  1.168E+02  1.060E+01  1783.1   950.0    516.0 0.09673 100  30  -75.42
     3    -1   -17  1.324E+02  1.107E+01   667.4  1552.9    281.8 0.09707 100  29   95.94
    -1     3    17  1.477E+02  8.713E+00  1839.9  1096.3    687.9 0.05039 100  34  -58.46
    -2     3   -17  1.281E+02  1.292E+01   668.8   946.6   1923.0 0.09656 100  26  -76.56
    -2    -1    17  1.209E+02  1.428E+01  1762.0  1588.1   1964.4 0.10681 100  23   76.06
    -2    -1    17  1.241E+02  1.235E+01  1764.3   917.6    385.6 0.10683 100  27  -85.12
     3    -2    17  1.163E+02  1.142E+01  1812.4  1012.1     80.2 0.07716 100  23 -106.42
     3    -2    17  1.120E+02  1.351E+01  1810.7  1493.9   1574.7 0.07714 100  18   45.42
    -3     2   -16  8.242E+02  3.427E+01   675.1  1018.3   1841.5 0.07380 100  72  -70.40
     1     2    16  8.502E+02  3.343E+01  1813.4  1352.1   1703.7 0.03181 100  70   49.36
     1     2    16  8.458E+02  3.299E+01  1814.1  1153.9    516.7 0.03182  99  69  -70.79
     2     1   -16  8.149E+02  3.455E+01   721.3  1571.6    184.0 0.10266 100  73  102.16
     2    -3    16  8.421E+02  3.605E+01  1748.6   964.0    115.8 0.09208 100  68 -103.84
     2    -3    16  8.546E+02  3.689E+01  1746.6  1541.6   1687.2 0.09206 100  65   56.12
     1    -3   -16  8.156E+02  3.248E+01   646.0  1396.8    284.8 0.04748 100  65   97.74
    -3     1    16  8.325E+02  3.512E+01  1747.7   962.5    516.3 0.09256 100  63  -75.60
     3    -1   -16  8.302E+02  3.482E+01   702.7  1540.2    298.8 0.09286 100  68   94.55
    -1     3    16  7.944E+02  3.150E+01  1804.5  1107.1    701.0 0.04680 100  68  -57.52
    -2     3   -16  7.807E+02  3.374E+01   703.9   959.4   1905.7 0.09237 100  70  -75.23
    -2    -1    16  8.471E+02  3.655E+01  1729.1   930.9    380.7 0.10240 100  65  -85.63
    -2    -1    16  8.941E+02  3.927E+01  1726.8  1574.5   1975.4 0.10238 100  66   77.01
     3    -2    16  9.055E+02  3.730E+01  1777.0  1023.4     54.8 0.07339 100  69 -108.43
    -3     2   -15  3.791E+01  8.719E+00   710.1  1029.8   1814.7 0.07004 100  11  -68.30
     1     2    15  2.706E+01  6.050E+00  1778.3  1339.5   1701.6 0.02777 100  12   49.02
     1     2    15  3.930E+01  4.154E+00  1778.9  1166.3    520.5 0.02777  99  16  -70.48
     2     1   -15  2.352E+01  7.667E+00   756.3  1558.1    194.9 0.09820  99  13  101.22
     2    -3    15  3.716E+01  1.155E+01  1711.5  1528.9   1685.8 0.08794 100  10   56.31
     2    -3    15  4.788E+01  9.757E+00  1713.5   976.4     97.5 0.08795 100  13 -105.23
     1    -3   -15  3.462E+01  5.057E+00   681.1  1386.0    319.8 0.04388 100  14   94.75
    -3     1    15  4.696E+01  7.769E+00  1712.6   975.0    517.5 0.08842 100  14  -75.72
     3    -1   -15  3.616E+01  7.159E+00   737.7  1527.6    316.6 0.08868 100  16   93.12
    -1     3    15  3.272E+01  4.703E+00  1769.3  1117.7    717.7 0.04327 100  14  -56.27
    -2     3   -15  2.200E+01  9.436E+00   738.8   972.3   1887.7 0.08820 100   9  -73.86
    -2    -1    15  3.948E+01  8.564E+00  1694.0   944.3    376.2 0.09798 100  14  -86.11
    -2    -1    15  2.578E+01  1.064E+01  1691.8  1560.8   1986.5 0.09796 100   9   77.97
     3    -2    15  2.715E+01  8.159E+00  1741.8  1034.5     27.8 0.06969 100  10 -110.55
    -3     2   -14  3.578E+02  1.799E+01   744.8  1041.2   1785.9 0.06635  84  60  -66.07
     1     2    14  3.578E+02  1.449E+01  1743.9  1178.8    528.7 0.02367 100  59  -69.73
     1     2    14  3.769E+02  1.566E+01  1743.3  1326.7   1695.7 0.02367 100  58   48.29
     2     1   -14  3.515E+02  1.707E+01   791.1  1544.6    205.9 0.09376 100  63  100.27
     2    -3    14  3.747E+02  1.887E+01  1678.6   988.8     78.3 0.08387 100  56 -106.65
     2    -3    14  3.773E+02  1.950E+01  1676.7  1516.2   1683.4 0.08385 100  52   56.45
     1    -3   -14  3.556E+02  1.514E+01   716.0  1375.4    359.8 0.04036  99  57   91.35
    -3     1    14  3.861E+02  1.836E+01  1677.8   987.4    519.6 0.08431 100  56  -75.78
     3    -1   -14  3.332E+02  1.605E+01   772.5  1515.1    335.3 0.08453 100  59   91.64
    -1     3    14  3.460E+02  1.460E+01  1734.3  1128.1    738.9 0.03983 100  58  -54.65
    -2     3   -14  3.652E+02  1.839E+01   773.5   985.0   1868.8 0.08407 100  56  -72.46
    -2    -1    14  3.695E+02  1.859E+01  1659.1   957.7    372.1 0.09357 100  55  -86.55
     3    -2    14  3.529E+02  1.809E+01  1705.4  1459.8   1551.4 0.06605  99  48   44.53
     1     2    13  1.254E+02  5.873E+00  1709.0  1191.5    544.2 0.01952 100  39  -68.31
     1     2    13  1.261E+02  6.847E+00  1708.6  1313.7   1683.4 0.01952 100  33   46.92
     2     1   -13  1.160E+02  8.776E+00   825.7  1531.1    217.2 0.08934 100  41   99.31
     2    -3    13  1.314E+02  1.051E+01  1643.9  1001.2     58.1 0.07981 100  36 -108.12
     2    -3    13  1.102E+02  1.134E+01  1642.1  1503.6   1679.8 0.07980 100  24   56.53
     1    -3   -13  1.224E+02  6.776E+00   750.7  1365.1    405.9 0.03699 100  38   87.43
    -3     1    13  1.376E+02  9.353E+00  1643.0   999.8    523.0 0.08023 100  39  -75.76
     3    -1   -13  1.269E+02  8.783E+00   807.1  1502.6    354.8 0.08042 100  41   90.11
    -1     3    13  1.232E+02  6.516E+00  1699.5  1138.2    765.6 0.03652 100  38  -52.59
    -2     3   -13  1.285E+02  1.035E+01   808.1   997.7   1848.9 0.07998 100  34  -71.01
    -2    -1    13  1.169E+02  9.760E+00  1624.5   971.2    368.5 0.08918 100  33  -86.96
     3    -2    13  1.106E+02  1.073E+01  1670.8  1448.8   1539.6 0.06248 100  25   44.00
    -3     2   -12  7.513E+01  8.671E+00   813.9  1063.3   1721.2 0.05923  80  25  -61.20
     1     2    12  7.629E+01  5.233E+00  1674.1  1300.4   1660.1 0.01528  99  23   44.45
     1     2    12  6.578E+01  3.622E+00  1674.4  1204.6    572.2 0.01528  99  28  -65.66
     2     1   -12  7.570E+01  7.094E+00   860.1  1517.6    228.7 0.08493 100  32   98.34
     2    -3    12  7.025E+01  1.004E+01  1607.7  1491.1   1674.9 0.07578 100  19   56.54
     2    -3    12  7.653E+01  8.233E+00  1609.3  1013.5     36.8 0.07579 100  25 -109.63
     1    -3   -12  6.052E+01  4.518E+00   785.3  1355.3    459.8 0.03378  98  25   82.83
    -3     1    12  6.319E+01  6.704E+00  1608.5  1012.1    527.6 0.07620 100  25  -75.65
     3    -1   -12  7.479E+01  7.086E+00   841.5  1490.1    375.5 0.07636 100  28   88.51
    -1     3    12  6.708E+01  4.485E+00  1664.9  1147.8    798.9 0.03337 100  28  -49.98
    -2     3   -12  7.602E+01  8.680E+00   842.4  1010.4   1827.9 0.07593 100  22  -69.52
    -2    -1    12  6.246E+01  7.745E+00  1590.0   984.6    365.4 0.08480 100  25  -87.34
     3    -2    12  8.436E+01  9.529E+00  1636.3  1438.0   1525.2 0.05901 100  19   43.33
    -3     2   -11  3.817E+02  1.698E+01   848.1  1073.9   1684.6 0.05584 100  60  -58.54
     1     2    11  4.046E+02 -1.590E+01  1639.7  1286.5   1613.6 0.01087  98  63   39.70
     1     2    11  3.501E+02  1.363E+01  1639.9  1218.3    626.3 0.01087  99  59  -60.47
     2     1   -11  3.391E+02  1.570E+01   894.4  1504.1    240.4 0.08055 100  61   97.35
     2    -3    11  3.320E+02  1.555E+01  1575.0  1025.7     14.2 0.07182 100  64 -111.19
     1    -3   -11  3.322E+02  1.363E+01   819.6  1346.2    523.6 0.03080 100  54   77.41
    -3     1    11  3.346E+02  1.553E+01  1574.2  1024.4    533.8 0.07222 100  58  -75.44
    -1     3    11  3.382E+02  1.369E+01  1630.4  1156.7    840.3 0.03044 100  62  -46.72
    -2     3   -11  3.579E+02  1.676E+01   876.6  1022.8   1805.6 0.07194  98  61  -67.98
    -2    -1    11  3.451E+02  1.650E+01  1555.6   998.1    362.9 0.08044 100  59  -87.66
     3    -2    11  3.836E+02  1.746E+01  1601.9  1427.5   1507.9 0.05566 100  54   42.51
    -3     2   -10  3.279E+01  6.438E+00   882.2  1084.1   1644.6 0.05258 100  12  -55.73
     2     1   -10  2.058E+01  5.174E+00   928.5  1490.5    252.5 0.07617  99  14   96.35
     1    -3   -10  2.872E+01  3.207E+00   853.8  1338.0    599.6 0.02813 100  15   70.96
    -3     1    10  2.522E+01  4.969E+00  1539.9  1036.5    541.8 0.06829 100  14  -75.13
     3    -1   -10  2.465E+01  5.169E+00   910.0  1465.7    420.7 0.06839  81  16   85.09
    -1     3    10  2.802E+01  2.970E+00  1596.1  1164.7    891.1 0.02783 100  16  -42.72
    -2     3   -10  2.844E+01  6.644E+00   910.7  1035.2   1781.8 0.06800 100  10  -66.40
    -2    -1    10  3.181E+01  5.896E+00  1521.4  1011.5    361.2 0.07609 100  16  -87.94
     3    -2    10  4.188E+01  6.599E+00  1567.8  1417.4   1487.1 0.05243 100  15   41.54
    -3     2    -9  5.740E+02  2.322E+01   916.2  1093.8   1600.7 0.04949 100  63  -52.78
     2    -3     9  6.182E+02  2.594E+01  1505.3  1454.3   1649.7 0.06406  97  60   56.10
     1    -3    -9  5.206E+02  2.037E+01   887.9  1331.1    690.0 0.02586 100  58   63.35
     3    -1    -9  5.319E+02  2.208E+01   944.0  1453.6    445.8 0.06450 100  60   83.26
    -1     3     9  5.445E+02  2.108E+01  1562.0  1171.5    952.6 0.02562 100  57  -37.94
    -2    -1     9  5.413E+02  2.317E+01  1487.4  1025.0    360.2 0.07175 100  62  -88.15
     3    -2     9  5.775E+02  2.336E+01  1533.7  1407.7   1462.5 0.04937 100  62   40.42
    -3     2    -8  1.012E+03  3.915E+01   950.1  1102.9   1552.7 0.04660 100  63  -49.73
     2     1    -8  9.963E+02  3.932E+01   996.4  1463.6    278.0 0.06749  96  62   94.29
     2    -3     8  1.016E+03  4.002E+01  1471.4  1442.4   1636.8 0.06029  97  62   55.78
     1    -3    -8  9.239E+02  3.523E+01   921.9  1325.9    795.6 0.02413 100  57   54.60
     3    -1    -8  9.300E+02  3.669E+01   977.9  1441.9    472.7 0.06069  98  60   81.32
    -1     3     8  8.968E+02  3.408E+01  1528.0  1176.5   1024.8 0.02394 100  54  -32.46
    -2    -1     8  9.392E+02  3.747E+01  1453.4  1038.4    360.3 0.06744 100  64  -88.29
     3    -2     8  9.630E+02  3.729E+01  1499.8  1398.7   1433.3 0.04651 100  63   39.19
     2     1    -7  1.268E+02  7.347E+00  1030.2  1450.2    291.5 0.06318 100  49   93.23
     2    -3     7  1.224E+02  7.997E+00  1437.6  1430.7   1620.9 0.05662 100  38   55.37
     1    -3    -7  1.141E+02  5.396E+00   955.7  1322.7    914.6 0.02306  99  42   45.03
    -3     1     7  1.230E+02  7.059E+00  1438.1  1071.7    579.7 0.05693 100  50  -73.35
     3    -1    -7  1.398E+02  7.707E+00  1011.7  1430.3    501.9 0.05697 100  50   79.27
    -1     3     7  1.300E+02  5.772E+00  1494.1  1179.6   1106.2 0.02292 100  45  -26.62
    -2     3    -7  1.404E+02  8.269E+00  1012.2  1071.0   1699.1 0.05666  98  42  -61.36
     3    -2     7  1.389E+02  7.491E+00  1466.0  1390.4   1399.2 0.04388  99  45   37.91
    -3     2    -6  2.616E+01  3.701E+00  1017.5  1118.8   1442.5 0.04159  99  17  -43.73
     2     1    -6  1.482E+01  3.644E+00  1063.9  1436.8    305.8 0.05890 100  18   92.13
     2    -3     6  1.595E+01  5.012E+00  1403.9  1419.4   1601.5 0.05305  99  10   54.86
    -3     1     6  1.289E+01  3.442E+00  1404.3  1082.8    598.5 0.05332 100  15  -72.38
     3    -1    -6  5.527E+00 -3.272E+00  1045.5  1419.1    533.8 0.05335 100  13   77.08
    -1     3     6  1.398E+01  2.270E+00  1460.3  1180.3   1192.9 0.02265  99  13  -21.05
    -2     3    -6  2.282E+01  4.930E+00  1045.8  1082.4   1666.6 0.05308 100  11  -59.61
    -2    -1     6  2.120E+00 -3.810E+00  1385.8  1065.1    364.3 0.05888  99   7  -88.31
     3    -2     6  1.833E+01  3.421E+00  1432.3  1383.0   1359.4 0.04154 100  12   36.70
    -3     2    -5  3.736E+01  3.578E+00  1051.1  1125.2   1380.3 0.03957 100  24  -41.20
     1     2     5  3.473E+01  2.214E+00  1435.9  1288.6     58.4 0.01169 100  26 -122.16
     2     1    -5  3.183E+01  3.798E+00  1097.6  1423.5    320.8 0.05464 100  26   90.97
     2    -3     5  3.921E+01  4.806E+00  1370.3  1408.5   1578.1 0.04961 100  17   54.25
     1    -3    -5  2.860E+01  2.562E+00  1023.1  1323.6   1166.6 0.02322 100  23   27.28
    -3     1     5  3.027E+01  3.689E+00  1370.6  1093.7    621.3 0.04985 100  27  -71.16
     3    -1    -5  3.290E+01  3.683E+00  1079.1  1408.2    568.7 0.04987 100  29   74.72
    -1     3     5  3.169E+01  2.633E+00  1426.7  1178.5   1279.8 0.02316 100  24  -16.69
    -2     3    -5  3.171E+01  4.507E+00  1079.4  1093.3   1631.0 0.04963 100  16  -57.86
    -2    -1     5  4.080E+01  4.247E+00  1352.2  1078.4    368.9 0.05463 100  30  -88.14
     3    -2     5  2.419E+01  3.274E+00  1398.6  1376.6   1313.8 0.03954 100  18   35.80
    -3     2    -4  2.160E+02  9.218E+00  1084.7  1130.4   1313.8 0.03794 100  49  -39.49
     1     2     4  1.891E+02  7.635E+00  1402.3  1302.7    120.2 0.01619 100  43 -119.55
     2     1    -4  2.085E+02  9.569E+00  1131.1  1410.3    336.9 0.05042 100  52   89.73
     2    -3     4  2.056E+02  9.592E+00  1336.8  1398.0   1549.7 0.04634  98  54   53.54
     1    -3    -4  2.133E+02  8.818E+00  1056.6  1327.6   1281.9 0.02446 100  48   21.99
    -3     1     4  1.978E+02  9.089E+00  1337.0  1104.0    649.0 0.04654 100  55  -69.60
     3    -1    -4  2.134E+02  9.701E+00  1112.7  1397.9    607.1 0.04655 100  57   72.13
    -1     3     4  2.135E+02  8.748E+00  1393.1  1174.3   1361.8 0.02442 100  47  -14.76
    -2     3    -4  2.210E+02  9.941E+00  1112.9  1103.8   1591.8 0.04635  99  51  -56.10
    -2    -1     4  1.999E+02  9.405E+00  1318.6  1091.6    375.6 0.05042 100  55  -87.79
    -1    -2    -4  2.160E+02  8.783E+00  1047.1  1301.6   1939.5 0.01625 100  48  -62.06
     3    -2     4  2.047E+02  8.823E+00  1365.0  1371.4   1262.3 0.03792 100  57   35.57
    -3     2    -3  3.844E+03  1.439E+02  1118.2  1134.2   1244.0 0.03676 100  46  -39.19
     1     2     3  3.769E+03  1.409E+02  1368.7  1316.5    152.0 0.02059 100  41 -124.64
     2     1    -3  3.839E+03  1.443E+02  1164.7  1397.1    354.3 0.04624 100  50   88.32
     2    -3     3  3.965E+03  1.486E+02  1303.3  1388.2   1515.5 0.04325 100  57   52.67
     1    -3    -3  4.102E+03  1.534E+02  1090.1  1333.7   1381.5 0.02633 100  54   21.25
    -3     1     3  3.798E+03  1.426E+02  1303.5  1113.8    682.5 0.04340 100  53  -67.51
     3    -1    -3  3.778E+03  1.420E+02  1146.2  1388.1    649.6 0.04341  99  55   69.13
    -1     3     3  3.776E+03  1.412E+02  1359.5  1168.2   1435.8 0.02631 100  46  -16.65
    -2     3    -3  3.669E+03  1.376E+02  1146.4  1113.7   1548.5 0.04326 100  47  -54.32
    -2    -1     3  3.774E+03  1.419E+02  1285.0  1104.7    385.2 0.04623 100  56  -87.15
    -1    -2    -3  4.048E+03  1.514E+02  1080.6  1315.6   1964.3 0.02062 100  47  -56.44
     3    -2     3  3.843E+03  1.439E+02  1331.5  1367.6   1205.1 0.03675 100  55   36.55
    -3     2    -2  1.284E+02  5.877E+00  1151.6  1136.5   1172.5 0.03607 100  48  -40.84
     1     2     2  1.310E+02  5.778E+00  1335.1  1330.2    169.7 0.02494 100  45 -151.04
     2     1    -2  1.243E+02  6.194E+00  1198.2  1384.1    373.4 0.04208 100  49   86.48
     2    -3     2  1.137E+02  5.754E+00  1269.9  1379.1   1474.6 0.04042 100  53   51.48
     1    -3    -2  1.151E+02  5.403E+00  1123.6  1341.5   1464.0 0.02874 100  55   26.29
    -3     1     2  1.189E+02  5.796E+00  1269.9  1122.8    722.6 0.04051 100  52  -64.48
     3    -1    -2  1.253E+02  6.161E+00  1179.7  1379.1    696.6 0.04051 100  55   65.34
    -1     3     2  1.373E+02  6.296E+00  1326.1  1160.4   1500.7 0.02873  98  50  -23.57
    -2     3    -2  1.279E+02  6.341E+00  1179.8  1122.8   1500.6 0.04042  98  45  -52.35
    -2    -1     2  1.249E+02  6.191E+00  1251.5  1117.7    398.4 0.04208  99  54  -86.00
    -1    -2    -2  1.324E+02  6.128E+00  1114.0  1329.5   1977.5 0.02495 100  48  -29.73
     3    -2     2  1.283E+02  5.906E+00  1298.0  1365.3   1143.3 0.03606 100  56   39.25
    -3     2    -1  4.677E+02  1.832E+01  1185.1  1137.1   1101.2 0.03589 100  47  -44.43
     1     2     1  4.515E+02  1.764E+01  1301.6  1343.8    179.6 0.02927 100  42  137.54
     2     1    -1  4.815E+02  1.909E+01  1231.7  1371.3    394.6 0.03799 100  53   83.44
     2    -3     1  4.759E+02  1.872E+01  1236.4  1370.9   1426.0 0.03787 100  63   49.59
     1    -3    -1  4.689E+02  1.838E+01  1157.0  1350.6   1530.5 0.03156 100  57   36.29
    -3     1     1  4.685E+02  1.856E+01  1236.5  1131.0    770.4 0.03789 100  50  -59.66
     3    -1    -1  4.631E+02  1.839E+01  1213.2  1370.9    748.5 0.03789 100  62   59.87
    -1     3     1  4.794E+02  1.873E+01  1292.6  1151.3   1556.8 0.03155 100  47  -34.83
    -2     3    -1  4.543E+02  1.785E+01  1213.2  1131.0   1447.9 0.03787 100  45  -49.81
    -2    -1     1  4.751E+02  1.890E+01  1218.0  1130.6    416.5 0.03799 100  56  -83.58
    -1    -2    -1  4.682E+02  1.849E+01  1147.4  1343.3   1984.2 0.02928 100  49   41.88
     3    -2     1  4.620E+02  1.816E+01  1264.6  1364.7   1078.1 0.03589 100  58   43.66
    -3     2     0  5.190E+02  2.026E+01  1218.5  1136.1   1032.3 0.03625 100  48  -48.83
     1     2     0  5.487E+02  2.136E+01  1268.1  1357.4    184.7 0.03359 100  44  110.50
     2     1     0  5.531E+02  2.161E+01  1265.2  1358.6    418.8 0.03396 100  50   76.24
     2    -3     0  5.503E+02  2.142E+01  1203.0  1363.8   1368.9 0.03568 100  61   46.60
     1    -3     0  5.319E+02  2.078E+01  1190.4  1360.6   1583.5 0.03469 100  57   46.98
    -3     1     0  4.572E+02 -1.806E+01  1203.0  1138.1    826.8 0.03563 100  51  -51.81
     3    -1     0  5.583E+02  2.181E+01  1246.7  1363.8    805.6 0.03563 100  57   51.40
    -1     3     0  5.489E+02  2.137E+01  1259.2  1141.2   1605.3 0.03469 100  46  -46.33
    -2     3     0  5.941E+02  2.303E+01  1246.6  1138.0   1390.1 0.03568 100  46  -46.21
    -2    -1     0  4.304E+02 -1.710E+01  1184.5  1143.3    441.0 0.03396 100  55  -77.03
    -1    -2     0  5.605E+02  2.203E+01  1180.8  1357.1   1987.0 0.03359 100  51   69.02
    -1    -2     0  4.566E+02 -1.800E+01  1181.5  1144.4    207.2 0.03359 100  56 -111.35
     3    -2     0  5.344E+02  2.086E+01  1231.1  1365.7   1011.4 0.03625 100  60   48.70
    -3     2     1  1.495E+03  5.661E+01  1252.0  1133.5    967.5 0.03712 100  51  -52.60
     1     2    -1  1.621E+03  6.136E+01  1234.6  1371.1    186.7 0.03792 100  47  103.49
     2     1     1  1.525E+03  5.761E+01  1298.7  1346.2    446.9 0.03001 100  46   49.68
     2    -3    -1  1.493E+03  5.639E+01  1169.6  1358.1   1303.0 0.03391 100  54   42.98
     1    -3     1  1.403E+03  5.320E+01  1223.8  1371.5   1625.5 0.03806 100  61   54.47
    -3     1    -1  1.513E+03  5.726E+01  1169.5  1143.8    892.3 0.03377 100  50  -40.99
     3    -1     1  1.493E+03  5.647E+01  1280.1  1358.0    867.7 0.03377 100  55   39.85
    -1     3    -1  1.452E+03  5.505E+01  1225.8  1130.4   1647.3 0.03806 100  42  -54.46
    -2     3     1  1.457E+03  5.497E+01  1280.1  1143.8   1327.5 0.03390 100  44  -41.86
    -2    -1    -1  1.166E+03 -4.452E+01  1151.0  1155.7    474.6 0.03002  85  51  -51.38
    -1    -2     1  1.604E+03  6.079E+01  1215.0  1130.8    208.6 0.03792 100  56 -103.67
    -1    -2     1  1.442E+03  5.491E+01  1214.2  1371.0   1987.2 0.03792 100  57   76.07
     3    -2    -1  1.532E+03  5.807E+01  1197.7  1368.4    945.1 0.03712  99  58   53.10
    -3     2     2  1.168E+02  5.607E+00  1285.5  1129.4    908.2 0.03846 100  50  -55.42
     1     2    -2  1.352E+02  6.535E+00  1201.1  1384.7    186.5 0.04225 100  48  101.18
     2     1     2  1.189E+02  5.418E+00  1332.2  1334.2    480.6 0.02619 100  47  -20.65
     2    -3    -2  1.189E+02  5.519E+00  1136.1  1353.8   1228.7 0.03262 100  49   40.38
     1    -3     2  1.266E+02  6.524E+00  1257.2  1382.8   1658.8 0.04162 100  51   58.67
    -3     1    -2  1.191E+02  5.469E+00  1136.1  1148.1    966.5 0.03239 100  44  -30.78
     3    -1     2  1.060E+02  5.072E+00  1313.6  1353.7    933.9 0.03238 100  51   28.64
    -1     3    -2  1.096E+02  5.795E+00  1192.4  1119.0   1684.1 0.04162 100  43  -59.28
    -2     3     2  1.035E+02  4.915E+00  1313.5  1148.1   1261.1 0.03261 100  44  -38.28
    -1    -2     2  1.095E+02  5.554E+00  1248.5  1117.2    211.5 0.04225 100  56 -100.76
    -1    -2     2  1.029E+02  5.855E+00  1247.6  1384.8   1985.5 0.04225 100  47   78.36
     3    -2    -2  1.001E+02  5.166E+00  1164.2  1372.5    880.8 0.03846 100  51   56.63
    -3     2     3  1.651E+03  6.257E+01  1319.0  1123.9    855.2 0.04024 100  52  -57.65
     1     2    -3  1.761E+03  6.686E+01  1167.6  1398.3    184.7 0.04660 100  49  100.46
     2     1     3  1.622E+03  6.108E+01  1365.7  1322.7    522.4 0.02253 100  49  -45.55
     2    -3    -3  1.719E+03  6.481E+01  1102.7  1351.3   1147.5 0.03187  99  53   40.13
     1    -3     3  1.782E+03  6.752E+01  1290.7  1394.7   1685.1 0.04531 100  57   60.91
    -3     1    -3  1.745E+03  6.575E+01  1102.6  1150.7   1048.1 0.03155 100  47  -25.01
     3    -1     3  1.695E+03  6.392E+01  1347.1  1351.1   1002.8 0.03154 100  55   21.49
    -1     3    -3  1.708E+03  6.474E+01  1159.0  1107.2   1716.6 0.04531 100  47  -62.24
    -2     3     3  1.742E+03  6.560E+01  1347.0  1150.6   1192.4 0.03185 100  45  -36.68
    -1    -2     3  1.784E+03  6.793E+01  1281.0  1398.7   1982.6 0.04660 100  57   79.06
    -1    -2     3  1.698E+03  6.451E+01  1282.1  1103.5    215.4 0.04660 100  60  -99.36
     3    -2    -3  1.655E+03  6.277E+01  1130.7  1378.0    819.7 0.04025 100  56   59.74
    -3     2     4  2.307E+02  1.003E+01  1352.5  1117.3    808.7 0.04238 100  57  -59.60
     1     2    -4  2.428E+02  1.075E+01  1134.1  1412.0    181.8 0.05096 100  55  100.38
     2     1     4  2.198E+02  8.919E+00  1399.3  1312.0    576.3 0.01913 100  51  -49.10
     2    -3    -4  2.027E+02  8.656E+00  1069.2  1350.6   1061.8 0.03170 100  50   42.30
     1    -3     4  2.052E+02  9.723E+00  1324.2  1406.8   1705.9 0.04913  99  52   62.17
    -3     1    -4  2.167E+02  9.017E+00  1069.0  1151.4   1134.8 0.03129  96  49  -24.01
     3    -1     4  2.463E+02  1.018E+01  1380.7  1350.4   1072.3 0.03126 100  56   18.73
    -1     3    -4  2.399E+02  1.093E+01  1125.5  1095.0   1745.6 0.04914  97  50  -64.31
    -2     3     4  2.290E+02  9.483E+00  1380.6  1151.3   1123.5 0.03167 100  48  -37.13
    -1    -2     4  2.271E+02  1.071E+01  1314.5  1412.6   1978.7 0.05095 100  54   79.11
    -1    -2     4  2.474E+02  1.100E+01  1315.6  1089.9    220.1 0.05095 100  60  -98.51
     3    -2    -4  2.357E+02  1.028E+01  1097.2  1384.6    762.6 0.04240 100  57   62.76
    -3     2     5  1.572E+01  2.878E+00  1386.1  1109.6    768.4 0.04485 100  17  -61.37
     1     2    -5  1.241E+01  3.387E+00  1100.5  1425.6    178.0 0.05531 100  10  100.60
     2     1     5  1.463E+01  1.809E+00  1433.0  1302.7    647.9 0.01614  99  17  -45.97
     2    -3    -5  1.166E+01  2.449E+00  1035.6  1351.8    975.0 0.03212 100  13   46.22
     1    -3     5  6.498E+00  4.514E+00  1357.7  1419.3   1722.3 0.05302 100  10   62.91
    -3     1    -5  1.910E+01  2.371E+00  1035.5  1150.3   1223.1 0.03163  95  18  -26.32
     3    -1     5  1.463E+01  2.447E+00  1414.3  1351.4   1140.0 0.03159 100  16   18.95
    -1     3    -5  1.683E+01  4.292E+00  1092.0  1082.6   1771.8 0.05304 100  11  -65.99
    -2     3     5  1.812E+01  2.451E+00  1414.2  1150.2   1056.8 0.03208 100  17  -39.03
    -1    -2     5  1.425E+01  3.382E+00  1349.2  1076.2    225.5 0.05530 100  14  -97.86
    -1    -2     5  1.997E+01  4.598E+00  1348.0  1426.5   1974.1 0.05530 100  14   78.85
     3    -2    -5  1.736E+01  2.988E+00  1063.6  1392.3    709.9 0.04487 100  19   65.75
    -3     2     6  1.347E+03  5.159E+01  1419.8  1101.1    733.9 0.04760 100  58  -62.97
     1     2    -6  1.453E+03  5.577E+01  1066.9  1439.3    173.5 0.05969 100  60  100.99
     2     1     6  1.329E+03  5.003E+01  1466.7  1295.4    744.8 0.01382 100  57  -38.52
     2    -3    -6  1.402E+03  5.320E+01  1001.9  1354.7    890.1 0.03310 100  56   51.12
     1    -3     6  1.463E+03  5.621E+01  1391.3  1431.9   1735.2 0.05700 100  61   63.36
    -3     1    -6  1.496E+03  5.650E+01  1001.8  1147.4   1309.7 0.03254  98  51  -30.46
     3    -1     6  1.461E+03  5.525E+01  1447.9  1354.3   1203.6 0.03248 100  57   20.80
    -1     3    -6  1.434E+03  5.500E+01  1058.5  1069.9   1795.7 0.05702 100  57  -67.48
    -2     3     6  1.388E+03  5.256E+01  1447.8  1147.4    994.4 0.03304  98  53  -41.71
    -1    -2     6  1.466E+03  5.670E+01  1381.6  1440.4   1968.8 0.05966 100  62   78.43
    -1    -2     6  1.492E+03  5.780E+01  1382.9  1062.6    231.3 0.05966  81  66  -97.29
     3    -2    -6  1.365E+03  5.229E+01  1030.0  1400.8    661.4 0.04764 100  60   68.69
    -3     2     7  4.654E+02  1.908E+01  1453.6  1091.9    704.7 0.05057 100  59  -64.39
     1     2    -7  4.730E+02  1.969E+01  1033.1  1453.0    168.4 0.06407 100  62  101.47
     2     1     7  4.738E+02  1.812E+01  1500.5  1291.4    871.0 0.01253 100  57  -27.26
     2    -3    -7  4.643E+02  1.851E+01   968.2  1359.2    809.9 0.03460 100  54   56.41
     1    -3     7  5.096E+02  2.147E+01  1424.9  1444.7   1745.2 0.06103  97  60   63.63
    -3     1    -7  5.626E+02 -2.201E+01   968.1  1142.8   1391.8 0.03398 100  59  -35.43
    -1    -2     7  5.033E+02  2.151E+01  1415.2  1454.3   1963.1 0.06403 100  61   77.92
     3    -2    -7  4.740E+02  1.948E+01   996.2  1410.1    617.1 0.05062 100  59   71.54
    -3     2     8  3.302E+02  1.433E+01  1487.4  1082.2    680.0 0.05373 100  59  -65.62
     2     1     8  3.369E+02  1.304E+01  1534.3  1291.6   1016.2 0.01257 100  55  -13.59
     2    -3    -8  3.174E+02  1.320E+01   934.4  1365.1    735.9 0.03654 100  56   61.66
     1    -3     8  3.580E+02  1.635E+01  1458.7  1457.7   1752.8 0.06511 100  57   63.75
    -3     1    -8  3.435E+02  1.412E+01   934.4  1136.8   1467.4 0.03587 100  59  -40.58
     3    -1     8  3.443E+02  1.414E+01  1515.5  1364.7   1312.6 0.03575 100  57   26.11
    -2     3     8  3.146E+02  1.294E+01  1515.5  1137.1    888.0 0.03643 100  56  -47.57
    -1    -2     8  3.319E+02  1.518E+01  1450.5  1035.2    244.0 0.06842 100  63  -96.17
     3    -2    -8  3.247E+02  1.412E+01   962.4  1419.9    576.6 0.05380 100  59   74.27
    -3     2     9  5.324E+02  2.182E+01  1521.4  1071.9    659.2 0.05705 100  62  -66.66
     2     1     9  5.449E+02  2.083E+01  1568.3  1295.9   1155.7 0.01391 100  55   -0.21
     2    -3    -9  5.100E+02  2.040E+01   900.4  1372.2    668.8 0.03886 100  60   66.64
     1    -3     9  5.699E+02  2.398E+01  1494.1  1033.0     64.0 0.06924 100  68 -107.87
    -3     1    -9  5.458E+02  2.185E+01   900.5  1129.6   1536.0 0.03816 100  62  -45.58
     3    -1     9  5.417E+02  2.142E+01  1549.5  1371.8   1357.0 0.03801 100  64   28.75
    -1     3    -9  5.477E+02  2.315E+01   957.3  1030.9   1857.2 0.06931 100  66  -71.42
    -2     3     9  5.165E+02  2.046E+01  1549.5  1130.1    844.7 0.03871 100  59  -50.24
    -1    -2     9  5.476E+02  2.371E+01  1484.4  1021.6    250.8 0.07281  83  66  -95.59
     3    -2    -9  5.193E+02  2.132E+01   928.5  1430.2    539.4 0.05713 100  59   76.87
     1     2   -10  6.537E+01  6.473E+00   931.4  1494.1    150.7 0.07730 100  31  103.21
     2     1    10  7.529E+01  4.023E+00  1602.4  1303.3   1270.4 0.01623 100  30   10.82
     2    -3   -10  6.600E+01  4.836E+00   866.4  1380.2    608.7 0.04149 100  29   71.25
     1    -3    10  5.524E+01  7.016E+00  1528.2  1020.1     82.4 0.07341 100  25 -106.62
    -3     1   -10  7.421E+01  6.250E+00   866.5  1121.4   1597.4 0.04077 100  25  -50.25
     3    -1    10  6.950E+01  5.937E+00  1583.5  1379.9   1394.8 0.04057  99  25   31.13
    -1     3   -10  6.299E+01  7.659E+00   923.4  1017.7   1875.1 0.07349 100  21  -72.64
    -2     3    10  6.319E+01  4.539E+00  1583.6  1122.2    807.8 0.04131 100  28  -52.60
    -1    -2    10  5.890E+01  8.335E+00  1516.8  1496.0   1944.1 0.07720 100  21   76.09
    -1    -2    10  5.356E+01  6.580E+00  1518.5  1007.9    257.8 0.07721 100  27  -95.00
     3    -2   -10  5.406E+01  5.337E+00   894.5  1440.9    505.3 0.06061 100  27   79.32
     1     2   -11  1.765E+02  1.017E+01   897.3  1507.9    144.2 0.08173 100  50  103.85
     2     1    11  1.655E+02  7.327E+00  1636.6  1312.5   1357.0 0.01915 100  45   19.14
     2     1    11  1.863E+02  8.158E+00  1637.1  1192.2     76.1 0.01915 100  48 -109.95
     2    -3   -11  1.632E+02  8.182E+00   832.2  1389.1    554.9 0.04439 100  45   75.46
     1    -3    11  1.877E+02  1.123E+01  1562.4  1007.1     99.8 0.07762 100  49 -105.41
     1    -3    11  1.622E+02  1.171E+01  1560.6  1497.1   1765.2 0.07761 100  37   63.57
    -3     1   -11  1.825E+02  9.940E+00   832.3  1112.4   1652.2 0.04363 100  42  -54.53
     3    -1    11  1.783E+02  9.382E+00  1617.7  1388.8   1426.8 0.04340 100  43   33.20
    -1     3   -11  1.692E+02  1.108E+01   889.4  1004.5   1892.1 0.07771 100  40  -73.83
    -2     3    11  1.750E+02  8.355E+00  1617.9  1113.5    776.7 0.04415 100  49  -54.63
    -1    -2    11  1.858E+02  1.091E+01  1552.7   994.3    264.9 0.08162 100  49  -94.38
    -1    -2    11  1.552E+02  1.148E+01  1550.9  1509.9   1937.2 0.08162 100  38   75.43
     3    -2   -11  1.906E+02  9.898E+00   860.3  1451.9    473.8 0.06420 100  51   81.64
    -3     2    12  6.373E+01  6.498E+00  1624.1  1039.2    615.8 0.06771  99  25  -68.79
     1     2   -12  6.946E+01  7.404E+00   863.1  1521.6    137.5 0.08618 100  28  104.51
     2     1    12  6.214E+01  5.036E+00  1671.0  1322.9   1420.5 0.02245 100  22   25.20
     2     1    12  6.335E+01  4.396E+00  1671.5  1182.1    139.8 0.02245 100  25 -103.94
     2    -3   -12  6.418E+01  5.297E+00   797.8  1398.5    506.9 0.04749 100  27   79.28
     1    -3    12  5.392E+01  7.716E+00  1596.7   994.1    116.3 0.08184 100  20 -104.23
     1    -3    12  7.968E+01  1.029E+01  1594.9  1510.4   1766.6 0.08183 100  19   63.36
    -3     1   -12  6.439E+01  7.163E+00   798.0  1102.8   1701.1 0.04672  97  20  -58.42
     3    -1    12  6.258E+01  7.084E+00  1652.1  1398.3   1453.5 0.04643 100  18   34.96
    -1     3   -12  5.967E+01  8.545E+00   855.2   991.1   1908.3 0.08196 100  19  -74.99
    -2     3    12  6.831E+01  5.167E+00  1652.3  1104.2    750.6 0.04720 100  28  -56.34
    -1    -2    12  5.415E+01  7.400E+00  1587.0   980.6    272.3 0.08605 100  22  -93.76
    -1    -2    12  6.807E+01  9.759E+00  1585.1  1523.8   1930.1 0.08604 100  18   74.74
     3    -2   -12  6.029E+01  6.126E+00   826.0  1463.1    444.6 0.06788  99  25   83.84
    -3     2    13  5.244E+01  6.333E+00  1658.7  1027.9    606.1 0.07144 100  20  -69.21
     1     2   -13  4.917E+01  7.380E+00   828.6  1535.3    130.6 0.09064 100  19  105.19
     2     1    13  5.685E+01  4.455E+00  1706.1  1171.4    187.7 0.02595 100  21  -99.47
     2     1    13  4.180E+01  5.255E+00  1705.6  1333.9   1466.8 0.02595 100  15   29.60
     2    -3   -13  5.597E+01  5.384E+00   763.3  1408.4    463.8 0.05075  97  21   82.75
     1    -3    13  5.880E+01  8.549E+00  1631.2   981.1    132.1 0.08610 100  17 -103.07
     1    -3    13  4.194E+01  9.866E+00  1629.3  1523.6   1767.0 0.08608 100  13   63.11
    -3     1   -13  4.166E+01  7.159E+00   763.6  1092.6   1744.8 0.04997  97  13  -61.96
     3    -1    13  4.125E+01  7.579E+00  1686.6  1408.2   1475.7 0.04963 100  13   36.43
    -1     3   -13  5.101E+01  8.405E+00   820.9   977.8   1923.8 0.08625 100  16  -76.12
    -2     3    13  4.318E+01  4.749E+00  1686.9  1094.4    729.0 0.05041 100  20  -57.75
    -1    -2    13  4.975E+01  9.469E+00  1619.5  1537.7   1922.9 0.09047 100  16   74.05
    -1    -2    13  4.059E+01  7.763E+00  1621.5   967.0    279.8 0.09049 100  16  -93.11
    -3     2    14  5.144E+02  2.244E+01  1693.4  1016.3    598.4 0.07524 100  60  -69.52
     1     2   -14  5.078E+02  2.270E+01   794.0  1549.0    123.5 0.09511 100  70  105.88
     2     1    14  5.239E+02  2.091E+01  1740.9  1160.2    225.5 0.02959 100  66  -95.96
     2     1    14  5.490E+02  2.225E+01  1740.3  1345.3   1500.8 0.02959 100  62   32.81
     2    -3   -14  4.968E+02  2.078E+01   728.6  1418.7    425.0 0.05415 100  60   85.90
     1    -3    14  5.019E+02  2.394E+01  1663.9  1537.0   1766.6 0.09035 100  59   62.80
     1    -3    14  5.564E+02  2.537E+01  1665.9   968.0    147.3 0.09037  99  64 -101.94
    -3     1   -14  5.021E+02  2.152E+01   729.0  1082.1   1784.1 0.05336 100  64  -65.17
     3    -1    14  5.437E+02  2.344E+01  1721.3  1418.6   1493.9 0.05297 100  59   37.63
    -1     3   -14  4.811E+02  2.255E+01   786.3   964.4   1938.7 0.09056 100  63  -77.24
    -2     3    14  4.949E+02  2.062E+01  1721.7  1084.3    711.1 0.05376 100  63  -58.90
    -1    -2    14  4.944E+02  2.374E+01  1654.1  1551.5   1915.5 0.09491 100  59   73.33
    -1    -2    14  5.496E+02  2.509E+01  1656.2   953.4    287.4 0.09493 100  62  -92.45
     3    -2   -14  4.691E+02  2.132E+01   756.9  1486.3    392.1 0.07550  84  62   87.89
    -3     2    15  2.609E+02  1.383E+01  1728.3  1004.7    592.4 0.07908 100  49  -69.72
     1     2   -15  2.567E+02  1.450E+01   759.3  1562.6    116.3 0.09960 100  54  106.58
     2     1    15  2.944E+02  1.292E+01  1776.0  1148.9    256.6 0.03331  99  53  -93.10
     2     1    15  2.877E+02  1.356E+01  1775.2  1356.8   1525.7 0.03331  99  48   35.15
     2    -3   -15  2.646E+02  1.278E+01   693.7  1429.3    389.8 0.05766 100  51   88.78
     1    -3    15  2.606E+02  1.578E+01  1700.8   954.9    161.9 0.09467 100  45 -100.82
     1    -3    15  3.208E+02  1.881E+01  1698.7  1550.3   1765.4 0.09466 100  45   62.45
    -3     1   -15  2.853E+02  1.452E+01   694.2  1071.3   1819.7 0.05686 100  49  -68.11
     3    -1    15  3.161E+02  1.626E+01  1756.2  1429.2   1508.9 0.05640  99  45   38.60
     3    -1    15  2.829E+02  1.400E+01  1757.5  1076.4     36.4 0.05641  99  50 -110.47
    -1     3   -15  2.911E+02  1.683E+01   751.7   951.0   1953.0 0.09489  98  51  -78.33
    -2     3    15  2.749E+02  1.309E+01  1756.6  1073.9    696.5 0.05720 100  51  -59.82
    -1    -2    15  2.791E+02  1.722E+01  1688.8  1565.3   1908.0 0.09936 100  46   72.61
    -1    -2    15  2.965E+02  1.697E+01  1691.0   939.8    295.1 0.09938 100  48  -91.78
     3    -2   -15  2.629E+02  1.362E+01   722.0  1498.0    368.2 0.07939 100  53   89.77
    -3     2    16  9.499E+01  8.882E+00  1763.4   992.9    587.8 0.08299 100  24  -69.83
     1     2   -16  7.462E+01  9.856E+00   724.3  1576.3    108.9 0.10410 100  21  107.30
     2     1    16  9.687E+01  6.735E+00  1811.2  1137.5    283.0 0.03707 100  26  -90.67
     2     1    16  1.136E+02  9.392E+00  1810.4  1368.5   1544.1 0.03707  99  20   36.86
     2    -3   -16  9.925E+01  7.805E+00   658.6  1440.1    357.7 0.06125  99  27   91.43
     1    -3    16  1.044E+02  1.166E+01  1735.8   941.9    176.0 0.09899 100  23  -99.73
     1    -3    16  9.921E+01  1.355E+01  1733.7  1563.6   1763.5 0.09897 100  19   62.07
     3    -1    16  7.286E+01  8.284E+00  1792.6  1065.8     68.9 0.05993  97  23 -107.77
     3    -1    16  1.063E+02  1.140E+01  1791.3  1440.0   1521.0 0.05992 100  20   39.36
    -1     3   -16  9.557E+01  1.172E+01   716.8   937.5   1966.9 0.09924 100  22  -79.41
    -2     3    16  1.024E+02  7.860E+00  1791.8  1063.3    684.6 0.06074  91  30  -60.53
    -1    -2    16  9.391E+01  1.292E+01  1723.8  1579.1   1900.4 0.10383  99  20   71.88
    -1    -2    16  1.006E+02  1.131E+01  1726.1   926.3    302.9 0.10385 100  24  -91.09
     3    -2   -16  7.759E+01  8.298E+00   687.0  1509.9    345.7 0.08334 100  24   91.56
    -3     2    17  6.523E+01  8.628E+00  1798.8   981.1    584.5 0.08693 100  18  -69.86
     1     2   -17  8.640E+01  1.105E+01   689.1  1589.9    101.4 0.10862  98  21  108.02
     2     1    17  6.717E+01  9.398E+00  1845.8  1380.2   1557.5 0.04085  99  15   38.10
     2     1    17  8.009E+01  7.037E+00  1846.7  1126.1    306.2 0.04086  97  23  -88.55
     2    -3   -17  8.687E+01  8.066E+00   623.3  1451.0    328.2 0.06491 100  22   93.87
     1    -3    17  8.001E+01  1.414E+01  1768.9  1576.9   1761.0 0.10330 100  15   61.64
     1    -3    17  7.776E+01  1.174E+01  1771.1   928.8    189.8 0.10333 100  16  -98.65
     3    -1    17  8.236E+01  1.177E+01  1826.7  1451.0   1530.7 0.06351 100  13   39.94
    -1     3   -17  6.549E+01  1.227E+01   681.7   924.1   1980.4 0.10362 100  15  -80.47
    -1    -2    17  5.320E+01  1.103E+01  1761.4   912.8    310.8 0.10832 100  17  -90.39
    -1    -2    17  8.032E+01  1.363E+01  1759.0  1592.9   1892.7 0.10830 100  15   71.14
     3    -2   -17  6.042E+01  8.649E+00   651.7  1521.9    324.4 0.08734 100  22   93.28
    -3     2    18  4.070E+02  1.988E+01  1834.4   969.3    582.2 0.09090 100  53  -69.81
     1     2   -18  4.299E+02  2.243E+01   653.7  1603.5     93.8 0.11314 100  58  108.76
     2     1    18  4.398E+02  2.072E+01  1881.4  1391.8   1567.1 0.04465  99  49   38.98
     2     1    18  4.075E+02  1.802E+01  1882.4  1114.7    326.9 0.04465  99  55  -86.66
     2    -3   -18  4.315E+02  2.000E+01   587.8  1462.1    300.9 0.06864 100  55   96.14
     1    -3    18  4.086E+02  2.231E+01  1806.7   915.8    203.1 0.10768 100  51  -97.58
     1    -3    18  4.366E+02  2.447E+01  1804.3  1590.2   1758.0 0.10765 100  48   61.19
    -3     1   -18  4.077E+02  2.050E+01   588.5  1037.8   1909.2 0.06782  99  51  -75.60
     3    -1    18  4.392E+02  2.270E+01  1862.3  1462.1   1538.3 0.06715  95  48   40.37
    -1     3   -18  3.155E+02 -2.106E+01   646.3   910.7   1993.6 0.10801  83  52  -81.52
    -2     3    18  4.186E+02  1.966E+01  1862.9  1041.7    667.7 0.06798  84  59  -61.46
    -1    -2    18  4.207E+02  2.452E+01  1794.4  1606.6   1884.9 0.11277 100  50   70.39
    -1    -2    18  4.061E+02  2.206E+01  1796.9   899.3    318.8 0.11280 100  52  -89.68
     3    -2   -18  4.328E+02  2.096E+01   616.2  1533.9    304.1 0.09137  99  58   94.93
    -3     2    19  2.375E+01  8.315E+00  1870.2   957.4    581.0 0.09491 100  11  -69.69
     1     2   -19  2.056E+01  1.221E+01   618.1  1617.0     86.1 0.11768 100   8  109.50
     2     1    19  2.330E+01  1.136E+01  1917.3  1403.4   1573.7 0.04844  99   8   39.57
     2     1    19  8.801E+00  6.513E+00  1918.3  1103.4    345.8 0.04844 100   9  -84.94
     1    -3    19  2.609E+01  1.104E+01  1842.5   902.8    216.2 0.11204 100   8  -96.53
     1    -3    19 -7.192E-01  1.615E+01  1840.0  1603.5   1754.5 0.11201 100  -7   60.71
    -3     1   -19  1.913E+01  1.063E+01   552.7  1026.4   1934.7 0.07157 100   8  -77.76
     3    -1    19  1.065E+01  8.188E+00  1899.6  1033.4    151.7 0.07085  98   8 -100.79
    -2     3    19  2.327E+01  6.838E+00  1898.8  1030.8    662.1 0.07167 100  10  -61.71
    -1    -2    19  1.260E+01  1.523E+01  1830.1  1620.3   1876.9 0.11726 100   8   69.63
    -1    -2    19  1.966E+01  1.095E+01  1832.6   885.9    326.9 0.11729 100   9  -88.96
     3    -2   -19  1.501E+01  9.029E+00   580.5  1545.9    284.7 0.09543 100   9   96.52
    -3     2    20  1.125E+02  1.115E+01  1906.4   945.6    580.6 0.09894 100  25  -69.51
     1     2   -20  1.158E+02  1.502E+01   582.2  1630.6     78.3 0.12223 100  21  110.25
     2     1    20  1.219E+02  9.954E+00  1954.6  1092.1    363.3 0.05223 100  23  -83.33
     2     1    20  1.068E+02  1.399E+01  1953.4  1414.9   1577.9 0.05222  99  15   39.93
     1    -3    20  1.532E+02  1.903E+01  1876.0  1616.7   1750.6 0.11639 100  18   60.20
     1    -3    20  1.143E+02  1.425E+01  1878.5   889.8    229.0 0.11642 100  21  -95.48
    -3     1   -20  1.297E+02  1.421E+01   516.7  1015.0   1958.6 0.07537 100  20  -79.79
     3    -1    20  1.206E+02  1.121E+01  1935.8  1022.4    175.6 0.07456 100  22  -98.76
    -2     3    20  1.145E+02  9.653E+00  1935.0  1019.8    658.0 0.07539 100  24  -61.85
    -1    -2    20  1.095E+02  1.416E+01  1868.7   872.5    335.0 0.12179 100  21  -88.23
    -1    -2    20  1.089E+02  1.990E+01  1866.0  1633.9   1868.9 0.12175 100  15   68.87
     3    -2   -20  1.180E+02  1.169E+01   544.5  1558.0    266.1 0.09953 100  24   98.05
    -3     2    21  3.285E+01  9.719E+00  1942.8   933.8    581.1 0.10299 100   9  -69.27
     1     2   -21  2.723E+01  1.421E+01   546.0  1644.0     70.4 0.12680 100   7  111.01
     2     1    21  2.072E+01  1.156E+01  1989.9  1426.3   1580.2 0.05599  99   7   40.11
     2     1    21  3.447E+01  8.783E+00  1991.1  1081.0    379.7 0.05601 100  10  -81.83
     2    -3   -21  2.054E+01  9.558E+00   479.6  1495.6    229.5 0.08002 100   9  102.17
     1    -3    21  2.025E+01  1.755E+01  1912.2  1629.9   1746.3 0.12077  97   7   59.66
     1    -3    21  2.950E+01  1.331E+01  1914.8   876.9    241.5 0.12082 100  10  -94.45
    -3     1   -21  6.967E+00  1.276E+01   480.5  1003.6   1981.0 0.07918  98   6  -81.71
    -1    -2    21  3.142E+01  1.302E+01  1905.0   859.2    343.3 0.12631 100  10  -87.49
    -1    -2    21  4.170E+01  1.818E+01  1902.2  1647.5   1860.8 0.12627 100   8   68.09
     3    -2   -21  1.167E+01  1.008E+01   508.2  1570.0    248.3 0.10364  99   7   99.54
    -3     2    22  8.676E+00  1.111E+01  1979.5   922.0    582.2 0.10705  90   9  -68.99
     1     2   -22 -3.251E+01  1.302E+01   509.5  1657.4     62.4 0.13138 100  -8  111.78
     2     1    22 -2.280E-01  8.908E+00  2026.7  1437.5   1580.9 0.05974  99  -5   40.15
     2     1    22  1.123E+00  9.144E+00  2028.0  1070.0    395.3 0.05975  97   7  -80.40
     2    -3   -22  4.771E+00  9.406E+00   442.9  1506.8    208.3 0.08388 100   6  103.97
     1    -3    22 -8.639E+00  1.335E+01  1951.5   864.0    253.8 0.12522 100  -7  -93.43
     1    -3    22  2.649E+01  1.598E+01  1948.8  1643.0   1741.6 0.12518  98   7   59.10
     3    -1    22  3.581E+00  9.696E+00  2007.4  1506.8   1552.9 0.08202  99   7   40.85
     3    -1    22  7.137E+00  1.004E+01  2009.1  1000.6    219.4 0.08204 100   8  -95.00
    -2     3    22  4.424E+00  8.972E+00  2008.3   998.0    653.6 0.08288 100   7  -61.83
    -1    -2    22 -1.656E+01  1.693E+01  1938.7  1661.0   1852.6 0.13078  99  -6   67.31
     3    -2   -22  2.410E+00  1.009E+01   471.7  1582.0    231.0 0.10779 100   7  100.99
    -3     2    23  1.817E+02 -1.625E+01  2016.5   910.2    584.0 0.11113 100  25  -68.65
     1     2   -23  1.045E+02  1.439E+01   472.7  1670.8     54.3 0.13598 100  21  112.55
     2     1    23  1.078E+02  1.057E+01  2063.8  1448.6   1580.2 0.06346  99  18   40.05
     2    -3   -23  7.771E+02 -3.305E+01   405.9  1517.9    188.1 0.08773 100  11  105.70
     1    -3    23  1.446E+02  1.891E+01  1988.4   851.2    266.0 0.12963  82  22  -92.41
     1    -3    23  1.126E+02  1.589E+01  1985.6  1656.0   1736.6 0.12958 100  18   58.52
     3    -1    23  1.291E+02  1.349E+01  2046.3   989.8    239.6 0.08580 100  21  -93.24
     3    -1    23  1.046E+02  1.225E+01  2044.4  1517.8   1553.5 0.08577  99  18   40.74
    -2     3    23  1.603E+02  1.415E+01  2045.4   987.2    653.0 0.08664 100  23  -61.69
    -2     3    23  1.526E+02  1.750E+01  2043.5  1520.5   1971.1 0.08661 100   3   72.85
     3    -2   -23  1.348E+02  1.310E+01   434.8  1594.0    214.3 0.11194 100  26  102.40
    -3     2    24  2.278E+01  1.352E+01  2053.9   898.5    586.3 0.11521 100   8  -68.28
    -3     2    24  3.613E+01  1.406E+01  2051.4  1609.2   1985.2 0.11517  98   8   75.08
     2     1    24  1.141E+01  9.186E+00  2101.3  1459.5   1578.5 0.06715  96   8   39.85
     2    -3   -24  6.024E+00  9.490E+00   368.6  1528.9    168.9 0.09161 100   7  107.36
     1    -3    24  2.850E+01  1.411E+01  2022.8  1669.0   1731.3 0.13399 100   6   57.92
     3    -1    24  3.321E+01  1.128E+01  2081.8  1528.8   1553.2 0.08953  99   8   40.55
     3    -1    24  2.129E+01  1.114E+01  2083.7   979.1    259.0 0.08955  99   9  -91.56
    -2     3    24  3.303E+01  1.159E+01  2082.9   976.5    653.4 0.09040 100   8  -61.48
    -2     3    24  3.380E+01  1.424E+01  2080.9  1531.5   1951.8 0.09037 100   9   71.19
    -1    -2    24  3.508E+01  1.572E+01  2015.8   819.7    368.4 0.13990 100   9  -85.21
     3    -2   -24  2.702E+01  1.067E+01   397.5  1605.9    198.1 0.11611 100  10  103.78
    -3     2    25  2.419E+01  1.476E+01  2089.1  1621.0   1969.3 0.11926 100   8   73.71
    -3     2    25  2.154E+01  1.339E+01  2091.6   886.9    589.2 0.11931 100   7  -67.86
     2     1    25 -5.119E+00  1.026E+01  2140.6  1038.1    438.8 0.07081  98  -7  -76.40
     2    -3   -25  1.770E+01  1.034E+01   330.9  1539.9    150.4 0.09547  99   8  108.96
     1    -3    25  2.326E+01  1.566E+01  2063.4   825.9    289.8 0.13848  99   8  -90.38
     3    -1    25  2.397E+01  1.076E+01  2119.6  1539.7   1552.0 0.09326  99   7   40.29
     3    -1    25  6.469E+00  1.113E+01  2121.6   968.5    277.6 0.09330 100   6  -89.93
    -2     3    25  1.802E+01  1.316E+01  2118.7  1542.4   1933.2 0.09413 100   7   69.58
    -2     3    25  8.028E-01  1.176E+01  2120.7   965.8    654.6 0.09416 100   7  -61.21
    -1    -2    25 -1.861E+00  1.528E+01  2053.4   806.7    376.9 0.14444 100  -8  -84.43
    -1    -2    25 -2.419E+01  1.656E+01  2050.2  1701.0   1827.6 0.14437  99  -8   64.93
     3    -2   -25 -1.354E+01  1.098E+01   360.0  1617.8    182.4 0.12029 100  -7  105.13
    -3     2    26  4.681E+01  1.459E+01  2129.8   875.4    592.6 0.12341 100  10  -67.41
    -3     2    26  4.228E+01  1.493E+01  2127.1  1632.8   1953.8 0.12335 100   9   72.37
     1     2   -26  2.580E+01  1.274E+01   360.4  1710.4     29.6 0.14982 100   7  114.92
     2     1    26  3.221E+01  1.109E+01  2178.9  1027.9    452.5 0.07442 100   9  -75.13
     2    -3   -26  1.119E+01  1.064E+01   292.9  1550.7    132.6 0.09934 100   9  110.51
     1    -3    26  2.232E+01  1.550E+01  2101.4   813.3    301.5 0.14292 100   7  -89.38
     3    -1    26  2.640E+01  1.179E+01  2159.8   958.0    295.5 0.09704  99   9  -88.36
     3    -1    26  3.017E+01  1.023E+01  2157.7  1550.4   1550.1 0.09700  99   8   39.97
    -2     3    26  3.072E+01  1.266E+01  2156.8  1553.1   1915.3 0.09787  99   8   68.02
    -2     3    26  4.425E+01  1.269E+01  2158.9   955.3    656.5 0.09791 100  10  -60.87
    -1    -2    26  4.746E+01  1.627E+01  2088.1  1714.2   1819.1 0.14891 100   8   64.12
    -1    -2    26  2.485E+01  1.601E+01  2091.4   793.8    385.5 0.14899 100   8  -83.64
     3    -2   -26  4.371E+01  1.193E+01   322.0  1629.5    167.0 0.12448 100  10  106.46
     3     0   -26 -6.622E+00  1.301E+01   354.1  1703.2    134.2 0.14760 100  -9  107.63
    -3     0    26  2.124E+01  1.553E+01  2097.7   801.1    496.9 0.14675 100   7  -75.60
    -3     0    26 -6.263E+00  1.525E+01  2094.5  1706.9   1923.5 0.14667 100  -7   71.40
     3    -3    26 -3.537E+00  1.359E+01  2127.8   865.0    231.4 0.12673 100  -8  -93.92
     3    -3    26  1.056E+01  1.184E+01  2125.0  1643.2   1601.6 0.12667 100   6   46.79
     0     3    25  2.029E+01  9.494E+00  2145.5  1452.6   1756.8 0.06507  98   9   53.48
    -3     0    25 -5.747E+00  1.514E+01  2059.7   813.7    491.5 0.14230 100  -7  -76.18
     3    -3    25  1.083E+01  1.195E+01  2087.0  1631.5   1604.5 0.12260 100   7   47.24
     3    -3    25  2.505E+01  1.310E+01  2089.6   876.4    215.5 0.12265 100   6  -95.26
     3     0   -24  5.247E+00  1.334E+01   429.4  1677.5    157.8 0.13857  79   8  105.55
     0     3    24  2.786E+00  9.430E+00  2107.6  1442.2   1771.3 0.06153 100   7   54.75
     0     3    24  1.685E+01  9.588E+00  2108.9  1065.9    666.9 0.06154  91   9  -57.86
    -3     3   -24  3.300E+00  1.430E+01   402.2   879.7   1986.6 0.11940  96   7  -82.26
    -3     0    24 -9.135E+00  1.500E+01  2022.0   826.4    486.4 0.13786 100  -9  -76.73
     3    -3    24  2.072E+00  1.270E+01  2051.9   888.0    199.1 0.11858 100   9  -96.63
     3    -3    24 -1.803E+01  1.165E+01  2049.3  1619.7   1606.9 0.11853 100  -6   47.65
     3     0   -23  2.196E+01  1.204E+01   466.5  1664.6    169.9 0.13407 100   9  104.50
     0     3    23  3.491E+01  9.676E+00  2071.4  1076.3    667.1 0.05796 100  10  -57.95
     0     3    23  2.360E+01  9.640E+00  2070.1  1431.6   1786.3 0.05794 100   8   56.06
    -3     3   -23  3.734E+01  1.559E+01   439.3   891.8   1969.9 0.11525 100   7  -80.89
    -3     0    23  1.235E+01  1.600E+01  1981.8  1668.1   1959.7 0.13338  99   7   74.56
     0    -3   -23  3.053E+01  8.577E+00   380.0  1430.7     12.4 0.05967  87  10  121.77
     3    -3    23  1.764E+01  1.235E+01  2014.5   899.6    182.3 0.11451 100   8  -98.01
     3    -3    23  1.956E+01  1.236E+01  2012.0  1607.9   1608.8 0.11447 100   6   48.02
     3     0   -22  6.723E+01  1.352E+01   503.3  1651.6    182.1 0.12959 100  15  103.44
     0     3    22  9.252E+01  9.541E+00  2034.2  1086.8    668.8 0.05433 100  17  -57.90
     0     3    22  7.636E+01  1.112E+01  2033.0  1420.8   1801.9 0.05432  96  12   57.42
    -3     3   -22  4.863E+01  1.636E+01   476.1   903.9   1952.8 0.11112  98  13  -79.49
    -3     0    22  6.769E+01  1.699E+01  1945.0  1655.1   1972.2 0.12897 100  13   75.63
    -3     0    22  8.116E+01  1.478E+01  1947.8   851.9    477.0 0.12902  92  14  -77.77
     0    -3   -22  6.896E+01  9.437E+00   417.1  1419.8     28.5 0.05592  99  14  120.38
     3     0   -21  2.014E+01  1.219E+01   539.8  1638.5    194.5 0.12512  99   9  102.38
     0     3    21  4.451E+01  7.422E+00  1997.3  1097.5    672.3 0.05069 100  11  -57.69
     0     3    21  3.093E+01  1.154E+01  1996.2  1409.8   1818.3 0.05068  98   8   58.84
    -3     3   -21  3.942E+01  1.657E+01   512.6   916.1   1935.1 0.10703 100   9  -78.05
    -3     0    21  3.179E+01  1.134E+01  1911.1   864.8    472.9 0.12461 100   8  -78.26
    -3     0    21  4.161E+01  1.661E+01  1908.4  1642.0   1984.8 0.12457 100   8   76.71
     0    -3   -21  2.784E+01  9.744E+00   453.8  1408.8     45.4 0.05216  99   9  118.92
     3    -3    21  2.653E+01  1.581E+01  1938.5  1584.0   1610.6 0.10639 100   7   48.66
     3    -3    21  1.416E+01  1.251E+01  1940.8   922.9    147.1 0.10642  99   7 -100.88
     3     0   -20  2.922E+01  1.119E+01   576.0  1625.5    207.2 0.12068 100  10  101.30
     0     3    20  3.754E+01  6.801E+00  1960.7  1108.3    677.9 0.04702 100  11  -57.29
     0     3    20  2.810E+01  1.165E+01  1959.7  1398.7   1835.7 0.04701 100   8   60.35
    -3     3   -20  2.953E+01  1.442E+01   548.8   928.2   1916.8 0.10295 100   8  -76.58
    -3     0    20  3.262E+01  1.111E+01  1874.8   877.7    469.1 0.12023 100  13  -78.71
     3    -3    20  2.418E+01  1.657E+01  1902.1  1572.1   1610.4 0.10238 100   6   48.90
     3    -3    20  4.312E+01  1.240E+01  1904.4   934.6    128.6 0.10241 100  11 -102.36
     3     0   -19  5.339E+01  1.020E+01   612.0  1612.4    220.1 0.11625 100  14  100.21
     0     3    19  5.503E+01  9.679E+00  1923.5  1387.5   1854.5 0.04333 100  11   61.96
     0     3    19  4.912E+01  6.038E+00  1924.4  1119.3    686.2 0.04334 100  15  -56.65
    -3     3   -19  3.476E+01  1.337E+01   584.7   940.4   1897.7 0.09891 100   9  -75.07
    -3     0    19  3.830E+01  1.016E+01  1838.8   890.6    465.7 0.11586 100  10  -79.13
     0    -3   -19  5.502E+01  8.279E+00   526.4  1386.4     83.0 0.04461 100  13  115.69
     3    -3    19  2.925E+01  1.540E+01  1866.1  1560.1   1609.5 0.09840 100   8   49.10
     3    -3    19  7.175E+01  1.245E+01  1868.2   946.3    109.3 0.09843  99  13 -103.88
     3     0   -18  3.149E+02  1.767E+01   647.6  1599.2    233.2 0.11184 100  54   99.10
     0     3    18  3.189E+02  1.407E+01  1888.4  1130.3    697.7 0.03965 100  50  -55.72
     0     3    18  3.201E+02  1.576E+01  1887.6  1376.2   1875.0 0.03964 100  43   63.72
    -3     3   -18  2.884E+02  1.843E+01   620.4   952.5   1877.9 0.09489 100  40  -73.52
    -3     0    18  2.688E+02  1.647E+01  1803.0   903.6    462.8 0.11149 100  44  -79.52
     0    -3   -18  3.173E+02  1.476E+01   562.3  1375.2    104.5 0.04083  96  50  113.85
     3    -3    18  3.259E+02  2.125E+01  1830.3  1548.1   1607.7 0.09445 100  37   49.25
     3    -3    18  3.377E+02  1.954E+01  1832.4   958.0     89.3 0.09447 100  44 -105.45
     3     0   -17  5.865E+01  9.217E+00   683.0  1586.1    246.7 0.10746 100  20   97.98
     0     3    17  6.362E+01  5.403E+00  1852.7  1141.4    713.4 0.03597 100  18  -54.40
     0     3    17  7.681E+01  8.038E+00  1851.9  1364.9   1897.8 0.03597  96  18   65.69
    -3     3   -17  5.716E+01  1.160E+01   655.8   964.6   1857.2 0.09091 100  14  -71.92
    -3     0    17  6.404E+01  1.008E+01  1767.5   916.6    460.4 0.10716 100  19  -79.87
     0    -3   -17  5.128E+01  5.931E+00   597.9  1363.9    128.6 0.03707  99  15  111.78
     3    -3    17  4.798E+01  1.087E+01  1796.8   969.7     68.4 0.09055 100  10 -107.06
     3    -3    17  8.985E+01  1.426E+01  1794.8  1536.2   1604.8 0.09053 100  14   49.34
     3     0   -16  2.271E+02  1.368E+01   718.2  1573.0    260.5 0.10310 100  46   96.83
     0     3    16  2.482E+02  1.205E+01  1816.5  1353.6   1924.0 0.03232 100  44   67.95
     0     3    16  2.416E+02  1.074E+01  1817.2  1152.4    734.6 0.03232 100  47  -52.59
    -3     3   -16  2.672E+02  1.587E+01   690.9   976.6   1835.4 0.08699 100  44  -70.28
    -3     0    16  2.274E+02  1.428E+01  1732.2   929.6    458.5 0.10283 100  44  -80.19
     0    -3   -16  2.429E+02  1.119E+01   633.2  1352.6    156.2 0.03333 100  47  109.41
     3    -3    16  2.480E+02  1.557E+01  1761.4   981.3     46.4 0.08667  99  41 -108.73
     3    -3    16  2.622E+02  1.711E+01  1759.5  1524.3   1600.9 0.08665 100  37   49.37
     3     0   -15  1.814E+03  7.088E+01   753.2  1559.9    274.8 0.09876 100  74   95.67
     0     3    15  1.809E+03  6.849E+01  1782.0  1163.3    762.8 0.02871 100  73  -50.12
     0     3    15  2.030E+03  7.712E+01  1781.4  1342.5   1954.7 0.02871 100  69   70.62
    -3     3   -15  1.862E+03  7.243E+01   725.9   988.5   1812.6 0.08311 100  81  -68.57
    -3     0    15  1.870E+03  7.352E+01  1697.1   942.6    457.3 0.09854 100  72  -80.46
     0    -3   -15  1.888E+03  7.156E+01   668.4  1341.4    188.7 0.02966 100  68  106.60
     3    -3    15  1.947E+03  7.585E+01  1724.5  1512.6   1595.7 0.08281 100  74   49.34
     3    -3    15  1.910E+03  7.445E+01  1726.3   992.8     23.3 0.08283 100  80 -110.45
     3     0   -14  1.225E+01  6.413E+00   788.0  1546.8    289.5 0.09445 100   9   94.48
     0     3    14  6.229E+00  3.047E+00  1747.0  1174.1    800.6 0.02519  98   8  -46.78
    -3     3   -14  5.280E+00  8.831E+00   760.6  1000.3   1788.4 0.07928 100   7  -66.81
    -3     0    14  8.505E+00  6.958E+00  1662.2   955.6    456.8 0.09425 100   9  -80.68
     0    -3   -14  2.563E+00  3.309E+00   703.3  1330.5    228.3 0.02607 100   8  103.15
     3    -3    14  7.895E+00  1.015E+01  1689.6  1500.9   1589.1 0.07904 100   7   49.23
     3     0   -13  1.688E+00  5.914E+00   822.6  1533.7    304.7 0.09017  99   8   93.26
     0     3    13  5.234E+00  2.687E+00  1712.1  1184.4    851.3 0.02182 100   9  -42.25
    -3     3   -13 -3.693E+00  8.237E+00   795.2  1011.9   1762.9 0.07554 100  -7  -64.99
    -3     0    13 -3.306E+00  6.186E+00  1627.5   968.6    457.1 0.09001 100  -7  -80.85
     0    -3   -13  4.963E+00  2.884E+00   738.1  1320.0    278.5 0.02263 100   8   98.72
     3    -3    13 -1.979E+00  9.918E+00  1655.0  1489.4   1580.9 0.07532  99  -8   49.05
     3     0   -12  8.884E+01  7.728E+00   857.0  1520.7    320.5 0.08592 100  34   92.02
     0     3    12  8.296E+01  4.304E+00  1677.5  1194.0    919.2 0.01867  98  30  -36.14
    -3     3   -12  7.304E+01  8.845E+00   829.6  1023.4   1735.7 0.07185 100  21  -63.10
    -3     0    12  8.900E+01  7.948E+00  1593.0   981.5    458.2 0.08578 100  34  -80.95
     0    -3   -12  7.216E+01  4.252E+00   772.6  1310.2    344.9 0.01944 100  26   92.77
     3     0   -11  8.882E+00  5.172E+00   891.3  1507.7    337.0 0.08170 100   8   90.73
     0     3    11  7.231E+00  2.177E+00  1643.0  1202.4   1009.0 0.01593  99  10  -28.00
    -3     3   -11  7.718E+00  7.067E+00   863.8  1034.6   1706.6 0.06826  97   7  -61.16
    -3     0    11 -9.449E-02  5.349E+00  1558.7   994.5    460.4 0.08159 100  -9  -80.99
     0    -3   -11  5.595E+00  2.172E+00   807.0  1301.6    436.7 0.01664 100   9   84.44
     3     0   -10  4.519E+02  1.970E+01   925.5  1494.8    354.3 0.07752 100  62   89.40
     0     3    10  4.956E+02  1.903E+01  1608.7  1208.8   1123.1 0.01384 100  56  -17.68
    -3     0    10  4.950E+02  2.149E+01  1524.5  1007.3    463.9 0.07744 100  64  -80.94
     0    -3   -10  4.748E+02  1.834E+01   841.3  1295.0    566.6 0.01446 100  56   72.52
     3    -3    10  5.625E+02 -2.399E+01  1552.0  1456.1   1544.3 0.06465 100  60   48.02
     0     3     9  2.080E+03  7.824E+01  1574.6  1212.0   1254.7 0.01276 100  54   -5.91
    -3     0     9  2.216E+03  8.500E+01  1490.4  1020.0    468.7 0.07331 100  66  -80.80
     0    -3    -9  1.824E+03 -6.874E+01   875.3  1291.4    745.1 0.01327  96  55   56.05
     3    -3     9  2.200E+03  8.387E+01  1518.0  1445.6   1527.2 0.06131 100  65   47.53
     0     3     8  2.028E+02 -8.252E+00  1540.6  1211.3   1384.7 0.01295 100  51    5.35
    -3     3    -8  1.671E+02  9.487E+00   965.7  1066.2   1606.2 0.05817 100  45  -55.10
    -3     0     8  1.579E+02  9.133E+00  1456.4  1032.7    475.1 0.06923 100  53  -80.55
     0    -3    -8  1.514E+02  6.311E+00   909.3  1291.8    962.8 0.01332  97  44   36.10
     3     0    -7  3.064E+02  1.380E+01  1027.2  1456.7    412.3 0.06524 100  59   85.07
     0     3     7  3.548E+02  1.387E+01  1506.7  1206.6   1494.3 0.01438  99  56   14.03
    -3     3    -7  3.341E+02  1.467E+01   999.5  1075.9   1567.4 0.05511 100  58  -53.10
     0    -3    -7  3.163E+02  1.234E+01   943.1  1296.0   1180.7 0.01463 100  50   16.69
     3    -3     7  3.342E+02  1.472E+01  1450.3  1425.8   1483.1 0.05506 100  59   46.41
     3     0    -6  2.879E+03  1.090E+02  1060.9  1444.3    434.2 0.06126 100  59   83.45
     0     3     6  3.345E+03  1.253E+02  1473.0  1198.9   1578.2 0.01676  84  56   19.21
    -3     3    -6  3.093E+03  1.164E+02  1033.2  1085.0   1525.6 0.05224 100  57  -51.20
     0    -3    -6  3.185E+03  1.192E+02   976.8  1303.4   1362.0 0.01691 100  50    1.80
     3    -3     6  3.027E+03  1.140E+02  1416.6  1416.7   1455.4 0.05220 100  65   45.87
     3     0    -5  1.341E+03  5.167E+01  1094.6  1432.1    457.9 0.05735  99  57   81.68
     0     3     5  1.394E+03  5.250E+01  1439.3  1189.3   1640.9 0.01975 100  57   20.64
    -3     3    -5  1.383E+03  5.274E+01  1066.8  1093.5   1480.6 0.04959 100  55  -49.52
    -3     0     5  1.376E+03  5.308E+01  1355.2  1069.8    507.4 0.05734 100  61  -78.81
     0    -3    -5  1.507E+03  5.675E+01  1010.5  1312.8   1497.6 0.01983 100  55   -6.95
     3    -3     5  1.420E+03  5.422E+01  1383.0  1408.3   1423.2 0.04957 100  62   45.44
     3     0    -4  4.688E+03  1.761E+02  1128.1  1420.1    483.6 0.05352 100  55   79.66
     0     3     4  4.619E+03  1.726E+02  1405.7  1178.5   1688.6 0.02313 100  55   17.67
    -3     3    -4  4.596E+03  1.721E+02  1100.3  1101.1   1432.2 0.04720 100  50  -48.18
    -3     0     4  4.739E+03  1.781E+02  1321.6  1081.8    524.1 0.05351 100  57  -77.66
     0    -3    -4  4.761E+03  1.779E+02  1044.0  1323.5   1595.0 0.02318 100  58   -9.01
     3    -3     4  5.031E+03  1.884E+02  1349.4  1400.7   1386.3 0.04718 100  62   45.23
     3     0    -3  4.686E+03  1.759E+02  1161.7  1408.4    511.7 0.04979 100  56   77.17
     0     3     3  4.215E+03  1.576E+02  1372.2  1166.8   1726.3 0.02676 100  49    8.41
    -3     3    -3  4.560E+03  1.708E+02  1133.8  1107.8   1380.7 0.04511 100  49  -47.34
    -3     0     3  4.702E+03  1.765E+02  1288.0  1093.5    544.7 0.04978 100  56  -75.95
     0    -3    -3  4.482E+03  1.676E+02  1077.5  1335.1   1664.9 0.02678 100  59   -3.10
     3    -3     3  4.322E+03  1.619E+02  1315.9  1394.1   1344.2 0.04510 100  61   45.37
     3     0    -2  1.138E+03  4.380E+01  1195.2  1397.1    542.6 0.04617 100  53   73.70
     0     3     2  1.195E+03  4.534E+01  1338.7  1154.7   1757.1 0.03055 100  46   -9.54
    -3     3    -2  1.118E+03  4.260E+01  1167.2  1113.4   1326.2 0.04337 100  46  -47.04
    -3     0     2  1.142E+03  4.393E+01  1254.5  1104.8    570.1 0.04617 100  53  -73.17
     0    -3    -2  1.162E+03  4.411E+01  1111.0  1347.2   1715.5 0.03057 100  57   12.71
     3    -3     2  1.193E+03  4.548E+01  1282.4  1388.5   1296.9 0.04337 100  60   45.90
     3     0    -1  8.325E+00  2.332E+00  1228.7  1386.2    577.0 0.04270 100  14   68.12
     0     3     1  1.324E+01  2.733E+00  1305.3  1142.1   1783.1 0.03446 100  12  -32.86
    -3     3    -1  1.044E+01  2.246E+00  1200.7  1117.8   1269.3 0.04201 100  12  -47.16
    -3     0     1  7.261E+00  2.109E+00  1221.0  1115.7    601.5 0.04270  99  11  -68.20
     0    -3    -1  1.499E+01  3.023E+00  1144.4  1359.7   1752.7 0.03447 100  13   34.65
     3    -3     1  1.365E+01  2.369E+00  1249.0  1384.1   1244.4 0.04201  99  15   46.70
     3     0     0  5.538E+01  3.646E+00  1262.2  1375.9    615.5 0.03941 100  51   58.05
     0     3     0  5.091E+01  3.635E+00  1271.9  1129.3   1805.7 0.03846  99  32  -51.09
    -3     3     0  5.213E+01  3.334E+00  1234.1  1120.9   1211.0 0.04108 100  45  -47.33
    -3     0     0  5.317E+01  3.499E+00  1187.5  1126.0    640.2 0.03941 100  48  -58.76
     0    -3     0  2.730E+01 -2.598E+00  1178.7  1129.0      3.5 0.03846  92  30 -128.43
     0    -3     0  5.324E+01  4.060E+00  1177.8  1372.5   1780.4 0.03846 100  31   51.99
     3    -3     0  4.113E+01  3.190E+00  1215.5  1381.0   1187.4 0.04108 100  35   47.49
     3     0     1  3.428E+00  1.920E+00  1295.7  1366.2    658.8 0.03634 100  11   40.52
     0     3    -1  6.930E+00  2.741E+00  1238.5  1116.3   1825.6 0.04252 100   9  -61.33
    -3     3     1  3.192E+00  1.874E+00  1267.6  1122.5   1152.4 0.04059 100   9  -47.34
    -3     0    -1  5.270E+00  1.842E+00  1154.0  1135.6    687.6 0.03635 100  11  -42.04
     0    -3     1  1.134E+00  2.923E+00  1211.2  1385.6   1801.0 0.04252 100   7   61.57
     0    -3     1  2.609E+00  2.185E+00  1212.1  1116.2     25.1 0.04252 100   7 -118.22
     3    -3    -1  3.102E+00  2.067E+00  1182.1  1379.3   1126.6 0.04059 100   9   48.14
     3     0     2  2.706E+02  1.119E+01  1329.2  1357.5    707.5 0.03355 100  57   18.44
     0     3    -2  2.836E+02  1.211E+01  1205.1  1103.1   1843.7 0.04664 100  49  -66.68
     0     3    -2  2.522E+02  1.076E+01  1204.0  1398.6     17.2 0.04664 100  52  113.24
    -3     3     2  2.760E+02  1.137E+01  1301.0  1122.8   1094.6 0.04057 100  52  -47.41
    -3     0    -2  2.483E+02  1.035E+01  1120.5  1144.4    745.4 0.03356 100  50  -21.11
     0    -3     2  2.525E+02  1.086E+01  1245.6  1103.3     44.5 0.04663  99  59 -112.87
     0    -3     2  2.812E+02  1.205E+01  1244.6  1398.7   1816.5 0.04663 100  57   66.31
     3    -3    -2  2.721E+02  1.139E+01  1148.6  1379.1   1063.3 0.04058 100  57   48.99
     3     0     3  1.905E+03  7.181E+01  1362.7  1349.8    762.4 0.03110 100  55    2.13
     0     3    -3  1.869E+03  7.096E+01  1171.6  1089.8   1860.3 0.05080 100  50  -69.65
     0     3    -3  1.866E+03  7.068E+01  1170.5  1411.7     29.8 0.05080 100  52  110.90
    -3     3     3  1.922E+03  7.255E+01  1334.5  1121.5   1039.1 0.04101 100  52  -47.87
    -3     0    -3  1.795E+03  6.776E+01  1087.0  1152.0    815.3 0.03112  97  47   -6.45
     0    -3     3  1.898E+03  7.201E+01  1279.2  1090.2     62.1 0.05079 100  63 -109.88
     0    -3     3  1.823E+03  6.922E+01  1278.0  1412.0   1827.9 0.05079 100  58   68.62
     3    -3    -3  1.933E+03  7.307E+01  1115.2  1380.4    999.0 0.04102 100  58   50.44
     3     0     4  8.547E+03  3.191E+02  1396.3  1343.5    823.6 0.02909 100  53   -5.34
     0     3    -4  8.283E+03  3.098E+02  1138.2  1076.4   1875.7 0.05500 100  50  -71.53
     0     3    -4  8.485E+03  3.172E+02  1137.0  1424.8     39.1 0.05500 100  53  109.73
    -3     3     4  8.346E+03  3.118E+02  1368.1  1118.9    986.8 0.04190 100  52  -48.84
     0    -3     4  8.916E+03  3.334E+02  1312.7  1077.0     78.5 0.05499 100  64 -107.96
     0    -3     4  8.261E+03  3.090E+02  1311.5  1425.4   1836.3 0.05499 100  58   69.77
     3    -3    -4  8.714E+03  3.256E+02  1081.6  1383.1    935.1 0.04192 100  56   52.62
     3     0     5  1.020E+02  4.997E+00  1429.9  1338.8    890.6 0.02760 100  46   -6.82
     0     3    -5  1.487E+02 -8.741E+00  1104.7  1062.9   1890.2 0.05923  80  50  -72.91
     0     3    -5  9.048E+01  5.965E+00  1103.4  1438.1     45.8 0.05923  98  43  109.16
    -3     3     5  1.151E+02  5.932E+00  1401.7  1114.9    938.7 0.04321 100  47  -50.21
     0    -3     5  8.180E+01 -5.976E+00  1346.3  1063.8     93.8 0.05921  91  44 -106.56
     0    -3     5  1.292E+02 -7.760E+00  1345.0  1438.9   1842.2 0.05921 100  47   70.31
     3    -3    -5  1.062E+02  5.765E+00  1048.0  1387.0    872.9 0.04325 100  50   55.39
     3     0     6  2.041E+03  7.675E+01  1463.6  1336.1    961.9 0.02670 100  58   -4.85
     0     3    -6  2.168E+03  8.239E+01  1069.7  1451.4     50.5 0.06349 100  62  108.92
    -3     3     6  1.972E+03  7.460E+01  1435.4  1109.7    895.1 0.04490 100  57  -51.80
     0    -3     6  2.073E+03  7.912E+01  1378.6  1452.5   1846.2 0.06347 100  63   70.52
     3    -3    -6  1.977E+03  7.496E+01  1014.4  1392.2    813.4 0.04494 100  58   58.55
     3     0     7  4.843E+00  2.358E+00  1497.4  1335.4   1035.0 0.02647 100   7   -1.00
     0     3    -7  1.117E+01  5.066E+00  1037.5  1035.7   1917.1 0.06777 100   8  -75.04
     0     3    -7  4.320E-01  4.654E+00  1036.0  1464.8     53.5 0.06778  86  11  108.88
    -3     3     7  4.145E+00  2.967E+00  1469.2  1103.5    856.2 0.04694 100  11  -53.45
     0    -3     7  3.605E+00  4.471E+00  1413.8  1037.1    121.9 0.06775 100   7 -104.37
     3     0     8  1.441E+02  6.538E+00  1531.3  1336.8   1106.5 0.02689 100  47    3.72
     0     3    -8  1.639E+02 -9.676E+00  1003.8  1022.0   1929.7 0.07209 100  47  -75.97
    -3     3     8  1.345E+02  7.014E+00  1503.0  1096.4    822.0 0.04926 100  48  -55.06
     0    -3     8  1.219E+02  8.151E+00  1447.6  1023.7    135.1 0.07204 100  47 -103.40
     3    -3    -8  1.250E+02  6.941E+00   946.8  1405.7    704.9 0.04935 100  45   65.25
     3     0     9  7.438E+02  2.858E+01  1565.3  1340.1   1173.4 0.02795 100  59    8.63
     0     3    -9  7.645E+02  3.098E+01   968.3  1491.8     55.5 0.07643 100  69  109.18
     0     3    -9  7.040E+02  2.911E+01   970.0  1008.3   1941.9 0.07642  99  64  -76.87
    -3     3     9  6.797E+02  2.691E+01  1537.0  1088.5    792.2 0.05184 100  61  -56.56
     3    -3    -9  6.869E+02  2.735E+01   912.9  1413.6    656.3 0.05195 100  59   68.56
     3     0    10  2.040E+02  8.946E+00  1599.4  1345.2   1233.6 0.02955  98  49   13.31
     0     3   -10  2.078E+02  1.123E+01   934.3  1505.3     54.9 0.08079 100  54  109.45
     0     3   -10  1.973E+02  1.166E+01   936.1   994.6   1953.7 0.08078 100  49  -77.75
    -3     3    10  1.888E+02  9.206E+00  1571.1  1080.0    766.5 0.05463 100  52  -57.90
     0    -3    10  2.028E+02  1.160E+01  1515.6   996.8    160.0 0.08070 100  52 -101.57
     0    -3    10  1.865E+02  1.230E+01  1513.8  1507.1   1848.6 0.08069 100  43   69.87
     3    -3   -10  1.915E+02  9.520E+00   878.8  1422.3    611.3 0.05478 100  50   71.75
     3     0    11  1.198E+01  4.008E+00  1633.6  1351.7   1286.1 0.03162 100   7   17.51
     0     3   -11  2.434E+00  7.286E+00   902.1   980.8   1965.2 0.08515 100   8  -78.62
     0     3   -11  1.350E+01  6.046E+00   900.2  1518.8     53.5 0.08516 100  10  109.78
    -3     3    11  7.742E+00  3.905E+00  1605.4  1070.9    744.3 0.05761 100  10  -59.08
    -3     0   -11  2.282E+01  5.089E+00   816.5  1149.1   1598.1 0.03197  94  10  -47.90
     0    -3    11  2.394E+01  6.625E+00  1549.8   983.3    171.9 0.08506 100  11 -100.68
     0    -3    11  8.873E+00  8.816E+00  1547.9  1520.8   1846.8 0.08505 100   9   69.51
     3    -3   -11  1.038E+01  4.094E+00   844.6  1431.5    569.8 0.05779 100  10   74.78
     3     0    12  1.186E+02  6.812E+00  1668.0  1359.3   1330.7 0.03406 100  34   21.13
     0     3   -12  9.625E+01  8.691E+00   865.9  1532.4     51.4 0.08955 100  34  110.16
     0     3   -12  1.400E+02 -1.079E+01   867.9   967.0   1976.5 0.08954 100  35  -79.48
    -3     0   -12  1.220E+02  7.719E+00   782.1  1141.3   1669.3 0.03448 100  33  -54.13
     0    -3    12  9.568E+01  9.304E+00  1584.1   969.8    183.5 0.08944 100  29  -99.80
     0    -3    12  1.340E+02  1.203E+01  1582.2  1534.6   1844.4 0.08942 100  28   69.11
     3    -3   -12  9.593E+01 -6.736E+00   810.3  1441.1    531.5 0.06097 100  34   77.65
     3     0    13  5.237E+01  5.504E+00  1702.6  1367.9   1368.1 0.03679 100  19   24.19
     0     3   -13  4.980E+01  8.893E+00   833.6   953.2   1987.5 0.09396  99  16  -80.33
     0     3   -13  7.107E+01  8.675E+00   831.5  1545.9     48.7 0.09398 100  23  110.58
    -3     0   -13  4.547E+01  6.315E+00   747.7  1132.5   1730.8 0.03727  98  14  -59.52
     0    -3    13  5.811E+01  1.066E+01  1616.6  1548.3   1841.4 0.09381 100  14   68.67
     0    -3    13  7.770E+01  9.379E+00  1618.6   956.3    194.9 0.09382 100  22  -98.93
     3    -3   -13  5.027E+01  5.866E+00   775.8  1451.1    496.0 0.06428 100  21   80.36
     3     0    14  1.400E+01  4.999E+00  1738.2  1128.4      6.7 0.03975  80   8 -113.90
     3     0    14  2.484E+00  5.795E+00  1737.3  1377.0   1399.0 0.03974 100   7   26.73
     0     3   -14  9.616E+00  7.879E+00   796.9  1559.5     45.5 0.09841  98   7  111.04
    -3     3    14  6.322E+00  5.525E+00  1709.1  1041.3    696.1 0.06740  93   9  -61.63
    -3     0   -14  9.196E+00  6.176E+00   713.0  1123.1   1783.9 0.04030 100   8  -64.20
     0    -3    14  1.876E+00  1.048E+01  1651.1  1562.0   1837.8 0.09821 100   6   68.20
     0    -3    14  1.334E+00  8.142E+00  1653.3   942.9    206.0 0.09823 100   7  -98.05
     3    -3   -14  6.793E+00  5.426E+00   741.1  1461.5    463.0 0.06771  98  10   82.91
     3     0    15  1.587E+02  9.644E+00  1772.2  1386.7   1424.5 0.04287 100  35   28.80
     3     0    15  1.654E+02  9.442E+00  1773.2  1119.0     52.9 0.04287 100  39 -109.84
     0     3   -15  1.527E+02  1.181E+01   762.1  1573.0     41.8 0.10287 100  35  111.52
    -3     3    15  1.541E+02  9.561E+00  1744.1  1030.8    685.0 0.07088 100  36  -62.18
    -3     0   -15  1.547E+02  9.756E+00   678.2  1113.2   1830.3 0.04350 100  33  -68.27
     0    -3    15  1.524E+02  1.266E+01  1688.2   929.4    217.0 0.10265 100  34  -97.19
     0    -3    15  1.593E+02  1.440E+01  1685.9  1575.8   1833.8 0.10263 100  25   67.69
     3     0    16  8.454E+02  3.363E+01  1807.4  1396.8   1445.2 0.04614 100  70   30.48
     3     0    16  9.334E+02  3.691E+01  1808.4  1109.2     93.4 0.04614 100  69 -106.27
     0     3   -16  8.429E+02  3.567E+01   727.2  1586.6     37.6 0.10734 100  74  112.04
    -3     3    16  8.398E+02  3.416E+01  1779.3  1020.2    675.8 0.07442 100  67  -62.61
    -3     0   -16  8.430E+02  3.399E+01   643.1  1102.9   1871.0 0.04683 100  66  -71.86
     0    -3    16  8.928E+02  3.855E+01  1723.2   915.9    227.8 0.10709 100  70  -96.32
     0    -3    16  8.382E+02  3.700E+01  1720.9  1589.5   1829.4 0.10707 100  64   67.16
     3     0    17  1.081E+03  4.273E+01  1842.8  1407.1   1461.9 0.04949 100  69   31.82
     3     0    17  1.141E+03  4.483E+01  1843.9  1099.1    129.4 0.04949 100  70 -103.10
     0     3   -17  1.021E+03  4.264E+01   692.0  1600.2     33.1 0.11183 100  74  112.57
    -3     3    17  1.040E+03  4.177E+01  1814.7  1009.4    668.4 0.07803 100  70  -62.93
    -3     0   -17  1.065E+03  4.233E+01   607.8  1092.4   1907.2 0.05028 100  68  -75.05
     0    -3    17  1.045E+03  4.510E+01  1756.0  1603.1   1824.6 0.11151 100  67   66.61
     0    -3    17  1.092E+03  4.642E+01  1758.5   902.5    238.4 0.11153 100  70  -95.45
     3    -3   -17  1.109E+03  4.457E+01   635.9  1493.8    376.9 0.07850 100  70   89.76
     3     0    18  4.846E+01  7.660E+00  1879.6  1088.9    161.6 0.05293  98  13 -100.25
     3     0    18  3.978E+01  1.022E+01  1878.4  1417.6   1475.4 0.05292 100   9   32.88
     0     3   -18  3.783E+01  1.173E+01   656.6  1613.7     28.2 0.11633 100  11  113.13
    -3     3    18  4.605E+01  7.491E+00  1850.3   998.5    662.4 0.08171 100  13  -63.14
    -3     0   -18  4.956E+01  8.959E+00   572.3  1081.7   1939.7 0.05379 100  11  -77.91
     0    -3    18  3.861E+01  1.509E+01  1791.5  1616.8   1819.6 0.11597 100  10   66.04
     0    -3    18  4.067E+01  1.152E+01  1794.0   889.1    248.9 0.11600 100  11  -94.59
     3    -3   -18  3.753E+01  7.871E+00   600.4  1504.9    351.5 0.08224 100  13   91.82
     3     0    19  1.834E+02  1.478E+01  1914.3  1428.2   1486.0 0.05640 100  25   33.69
     3     0    19  1.874E+02  1.197E+01  1915.5  1078.6    190.9 0.05640 100  34  -97.67
     0     3   -19  1.894E+02  1.649E+01   620.9  1627.2     23.1 0.12086 100  33  113.71
    -3     3    19  1.916E+02  1.212E+01  1886.2   987.5    657.9 0.08542 100  38  -63.26
    -3     0   -19  1.943E+02  1.326E+01   536.5  1070.8   1969.1 0.05736  99  31  -80.51
     0    -3    19  1.911E+02  1.912E+01  1827.1  1630.4   1814.2 0.12044 100  26   65.44
     0    -3    19  1.853E+02  1.595E+01  1829.8   875.7    259.4 0.12048 100  32  -93.72
     3    -3   -19  1.871E+02  1.271E+01   564.6  1516.1    327.6 0.08602 100  37   93.78
     3     0    20  2.985E+01  1.358E+01  1950.5  1438.8   1494.2 0.05992 100   7   34.29
     3     0    20  1.055E+01  8.525E+00  1951.8  1068.2    217.6 0.05993 100   9  -95.30
     0     3   -20  2.208E+01  1.332E+01   585.0  1640.6     17.6 0.12540 100   9  114.31
    -3     3    20  1.173E+01  8.023E+00  1922.4   976.5    654.6 0.08918 100   7  -63.29
     0    -3    20  1.850E+01  1.845E+01  1863.1  1644.0   1808.5 0.12492  99   7   64.83
     0    -3    20  1.992E+01  1.232E+01  1865.8   862.4    269.7 0.12497 100   8  -92.85
     3    -3   -20  1.295E+01  9.111E+00   528.6  1527.3    304.9 0.08985  99   8   95.65
     3     0    21  1.108E+00  1.180E+01  1987.0  1449.4   1500.3 0.06346 100   7   34.72
     0     3   -21  4.820E+00  1.356E+01   548.9  1654.1     11.9 0.12995  99   7  114.92
    -3     3    21  4.826E+00  8.379E+00  1958.8   965.5    652.3 0.09296 100   8  -63.25
     0    -3    21  1.758E+01  1.792E+01  1899.3  1657.5   1802.7 0.12942  99   9   64.20
     3     0    22  3.932E+01 -9.059E+00  2023.7  1460.0   1504.8 0.06701  97  11   35.00
     0     3   -22  6.962E+01  1.388E+01   512.4  1667.5      6.0 0.13452  87  15  115.55
    -3     3    22  1.261E+02  1.247E+01  1995.6   954.5    651.1 0.09677 100  22  -63.13
     0    -3    22  9.009E+01  1.774E+01  1935.8  1671.0   1796.6 0.13393 100  13   63.55
     3    -3   -22  1.020E+02  1.223E+01   455.6  1549.8    262.6 0.09760  99  20   99.18
     3     0    23 -6.469E+00  9.635E+00  2062.4  1037.2    287.0 0.07058  99  -9  -89.13
    -3     3    23  1.532E+01  1.124E+01  2032.7   943.5    650.7 0.10059 100   9  -62.96
     3    -3   -23  1.333E+01  9.799E+00   418.7  1561.0    242.7 0.10151 100   7  100.85
     3     0    24  9.690E+00  1.028E+01  2099.9  1027.1    307.5 0.07413  97   8  -87.31
    -3     3    24  1.756E+01  1.214E+01  2070.1   932.6    651.0 0.10443 100   7  -62.72
     0    -3    24  8.870E+00  1.507E+01  2012.9   809.7    310.5 0.14304 100   7  -89.37
     3    -3   -24  3.094E-01  9.733E+00   381.4  1572.2    223.6 0.10545 100   8  102.47
     3     0    25  4.211E+01 -9.942E+00  2136.1  1491.3   1509.6 0.07765  98   9   35.09
     3     0    25  7.769E+01  1.195E+01  2137.8  1017.0    327.0 0.07767 100  13  -85.56
    -3     3    25  4.530E+01  1.541E+01  2105.6  1586.3   1990.5 0.10823  78  12   74.68
    -3     3    25  1.116E+02  1.479E+01  2107.9   921.8    652.1 0.10827 100  16  -62.43
     0    -3    25  6.820E+01  1.581E+01  2047.3  1711.0   1777.0 0.14751 100  10   61.53
     0    -3    25  8.764E+01  1.777E+01  2050.5   796.7    320.5 0.14759 100  13  -88.49
     3    -3   -25  1.035E+02  1.224E+01   343.7  1583.3    205.2 0.10939 100  18  104.04
     3     0    26 -1.012E+01  1.043E+01  2176.1  1007.2    345.6 0.08118 100  -8  -83.88
     3     0    26  1.697E+00  9.124E+00  2174.3  1501.4   1509.0 0.08116  99   7   34.92
    -3     3    26 -1.617E+01  1.287E+01  2146.1   911.0    653.9 0.11212 100  -7  -62.10
    -3     3    26 -1.554E+00  1.315E+01  2143.7  1597.3   1972.5 0.11207 100  -7   73.14
     0    -3    26  2.505E+01  1.488E+01  2085.2  1724.2   1770.2 0.15205 100   6   60.83
     0    -3    26 -6.957E+00  1.543E+01  2088.5   783.7    330.6 0.15214 100  -7  -87.61
     3    -3   -26 -2.524E+00  1.084E+01   305.7  1594.4    187.4 0.11335 100  -7  105.57
     2     2     0  1.172E+03  4.486E+01  1280.6  1390.8    298.9 0.04410 100  48   93.33
     2    -4     0  1.101E+03  4.221E+01  1187.4  1396.8   1471.4 0.04609 100  67   46.53
    -4     2     0  1.152E+03  4.414E+01  1206.1  1101.5    933.7 0.04715 100  54  -50.04
    -2     4     0  1.267E+03  4.834E+01  1262.3  1105.1   1499.5 0.04609  99  49  -45.84
    -2    -2     0  1.298E+03  4.965E+01  1169.1  1111.1    328.2 0.04410 100  60  -94.43
     4    -2     0  1.276E+03  4.883E+01  1243.6  1400.3    906.2 0.04715  99  61   49.69
    -4     2     1  4.219E+02  1.709E+01  1239.5  1096.8    886.2 0.04868 100  55  -54.62
     2     2    -1  4.349E+02  1.766E+01  1247.1  1404.2    290.2 0.04836 100  48   93.43
     2     2     1  4.192E+02  1.681E+01  1314.1  1377.5    307.5 0.03987 100  48   93.42
     2    -4    -1  4.359E+02  1.751E+01  1153.9  1388.6   1425.5 0.04356 100  65   41.48
     2    -4     1  4.455E+02  1.819E+01  1220.8  1405.8   1510.8 0.04887 100  65   50.65
    -4     2    -1  4.224E+02  1.697E+01  1172.6  1105.1    985.5 0.04598 100  55  -44.60
     4    -2     1  4.153E+02  1.684E+01  1277.1  1396.7    955.7 0.04597 100  62   43.58
    -2     4    -1  4.272E+02  1.736E+01  1228.9  1096.1   1538.8 0.04887 100  49  -50.59
    -2     4     1  4.122E+02  1.648E+01  1295.8  1113.3   1456.9 0.04356 100  51  -40.05
    -2    -2    -1  4.124E+02  1.671E+01  1135.5  1124.4    341.9 0.03987 100  56  -95.41
    -2    -2     1  4.268E+02  1.750E+01  1202.6  1097.7    318.5 0.04836 100  59  -93.85
     4    -2    -1  4.174E+02  1.708E+01  1210.1  1405.1    858.0 0.04868 100  63   54.87
    -4     2     2  5.780E+03  2.165E+02  1273.0  1091.0    843.2 0.05055 100  55  -58.02
     2     2    -2  5.980E+03  2.241E+02  1213.6  1417.6    281.6 0.05262 100  49   93.70
     2     2     2  5.807E+03  2.172E+02  1347.7  1364.2    316.1 0.03565 100  46   93.68
     2    -4    -2  6.021E+03  2.251E+02  1120.5  1381.4   1372.6 0.04134 100  65   36.67
     2    -4     2  5.739E+03  2.149E+02  1254.2  1415.4   1544.4 0.05187 100  65   53.51
    -4     2    -2  5.915E+03  2.213E+02  1139.1  1107.5   1041.2 0.04520 100  51  -39.31
     4    -2     2  5.977E+03  2.237E+02  1310.6  1394.3   1005.9 0.04519 100  61   37.49
    -2     4    -2  5.410E+03  2.026E+02  1195.5  1086.4   1575.1 0.05188 100  48  -54.06
    -2     4     2  5.921E+03  2.214E+02  1329.2  1120.5   1411.2 0.04133 100  50  -34.27
    -2    -2    -2  5.790E+03  2.167E+02  1102.0  1137.6    360.8 0.03567 100  52  -96.98
    -2    -2     2  6.106E+03  2.288E+02  1236.1  1084.2    311.8 0.05262 100  63  -93.51
     4    -2    -2  5.891E+03  2.208E+02  1176.7  1410.9    811.7 0.05055 100  61   58.92
    -4     2     3  4.408E+01  3.791E+00  1306.5  1084.2    804.9 0.05272 100  35  -60.51
     2     2    -3  4.376E+01  4.038E+00  1180.1  1431.1    272.9 0.05692 100  34   94.11
     2     2     3  4.589E+01  3.255E+00  1381.2  1351.0    324.6 0.03146 100  34  -85.93
     2    -4    -3  4.602E+01  3.719E+00  1087.0  1375.3   1312.4 0.03947 100  33   33.45
     2    -4     3  4.956E+01  5.094E+00  1287.7  1425.6   1572.9 0.05507 100  26   55.35
    -4     2    -3  4.410E+01  3.374E+00  1105.6  1108.6   1099.8 0.04484 100  37  -35.39
     4    -2     3  4.165E+01  3.531E+00  1344.1  1393.2   1055.9 0.04482  99  31   32.56
    -2     4    -3  4.593E+01  4.752E+00  1162.0  1076.2   1608.7 0.05508 100  28  -56.58
    -2     4     3  3.999E+01  3.427E+00  1362.7  1126.6   1362.3 0.03946 100  29  -29.76
    -2    -2    -3  3.135E+01  2.722E+00  1068.5  1150.8    387.2 0.03148  99  30   80.64
    -2    -2     3  3.140E+01  3.733E+00  1269.6  1070.7    307.5 0.05691 100  28  -93.29
     4    -2    -3  3.281E+01  3.583E+00  1143.1  1417.7    767.6 0.05273 100  34   62.14
    -4     2     4  1.119E+03  4.324E+01  1340.1  1076.7    771.1 0.05515 100  57  -62.39
     2     2    -4  1.131E+03  4.390E+01  1146.5  1444.7    264.2 0.06122 100  56   94.63
     2     2     4  1.073E+03  4.078E+01  1414.9  1337.8    333.0 0.02728 100  48  -85.44
     2    -4    -4  1.122E+03  4.278E+01  1053.5  1370.5   1245.0 0.03800  97  61   32.52
     2    -4     4  1.085E+03  4.209E+01  1321.2  1436.4   1597.1 0.05842  99  63   56.54
    -4     2    -4  1.153E+03  4.403E+01  1072.1  1108.4   1160.4 0.04489 100  51  -33.40
     4    -2     4  1.132E+03  4.329E+01  1377.7  1393.4   1104.9 0.04487 100  62   29.32
    -2     4    -4  1.184E+03  4.573E+01  1128.6  1065.5   1639.7 0.05843  98  52  -58.52
    -2     4     4  1.149E+03  4.370E+01  1396.3  1131.5   1310.7 0.03797 100  50  -27.16
     4    -2    -4  1.136E+03  4.400E+01  1109.6  1425.2    725.9 0.05516 100  60   64.87
    -4     2     5  1.050E+02  6.145E+00  1373.7  1068.4    741.3 0.05782 100  50  -63.90
     2     2    -5  1.130E+02  6.788E+00  1112.9  1458.2    255.6 0.06554 100  49   95.22
     2     2     5  1.017E+02  4.901E+00  1448.5  1324.7    341.2 0.02312 100  43  -84.89
     2    -4    -5  1.152E+02  5.956E+00  1019.9  1367.0   1171.4 0.03698 100  45   33.86
     2    -4     5  1.248E+02  7.879E+00  1354.7  1447.5   1617.4 0.06189 100  41   57.32
    -4     2    -5  1.148E+02  5.918E+00  1038.5  1106.8   1221.8 0.04536 100  47  -33.23
     4    -2     5  1.238E+02  6.392E+00  1411.3  1394.9   1151.9 0.04533 100  50   27.68
    -2     4     5  1.235E+02  6.024E+00  1429.9  1134.9   1257.2 0.03693 100  44  -26.43
     4    -2    -5  1.176E+02  6.786E+00  1076.0  1433.5    686.6 0.05784 100  50   67.33
     2    -4     6  3.940E+03  1.485E+02  1388.3  1458.9   1634.4 0.06549 100  65   57.87
    -4     2    -6  4.134E+03  1.550E+02  1004.8  1104.0   1282.8 0.04624 100  55  -34.46
     4    -2     6  4.060E+03  1.523E+02  1444.9  1397.7   1196.4 0.04619 100  62   27.24
    -2     4     6  3.851E+03  1.443E+02  1463.6  1136.9   1202.8 0.03636  99  49  -27.18
    -2    -2     6  4.231E+03  1.597E+02  1370.5  1030.1    304.0 0.06986  97  67  -92.74
     4    -2    -6  3.893E+03  1.468E+02  1042.3  1442.4    649.7 0.06072  99  63   69.66
     2     2     7  1.293E+02  5.579E+00  1516.2  1298.7    356.6 0.01484 100  46  -83.79
     2    -4    -7  1.095E+02  5.896E+00   952.5  1364.7   1012.0 0.03639 100  42   41.51
    -4     2    -7  1.207E+02  6.448E+00   971.1  1100.0   1342.4 0.04750  99  46  -36.64
    -2     4    -7  1.174E+02  8.070E+00  1027.8  1031.1   1720.4 0.06922 100  38  -63.06
    -2     4     7  1.033E+02  5.386E+00  1497.4  1137.4   1148.7 0.03629 100  41  -28.96
    -2    -2     7  1.063E+02  7.561E+00  1404.2  1016.5    305.1 0.07421  98  47  -92.49
     4    -2    -7  1.179E+02  7.222E+00  1008.6  1451.9    615.1 0.06377 100  47   71.88
     2     2    -8  5.601E+02  2.347E+01  1011.8  1499.1    229.5 0.07862 100  67   97.24
     2     2     8  5.615E+02  2.144E+01  1550.1  1285.8    362.7 0.01071 100  56  -83.36
     2    -4    -8  6.070E+02  2.389E+01   918.6  1365.9    930.8 0.03683 100  58   46.77
    -4     2    -8  6.687E+02 -2.650E+01   937.3  1095.0   1399.7 0.04911 100  61  -39.41
     4    -2     8  6.627E+02  2.627E+01  1512.6  1406.6   1275.4 0.04901 100  63   28.44
    -2     4    -8  6.433E+02  2.670E+01   994.1  1019.1   1743.9 0.07301  97  64  -64.42
    -2     4     8  6.201E+02  2.414E+01  1531.2  1136.3   1096.4 0.03669 100  55  -31.35
    -2    -2     8  6.107E+02  2.579E+01  1438.1  1002.8    307.0 0.07857  99  67  -92.21
     4    -2    -8  5.737E+02  2.367E+01   974.8  1461.8    582.6 0.06699 100  63   74.02
    -4     2     9  5.483E+02  2.290E+01  1509.0  1029.9    657.2 0.07025 100  64  -67.84
     2     2    -9  5.643E+02  2.397E+01   977.9  1512.8    220.8 0.08301  96  67   97.96
     2    -4    -9  5.572E+02  2.215E+01   884.7  1368.6    851.7 0.03776  99  61   52.39
     2    -4     9  5.516E+02  2.412E+01  1489.6  1494.8   1670.0 0.07681 100  61   58.67
    -4     2    -9  5.421E+02  2.184E+01   903.4  1088.9   1454.3 0.05103  99  63  -42.49
     4    -2     9  5.855E+02  2.359E+01  1546.5  1412.6   1309.5 0.05091 100  61   29.52
    -2     4    -9  5.511E+02  2.349E+01   960.3  1006.9   1766.0 0.07688 100  65  -65.75
    -2     4     9  5.617E+02  2.206E+01  1565.3  1133.8   1047.0 0.03758 100  55  -34.03
    -2    -2     9  5.856E+02  2.531E+01  1472.0   989.2    309.7 0.08295  97  66  -91.89
    -4     2    10  3.320E+02  1.515E+01  1543.1  1019.4    643.1 0.07369 100  61  -68.46
     2     2   -10  3.276E+02  1.547E+01   943.9  1526.5    212.2 0.08742 100  62   98.70
     2    -4   -10  3.133E+02  1.326E+01   850.6  1372.6    776.5 0.03912 100  55   58.04
     2    -4    10  3.281E+02  1.687E+01  1523.6  1507.2   1677.9 0.08072 100  52   58.75
    -4     2   -10  3.485E+02  1.555E+01   869.4  1082.0   1505.6 0.05323  98  54  -45.70
     4    -2    10  3.487E+02  1.518E+01  1580.6  1419.4   1339.9 0.05307 100  58   30.68
    -2     4   -10  3.204E+02  1.578E+01   926.3   994.5   1787.0 0.08081 100  56  -67.06
    -2     4    10  3.235E+02  1.343E+01  1599.4  1129.9   1001.4 0.03889  98  54  -36.77
    -2    -2    10  3.448E+02  1.679E+01  1506.1   975.5    313.0 0.08734 100  62  -91.53
    -4     2    11  7.985E+01  6.908E+00  1577.4  1008.5    631.1 0.07724 100  30  -68.96
     2     2   -11  6.712E+01  7.153E+00   909.7  1540.2    203.5 0.09185 100  30   99.45
     2    -4   -11  7.660E+01  5.169E+00   816.4  1377.8    706.5 0.04087 100  30   63.50
     2    -4    11  8.721E+01  8.327E+00  1559.6   984.6     13.8 0.08471 100  29 -110.94
     2    -4    11  5.891E+01  9.861E+00  1557.8  1519.7   1684.1 0.08470 100  16   58.77
    -4     2   -11  8.215E+01  7.891E+00   835.2  1074.4   1553.7 0.05569 100  24  -48.92
     4    -2    11  7.326E+01  6.834E+00  1614.8  1426.9   1366.8 0.05549 100  25   31.83
    -2     4   -11  6.269E+01  8.517E+00   892.3   981.9   1806.9 0.08481  99  20  -68.34
    -2     4    11  6.025E+01  4.566E+00  1633.7  1124.9    960.1 0.04058 100  26  -39.40
    -2    -2    11  7.179E+01  7.899E+00  1540.2   961.9    316.7 0.09175 100  30  -91.14
     4    -2   -11  7.058E+01  6.525E+00   872.7  1493.7    496.5 0.07736 100  30   80.00
    -4     2    12  2.596E+02  1.324E+01  1611.7   997.4    621.1 0.08087 100  54  -69.36
     2     2   -12  2.835E+02  1.474E+01   875.5  1553.9    194.8 0.09630  99  56  100.20
     2    -4   -12  2.669E+02  1.184E+01   782.0  1384.1    642.2 0.04295  99  52   68.63
     2    -4    12  2.744E+02  1.612E+01  1592.0  1532.3   1689.0 0.08872 100  44   58.72
     2    -4    12  2.585E+02  1.446E+01  1594.0   972.2     33.2 0.08873 100  53 -109.66
    -4     2   -12  2.612E+02  1.346E+01   800.9  1066.1   1598.5 0.05835  98  51  -52.07
     4    -2    12  3.110E+02  1.501E+01  1649.2  1435.1   1390.3 0.05811  99  52   32.92
    -2     4   -12  2.537E+02  1.422E+01   858.1   969.3   1825.9 0.08885 100  53  -69.60
    -2     4    12  2.497E+02  1.106E+01  1668.1  1118.8    923.5 0.04261 100  51  -41.82
    -2    -2    12  2.765E+02  1.506E+01  1574.6   948.2    321.0 0.09618 100  57  -90.71
    -2    -2    12  2.683E+02  1.661E+01  1572.4  1556.1   1988.4 0.09617 100  47   79.11
     4    -2   -12  2.772E+02  1.360E+01   838.4  1504.9    471.0 0.08102 100  54   81.86
    -4     2    13  5.549E+01  6.968E+00  1646.3   986.1    612.8 0.08458 100  20  -69.67
     2     2   -13  4.984E+01  7.734E+00   841.1  1567.7    186.1 0.10076 100  19  100.97
     2     2    13  5.216E+01  2.879E+00  1721.9  1224.7    433.1 0.00895  99  22  -76.78
     2     2    13  5.344E+01  2.890E+00  1721.7  1280.7   1115.0 0.00895  97  21   -7.67
     2    -4   -13  4.703E+01  4.726E+00   747.4  1391.2    583.7 0.04533 100  20   73.38
     2    -4    13  4.268E+01  1.087E+01  1626.5  1545.0   1692.7 0.09279 100  10   58.61
     2    -4    13  5.959E+01  9.373E+00  1628.5   959.7     51.7 0.09280 100  17 -108.39
     4    -2    13  5.806E+01  8.481E+00  1683.7  1443.7   1410.8 0.06091  99  16   33.90
    -2     4   -13  4.909E+01  9.073E+00   823.7   956.5   1844.0 0.09294 100  12  -70.84
    -2     4    13  5.380E+01  4.855E+00  1702.8  1111.9    891.4 0.04492 100  21  -44.00
    -2    -2    13  5.473E+01  8.476E+00  1609.1   934.5    325.6 0.10062 100  20  -90.25
    -2    -2    13  4.887E+01  1.056E+01  1606.8  1570.0   1979.4 0.10061 100  18   78.33
     4    -2   -13  5.982E+01  6.633E+00   803.9  1516.2    446.8 0.08476 100  24   83.66
    -4     2    14  7.070E+02  2.996E+01  1681.0   974.7    606.0 0.08835 100  65  -69.88
     2     2   -14  7.019E+02  3.012E+01   806.5  1581.4    177.4 0.10524 100  76  101.74
     2     2    14  6.788E+02  2.621E+01  1756.8  1212.4    438.6 0.01294  98  67  -76.34
     2     2    14  7.578E+02  2.909E+01  1756.5  1293.2   1249.5 0.01294 100  64    5.79
     2    -4   -14  7.046E+02  2.816E+01   712.7  1399.0    530.6 0.04795 100  64   77.74
     2    -4    14  7.773E+02  3.371E+01  1663.2   947.2     69.4 0.09691 100  72 -107.15
     2    -4    14  6.987E+02  3.114E+01  1661.1  1557.7   1695.3 0.09689 100  65   58.45
     4    -2    14  7.603E+02  3.126E+01  1718.5  1452.8   1428.4 0.06387 100  68   34.77
    -2     4   -14  6.976E+02  3.048E+01   789.2   943.6   1861.4 0.09709 100  72  -72.07
    -2     4    14  6.698E+02  2.661E+01  1737.6  1104.2    863.5 0.04747 100  63  -45.91
    -2    -2    14  7.272E+02  3.185E+01  1643.7   920.9    330.6 0.10508 100  68  -89.77
    -2    -2    14  7.069E+02  3.218E+01  1641.4  1583.9   1970.4 0.10506 100  66   77.54
     4    -2   -14  6.568E+02  2.779E+01   769.2  1527.8    423.8 0.08857 100  65   85.39
    -4     2    15  6.659E+02  2.871E+01  1715.9   963.1    600.5 0.09218 100  65  -70.02
     2     2   -15  6.489E+02  2.860E+01   771.7  1595.1    168.7 0.10975 100  69  102.52
     2     2    15  6.710E+02  2.600E+01  1791.8  1200.4    446.1 0.01686  99  67  -75.70
     2     2    15  6.991E+02  2.695E+01  1791.5  1305.5   1335.4 0.01686 100  67   14.36
     2    -4   -15  6.617E+02  2.680E+01   677.8  1407.5    482.6 0.05075 100  64   81.72
     2    -4    15  7.448E+02  3.316E+01  1698.1   934.6     86.4 0.10105 100  68 -105.93
     2    -4    15  6.719E+02  3.080E+01  1695.9  1570.6   1696.9 0.10103 100  63   58.25
    -4     2   -15  6.698E+02  2.856E+01   697.0  1038.4   1715.3 0.06734  98  66  -60.78
     4    -2    15  6.560E+02  2.778E+01  1753.4  1462.3   1443.6 0.06695  99  66   35.51
    -2     4   -15  6.855E+02  3.048E+01   754.5   930.7   1878.2 0.10126 100  68  -73.27
    -2     4    15  6.835E+02  2.730E+01  1772.6  1096.0    839.6 0.05021 100  66  -47.54
    -2    -2    15  7.105E+02  3.176E+01  1678.6   907.2    335.8 0.10954 100  65  -89.26
    -2    -2    15  6.880E+02  3.211E+01  1676.2  1597.8   1961.4 0.10952 100  63   76.74
     4    -2   -15  6.611E+02  2.823E+01   734.4  1539.5    401.9 0.09244 100  68   87.07
    -4     2    16  1.972E+02  1.247E+01  1751.0   951.4    596.3 0.09607 100  42  -70.08
     2     2   -16  1.959E+02  1.339E+01   736.8  1608.9    159.9 0.11426 100  44  103.30
     2     2    16  2.005E+02  8.907E+00  1827.1  1188.5    454.4 0.02074 100  43  -74.96
     2     2    16  2.069E+02  9.634E+00  1826.7  1317.6   1393.0 0.02074 100  40   20.10
     2    -4   -16  1.953E+02  1.036E+01   642.7  1416.4    439.1 0.05373 100  44   85.34
     2    -4    16  2.135E+02  1.675E+01  1730.8  1583.4   1697.7 0.10521 100  34   58.00
     2    -4    16  2.189E+02  1.559E+01  1733.2   922.0    102.9 0.10523  99  40 -104.72
    -4     2   -16  2.128E+02  1.365E+01   662.0  1028.5   1749.1 0.07059 100  35  -63.41
    -2     4   -16  1.743E+02  1.432E+01   719.6   917.7   1894.4 0.10547 100  33  -74.45
    -2     4    16  1.947E+02  1.006E+01  1807.8  1087.4    819.3 0.05312  98  41  -48.93
    -2    -2    16  1.843E+02  1.397E+01  1713.6   893.6    341.4 0.11403 100  37  -88.73
    -2    -2    16  1.739E+02  1.587E+01  1711.1  1611.7   1952.4 0.11400 100  32   75.94
     4    -2   -16  1.921E+02  1.217E+01   699.4  1551.3    381.0 0.09637 100  43   88.69
    -4     2    17  2.912E+02  1.603E+01  1786.4   939.6    593.1 0.10000 100  51  -70.07
     2     2   -17  2.920E+02  1.733E+01   701.6  1622.6    151.2 0.11880 100  53  104.09
     2     2    17  3.001E+02  1.272E+01  1862.6  1176.9    463.2 0.02458 100  50  -74.16
     2     2    17  3.205E+02  1.400E+01  1862.1  1329.5   1432.9 0.02458 100  49   24.08
     2    -4   -17  3.204E+02  1.495E+01   607.3  1425.6    399.5 0.05685 100  53   88.66
     2    -4    17  3.238E+02  1.934E+01  1768.5   909.3    118.8 0.10945 100  48 -103.54
     2    -4    17  3.099E+02  2.029E+01  1766.1  1596.4   1697.7 0.10942 100  42   57.71
    -4     2   -17  3.261E+02  1.768E+01   626.8  1018.3   1780.7 0.07394 100  43  -65.91
    -2     4   -17  3.192E+02  1.919E+01   684.5   904.7   1910.0 0.10972 100  48  -75.62
    -2     4    17  3.304E+02  1.510E+01  1843.3  1078.4    802.2 0.05615  98  52  -50.08
    -2    -2    17  2.957E+02  1.982E+01  1746.3  1625.6   1943.4 0.11850 100  43   75.13
    -2    -2    17  3.072E+02  1.850E+01  1748.9   880.0    347.2 0.11853 100  47  -88.17
     4    -2   -17  3.079E+02  1.643E+01   664.1  1563.2    360.9 0.10035 100  53   90.27
    -4     2    18  2.228E+01  8.444E+00  1822.0   927.8    590.9 0.10398 100   9  -70.00
     2     2   -18  1.201E+01  1.052E+01   666.2  1636.3    142.4 0.12335 100   8  104.89
     2     2    18  2.380E+01  6.914E+00  1897.8  1341.2   1461.0 0.02837 100   7   26.89
     2     2    18  1.885E+01  4.403E+00  1898.4  1165.4    472.4 0.02838 100  10  -73.33
     2    -4   -18  2.641E+01  6.257E+00   571.7  1435.1    363.3 0.06007 100  11   91.71
     2    -4    18  2.477E+01  1.502E+01  1801.5  1609.3   1697.1 0.11365 100   6   57.39
     2    -4    18 -1.175E+00  1.168E+01  1804.0   896.7    134.2 0.11368 100  -8 -102.37
    -4     2   -18  2.813E+01  1.095E+01   591.3  1007.9   1810.3 0.07738  98   6  -68.28
     4    -2    18  2.407E+01  9.249E+00  1861.1  1014.1     25.0 0.07680 100   8 -110.44
     4    -2    18  1.856E+01  1.214E+01  1859.5  1492.3   1476.3 0.07679 100   8   37.04
    -2     4   -18  1.834E+01  1.275E+01   649.1   891.7   1925.2 0.11400 100   9  -76.78
    -2     4    18  1.998E+01  5.895E+00  1879.0  1069.1    787.9 0.05928 100  11  -51.03
    -2    -2    18  1.954E+01  1.343E+01  1781.7  1639.4   1934.4 0.12301 100   8   74.32
    -2    -2    18 -2.637E+00  1.028E+01  1784.4   866.4    353.2 0.12304  99  -9  -87.60
     4    -2   -18  1.889E+01  8.284E+00   628.7  1575.1    341.7 0.10437 100  10   91.80
    -4     2    19  6.351E+01  9.736E+00  1857.8   916.0    589.5 0.10799 100  15  -69.88
     2     2   -19  6.941E+01  1.226E+01   630.6  1649.9    133.7 0.12793 100  18  105.68
     2     2    19  5.600E+01  9.321E+00  1933.7  1352.8   1481.1 0.03213 100  11   28.90
     2     2    19  6.280E+01  5.932E+00  1934.4  1154.1    481.7 0.03214 100  16  -72.46
     2    -4   -19  6.518E+01  7.780E+00   535.9  1444.9    330.1 0.06337 100  16   94.52
     2    -4    19  5.016E+01  1.283E+01  1839.8   884.0    149.2 0.11795  98  11 -101.21
     2    -4    19  7.484E+01  1.753E+01  1837.2  1622.2   1695.8 0.11791 100  11   57.03
    -4     2   -19  6.114E+01  1.246E+01   555.5   997.3   1838.2 0.08088 100  12  -70.54
     4    -2    19  5.458E+01  1.124E+01  1897.1  1004.0     53.1 0.08024 100  11 -108.17
     4    -2    19  5.744E+01  1.432E+01  1895.3  1502.6   1483.7 0.08022 100   9   37.34
    -2     4   -19  6.043E+01  1.488E+01   613.6   878.6   1940.0 0.11831 100  12  -77.92
    -2    -2    19  3.276E+01  1.509E+01  1817.3  1653.2   1925.4 0.12753 100  12   73.51
    -2    -2    19  4.878E+01  1.224E+01  1820.1   852.9    359.5 0.12757  97  13  -87.01
     4    -2   -19  7.140E+01  1.020E+01   593.0  1587.2    323.1 0.10844 100  17   93.29
    -4     2    20  5.469E+01  1.051E+01  1893.9   904.1    588.9 0.11202 100  14  -69.70
     2     2   -20  5.704E+01  1.313E+01   594.7  1663.6    124.9 0.13252 100  15  106.49
     2    -4   -20  4.991E+01  8.756E+00   499.7  1454.7    299.4 0.06676 100  15   97.13
     2    -4    20  5.316E+01  1.422E+01  1875.9   871.3    163.9 0.12224 100  11 -100.07
     2    -4    20  7.097E+01  1.850E+01  1873.2  1635.1   1694.0 0.12220 100   9   56.64
    -4     2   -20  5.664E+01  1.515E+01   519.5   986.7   1864.5 0.08444 100  10  -72.69
     4    -2    20  8.726E+01  1.604E+01  1931.4  1513.0   1489.6 0.08370 100  10   37.54
     4    -2    20  6.458E+01  1.144E+01  1933.3   993.8     79.6 0.08373 100  13 -106.00
    -2     4   -20  6.675E+01  1.704E+01   577.7   865.5   1954.4 0.12265  99  13  -79.04
    -2    -2    20  5.015E+01  1.740E+01  1853.3  1666.9   1916.4 0.13207 100  11   72.70
     4    -2   -20  6.785E+01  1.104E+01   557.0  1599.2    305.2 0.11254  99  17   94.75
    -4     2    21  3.232E+01  1.069E+01  1930.3   892.2    589.0 0.11609 100  11  -69.48
     2     2   -21  4.172E+01  1.443E+01   558.5  1677.2    116.1 0.13712  80  11  107.29
     2     2    21  3.594E+01  9.095E+00  2006.5  1375.3   1505.2 0.03950 100   8   31.33
     2     2    21  2.582E+01  6.615E+00  2007.3  1132.1    501.1 0.03950  99  10  -70.67
     2    -4   -21  2.509E+01  9.329E+00   463.3  1464.7    270.8 0.07019  89  13   99.56
     2    -4    21  3.539E+01  1.734E+01  1909.5  1648.0   1691.7 0.12650 100   8   56.22
     2    -4    21  3.282E+01  1.401E+01  1912.2   858.7    178.1 0.12654 100  10  -98.94
    -4     2   -21  3.898E+01  1.434E+01   483.2   975.9   1889.4 0.08805 100   9  -74.75
    -2     4   -21  2.645E+01  1.733E+01   541.6   852.5   1968.5 0.12701  92   8  -80.16
    -2     4    21  2.439E+01  7.452E+00  1987.8  1040.3    758.6 0.06911  95  10  -52.81
    -2    -2    21  3.213E+01  1.396E+01  1892.4   825.9    372.5 0.13668 100  11  -85.78
     4    -2   -21  4.801E+01  1.184E+01   520.7  1611.3    287.8 0.11668 100  11   96.17
    -4     2    22  5.557E-01  1.235E+01  1967.0   880.3    589.8 0.12019  86  10  -69.21
     2     2    22 -3.007E+00  6.575E+00  2043.3  1386.2   1511.8 0.04311  98  -7   32.00
     2     2    22  5.973E+00  7.494E+00  2044.3  1121.5    511.0 0.04312  99   9  -69.75
     2    -4    22 -1.287E+01  1.510E+01  1946.0  1660.9   1688.9 0.13082 100  -5   55.77
    -4     2   -22  6.826E+00  1.271E+01   446.7   965.1   1913.2 0.09170 100   7  -76.72
     4    -2    22  1.625E+01  1.018E+01  2006.6   973.3    128.6 0.09081 100   7 -101.95
     4    -2    22  1.388E+00  1.012E+01  2004.6  1534.1   1497.7 0.09079 100   7   37.68
    -2     4    22  1.384E+01  8.557E+00  2024.6  1030.6    752.5 0.07248 100   8  -53.11
    -2    -2    22  6.522E+00  1.402E+01  1929.0   812.5    379.3 0.14125 100   7  -85.14
     4    -2   -22  1.007E+01  1.197E+01   484.1  1623.3    271.0 0.12083  95   7   97.56
    -4     2    23  3.148E+01  1.325E+01  2004.0   868.5    591.2 0.12431 100   8  -68.90
     2     2   -23  1.367E+01  1.353E+01   485.3  1704.3     98.4 0.14640  85  10  108.92
     2     2    23  1.666E+01  7.132E+00  2080.5  1396.8   1515.7 0.04666  99   7   32.41
     2     2    23  5.027E+01 -8.830E+00  2081.5  1111.1    521.0 0.04667  99  11  -68.81
     2    -4    23 -1.064E+01  1.442E+01  1982.9  1673.7   1685.7 0.13516  95  -8   55.30
    -4     2   -23  2.111E+01  1.354E+01   409.7   954.3   1935.8 0.09538 100   8  -78.62
     4    -2    23  1.127E+01  1.113E+01  2041.7  1544.6   1500.1 0.09438 100   6   37.64
     4    -2    23  7.145E+00  1.001E+01  2043.7   963.1    151.4 0.09441  98   8 -100.04
    -2     4    23  5.656E+01  1.019E+01  2061.8  1020.9    748.0 0.07586 100  11  -53.30
    -2    -2    23  3.556E+01  1.643E+01  1965.9   799.1    386.2 0.14583  94  11  -84.49
    -2    -2    23  1.487E+01  1.634E+01  1962.8  1708.0   1889.3 0.14577  99   6   70.22
     4    -2   -23  2.717E+01  1.191E+01   447.3  1635.4    254.6 0.12502  99   8   98.92
    -4     2    24  3.884E+01  1.469E+01  2041.4   856.7    593.1 0.12845 100  10  -68.55
     2     2   -24  2.361E+01  1.276E+01   448.2  1717.8     89.5 0.15107 100   8  109.74
     2     2    24  2.089E+01  9.056E+00  2119.1  1100.9    531.2 0.05017 100   8  -67.85
     2     2    24  1.147E+01  7.409E+00  2118.0  1407.2   1517.6 0.05016  99   6   32.62
     2    -4   -24  1.355E+01  9.003E+00   352.2  1494.8    195.5 0.08067 100   7  106.02
     2    -4    24  3.087E+00  1.456E+01  2023.1   821.0    219.3 0.13958 100   7  -95.61
    -4     2   -24  2.329E+01  1.383E+01   372.5   943.6   1957.5 0.09909 100   9  -80.44
     4    -2    24  2.339E-02  1.105E+01  2079.1  1555.1   1501.5 0.09799 100   7   37.53
     4    -2    24  1.523E+00  1.052E+01  2081.2   952.8    173.2 0.09802 100   8  -98.20
    -2     4    24  2.642E+01  1.261E+01  2097.7  1496.8   1975.7 0.07923  99   7   72.30
    -2     4    24  1.630E+01  1.039E+01  2099.3  1011.3    744.8 0.07925 100   9  -53.38
    -2    -2    24  1.727E+01  1.701E+01  1999.9  1721.5   1880.3 0.15036 100   6   69.39
    -2    -2    24  5.238E+01  1.697E+01  2003.2   785.8    393.3 0.15044 100   9  -83.82
     4    -2   -24  1.953E+01  1.179E+01   410.1  1647.4    238.6 0.12923 100   8  100.26
     2     2   -25  2.459E+01  1.303E+01   410.8  1731.2     80.6 0.15574 100   8  110.56
     2     2    25  8.925E+00  7.587E+00  2155.9  1417.4   1517.7 0.05360  99   7   32.65
     2     2    25  3.718E+01  9.224E+00  2157.1  1091.1    541.6 0.05361 100  10  -66.87
     2    -4   -25  2.875E+01  9.943E+00   314.4  1504.8    173.1 0.08421 100   9  107.97
     2    -4    25  6.614E+00  1.447E+01  2057.7  1699.3   1678.1 0.14389  91   8   54.28
     2    -4    25  2.590E+01  1.540E+01  2060.8   808.5    232.5 0.14396 100   8  -94.52
    -4     2   -25  1.870E+01  1.352E+01   334.9   932.8   1978.3 0.10282 100   7  -82.21
     4    -2    25  1.742E+01  1.129E+01  2119.0   942.7    194.2 0.10163 100   7  -96.42
     4    -2    25  3.390E+01  1.098E+01  2116.9  1565.5   1502.0 0.10160 100   8   37.35
    -2     4    25  4.364E+01  1.255E+01  2135.5  1506.6   1953.2 0.08264 100   9   70.36
    -2     4    25  4.566E+01  1.145E+01  2137.2  1001.7    742.8 0.08266 100  10  -53.36
    -2    -2    25  2.233E+01  1.708E+01  2037.4  1735.0   1871.2 0.15496 100   7   68.55
    -2    -2    25  2.334E+01  1.633E+01  2040.8   772.6    400.5 0.15504  99  11  -83.14
     4    -2   -25  3.597E+01  1.210E+01   372.5  1659.4    223.1 0.13347 100  10  101.57
     2     2   -26  2.368E+01  1.278E+01   373.0  1744.5     71.6 0.16044 100   8  111.39
     2     2    26  1.342E+01  7.763E+00  2194.2  1427.2   1516.3 0.05695  99   6   32.53
     2     2    26  3.933E+01  9.489E+00  2195.4  1081.5    552.1 0.05697 100  10  -65.88
     2    -4   -26  1.424E+01  1.019E+01   276.3  1514.6    151.7 0.08774  99   6  109.83
     2    -4    26  5.901E-02  1.357E+01  2095.6  1711.9   1673.8 0.14827 100   7   53.73
     2    -4    26  1.957E+01  1.552E+01  2098.8   796.1    245.6 0.14835 100   7  -93.44
     4    -2    26 -1.412E-01  1.029E+01  2155.0  1575.9   1501.7 0.10522 100  -7   37.12
     4    -2    26  2.121E+01  1.165E+01  2157.3   932.6    214.3 0.10526 100   9  -94.69
    -2     4    26  3.806E+01  1.140E+01  2175.5   992.2    741.9 0.08605 100   9  -53.25
    -2     4    26  2.145E+01  1.186E+01  2173.7  1516.3   1931.7 0.08602 100   8   68.49
    -2    -2    26  3.000E+01  1.657E+01  2078.7   759.5    407.9 0.15968  99   9  -82.45
    -2    -2    26  4.129E+01  1.709E+01  2075.3  1748.4   1862.1 0.15958 100   7   67.71
     4    -2   -26  1.453E+01  1.218E+01   334.6  1671.3    207.8 0.13772 100   7  102.87
    -4     3   -26  1.551E+01  1.415E+01   313.2   876.4   1975.7 0.12119 100   7  -81.98
     1     3    26  1.480E+01  8.913E+00  2198.6  1093.5    685.8 0.05305 100   9  -54.61
     1     3    26  1.162E+00  7.432E+00  2197.5  1415.2   1607.6 0.05303 100   7   39.59
     3     1   -26  2.490E+01  1.314E+01   369.8  1741.3    120.5 0.15945 100  10  108.02
     3    -4    26  6.553E+00  1.450E+01  2112.0   819.9    210.0 0.14097 100   7  -95.75
    -4     1    26  1.492E+01  1.514E+01  2101.1   798.2    551.4 0.14773  98   8  -71.72
    -4     1    26  3.735E+01  1.614E+01  2097.9  1709.9   1977.3 0.14765 100   9   75.24
     4    -1   -26 -5.548E+00  1.271E+01   350.6  1706.1    187.9 0.14859 100  -7  103.79
    -3    -1    26  8.629E+00  1.568E+01  2078.5  1745.2   1910.9 0.15858 100   5   71.08
    -3    -1    26 -1.001E+01  1.536E+01  2081.9   762.8    459.6 0.15867 100  -7  -78.76
     4    -3    26  4.276E+00  1.212E+01  2141.2   886.1    189.4 0.12010 100  10  -96.82
     4    -3    26 -1.843E+01  1.091E+01  2138.7  1622.2   1533.9 0.12005 100  -7   41.12
    -4     3   -25  1.998E+01  1.551E+01   351.2   887.6   1957.3 0.11727  99   8  -80.44
     1     3    25 -1.949E+00  7.515E+00  2159.2  1405.4   1615.3 0.04970 100  -8   40.25
     1     3    25  1.338E+01  8.609E+00  2160.2  1103.0    684.0 0.04970 100   8  -54.83
     3     1   -25  2.560E+00  1.313E+01   407.6  1728.1    131.0 0.15480 100   8  107.08
     3    -4    25  6.978E+00  1.307E+01  2071.0  1676.1   1621.5 0.13669  80   9   49.68
     1    -4   -25 -6.582E+00  8.381E+00   301.4  1457.4     91.3 0.06888 100  -7  115.54
    -4     1    25  1.445E+01  1.489E+01  2063.1   810.4    547.5 0.14338 100   6  -72.20
    -1     4    25  6.628E+00  1.038E+01  2148.9  1458.1   1866.4 0.06690 100   7   62.40
    -3     4   -25 -3.065E+01  1.520E+01   380.7   823.4   1983.9 0.13752  99  -8  -82.01
    -3    -1    25  6.535E+00  1.549E+01  2043.9   775.8    453.6 0.15410 100   8  -79.36
    -3    -1    25  3.675E+01  1.614E+01  2040.6  1731.9   1921.5 0.15402 100   8   72.02
     4    -3    25  7.452E+00  1.122E+01  2100.6  1611.3   1534.9 0.11623 100   5   41.44
     4    -3    25 -3.126E+00  1.132E+01  2103.1   896.7    170.8 0.11628 100  -6  -98.37
    -4     3   -24  1.610E+00  1.499E+01   388.7   898.8   1938.3 0.11336 100   7  -78.87
     1     3    24 -5.318E+00  8.550E+00  2122.2  1112.9    683.7 0.04628 100  -8  -54.91
     1     3    24  2.061E+00  7.298E+00  2121.2  1395.3   1622.3 0.04627 100   7   40.83
     3     1   -24  5.000E+00  1.290E+01   445.1  1714.8    141.5 0.15017 100   5  106.15
     3    -4    24  1.970E+00  1.210E+01  2033.4  1664.0   1624.1 0.13249 100   6   50.12
     1    -4   -24 -5.363E-01  8.547E+00   339.2  1447.7    113.2 0.06546  96  -8  113.62
    -4     1    24  1.169E+01  1.461E+01  2025.4   822.7    544.0 0.13905 100   7  -72.65
    -1     4    24  5.664E+00  1.041E+01  2111.0  1448.6   1888.2 0.06363 100   7   64.31
    -3    -1    24  3.955E+00  1.587E+01  2003.1  1718.6   1932.2 0.14947 100   6   72.97
    -3    -1    24  7.387E+00  1.521E+01  2006.3   788.8    447.9 0.14954 100   7  -79.95
     4    -3    24  6.503E+00  1.134E+01  2062.8  1600.3   1535.4 0.11242 100   8   41.72
     4    -3    24 -9.377E+00  1.251E+01  2065.3   907.5    151.7 0.11247  98 -10  -99.95
    -4     3   -23  5.497E+01  1.505E+01   425.9   910.1   1918.7 0.10948 100   9  -77.26
     1     3    23  8.004E+01 -9.188E+00  2084.6  1123.1    685.2 0.04279 100  14  -54.82
     1     3    23  2.758E+01  7.222E+00  2083.7  1384.9   1628.6 0.04278 100   8   41.34
     3     1   -23 -3.558E+00  1.285E+01   482.2  1701.5    152.1 0.14556 100  -8  105.22
     3    -4    23  2.898E+01  1.252E+01  1996.1  1651.8   1626.2 0.12832 100   8   50.53
     3    -4    23  2.087E+01  1.335E+01  1998.9   855.6    164.1 0.12837  99   9  -99.49
     1    -4   -23  3.898E+01  8.741E+00   376.6  1438.0    136.5 0.06203 100  11  111.58
     4    -1   -23  4.863E+01  1.235E+01   463.2  1668.5    228.9 0.13537 100  11  100.30
    -1     4    23  5.624E+01  9.640E+00  2074.8  1068.9    776.3 0.06037 100  13  -49.37
    -1     4    23  3.638E+01  1.059E+01  2073.5  1438.9   1911.3 0.06036  97   9   66.33
    -3    -1    23  1.446E+01  1.663E+01  1965.9  1705.2   1942.9 0.14492  98   8   73.91
     4    -3    23  2.750E+01  1.120E+01  2025.5  1589.3   1535.1 0.10863 100   9   41.96
     4    -3    23  3.374E+01  1.197E+01  2027.8   918.2    131.9 0.10867 100   9 -101.57
    -4     3   -22  1.684E+01  1.446E+01   462.8   921.4   1898.4 0.10563 100   7  -75.61
     1     3    22  2.236E+01  8.094E+00  2046.5  1374.1   1634.0 0.03921 100   7   41.74
     1     3    22  2.370E+01  7.178E+00  2047.3  1133.5    689.0 0.03922 100   9  -54.51
     3    -4    22  2.579E+01  1.459E+01  1959.2  1639.5   1627.8 0.12416 100   9   50.91
     3    -4    22  1.609E+01  1.335E+01  1961.9   867.5    148.1 0.12421  99   7 -100.77
     1    -4   -22  9.216E+00  8.345E+00   413.7  1428.1    161.5 0.05863 100   7  109.40
     4    -1   -22  1.241E+01  1.213E+01   500.0  1655.9    243.0 0.13100 100   7   99.11
    -1     4    22  3.087E+01  1.025E+01  2036.3  1429.2   1936.1 0.05708 100   9   68.49
    -1     4    22  3.133E+01  8.285E+00  2037.6  1078.4    783.4 0.05709 100  10  -48.91
    -3    -1    22  4.202E+01  1.393E+01  1932.1   815.1    437.1 0.14045 100  10  -81.07
     4    -3    22  1.921E+01  1.054E+01  1988.5  1578.3   1534.1 0.10486 100   7   42.15
     4    -3    22  2.767E+01  1.199E+01  1990.7   929.0    111.4 0.10490  99   8 -103.24
    -4     3   -21  4.336E+01  1.645E+01   499.3   932.7   1877.3 0.10180  99  11  -73.91
     1     3    21  5.850E+01  9.670E+00  2009.6  1363.1   1638.2 0.03557 100  12   42.02
     1     3    21  8.498E+01  7.016E+00  2010.4  1144.3    695.7 0.03557 100  18  -53.93
     3     1   -21  6.581E+01  1.404E+01   555.4  1674.8    173.4 0.13640  97  16  103.35
     3    -4    21  7.072E+01  1.449E+01  1925.2   879.5    131.7 0.12006 100  16 -102.06
     3    -4    21  7.503E+01  1.676E+01  1922.6  1627.3   1628.8 0.12002 100   9   51.25
     1    -4   -21  7.431E+01  9.247E+00   450.5  1418.3    188.6 0.05524  99  15  107.05
    -4     1    21  9.790E+01  1.291E+01  1914.5   860.0    536.1 0.12615 100  19  -73.82
     4    -1   -21  8.560E+01  1.304E+01   536.5  1643.3    257.5 0.12666  99  18   97.91
    -1     4    21  7.267E+01  1.186E+01  1999.5  1419.5   1962.9 0.05381 100  15   70.83
    -1     4    21  8.538E+01  8.359E+00  2000.7  1087.9    792.6 0.05382 100  18  -48.26
    -3     4   -21  7.691E+01  1.741E+01   528.5   873.1   1921.3 0.12057 100  15  -76.98
    -3    -1    21  5.362E+01  1.376E+01  1895.5   828.4    432.1 0.13594  94  16  -81.59
     4    -3    21  6.047E+01  1.456E+01  1951.8  1567.2   1532.2 0.10112 100  10   42.28
     4    -3    21  4.631E+01  1.388E+01  1954.0   939.8     90.1 0.10115 100  10 -104.95
    -4     3   -20  4.113E+01  1.572E+01   535.6   943.9   1855.3 0.09802 100  12  -72.17
     3     1   -20  5.388E+01  1.280E+01   591.6  1661.3    184.2 0.13185 100  13  102.41
     3    -4    20  4.791E+01  1.812E+01  1886.3  1615.0   1629.3 0.11591 100   9   51.56
     3    -4    20  5.622E+01  1.390E+01  1888.8   891.6    114.7 0.11595 100  11 -103.38
    -4     1    20  5.060E+01  1.098E+01  1878.1   872.5    534.3 0.12189 100  12  -74.14
     4    -1   -20  6.845E+01  1.158E+01   572.7  1630.6    272.3 0.12235 100  14   96.69
    -1     4    20  5.773E+01  7.575E+00  1964.1  1097.3    804.3 0.05058  97  14  -47.40
    -3     4   -20  4.300E+01  1.640E+01   564.6   885.5   1904.6 0.11640 100  11  -75.68
    -3    -1    20  5.578E+01  1.776E+01  1856.3  1664.7   1975.7 0.13139 100  12   76.76
     4    -3    20  8.871E+01  1.797E+01  1915.4  1556.2   1529.4 0.09740 100  10   42.36
     4    -3    20  5.300E+01  1.315E+01  1917.5   950.6     68.0 0.09743 100  11 -106.71
    -4     3   -19  7.505E+01  1.344E+01   571.5   955.1   1832.4 0.09427 100  15  -70.37
     1     3    19  8.554E+01  9.539E+00  1936.9  1340.2   1641.5 0.02805  98  15   42.04
     1     3    19  8.280E+01  5.652E+00  1937.5  1166.7    721.8 0.02805 100  21  -51.54
     3     1   -19  9.500E+01  1.244E+01   627.5  1647.9    195.1 0.12732  99  19  101.47
     3    -4    19  8.811E+01  1.736E+01  1850.3  1602.7   1629.0 0.11183 100  14   51.84
     3    -4    19  9.207E+01  1.446E+01  1852.7   903.6     97.3 0.11186 100  17 -104.72
     1    -4   -19  8.156E+01  7.673E+00   523.1  1398.7    250.8 0.04858  97  20  101.64
    -4     1    19  6.372E+01  1.060E+01  1842.0   885.0    533.2 0.11766 100  15  -74.42
     4    -1   -19  1.004E+02  1.198E+01   608.7  1618.0    287.5 0.11806 100  22   95.44
    -1     4    19  8.536E+01  7.113E+00  1927.8  1106.7    818.9 0.04739  97  19  -46.29
    -3     4   -19  5.620E+01  1.496E+01   600.5   898.0   1887.4 0.11226 100  12  -74.36
    -3    -1    19  7.076E+01  1.256E+01  1823.2   854.9    423.0 0.12696 100  19  -82.58
    -3    -1    19  7.894E+01  1.618E+01  1820.4  1651.2   1986.8 0.12692 100  15   77.72
     4    -3    19  9.795E+01  1.774E+01  1879.3  1545.2   1525.6 0.09373 100  12   42.38
     4    -3    19  6.890E+01  1.339E+01  1881.3   961.3     44.8 0.09375  98  14 -108.53
    -4     3   -18  8.959E+01  1.304E+01   607.2   966.2   1808.4 0.09059  99  17  -68.51
     1     3    18  1.259E+02  9.480E+00  1900.9  1328.2   1639.0 0.02416  98  19   41.63
     1     3    18  1.028E+02  5.744E+00  1901.4  1178.5    744.8 0.02416 100  25  -49.40
     3     1   -18  1.067E+02  1.206E+01   663.2  1634.4    206.2 0.12281 100  26  100.52
     3    -4    18  9.255E+01  1.402E+01  1816.9   915.6     79.3 0.10781 100  18 -106.08
     3    -4    18  8.144E+01  1.690E+01  1814.5  1590.4   1628.1 0.10778 100  14   52.07
     1    -4   -18  1.006E+02  7.680E+00   559.0  1389.2    287.2 0.04535 100  25   98.48
    -4     1    18  1.088E+02  1.137E+01  1806.2   897.5    532.6 0.11345 100  24  -74.67
     4    -1   -18  1.020E+02  1.127E+01   644.4  1605.4    303.0 0.11380  99  25   94.18
    -1     4    18  1.005E+02  6.983E+00  1891.8  1116.0    837.0 0.04426 100  23  -44.89
    -3     4   -18  1.019E+02  1.433E+01   636.2   910.4   1869.6 0.10816 100  19  -73.01
    -3    -1    18  1.137E+02  1.242E+01  1787.4   868.3    418.9 0.12249 100  25  -83.03
     4    -3    18  1.175E+02  1.688E+01  1843.5  1534.3   1520.6 0.09010 100  17   42.33
     4    -3    18  9.510E+01  1.205E+01  1845.5   972.0     20.6 0.09012 100  18 -110.40
    -4     3   -17  1.398E+02  1.359E+01   642.7   977.2   1783.2 0.08696 100  23  -66.59
     1     3    17  1.398E+02  8.673E+00  1865.2  1315.8   1631.8 0.02015 100  25   40.74
     1     3    17  1.136E+02  5.798E+00  1865.6  1190.6    778.6 0.02015 100  29  -46.22
     3     1   -17  1.103E+02  1.108E+01   698.6  1621.0    217.4 0.11831 100  30   99.57
     3    -4    17  1.356E+02  1.383E+01  1781.3   927.6     60.7 0.10379 100  24 -107.47
     3    -4    17  1.357E+02  1.596E+01  1779.0  1578.2   1626.3 0.10377 100  19   52.27
     1    -4   -17  1.262E+02  7.825E+00   594.6  1379.9    328.2 0.04222 100  29   94.91
    -4     1    17  9.969E+01  1.069E+01  1770.7   909.9    532.8 0.10927 100  25  -74.86
     4    -1   -17  1.242E+02  1.104E+01   679.8  1592.8    319.1 0.10958 100  33   92.89
    -1     4    17  1.076E+02  6.947E+00  1856.0  1125.0    859.0 0.04125 100  27  -43.15
    -3     4   -17  1.055E+02  1.325E+01   671.5   922.7   1851.2 0.10409 100  19  -71.64
    -3    -1    17  1.328E+02  1.271E+01  1751.9   881.6    415.2 0.11804 100  28  -83.46
     4    -3    17  1.458E+02  1.560E+01  1807.9  1523.5   1514.4 0.08653 100  19   42.22
    -4     3   -16  2.339E+02  1.523E+01   677.9   988.0   1756.7 0.08340 100  39  -64.60
     1     3    16  2.287E+02  9.520E+00  1830.1  1203.4    829.8 0.01598  98  45  -41.35
     1     3    16  2.266E+02  1.036E+01  1829.8  1302.8   1616.5 0.01598 100  41   39.07
     3     1   -16  2.393E+02  1.443E+01   733.7  1607.5    228.8 0.11385 100  51   98.61
     3    -4    16  2.612E+02  1.636E+01  1746.0   939.5     41.3 0.09981 100  42 -108.88
     3    -4    16  2.290E+02  1.704E+01  1743.8  1566.1   1623.7 0.09978 100  35   52.42
     1    -4   -16  2.454E+02  1.142E+01   630.0  1370.9    374.9 0.03923  99  51   90.85
    -4     1    16  2.290E+02  1.411E+01  1735.4   922.4    533.6 0.10512 100  44  -75.01
     4    -1   -16  2.213E+02  1.353E+01   715.0  1580.2    335.7 0.10540 100  48   91.57
    -1     4    16  2.342E+02  1.074E+01  1820.5  1133.6    885.6 0.03835 100  43  -41.02
    -3     4   -16  2.216E+02  1.531E+01   706.7   935.0   1832.1 0.10007  98  37  -70.25
    -3    -1    16  2.425E+02  1.563E+01  1716.7   895.0    411.9 0.11362 100  44  -83.85
     4    -3    16  2.393E+02  1.680E+01  1772.6  1512.8   1506.9 0.08303 100  33   42.04
    -4     3   -15  7.038E+02  3.017E+01   712.9   998.7   1728.7 0.07992 100  68  -62.55
     1     3    15  6.891E+02  2.662E+01  1794.8  1217.1    912.6 0.01149 100  66  -33.47
     1     3    15  7.747E+02  3.010E+01  1794.6  1288.7   1584.8 0.01149 100  72   35.85
     3     1   -15  6.625E+02  2.881E+01   768.7  1594.0    240.3 0.10941 100  72   97.65
     3    -4    15  7.544E+02  3.333E+01  1708.7  1554.0   1620.0 0.09585 100  64   52.52
     3    -4    15  7.264E+02  3.169E+01  1710.9   951.3     21.2 0.09587 100  69 -110.32
     1    -4   -15  6.903E+02  2.723E+01   665.1  1362.5    428.7 0.03643 100  63   86.16
    -4     1    15  7.024E+02  3.053E+01  1700.3   934.8    535.3 0.10101 100  64  -75.11
     4    -1   -15  6.973E+02  2.981E+01   750.0  1567.7    352.8 0.10124  98  69   90.22
    -1     4    15  6.919E+02  2.709E+01  1785.3  1141.8    917.6 0.03563  99  65  -38.45
    -3     4   -15  7.031E+02  3.060E+01   741.6   947.2   1812.2 0.09610 100  70  -68.83
    -3    -1    15  7.062E+02  3.145E+01  1681.6   908.4    409.0 0.10921 100  68  -84.22
     4    -3    15  7.829E+02  3.364E+01  1737.5  1502.3   1497.8 0.07961 100  62   41.78
    -4     3   -14  5.078E+02  2.290E+01   747.7  1009.1   1699.2 0.07652  99  61  -60.43
     3     1   -14  4.914E+02  2.236E+01   803.5  1580.5    252.1 0.10499  99  71   96.67
     3    -4    14  5.286E+02  2.510E+01  1673.9  1542.0   1615.2 0.09197 100  58   52.57
     1    -4   -14  5.095E+02  2.044E+01   700.1  1354.8    490.9 0.03385 100  61   80.73
    -4     1    14  5.309E+02  2.396E+01  1665.4   947.2    537.9 0.09694 100  64  -75.14
     4    -1   -14  5.102E+02  2.272E+01   784.8  1555.2    370.6 0.09713 100  66   88.84
    -1     4    14  5.198E+02  2.062E+01  1750.2  1149.2    955.5 0.03315 100  62  -35.40
    -3     4   -14  5.198E+02  2.404E+01   776.3   959.3   1791.5 0.09218 100  62  -67.38
    -3    -1    14  5.817E+02  2.667E+01  1646.7   921.8    406.7 0.10482  99  64  -84.54
     4    -3    14  5.645E+02  2.553E+01  1702.6  1492.0   1487.0 0.07626 100  60   41.45
    -4     3   -13  1.201E+01  8.536E+00   782.3  1019.2   1667.9 0.07324 100   8  -58.25
     3     1   -13  4.597E+00  6.205E+00   838.1  1567.1    264.0 0.10060 100   7   95.69
     3    -4    13  7.468E+00  1.015E+01  1639.3  1530.1   1609.2 0.08814 100   6   52.57
     1    -4   -13  1.086E+01  3.214E+00   734.8  1348.0    563.2 0.03157 100   9   74.43
    -4     1    13  9.203E+00  6.370E+00  1630.7   959.4    541.5 0.09291 100   9  -75.11
     4    -1   -13  1.165E+01  5.906E+00   819.5  1542.9    389.1 0.09308 100  12   87.42
    -1     4    13  1.419E+01  3.299E+00  1715.4  1155.7    999.9 0.03097  98  12  -31.83
    -3     4   -13  7.402E+00  8.722E+00   810.9   971.3   1769.8 0.08832 100   5  -65.91
    -3    -1    13  1.188E+01  7.101E+00  1612.1   935.1    404.9 0.10045 100   7  -84.83
    -4     3   -12  6.538E+01  8.791E+00   816.7  1029.1   1634.7 0.07007 100  15  -56.02
     3     1   -12  7.342E+01  7.602E+00   872.5  1553.7    276.3 0.09623 100  28   94.69
     3    -4    12  5.160E+01  1.035E+01  1604.8  1518.4   1601.8 0.08438  99  12   52.52
     1    -4   -12  6.241E+01  4.295E+00   769.4  1342.3    646.8 0.02968 100  24   67.17
    -4     1    12  6.792E+01  7.259E+00  1596.2   971.6    546.2 0.08893 100  26  -75.00
     4    -1   -12  6.415E+01  7.111E+00   853.9  1530.6    408.4 0.08907 100  28   85.96
    -1     4    12  4.768E+01  3.980E+00  1680.8  1161.1   1050.9 0.02916 100  20  -27.79
    -3     4   -12  6.330E+01  9.039E+00   845.3   983.1   1747.0 0.08452 100  15  -64.42
    -3    -1    12  6.911E+01  8.387E+00  1577.6   948.5    403.7 0.09611  99  26  -85.07
    -4     3   -11  2.110E+02  1.203E+01   851.0  1038.5   1599.4 0.06704  99  43  -53.75
     3     1   -11  1.881E+02  1.093E+01   906.8  1540.3    288.9 0.09189 100  51   93.68
     3    -4    11  1.921E+02  1.316E+01  1570.5  1506.8   1592.9 0.08068  99  39   52.41
     1    -4   -11  1.779E+02  7.976E+00   803.8  1338.1    742.0 0.02825 100  48   58.96
    -4     1    11  1.851E+02  1.078E+01  1561.8   983.7    552.3 0.08499  99  49  -74.82
     4    -1   -11  1.859E+02  1.055E+01   888.2  1518.5    428.6 0.08510 100  51   84.45
    -1     4    11  1.909E+02  8.310E+00  1646.3  1165.1   1107.9 0.02782 100  46  -23.36
    -3     4   -11  2.173E+02  1.271E+01   879.5   994.7   1723.1 0.08080 100  44  -62.91
    -3    -1    11  2.058E+02  1.214E+01  1543.2   961.8    403.3 0.09179  99  53  -85.25
     4    -3    11  1.863E+02  1.129E+01  1599.1  1462.9   1442.3 0.06688  98  43   40.05
     3     1   -10  9.732E+01  7.669E+00   940.9  1526.9    301.8 0.08757 100  40   92.66
     3    -4    10  9.070E+01  9.772E+00  1536.4  1495.5   1582.2 0.07706 100  22   52.25
     1    -4   -10  8.884E+01  4.932E+00   838.0  1335.6    847.5 0.02737  99  33   50.02
    -4     1    10  9.540E+01  7.458E+00  1527.6   995.6    559.8 0.08112 100  38  -74.54
     4    -1   -10  9.773E+01  7.399E+00   922.4  1506.5    449.9 0.08121  99  43   82.90
    -1     4    10  9.158E+01  4.967E+00  1612.0  1167.4   1169.7 0.02702 100  33  -18.74
    -3     4   -10  1.004E+02  8.925E+00   913.6  1006.1   1697.9 0.07716  99  27  -61.38
    -3    -1    10  9.407E+01  8.233E+00  1509.1   975.1    403.7 0.08749  99  39  -85.38
     4    -3    10  1.035E+02  8.377E+00  1564.9  1454.0   1422.7 0.06402 100  29   39.49
     3     1    -9  6.691E+02  2.780E+01   974.9  1513.6    315.1 0.08328 100  66   91.61
     1    -4    -9  6.785E+02  2.626E+01   872.1  1334.9    959.7 0.02709  99  55   40.77
    -4     1     9  6.686E+02  2.770E+01  1493.5  1007.3    569.0 0.07732 100  66  -74.15
     4    -1    -9  6.929E+02  2.851E+01   956.4  1494.7    472.2 0.07739 100  65   81.28
    -1     4     9  6.845E+02  2.629E+01  1577.8  1167.8   1234.1 0.02683 100  54  -14.24
    -3     4    -9  7.153E+02  2.932E+01   947.5  1017.3   1671.2 0.07361 100  67  -59.85
     4    -3     9  7.995E+02  3.209E+01  1530.8  1445.7   1400.2 0.06135  99  67   38.92
    -4     3    -8  1.616E+02  9.124E+00   953.0  1063.8   1480.0 0.05895  89  49  -47.11
     3     1    -8  1.459E+02  8.753E+00  1008.8  1500.4    328.9 0.07902 100  51   90.54
     1    -4    -8  1.470E+02  6.870E+00   906.1  1336.3   1073.2 0.02746  99  42   31.91
    -4     1     8  1.415E+02  8.542E+00  1459.5  1018.9    580.1 0.07358 100  51  -73.64
    -1     4     8  1.515E+02  6.932E+00  1543.8  1166.2   1298.5 0.02727  98  46  -10.27
    -3    -1     8  1.509E+02  9.322E+00  1441.0  1001.6    407.4 0.07898 100  48  -85.42
     4    -3     8  1.580E+02  8.937E+00  1496.9  1437.9   1374.6 0.05887 100  45   38.40
     3     1    -7  5.492E+02  2.313E+01  1042.6  1487.2    343.3 0.07480  94  63   89.42
     3    -4     7  5.287E+02  2.257E+01  1434.7  1463.1   1537.0 0.06682  96  60   51.48
     1    -4    -7  5.304E+02  2.073E+01   939.9  1339.6   1182.0 0.02844 100  54   24.23
    -4     1     7  5.254E+02  2.208E+01  1425.7  1030.2    593.4 0.06994 100  64  -72.97
    -1     4     7  5.438E+02  2.111E+01  1509.9  1162.7   1360.4 0.02830  99  56   -7.29
    -3     4    -7  5.362E+02  2.235E+01  1015.1  1038.6   1613.0 0.06686  99  61  -56.84
    -3    -1     7  5.175E+02  2.210E+01  1407.2  1014.7    411.1 0.07477 100  65  -85.30
    -1    -3    -7  5.404E+02  2.083E+01   930.4  1299.2   1677.4 0.01565 100  70  -36.06
     4    -3     7  5.081E+02  2.072E+01  1463.0  1430.7   1345.9 0.05662 100  65   38.00
    -4     3    -6  6.278E+02  2.503E+01  1020.5  1077.4   1388.8 0.05466 100  60  -43.60
     1     3     6  6.011E+02  2.322E+01  1485.7  1189.0   1973.0 0.01991  95  50   62.17
     3    -4     6  6.177E+02  2.541E+01  1401.0  1453.1   1516.7 0.06365 100  65   51.15
     1    -4    -6  6.179E+02  2.401E+01   973.6  1344.7   1281.3 0.02998 100  56   18.55
    -4     1     6  6.042E+02  2.506E+01  1391.9  1041.2    609.2 0.06640  91  65  -72.12
     4    -1    -6  5.685E+02  2.342E+01  1057.8  1460.7    547.5 0.06643 100  62   75.94
    -3    -1     6  5.891E+02  2.445E+01  1373.4  1027.8    416.3 0.07059 100  66  -85.05
    -1    -3    -6  6.200E+02  2.389E+01   964.1  1313.3   1769.1 0.02006 100  61  -42.41
     4    -3     6  6.187E+02  2.470E+01  1429.3  1424.4   1313.7 0.05462 100  65   37.85
    -4     3    -5  4.881E+02  1.957E+01  1054.1  1082.9   1340.1 0.05293 100  56  -42.52
     1     3     5  5.189E+02  2.009E+01  1451.5  1328.5      9.5 0.02431  90  51 -138.07
     1     3     5  5.104E+02  1.995E+01  1452.0  1175.0   1960.3 0.02431 100  51   56.02
     3     1    -5  4.983E+02  2.080E+01  1110.0  1461.2    374.0 0.06647 100  61   86.98
     3    -4     5  5.223E+02  2.159E+01  1367.4  1443.5   1493.1 0.06064 100  67   50.79
     1    -4    -5  5.218E+02  2.047E+01  1007.3  1351.3   1368.3 0.03202 100  61   15.60
     4    -1    -5  4.942E+02  2.052E+01  1091.5  1450.0    575.9 0.06298 100  63   73.88
    -1     4     5  5.203E+02  2.034E+01  1442.5  1150.8   1470.8 0.03196 100  57   -6.34
    -3    -1     5  5.068E+02  2.136E+01  1339.8  1040.7    423.2 0.06645  95  64  -84.63
    -1    -3    -5  4.947E+02  1.937E+01   997.7  1327.1   1826.0 0.02439 100  56  -43.33
     4    -3     5  5.230E+02  2.108E+01  1395.6  1418.9   1278.2 0.05290 100  63   38.08
    -4     3    -4  8.098E+02  3.145E+01  1087.7  1087.4   1289.7 0.05151 100  53  -42.14
     1     3     4  7.674E+02  2.939E+01  1417.8  1342.1     51.5 0.02864 100  48 -142.85
     1     3     4  8.539E+02  3.274E+01  1418.5  1161.1   1954.1 0.02864 100  49   46.41
     3     1    -4  7.873E+02  3.129E+01  1143.6  1448.3    390.6 0.06237 100  57   85.53
     3    -4     4  7.799E+02  3.067E+01  1333.8  1434.5   1466.0 0.05782 100  68   50.40
     1    -4    -4  8.230E+02  3.162E+01  1040.9  1359.2   1442.5 0.03446 100  63   16.08
    -4     1     4  8.380E+02  3.351E+01  1324.6  1062.2    649.8 0.05967  81  64  -69.52
     4    -1    -4  8.207E+02  3.250E+01  1125.1  1439.6    606.2 0.05968 100  63   71.54
    -1     4     4  8.678E+02  3.329E+01  1408.9  1142.8   1518.1 0.03442 100  56   -9.60
    -3     4    -4  8.449E+02  3.312E+01  1115.9  1067.4   1511.0 0.05783 100  55  -52.71
    -1    -3    -4  8.560E+02  3.284E+01  1031.3  1340.9   1863.3 0.02869 100  55  -38.20
     4    -3     4  8.342E+02  3.239E+01  1362.0  1414.4   1239.2 0.05150 100  64   38.88
    -4     3    -3  7.043E+02  2.744E+01  1121.2  1090.8   1238.3 0.05044 100  50  -42.64
     1     3     3  6.626E+02  2.563E+01  1384.2  1355.7     80.2 0.03295 100  46 -158.49
     1     3     3  7.970E+02 -3.076E+01  1384.9  1147.3   1951.8 0.03295 100  48   27.60
     3     1    -3  6.889E+02  2.751E+01  1177.1  1435.6    408.2 0.05831 100  57   83.75
     3    -4     3  7.240E+02  2.847E+01  1300.3  1426.1   1435.0 0.05519 100  66   49.92
     1    -4    -3  7.839E+02  3.034E+01  1074.4  1368.1   1504.5 0.03723 100  67   20.52
    -4     1     3  6.934E+02  2.761E+01  1291.0  1072.1    675.5 0.05651 100  60  -67.46
     4    -1    -3  6.765E+02  2.703E+01  1158.6  1429.8    638.8 0.05652 100  60   68.72
    -1     4     3  7.344E+02  2.840E+01  1375.3  1133.8   1560.4 0.03721 100  56  -16.14
    -3     4    -3  6.800E+02  2.677E+01  1149.4  1075.8   1472.6 0.05520 100  53  -51.42
    -3    -1     3  6.418E+02  2.584E+01  1272.6  1066.3    443.8 0.05831 100  59  -82.88
    -1    -3    -3  7.439E+02  2.880E+01  1064.8  1354.6   1888.7 0.03297 100  54  -22.33
    -1    -3    -3  6.121E+02 -2.380E+01  1065.5  1146.1    143.3 0.03297 100  54  153.22
     4    -3     3  7.011E+02  2.748E+01  1328.5  1411.0   1197.1 0.05043 100  62   40.39
    -4     3    -2  1.142E+03  4.369E+01  1154.7  1093.2   1186.4 0.04973 100  49  -44.05
     1     3     2  1.130E+03  4.306E+01  1350.6  1369.2    100.4 0.03724 100  50  167.79
     1     3     2  1.125E+03  4.304E+01  1351.4  1133.5   1952.1 0.03724 100  51   -8.22
     3     1    -2  1.140E+03  4.408E+01  1210.6  1423.0    427.1 0.05432 100  54   81.27
     3    -4     2  1.181E+03  4.544E+01  1266.8  1418.4   1399.7 0.05281  99  68   49.26
     1    -4    -2  1.124E+03  4.299E+01  1107.9  1377.9   1555.8 0.04027  99  66   28.67
    -4     1     2  1.191E+03  4.596E+01  1257.5  1081.4    705.5 0.05354 100  59  -64.46
     4    -1    -2  1.193E+03  4.608E+01  1192.2  1420.5    673.7 0.05355 100  59   65.05
    -1     4     2  1.102E+03  4.207E+01  1341.8  1123.9   1598.2 0.04026 100  53  -25.82
    -3     4    -2  1.123E+03  4.305E+01  1182.9  1083.4   1431.9 0.05281 100  48  -50.06
    -3    -1     2  1.187E+03  4.587E+01  1239.0  1078.9    458.4 0.05431 100  60  -81.03
    -1    -3    -2  1.106E+03  4.234E+01  1098.3  1368.4   1906.3 0.03725 100  58   11.56
    -1    -3    -2  1.136E+03  4.337E+01  1099.1  1132.6    146.1 0.03725 100  56 -171.13
     4    -3     2  1.135E+03  4.354E+01  1295.0  1408.7   1152.1 0.04973 100  62   42.64
    -4     3    -1  5.705E+02  2.248E+01  1188.2  1094.3   1134.8 0.04940 100  50  -46.12
     1     3     1  5.926E+02  2.344E+01  1318.0  1119.8   1954.0 0.04153 100  49  -43.72
     1     3     1  6.000E+02  2.346E+01  1317.1  1382.7    114.5 0.04153 100  47  133.68
     3     1    -1  6.206E+02  2.464E+01  1244.2  1410.6    447.4 0.05039 100  53   77.24
     3    -4     1  5.960E+02  2.352E+01  1233.4  1411.6   1359.9 0.05070 100  65   48.27
     1    -4    -1  5.869E+02  2.318E+01  1141.3  1388.4   1598.1 0.04352 100  63   38.67
    -4     1     1  6.053E+02  2.406E+01  1224.0  1090.1    740.3 0.05078 100  55  -59.92
     4    -1    -1  6.460E+02  2.562E+01  1225.7  1411.8    711.2 0.05078 100  59   59.89
    -1     4     1  6.164E+02  2.419E+01  1308.4  1113.4   1632.0 0.04351 100  50  -36.92
    -3     4    -1  6.496E+02  2.551E+01  1216.3  1090.3   1389.0 0.05070 100  48  -48.44
    -3    -1     1  6.467E+02  2.571E+01  1205.5  1091.2    476.8 0.05039 100  59  -77.60
    -1    -3    -1  6.426E+02  2.517E+01  1132.6  1119.1    150.1 0.04154  99  59 -135.73
    -1    -3    -1  5.911E+02  2.338E+01  1131.7  1382.1   1918.4 0.04154 100  57   45.77
     4    -3     1  5.966E+02  2.357E+01  1261.5  1407.6   1104.9 0.04940 100  63   45.42
    -4     3     0  7.959E+02  3.086E+01  1221.6  1094.2   1084.4 0.04946 100  49  -48.38
     1     3     0  7.650E+02  2.970E+01  1283.6  1396.3    124.4 0.04582 100  46  116.75
     1     3     0  8.083E+02  3.154E+01  1284.6  1106.0   1957.3 0.04582 100  49  -61.61
     3     1     0  7.820E+02  3.052E+01  1277.7  1398.5    469.6 0.04654 100  52   69.50
     3    -4     0  8.041E+02  3.124E+01  1199.9  1405.7   1315.4 0.04887 100  63   46.85
     1    -4     0  7.991E+02  3.117E+01  1174.7  1399.5   1632.7 0.04696 100  64   47.78
    -4     1     0  7.898E+02  3.080E+01  1190.5  1098.0    780.3 0.04825 100  52  -53.15
     4    -1     0  8.142E+02  3.177E+01  1259.1  1403.9    751.2 0.04824 100  60   52.50
    -1     4     0  7.988E+02  3.105E+01  1274.9  1102.4   1662.6 0.04695 100  49  -46.84
    -3     4     0  7.671E+02  2.967E+01  1249.8  1096.2   1344.1 0.04887 100  48  -46.41
    -3    -1     0  8.114E+02  3.169E+01  1172.0  1103.3    499.8 0.04654 100  59  -70.53
    -1    -3     0  7.863E+02  3.062E+01  1166.1  1105.6    155.0 0.04583 100  62 -117.90
    -1    -3     0  7.851E+02  3.075E+01  1165.1  1395.9   1926.7 0.04583 100  57   62.77
     4    -3     0  7.981E+02  3.107E+01  1228.1  1407.6   1056.0 0.04946 100  63   48.31
    -4     3     1  2.296E+02  9.971E+00  1255.1  1092.9   1035.9 0.04990 100  51  -50.42
     1     3    -1  2.316E+02  1.015E+01  1250.0  1409.8    131.1 0.05012 100  49  109.32
     1     3    -1  2.302E+02  1.046E+01  1251.2  1092.2   1961.5 0.05012 100  51  -69.76
     3     1     1  2.376E+02  1.026E+01  1311.2  1386.7    494.1 0.04278 100  52   52.53
     3    -4    -1  2.322E+02  1.018E+01  1166.5  1400.8   1266.3 0.04740 100  59   45.20
     1    -4     1  2.372E+02  1.088E+01  1208.2  1410.9   1661.1 0.05052 100  58   54.41
    -4     1    -1  2.467E+02  1.063E+01  1157.0  1105.0    826.1 0.04599 100  51  -44.07
     4    -1     1  2.058E+02  9.208E+00  1292.6  1396.8    794.0 0.04598 100  59   42.70
    -1     4    -1  2.051E+02  9.445E+00  1241.5  1090.9   1690.3 0.05052 100  48  -54.12
    -3     4     1  2.077E+02  9.131E+00  1283.2  1101.0   1297.5 0.04740  98  49  -44.09
    -3    -1    -1  2.037E+02  9.161E+00  1138.5  1115.2    528.7 0.04279 100  52  -54.40
    -1    -3     1  1.829E+02  8.976E+00  1198.5  1409.6   1932.0 0.05012 100  51   70.23
    -1    -3     1  1.936E+02  8.967E+00  1199.6  1092.0    160.6 0.05012 100  58 -109.79
     4    -3    -1  1.895E+02  8.761E+00  1194.6  1408.9   1006.3 0.04991 100  60   50.96
    -4     3     2  3.792E+03  1.424E+02  1288.6  1090.5    989.9 0.05073 100  54  -52.07
     1     3    -2  3.814E+03  1.434E+02  1216.5  1423.4    135.4 0.05443 100  47  105.88
     1     3    -2  3.887E+03  1.463E+02  1217.8  1078.4   1966.4 0.05443 100  49  -73.81
     3     1     2  3.738E+03  1.403E+02  1344.7  1375.2    521.4 0.03914 100  50   18.58
     3    -4    -2  3.919E+03  1.470E+02  1133.0  1397.2   1213.0 0.04628 100  59   43.85
     1    -4     2  3.825E+03  1.438E+02  1241.6  1422.8   1684.3 0.05421 100  61   58.64
    -4     1    -2  3.823E+03  1.435E+02  1123.5  1111.1    877.9 0.04406 100  50  -34.16
     4    -1     2  3.929E+03  1.475E+02  1326.2  1390.7    839.3 0.04405 100  59   31.88
    -1     4    -2  3.762E+03  1.413E+02  1208.1  1079.1   1715.7 0.05421 100  48  -58.96
    -3     4     2  3.814E+03  1.430E+02  1316.7  1104.7   1249.8 0.04627 100  48  -41.91
    -3    -1    -2  3.982E+03  1.495E+02  1105.0  1126.6    564.9 0.03915 100  51  -21.61
    -1    -3     2  3.813E+03  1.435E+02  1231.9  1423.4   1935.1 0.05443 100  59   73.67
    -1    -3     2  4.004E+03  1.506E+02  1233.1  1078.5    166.6 0.05443 100  64 -105.74
     4    -3    -2  3.929E+03  1.476E+02  1161.1  1411.4    956.4 0.05073 100  59   53.30
    -4     3     3  1.595E+03  6.073E+01  1322.1  1086.9    947.0 0.05190 100  56  -53.47
     1     3    -3  1.571E+03  6.003E+01  1183.0  1437.0    137.7 0.05876 100  54  104.24
     1     3    -3  1.726E+03  6.615E+01  1184.3  1064.6   1971.8 0.05876  97  53  -76.06
     3     1     3  1.547E+03  5.863E+01  1378.3  1364.2    552.1 0.03564 100  53  -14.96
     3    -4    -3  1.634E+03  6.205E+01  1099.5  1394.7   1155.9 0.04556 100  59   43.34
     1    -4     3  1.614E+03  6.170E+01  1275.0  1434.9   1703.2 0.05799  99  63   61.19
    -4     1    -3  1.632E+03  6.188E+01  1090.0  1116.0    935.7 0.04248 100  52  -26.01
     4    -1     3  1.634E+03  6.202E+01  1359.7  1385.8    886.8 0.04246 100  59   22.53
    -1     4    -3  1.584E+03  6.056E+01  1174.7  1066.9   1739.0 0.05800 100  51  -62.15
    -3     4     3  1.582E+03  5.996E+01  1350.2  1107.2   1201.5 0.04554  99  50  -40.36
    -3    -1    -3  1.580E+03  5.996E+01  1071.4  1137.6    610.4 0.03566  99  51   10.26
    -1    -3     3  1.609E+03  6.176E+01  1265.4  1437.3   1936.5 0.05874 100  61   75.30
    -1    -3     3  1.603E+03  6.146E+01  1266.7  1064.9    173.0 0.05875  98  65 -103.48
     4    -3    -3  1.619E+03  6.181E+01  1127.6  1415.0    907.0 0.05191  99  61   55.49
    -4     3     4  3.772E+02  1.565E+01  1355.7  1082.3    907.6 0.05341 100  57  -54.73
     1     3    -4  4.006E+02  1.684E+01  1149.5  1450.6    138.6 0.06308 100  55  103.50
     3     1     4  3.730E+02  1.499E+01  1411.9  1353.8    587.2 0.03232 100  55  -30.65
     3    -4    -4  3.801E+02  1.562E+01  1066.0  1393.5   1096.0 0.04524  97  56   43.94
     1    -4     4  3.710E+02  1.616E+01  1308.5  1447.3   1718.7 0.06186 100  59   62.72
    -4     1    -4  3.750E+02  1.519E+01  1056.5  1119.8    999.0 0.04129  98  50  -21.20
     4    -1     4  3.461E+02  1.422E+01  1393.3  1382.0    936.0 0.04126 100  58   16.20
    -3     4     4  3.526E+02  1.443E+01  1383.7  1108.4   1153.6 0.04522 100  50  -39.68
    -3    -1    -4  3.522E+02  1.422E+01  1037.9  1148.0    667.7 0.03237 100  49   23.58
    -1    -3     4  3.339E+02  1.500E+01  1298.8  1451.1   1936.5 0.06307 100  57   76.02
     4    -3    -4  3.437E+02  1.465E+01  1094.1  1419.6    858.9 0.05343 100  58   57.69
    -4     3     5  2.742E+02  1.198E+01  1389.3  1076.7    871.6 0.05522 100  59  -55.94
     1     3    -5  3.642E+02 -1.630E+01  1117.4  1036.8   1983.9 0.06744 100  56  -78.46
     1     3    -5  2.601E+02  1.213E+01  1115.9  1464.3    138.2 0.06744  92  59  103.23
     3     1     5  2.717E+02  1.121E+01  1445.6  1344.1    627.8 0.02925 100  55  -36.09
     3    -4    -5  2.737E+02  1.183E+01  1032.4  1393.6   1034.3 0.04534 100  56   45.63
     1    -4     5  3.532E+02 -1.586E+01  1342.1  1459.9   1731.2 0.06579 100  58   63.64
    -4     1    -5  2.952E+02  1.222E+01  1022.9  1122.1   1067.0 0.04054 100  52  -19.72
     4    -1     5  2.749E+02  1.159E+01  1426.9  1379.6    986.1 0.04049 100  59   12.87
    -1     4    -5  3.592E+02 -1.632E+01  1107.7  1042.0   1780.9 0.06581  80  65  -66.08
    -3     4     5  2.652E+02  1.130E+01  1417.4  1108.4   1106.6 0.04531 100  54  -39.85
    -1    -3     5  2.231E+02 -1.102E+01  1333.9  1037.6    186.7 0.06742 100  60 -101.04
    -1    -3     5  3.355E+02 -1.584E+01  1332.4  1465.0   1935.4 0.06742  83  63   76.27
     4    -3    -5  2.577E+02  1.162E+01  1060.5  1425.2    812.3 0.05525 100  58   59.99
    -4     3     6  5.580E+01  4.540E+00  1423.0  1070.3    839.3 0.05732 100  33  -57.12
     1     3    -6  6.050E+01  6.476E+00  1083.8  1022.9   1990.4 0.07180 100  26  -79.25
     3    -4    -6  5.309E+01  4.506E+00   998.7  1395.0    972.0 0.04585 100  31   48.19
     1    -4     6  4.789E+01  5.372E+00  1377.2  1030.3      3.7 0.06980  91  32 -111.96
     4    -1     6  6.371E+01  4.360E+00  1460.6  1378.6   1036.3 0.04016 100  36   11.80
    -1     4    -6  7.398E+01  6.673E+00  1074.1  1029.2   1799.9 0.06982 100  32  -67.50
    -3     4     6  7.615E+01  4.834E+00  1451.1  1107.0   1061.6 0.04580 100  37  -40.67
    -1    -3     6  6.944E+01  6.127E+00  1367.5  1023.9    193.9 0.07178 100  35 -100.22
     4    -3    -6  5.863E+01  4.872E+00  1026.8  1431.7    767.8 0.05736 100  36   62.37
    -4     3     7  2.392E+02  1.131E+01  1456.8  1063.1    810.4 0.05965  91  57  -58.24
     1     3    -7  2.412E+02  1.172E+01  1048.5  1491.7    134.7 0.07618 100  62  103.41
     1     3    -7  2.129E+02  1.233E+01  1050.2  1009.0   1997.2 0.07618  76  57  -79.95
     3     1     7  2.280E+02  9.440E+00  1513.1  1328.1    730.1 0.02415 100  56  -34.50
     3    -4    -7  2.250E+02  1.032E+01   965.0  1397.6    910.3 0.04675  99  53   51.37
     1    -4     7  2.226E+02  1.143E+01  1411.0  1017.7     22.2 0.07385 100  59 -110.68
    -4     1    -7  2.395E+02  1.027E+01   955.4  1122.6   1211.3 0.04037  99  52  -23.65
     4    -1     7  2.364E+02  1.029E+01  1494.4  1379.0   1085.4 0.04028  99  57   12.24
    -1     4    -7  2.194E+02  1.141E+01  1040.5  1016.3   1817.8 0.07388 100  54  -68.75
    -3     4     7  2.398E+02  1.070E+01  1484.9  1104.5   1019.1 0.04668  85  53  -41.94
    -1    -3     7  2.227E+02  1.154E+01  1401.3  1010.3    201.3 0.07615 100  61  -99.50
    -1    -3     7  2.062E+02  1.161E+01  1399.6  1492.8   1930.6 0.07615 100  51   76.03
     4    -3    -7  2.205E+02  1.062E+01   993.1  1438.9    725.3 0.05971  99  56   64.82
     1     3    -8  1.538E+02  9.018E+00  1014.7  1505.4    131.8 0.08057 100  52  103.70
     3     1     8  1.313E+02  5.899E+00  1547.1  1322.4    793.8 0.02234 100  48  -30.36
     3    -4    -8  1.226E+02 -6.865E+00   931.1  1401.4    850.2 0.04803  99  42   54.93
     1    -4     8  1.430E+02  9.337E+00  1444.8  1004.9     39.8 0.07794 100  46 -109.49
     1    -4     8  1.484E+02  1.041E+01  1443.1  1498.5   1755.3 0.07794 100  39   64.63
    -4     1    -8  1.546E+02  7.458E+00   921.6  1120.7   1284.1 0.04096 100  52  -27.58
     4    -1     8  1.354E+02  6.802E+00  1528.3  1380.8   1132.5 0.04084 100  47   13.59
    -1     4    -8  1.448E+02  9.470E+00  1006.8  1003.2   1834.8 0.07799 100  43  -69.91
    -3     4     8  1.346E+02  6.913E+00  1518.7  1100.8    979.6 0.04793 100  45  -43.47
    -1    -3     8  1.299E+02  8.716E+00  1435.1   996.6    208.8 0.08053 100  47  -98.82
    -1    -3     8  1.225E+02  9.523E+00  1433.3  1506.8   1927.2 0.08052 100  37   75.72
     4    -3    -8  1.215E+02  7.281E+00   959.2  1446.8    685.1 0.06229 100  45   67.28
     3     1     9  1.241E+03  4.694E+01  1581.1  1318.8    865.5 0.02119  99  64  -24.75
     3    -4    -9  1.216E+03  4.690E+01   897.2  1406.2    792.5 0.04965 100  62   58.67
    -4     1    -9  1.291E+03  4.912E+01   887.7  1117.5   1355.1 0.04198  99  64  -32.10
     4    -1     9  1.412E+03  5.377E+01  1562.3  1383.8   1176.7 0.04182 100  64   15.44
    -1     4    -9  1.336E+03  5.255E+01   973.0   990.1   1851.1 0.08214  98  69  -71.01
    -3     4     9  1.233E+03  4.725E+01  1552.8  1096.0    943.5 0.04951 100  61  -45.09
    -1    -3     9  1.319E+03  5.241E+01  1467.2  1520.7   1923.3 0.08492 100  69   75.32
    -1    -3     9  1.246E+03  4.948E+01  1469.1   982.9    216.4 0.08493 100  74  -98.17
     4    -3    -9  1.241E+03  4.829E+01   925.3  1455.3    647.2 0.06506  99  64   69.73
    -4     3    10  8.705E+01  6.234E+00  1558.7  1037.9    742.7 0.06790 100  36  -61.12
     1     3   -10  8.223E+01  7.438E+00   946.8  1532.9    124.3 0.08941 100  35  104.50
     3     1    10  8.492E+01  4.427E+00  1615.3  1317.6    942.7 0.02078  98  34  -18.17
     3    -4   -10  8.478E+01  5.823E+00   863.1  1412.0    737.7 0.05157 100  35   62.45
     1    -4    10  7.904E+01  8.416E+00  1512.8   979.0     72.5 0.08627 100  30 -107.27
     1    -4    10  9.320E+01  1.024E+01  1510.9  1524.8   1763.3 0.08626 100  24   64.59
    -4     1   -10  9.626E+01  6.323E+00   853.6  1113.1   1423.0 0.04339 100  33  -36.85
     4    -1    10  9.168E+01  5.967E+00  1596.4  1388.1   1217.5 0.04318 100  32   17.51
    -1     4   -10  8.413E+01  9.070E+00   939.0   976.8   1866.7 0.08634 100  28  -72.08
    -3     4    10  8.704E+01  5.647E+00  1586.9  1090.4    910.8 0.05140  99  34  -46.70
    -1    -3    10  7.178E+01  7.662E+00  1503.1   969.1    224.1 0.08934 100  30  -97.52
    -1    -3    10  8.698E+01  9.698E+00  1501.2  1534.7   1918.9 0.08933 100  24   74.87
     4    -3   -10  7.201E+01  6.289E+00   891.2  1464.3    611.3 0.06801  96  33   72.14
    -4     3    11  2.073E+01  4.631E+00  1593.0  1028.6    725.7 0.07097 100  13  -61.88
     1     3   -11  2.632E+01  6.325E+00   912.7  1546.7    119.9 0.09386 100  14  104.98
     3     1    11  2.242E+01  2.857E+00  1649.6  1318.9   1021.0 0.02117 100  12  -11.19
     3    -4   -11  2.048E+01  4.261E+00   828.9  1418.6    686.1 0.05377 100  13   66.16
     1    -4    11  3.111E+01  7.499E+00  1547.0   966.0     87.9 0.09048 100  14 -106.21
     1    -4    11  1.594E+01  9.150E+00  1545.0  1538.1   1765.5 0.09047 100   9   64.45
    -4     1   -11  1.774E+01  5.612E+00   819.4  1107.7   1486.9 0.04514 100   9  -41.59
     4    -1    11  1.305E+01  4.599E+00  1630.7  1393.5   1254.5 0.04489  97   9   19.60
    -1     4   -11  1.540E+01  8.016E+00   905.0   963.5   1881.6 0.09057 100   8  -73.12
    -3     4    11  2.025E+01  3.916E+00  1621.2  1083.9    881.7 0.05356 100  11  -48.23
    -1    -3    11  9.459E+00  6.269E+00  1537.3   955.4    231.9 0.09377 100   9  -96.88
    -1    -3    11  1.244E+01  8.627E+00  1535.2  1548.6   1914.1 0.09376 100   8   74.37
    -4     3    12  3.163E+02  1.472E+01  1627.4  1018.8    710.9 0.07417 100  58  -62.53
     1     3   -12  3.110E+02  1.567E+01   878.4  1560.4    115.1 0.09831 100  60  105.49
     3     1    12  3.449E+02  1.386E+01  1684.0  1322.4   1095.7 0.02228  98  55   -4.39
     3    -4   -12  3.013E+02  1.364E+01   794.5  1425.9    637.8 0.05620  99  54   69.75
     1    -4    12  3.111E+02  1.765E+01  1579.3  1551.4   1766.8 0.09471 100  48   64.25
     1    -4    12  3.559E+02  1.817E+01  1581.4   953.0    102.7 0.09473  99  60 -105.17
    -4     1   -12  3.388E+02  1.551E+01   785.1  1101.2   1546.3 0.04722 100  53  -46.18
     4    -1    12  3.385E+02  1.492E+01  1665.1  1399.7   1287.6 0.04691 100  56   21.60
    -1     4   -12  3.173E+02  1.660E+01   870.8   950.1   1896.1 0.09483 100  58  -74.14
    -3     4    12  3.061E+02  1.351E+01  1655.6  1076.7    855.9 0.05595 100  55  -49.64
    -1    -3    12  3.260E+02  1.688E+01  1571.7   941.7    239.8 0.09821 100  58  -96.22
    -1    -3    12  2.937E+02  1.715E+01  1569.5  1562.6   1908.9 0.09819 100  49   73.84
    -4     3    13  5.106E+02  2.205E+01  1662.0  1008.8    698.3 0.07748 100  65  -63.07
     1     3   -13  5.172E+02  2.323E+01   844.0  1574.2    110.0 0.10280 100  70  106.03
     3     1    13  5.715E+02  2.227E+01  1718.6  1327.8   1162.9 0.02401 100  63    1.81
     3    -4   -13  4.911E+02  2.055E+01   760.0  1433.8    592.8 0.05885 100  63   73.18
     1    -4    13  5.292E+02  2.508E+01  1613.7  1564.8   1767.1 0.09898 100  59   64.00
     1    -4    13  5.425E+02  2.494E+01  1615.9   939.8    117.0 0.09900 100  63 -104.14
    -4     1   -13  5.323E+02  2.239E+01   750.6  1094.0   1601.1 0.04956 100  62  -50.52
     4    -1    13  5.800E+02  2.365E+01  1699.6  1406.8   1316.8 0.04919 100  65   23.44
    -1     4   -13  4.697E+02  2.210E+01   836.5   936.7   1910.1 0.09913 100  65  -75.14
    -3     4    13  5.154E+02  2.133E+01  1690.2  1068.9    833.2 0.05854 100  61  -50.91
    -1    -3    13  5.083E+02  2.454E+01  1603.9  1576.6   1903.4 0.10265 100  62   73.28
    -1    -3    13  5.351E+02  2.457E+01  1606.1   928.0    247.7 0.10266 100  66  -95.56
     4    -3   -13  5.233E+02  2.244E+01   788.2  1493.6    515.7 0.07769 100  64   78.96
    -4     3    14  2.281E+02  1.236E+01  1696.7   998.5    687.5 0.08089 100  49  -63.52
     1     3   -14  1.994E+02  1.292E+01   809.4  1588.0    104.5 0.10729  98  46  106.59
     3     1    14  2.091E+02  9.301E+00  1753.4  1334.7   1220.8 0.02621 100  44    7.18
     3     1    14  2.113E+02  9.564E+00  1754.0  1170.9     23.0 0.02622  95  49 -113.69
     3    -4   -14  2.005E+02  1.044E+01   725.3  1442.3    550.9 0.06166 100  47   76.43
     1    -4    14  2.259E+02  1.596E+01  1648.3  1578.2   1766.7 0.10327 100  38   63.70
     1    -4    14  2.078E+02  1.425E+01  1650.5   926.7    130.9 0.10329 100  42 -103.12
    -4     1   -14  2.250E+02  1.271E+01   715.9  1086.1   1651.5 0.05212 100  38  -54.59
     4    -1    14  2.134E+02  1.095E+01  1734.4  1414.5   1342.3 0.05168 100  47   25.09
    -1     4   -14  1.977E+02  1.385E+01   802.0   923.2   1923.6 0.10345 100  43  -76.14
    -1    -3    14  2.013E+02  1.379E+01  1640.8   914.3    255.8 0.10713 100  41  -94.89
    -1    -3    14  2.184E+02  1.579E+01  1638.4  1590.5   1897.7 0.10711  99  38   72.70
     4    -3   -14  2.104E+02  1.166E+01   753.5  1504.0    487.3 0.08114 100  48   81.08
    -4     3    15  6.340E+02  2.702E+01  1731.7   988.0    678.5 0.08438 100  66  -63.87
     1     3   -15  6.226E+02  2.790E+01   774.6  1601.8     98.8 0.11181 100  68  107.18
     3     1    15  6.632E+02  2.598E+01  1788.4  1342.7   1269.4 0.02879 100  65   11.68
     3     1    15  6.871E+02  2.704E+01  1789.0  1163.2     88.4 0.02879 100  68 -107.58
     3    -4   -15  6.279E+02  2.610E+01   690.4  1451.1    512.0 0.06463 100  64   79.50
     1    -4    15  6.236E+02  2.961E+01  1683.0  1591.6   1765.7 0.10760 100  61   63.37
     1    -4    15  6.507E+02  2.986E+01  1685.4   913.5    144.4 0.10762  99  66 -102.12
    -4     1   -15  6.175E+02  2.604E+01   681.1  1077.6   1697.6 0.05488 100  65  -58.38
     4    -1    15  6.409E+02  2.633E+01  1769.3  1422.8   1364.4 0.05438 100  67   26.53
    -1     4   -15  5.867E+02  2.747E+01   767.3   909.7   1936.9 0.10780 100  64  -77.12
    -1    -3    15  5.988E+02  2.906E+01  1673.2  1604.5   1891.7 0.11159  99  58   72.09
    -1    -3    15  6.793E+02  3.094E+01  1675.7   900.6    263.9 0.11161 100  65  -94.20
     4    -3   -15  6.240E+02  2.661E+01   718.7  1514.7    460.4 0.08468  98  66   83.13
    -4     3    16  1.809E+02  1.124E+01  1766.8   977.3    671.0 0.08797 100  41  -64.13
     1     3   -16  1.730E+02  1.321E+01   739.7  1615.5     92.9 0.11634 100  39  107.78
     3     1    16  1.761E+02  8.867E+00  1824.3  1154.6    142.1 0.03161  99  40 -102.58
     3     1    16  1.713E+02  8.848E+00  1823.6  1351.4   1309.4 0.03161 100  36   15.38
     3    -4   -16  1.563E+02  9.887E+00   655.3  1460.4    475.7 0.06774 100  39   82.40
     1    -4    16  1.780E+02  1.449E+01  1720.5   900.3    157.6 0.11197 100  36 -101.12
     1    -4    16  1.581E+02  1.578E+01  1718.0  1605.0   1764.0 0.11194 100  27   62.99
    -4     1   -16  1.704E+02  1.221E+01   646.0  1068.7   1740.0 0.05780  96  30  -61.89
     4    -1    16  1.720E+02  1.102E+01  1804.5  1431.5   1383.3 0.05722  99  35   27.78
    -1     4   -16  1.718E+02  1.478E+01   732.4   896.2   1949.8 0.11219  98  31  -78.10
    -3    -1   -16  1.488E+02  8.957E+00   626.9  1147.1   1908.8 0.03268  85  36  -74.67
    -1    -3    16  1.594E+02  1.606E+01  1708.1  1618.4   1885.5 0.11609 100  27   71.47
    -1    -3    16  1.754E+02  1.415E+01  1710.7   886.9    272.0 0.11612 100  34  -93.51
     4    -3   -16  1.576E+02  1.056E+01   683.6  1525.5    434.8 0.08830 100  38   85.10
    -4     3    17  1.598E+02  1.076E+01  1802.2   966.5    664.8 0.09160 100  36  -64.31
     1     3   -17  1.666E+02  1.417E+01   704.5  1629.3     86.8 0.12090 100  34  108.41
     3     1    17  1.634E+02  8.866E+00  1859.0  1360.7   1341.9 0.03462 100  34   18.39
     3     1    17  1.657E+02  9.048E+00  1859.8  1145.6    186.9 0.03462 100  35  -98.43
     1    -4    17  1.580E+02  1.720E+01  1753.2  1618.5   1761.8 0.11631 100  26   62.59
     1    -4    17  1.592E+02  1.464E+01  1755.8   887.1    170.5 0.11635 100  29 -100.14
     4    -1    17  1.961E+02  1.258E+01  1839.9  1440.5   1399.5 0.06020 100  33   28.84
    -1     4   -17  1.781E+02  1.546E+01   697.3   882.7   1962.4 0.11659 100  31  -79.07
    -3     4    17  1.545E+02  9.612E+00  1830.7  1033.6    769.5 0.07041 100  35  -54.46
    -3    -1   -17  1.698E+02  9.834E+00   591.6  1137.5   1954.7 0.03580 100  34  -78.91
    -1    -3    17  1.684E+02  1.470E+01  1746.0   873.2    280.3 0.12063 100  30  -92.81
    -1    -3    17  1.703E+02  1.734E+01  1743.3  1632.3   1879.1 0.12059 100  26   70.83
     4    -3   -17  1.455E+02  1.079E+01   648.4  1536.5    410.5 0.09199 100  36   87.00
    -4     3    18  5.902E+02  2.617E+01  1837.8   955.6    659.8 0.09529 100  63  -64.41
     1     3   -18  6.850E+02  3.203E+01   669.1  1643.1     80.4 0.12547 100  65  109.04
     3     1    18  6.647E+02  2.695E+01  1895.6  1136.2    225.1 0.03776 100  63  -94.92
     3     1    18  6.543E+02  2.656E+01  1894.7  1370.4   1368.2 0.03776 100  64   20.80
     1    -4    18  6.407E+02  3.216E+01  1788.6  1631.9   1759.0 0.12070 100  59   62.15
     1    -4    18  6.823E+02  3.265E+01  1791.3   874.0    183.1 0.12073 100  59  -99.15
     4    -1    18  6.993E+02  2.989E+01  1875.6  1449.9   1413.1 0.06327 100  62   29.72
    -1     4   -18  6.139E+02  3.074E+01   662.0   869.1   1974.8 0.12102 100  60  -80.04
    -3     4    18  6.415E+02  2.692E+01  1866.3  1024.0    759.0 0.07365 100  65  -55.00
    -1    -3    18  6.092E+02  3.148E+01  1778.7  1646.2   1872.6 0.12512 100  55   70.18
    -1    -3    18  6.746E+02  3.247E+01  1781.5   859.6    288.5 0.12516 100  60  -92.10
     4    -3   -18  6.062E+02  2.701E+01   612.8  1547.6    387.3 0.09574 100  63   88.83
    -4     3    19  4.043E+01  8.392E+00  1873.7   944.5    656.0 0.09903 100  14  -64.45
     1     3   -19  6.594E+01  1.413E+01   633.5  1656.8     73.9 0.13006 100  13  109.70
     3     1    19  5.194E+01  8.906E+00  1930.7  1380.2   1389.3 0.04098  99  11   22.72
     3     1    19  4.710E+01  7.059E+00  1931.6  1126.6    258.3 0.04099  99  13  -91.87
     3    -4   -19  5.295E+01  8.329E+00   548.5  1489.6    380.4 0.07765 100  16   90.15
     1    -4    19  4.371E+01  1.323E+01  1827.0   860.8    195.5 0.12515 100   9  -98.18
     1    -4    19  2.225E+01  1.767E+01  1824.3  1645.3   1755.9 0.12511 100   8   61.69
    -4     1   -19  5.063E+01  1.131E+01   539.4  1040.0   1848.0 0.06726  93  11  -70.98
     4    -1    19  3.080E+01  1.129E+01  1911.5  1459.4   1424.5 0.06644 100   9   30.43
    -1     4   -19  3.288E+01  1.464E+01   626.5   855.6   1987.0 0.12548  99  11  -81.00
    -3     4    19  5.517E+01  7.487E+00  1902.3  1014.4    750.4 0.07695 100  16  -55.42
    -1    -3    19  6.993E+01  1.738E+01  1814.4  1660.0   1865.8 0.12967 100  12   69.51
     4    -3   -19  4.572E+01  9.192E+00   577.1  1558.8    365.1 0.09955 100  13   90.61
    -4     3    20  6.944E+01  9.787E+00  1909.8   933.5    653.2 0.10282 100  18  -64.42
     1     3   -20  5.580E+01  1.421E+01   597.6  1670.5     67.2 0.13466 100  13  110.36
     3     1    20  7.712E+01  1.135E+01  1966.9  1390.2   1406.0 0.04426  85  15   24.23
     3    -4   -20  5.922E+01  9.454E+00   512.4  1499.6    352.4 0.08110 100  15   92.47
     1    -4    20  1.013E+02  1.943E+01  1860.2  1658.7   1752.3 0.12953 100  13   61.21
    -4     1   -20  7.695E+01  1.367E+01   503.4  1030.0   1878.8 0.07059 100  11  -73.61
     4    -1    20  4.423E+01  1.061E+01  1949.1  1037.8     97.4 0.06969  98  14 -104.81
    -3     4    20  7.594E+01  8.671E+00  1938.5  1004.5    743.3 0.08032 100  18  -55.73
    -1    -3    20  4.500E+01  2.111E+01  1850.3  1673.9   1858.9 0.13422  97  12   68.83
     4    -3   -20  4.751E+01  1.015E+01   541.1  1570.1    343.8 0.10340  99  14   92.33
    -4     3    21  9.070E+00  9.125E+00  1946.3   922.4    651.3 0.10665 100   9  -64.32
     3     1    21  8.923E+00  8.028E+00  2004.5  1107.2    313.8 0.04758  97   7  -86.79
     3     1    21  1.664E+01  9.355E+00  2003.4  1400.2   1419.2 0.04757 100   8   25.41
     3    -4   -21  1.306E+01  9.501E+00   476.1  1509.8    325.9 0.08461 100   9   94.67
     1    -4    21  1.604E+00  1.789E+01  1896.5  1672.1   1748.4 0.13398  99   7   60.70
    -4     1   -21  2.709E+01  1.266E+01   467.0  1019.9   1907.7 0.07398 100   7  -76.08
     4    -1    21 -2.941E+00  9.470E+00  1985.7  1028.3    126.3 0.07298 100  -7 -102.34
    -1    -3    21  1.376E+01  1.376E+01  1889.5   818.9    313.6 0.13884 100   6  -89.92
     4    -3   -21  1.058E+01  1.008E+01   504.8  1581.4    323.3 0.10729 100   9   94.00
    -4     3    22 -1.121E+01  1.051E+01  1983.0   911.2    650.2 0.11050 100  -7  -64.18
     3     1    22 -4.343E+00  7.838E+00  2040.3  1410.1   1429.4 0.05090 100  -7   26.30
     3     1    22 -6.288E+00  8.365E+00  2041.4  1097.5    337.8 0.05091 100  -8  -84.60
     3    -4   -22  5.799E+00  9.847E+00   439.4  1520.0    300.9 0.08816 100   7   96.77
     1    -4    22 -6.998E+00  1.419E+01  1936.0   821.5    231.5 0.13850 100  -7  -95.27
    -4     1   -22 -1.697E+01  1.170E+01   430.4  1009.8   1934.7 0.07741 100  -6  -78.41
     4    -1    22  1.646E+01  9.245E+00  2022.5  1018.7    153.4 0.07631  98   7 -100.00
     4    -1    22 -2.696E+00  1.003E+01  2020.9  1488.8   1447.5 0.07629  97  -8   31.73
    -3     4    22  3.748E+00  9.390E+00  2011.8   984.7    733.3 0.08720 100   7  -56.06
    -1    -3    22  5.716E+00  1.673E+01  1922.9  1701.4   1844.7 0.14337 100   7   67.43
    -1    -3    22  2.407E+01  1.465E+01  1926.1   805.5    322.1 0.14343 100   8  -89.18
     4    -3   -22  3.297E+01  1.124E+01   468.1  1592.7    303.5 0.11123 100  10   95.62
    -4     3    23  1.380E+01  1.162E+01  2020.1   900.1    649.9 0.11439 100   9  -63.98
     3     1    23  1.256E+01  9.375E+00  2078.6  1087.9    359.9 0.05422 100   9  -82.58
     3     1    23  2.085E+01  9.624E+00  2077.5  1420.0   1437.0 0.05422 100   8   26.96
     3    -4   -23  1.757E+01  9.428E+00   402.4  1530.3    277.0 0.09175 100  10   98.78
    -4     1   -23  1.007E+00  1.256E+01   393.4   999.6   1960.2 0.08088 100   8  -80.62
     4    -1    23  1.356E+01  1.275E+01  2058.0  1498.6   1452.0 0.07965 100   7   31.93
     4    -1    23  6.784E-01  9.241E+00  2059.7  1009.1    179.0 0.07967 100   8  -97.79
    -3     4    23  8.491E+00  1.049E+01  2049.0   974.7    730.1 0.09069 100   9  -56.09
    -1    -3    23  1.446E+01  1.666E+01  1959.8  1715.0   1837.4 0.14797 100   7   66.72
    -1    -3    23 -8.981E-01  1.567E+01  1963.0   792.0    330.6 0.14803 100  -8  -88.42
     4    -3   -23  5.307E+00  1.111E+01   431.2  1604.0    284.4 0.11518 100   9   97.20
    -4     3    24  1.254E+01  1.283E+01  2057.5   889.0    650.2 0.11829 100  10  -63.73
     1     3   -24 -1.526E+00  1.310E+01   451.2  1724.9     39.0 0.15327 100  -8  113.14
     3     1    24  1.897E+01  9.880E+00  2116.2  1078.3    380.5 0.05754  99   7  -80.69
     3     1    24  1.664E+01  8.112E+00  2115.0  1429.8   1442.5 0.05753 100   7   27.41
     3    -4   -24  1.487E+01  9.851E+00   365.0  1540.5    254.2 0.09537  96   9  100.71
     1    -4    24  2.377E+01  1.492E+01  2007.0  1712.0   1734.7 0.14742 100   6   59.04
     1    -4    24  5.450E+00  1.534E+01  2010.2   795.5    254.8 0.14749 100   7  -93.35
    -4     1   -24  1.362E+01  1.254E+01   356.1   989.4   1984.3 0.08437  91   7  -82.71
     4    -1    24  2.885E+01  1.059E+01  2097.3   999.6    203.2 0.08304 100  10  -95.68
     4    -1    24  1.987E+01  1.096E+01  2095.5  1508.5   1455.3 0.08302 100   9   32.03
    -3     4    24  3.504E+01  1.164E+01  2086.5   964.8    727.9 0.09419 100   8  -56.05
    -1    -3    24  4.550E+01  1.694E+01  1996.9  1728.7   1830.0 0.15258 100   9   65.99
    -1    -3    24  2.992E+01  1.642E+01  2000.2   778.7    339.2 0.15265 100   6  -87.66
     4    -3   -24  1.420E+01  1.090E+01   394.0  1615.4    266.0 0.11917 100   7   98.74
    -4     3    25  2.502E+01  1.311E+01  2095.3   878.0    651.2 0.12221 100  10  -63.44
     1     3   -25 -7.672E-01  1.291E+01   413.7  1738.4     31.7 0.15797 100  -7  113.87
     3     1    25  7.487E+00  8.167E+00  2152.9  1439.4   1446.1 0.06080 100   7   27.70
     3     1    25  1.311E+01  9.683E+00  2154.2  1069.0    400.0 0.06081  95   9  -78.91
     3    -4   -25 -1.312E+00  9.920E+00   327.3  1550.7    232.4 0.09900 100  -6  102.57
     1    -4    25 -8.151E+00  1.475E+01  2044.5  1725.1   1729.5 0.15193 100  -6   58.45
     1    -4    25 -8.243E+00  1.569E+01  2047.8   782.5    266.2 0.15201 100  -7  -92.39
     4    -1    25  1.134E+01  1.019E+01  2133.3  1518.2   1457.5 0.08640 100   6   32.03
     4    -1    25  7.911E+00  1.075E+01  2135.2   990.1    226.3 0.08643 100   8  -93.67
    -3     4    25  2.046E+01  1.194E+01  2124.4   954.9    726.7 0.09772 100   7  -55.93
    -1    -3    25  4.421E+00  1.621E+01  2037.8   765.4    347.8 0.15728 100   8  -86.89
    -1    -3    25 -2.840E+01  1.662E+01  2034.4  1742.2   1822.4 0.15720 100  -6   65.26
     4    -3   -25 -1.790E+00  1.082E+01   356.4  1626.7    248.0 0.12318  99  -8  100.25
    -4     3    26  1.306E+00  1.307E+01  2133.4   867.0    652.8 0.12614 100   7  -63.10
     1     3   -26  1.707E+01  1.286E+01   375.9  1751.8     24.2 0.16269 100   7  114.60
     3     1    26  8.112E+00  8.197E+00  2191.2  1448.8   1448.1 0.06404 100   7   27.83
     3    -4   -26  7.866E-02  1.011E+01   289.2  1560.8    211.5 0.10265 100   8  104.37
     1    -4    26  4.791E-01  1.435E+01  2082.4  1738.2   1724.1 0.15645 100   6   57.84
     1    -4    26  6.097E+00  1.571E+01  2085.8   769.7    277.6 0.15654 100   8  -91.43
     4    -1    26  9.968E+00  1.078E+01  2173.5   980.6    248.3 0.08980 100   8  -91.74
     4    -1    26  7.850E+00  9.670E+00  2171.5  1527.9   1458.6 0.08977 100   6   31.95
    -3     4    26 -9.746E+00  1.181E+01  2162.6   945.2    726.4 0.10124 100  -9  -55.75
    -1    -3    26 -1.381E+01  1.651E+01  2072.2  1755.7   1814.8 0.16184 100  -7   64.51
    -1    -3    26  1.054E+01  1.588E+01  2075.8   752.2    356.5 0.16193  99   7  -86.12
     4    -3   -26 -1.076E+00  1.101E+01   318.4  1637.9    230.6 0.12721 100  -7  101.72
     4     0   -26 -1.618E+01  1.310E+01   366.5  1742.1    170.3 0.15975 100  -8  104.53
     0     4    26  5.994E+00  7.895E+00  2200.8  1415.0   1722.0 0.05298 100   6   49.00
     0     4    26 -7.068E+00  8.702E+00  2202.0  1093.7    804.6 0.05299  98  -8  -44.86
    -4     0    26  8.348E+00  1.587E+01  2085.2   762.0    510.9 0.15897 100   8  -75.13
    -4     0    26  1.574E+01  1.609E+01  2081.8  1746.0   1960.6 0.15888 100   6   74.56
     4    -4    26  1.786E+01  1.200E+01  2122.5  1667.6   1558.5 0.13445  99   6   44.30
     4     0   -25  2.653E+01  1.340E+01   404.3  1729.1    182.2 0.15518 100   9  103.50
     0     4    25  1.172E+01  8.322E+00  2162.5  1406.0   1738.8 0.04989  95   7   50.47
     0     4    25  1.101E+01  8.636E+00  2163.6  1102.5    809.3 0.04990  97   9  -44.54
    -4     0    25 -4.473E+00  1.619E+01  2043.9  1733.0   1972.7 0.15439 100  -7   75.61
    -4     0    25 -1.704E+01  1.549E+01  2047.2   774.7    506.3 0.15447 100  -7  -75.65
     4    -4    25 -9.238E+00  1.203E+01  2084.5  1656.2   1560.1 0.13047  99  -5   44.68
     4    -4    25  1.586E+01  1.506E+01  2087.3   851.7    153.4 0.13053  80   8  -99.80
     4     0   -24  1.310E+01  1.301E+01   441.8  1716.1    194.2 0.15063  99   9  102.47
     0     4    24  1.157E+01  8.090E+00  2124.6  1396.7   1756.4 0.04674  99   8   52.01
     0     4    24  1.975E+01  8.537E+00  2125.6  1111.5    816.3 0.04675  97   8  -44.00
    -4     4   -24  6.444E+00  1.565E+01   404.8   854.8   1924.2 0.12731  99   6  -77.73
    -4     0    24  2.017E+01  1.606E+01  2006.3  1719.9   1984.9 0.14991 100   7   76.65
    -4     0    24  1.594E+01  1.552E+01  2009.6   787.5    502.0 0.14999 100  13  -76.14
     4    -4    24  9.094E+00  1.207E+01  2046.8  1644.8   1561.1 0.12650  99   6   45.03
     4    -4    24  3.469E+00  1.296E+01  2049.5   862.9    135.8 0.12656 100   6 -101.22
     4     0   -23 -1.437E+01  1.210E+01   478.9  1703.1    206.4 0.14610 100  -7  101.42
     0     4    23  5.599E-01  7.783E+00  2087.9  1120.7    825.9 0.04357  98   8  -43.23
     0     4    23  2.417E+00  7.702E+00  2087.0  1387.3   1775.0 0.04356 100   7   53.64
    -4     4   -23 -1.849E+01  1.462E+01   441.9   866.5   1906.3 0.12329 100  -6  -76.30
     0    -4   -23  5.499E+00  7.788E+00   363.5  1388.3     10.0 0.04592  77   7  123.49
     4    -4    23  5.130E-01  1.190E+01  2009.5  1633.3   1561.6 0.12255 100   6   45.34
     4    -4    23 -2.261E+00  1.223E+01  2012.1   874.1    117.8 0.12260 100  -7 -102.67
     0     4    22  3.218E+01  7.470E+00  2050.6  1130.1    838.7 0.04035 100  10  -42.16
     0     4    22  3.076E+01  8.688E+00  2049.8  1377.6   1795.0 0.04035  95   9   55.38
    -4     4   -22  3.007E+01  1.560E+01   478.7   878.2   1887.9 0.11930 100   7  -74.84
    -4     0    22  4.926E+01  1.473E+01  1935.4   813.2    494.4 0.14108 100  10  -77.06
     0    -4   -22  2.988E+01  7.624E+00   400.6  1378.5     31.1 0.04257  96   8  121.66
     4     0   -21 -1.213E+01  1.229E+01   552.2  1677.0    231.3 0.13712  86 -12   99.32
     0     4    21  1.235E+01  6.068E+00  2013.7  1139.5    855.3 0.03713 100   9  -40.75
     0     4    21  9.237E+00  8.964E+00  2012.9  1367.9   1816.8 0.03713  98   7   57.28
    -4     4   -21  7.971E+00  1.572E+01   515.3   889.9   1868.9 0.11534 100   7  -73.37
    -4     0    21 -1.027E+01  1.202E+01  1898.8   826.2    491.1 0.13665 100  -6  -77.48
     0    -4   -21  5.230E+00  7.793E+00   437.4  1368.7     54.1 0.03922 100   8  119.67
     4    -4    21  1.951E+01  1.405E+01  1938.3   896.6     80.0 0.11478 100   6 -105.63
     4    -4    21  9.276E+00  1.455E+01  1935.8  1610.3   1560.5 0.11474  99   6   45.84
     4     0   -20  3.545E+01  1.122E+01   588.4  1663.9    244.0 0.13267 100  12   98.26
    -4     4   -20  7.120E+01  1.686E+01   551.5   901.5   1849.3 0.11142 100  10  -71.86
     0    -4   -20  4.136E+01  7.830E+00   473.9  1358.8     79.9 0.03588 100  11  117.43
     4    -4    20  4.069E+01  1.793E+01  1899.5  1598.9   1558.8 0.11088  99   7   46.04
     4    -4    20  4.405E+01  1.442E+01  1901.9   907.8     60.2 0.11092 100   9 -107.15
     4     0   -19  6.232E+00  9.912E+00   624.3  1650.8    256.9 0.12824  99   8   97.18
     0     4    19  1.483E+01  4.637E+00  1940.7  1158.5    903.5 0.03073  99   8  -36.53
     0     4    19  1.901E+00  7.801E+00  1940.1  1348.4   1868.6 0.03073 100   7   61.82
    -4     4   -19  1.918E+01  1.407E+01   587.4   913.1   1829.1 0.10754 100   6  -70.32
    -4     0    19  1.201E+01  1.092E+01  1826.4   852.1    485.7 0.12788  95   9  -78.22
     0    -4   -19  1.668E+01  6.194E+00   510.1  1349.1    109.3 0.03259  95   8  114.87
     4    -4    19 -7.060E+00  1.295E+01  1865.8   919.0     39.7 0.10710 100  -8 -108.71
     4    -4    19  1.538E+01  1.785E+01  1863.4  1587.4   1556.3 0.10706  98   6   46.19
     4     0   -18  3.480E+01  1.011E+01   660.0  1637.6    270.1 0.12384 100  11   96.09
     0     4    18  2.644E+01  4.182E+00  1904.7  1167.8    937.5 0.02761 100  11  -33.50
     0     4    18  2.127E+01  6.751E+00  1904.1  1338.8   1900.8 0.02761  96   9   64.68
    -4     4   -18  3.133E+01  1.297E+01   623.1   924.7   1808.0 0.10371 100   9  -68.75
    -4     0    18  2.929E+01  9.914E+00  1790.6   865.1    483.8 0.12352 100   9  -78.55
     0    -4   -18  3.040E+01  5.276E+00   546.1  1339.5    143.7 0.02938  99   9  111.84
     4    -4    18  3.135E+01  1.175E+01  1829.9   930.1     18.4 0.10332 100  10 -110.29
     4    -4    18  1.191E+01  1.678E+01  1827.6  1576.1   1553.0 0.10329  97   6   46.29
     4     0   -17  3.173E+02  1.791E+01   695.4  1624.6    283.6 0.11947 100  53   95.00
     0     4    17  3.516E+02  1.523E+01  1868.4  1329.6   1939.8 0.02461 100  52   68.16
     0     4    17  3.276E+02  1.354E+01  1868.9  1176.8    980.3 0.02461 100  51  -29.67
    -4     4   -17  3.601E+02  2.022E+01   658.5   936.1   1786.1 0.09993 100  46  -67.15
    -4     0    17  3.103E+02  1.822E+01  1755.1   878.0    482.3 0.11919 100  48  -78.83
     0    -4   -17  3.215E+02  1.368E+01   581.7  1330.2    185.1 0.02628 100  50  108.17
     4    -4    17  3.643E+02  2.242E+01  1792.1  1564.8   1548.6 0.09957  98  40   46.35
     4     0   -16  3.296E+02  1.762E+01   730.6  1611.5    297.4 0.11513 100  56   93.88
     0     4    16  3.311E+02  1.349E+01  1833.4  1185.3   1033.5 0.02180  97  52  -24.88
    -4     4   -16  3.192E+02  1.839E+01   693.7   947.4   1763.4 0.09621 100  47  -65.52
    -4     0    16  3.206E+02  1.792E+01  1719.8   891.0    481.4 0.11490 100  53  -79.08
     0    -4   -16  3.179E+02  1.317E+01   617.2  1321.5    236.7 0.02339 100  54  103.55
     4    -4    16  3.412E+02  2.088E+01  1756.8  1553.6   1543.1 0.09590 100  39   46.36
     4     0   -15  2.292E+02  1.359E+01   765.6  1598.5    311.5 0.11082 100  51   92.75
     0     4    15  2.000E+02  8.615E+00  1798.1  1192.8   1098.6 0.01930 100  42  -19.00
    -4     4   -15  1.993E+02  1.445E+01   728.7   958.6   1739.6 0.09257  99  34  -63.86
    -4     0    15  2.355E+02  1.461E+01  1684.7   903.9    481.1 0.11062 100  45  -79.29
     0    -4   -15  2.326E+02  9.912E+00   652.4  1313.6    302.8 0.02078 100  46   97.55
     4    -4    15  2.409E+02  1.704E+01  1721.7  1542.6   1536.4 0.09229 100  35   46.32
     4     0   -14  4.856E+01  7.614E+00   800.4  1585.5    326.1 0.10655 100  19   91.60
     0     4    14  3.825E+01  3.379E+00  1763.0  1199.0   1175.9 0.01726  98  14  -12.03
    -4     4   -14  3.851E+01  1.009E+01   763.4   969.5   1714.7 0.08899 100  12  -62.18
    -4     0    14  4.445E+01  8.313E+00  1649.9   916.8    481.5 0.10637 100  15  -79.44
     0    -4   -14  3.820E+01  3.288E+00   687.3  1307.1    389.7 0.01863 100  16   89.57
     4    -4    14  5.385E+01  1.236E+01  1686.9  1531.7   1528.4 0.08876 100  11   46.23
     4     0   -13  1.287E+03  5.131E+01   835.0  1572.5    341.0 0.10232 100  72   90.43
     0     4    13  1.396E+03  5.294E+01  1728.1  1203.1   1262.7 0.01588  97  64   -4.26
    -4     4   -13  1.254E+03  4.990E+01   798.0   980.3   1688.7 0.08550 100  74  -60.47
    -4     0    13  1.350E+03  5.409E+01  1615.2   929.7    482.7 0.10217 100  72  -79.55
     0    -4   -13  1.235E+03  4.691E+01   722.1  1302.6    504.8 0.01710  99  66   78.93
     4    -4    13  1.442E+03  5.757E+01  1652.2  1521.0   1519.0 0.08531 100  69   46.09
     4     0   -12  1.054E+00  5.879E+00   869.4  1559.7    356.4 0.09812 100   7   89.23
     0     4    12  6.893E+00  2.870E+00  1693.5  1204.4   1352.4 0.01538  96   8    3.66
    -4     4   -12  1.239E+01  8.463E+00   832.4   990.8   1661.4 0.08211 100   7  -58.75
    -4     0    12  3.474E+00  6.263E+00  1580.7   942.5    484.7 0.09800 100   5  -79.59
     0    -4   -12  8.571E+00  2.128E+00   756.7  1300.6    652.3 0.01639  99   9   65.24
     4    -4    12  1.511E+01  1.020E+01  1617.7  1510.6   1507.9 0.08196  99   7   45.91
     4     0   -11  6.399E+01  7.083E+00   903.7  1546.9    372.4 0.09396 100  27   88.01
     0     4    11  6.971E+01  4.368E+00  1659.0  1202.7   1436.4 0.01586 100  25   10.83
    -4     4   -11  6.021E+01  8.809E+00   866.7  1001.1   1632.7 0.07883 100  19  -57.03
    -4     0    11  5.585E+01  7.105E+00  1546.3   955.2    487.8 0.09386 100  26  -79.56
     0    -4   -11  5.922E+01  3.400E+00   791.1  1301.6    826.9 0.01665 100  26   49.09
     4    -4    11  7.737E+01  1.002E+01  1583.4  1500.5   1495.0 0.07869 100  16   45.70
     4     0   -10  4.572E+02  2.037E+01   937.8  1534.2    389.0 0.08985 100  64   86.75
     0     4    10  4.903E+02  1.921E+01  1624.7  1198.1   1508.6 0.01727  98  60   16.55
    -4     4   -10  4.417E+02  1.981E+01   900.8  1010.9   1602.5 0.07566  99  58  -55.33
    -4     0    10  4.526E+02  2.052E+01  1512.1   967.9    491.9 0.08977 100  63  -79.46
     0    -4   -10  4.357E+02  1.700E+01   825.3  1305.5   1010.5 0.01785 100  54   32.34
     4    -4    10  4.572E+02  2.069E+01  1549.2  1490.7   1480.1 0.07556 100  60   45.45
     4     0    -9  7.386E+02  3.045E+01   971.8  1521.6    406.2 0.08578 100  68   85.45
     0     4     9  8.171E+02  3.124E+01  1590.5  1191.2   1567.6 0.01941  99  65   20.56
    -4     4    -9  7.949E+02  3.203E+01   934.8  1020.4   1570.8 0.07263 100  66  -53.67
     0    -4    -9  8.195E+02  3.126E+01   859.4  1311.9   1181.2 0.01980 100  56   17.26
     4     0    -8  6.176E+02  2.581E+01  1005.8  1509.1    424.2 0.08178 100  63   84.09
     0     4     8  6.810E+02  2.621E+01  1556.5  1182.5   1615.1 0.02209 100  68   22.80
    -4     4    -8  6.583E+02  2.696E+01   968.7  1029.5   1537.3 0.06976 100  63  -52.09
    -4     0     8  6.676E+02  2.792E+01  1444.1   992.8    504.1 0.08173 100  67  -78.96
     0    -4    -8  7.038E+02  2.702E+01   893.4  1320.2   1325.5 0.02236 100  57    5.36
     4     0    -7  1.203E+01  4.407E+00  1039.6  1496.8    443.1 0.07782 100  10   82.66
     0     4     7  1.409E+00  3.753E+00  1522.6  1172.7   1653.7 0.02516 100   8   23.24
    -4     4    -7  4.014E+00  5.750E+00  1002.4  1038.0   1502.2 0.06705  97   7  -50.65
    -4     0     7  9.871E+00  4.572E+00  1410.2  1005.1    512.5 0.07778 100  10  -78.51
     0    -4    -7 -1.506E+00  3.459E+00   927.2  1329.7   1441.0 0.02533 100  -7   -2.79
     4    -4     7  6.801E+00  5.772E+00  1447.4  1463.7   1421.6 0.06700  94   9   44.79
     0     4     6  9.603E+02  3.667E+01  1488.8  1162.0   1685.7 0.02850 100  70   21.62
    -4     0     6  9.738E+02  3.874E+01  1376.5  1017.2    522.8 0.07391 100  66  -77.88
     0    -4    -6  1.011E+03  3.865E+01   961.0  1340.2   1531.0 0.02861 100  63   -7.03
     4    -4     6  1.076E+03  4.214E+01  1413.7  1455.8   1396.8 0.06450  99  72   44.71
     0     4     5  1.468E+01  3.681E+00  1455.2  1150.6   1712.9 0.03202  99  12   17.33
    -4     0     5  2.084E+01  4.257E+00  1342.8  1029.1    535.2 0.07010 100  19  -77.00
     0    -4    -5  6.487E+00  4.089E+00   994.6  1351.4   1600.6 0.03209  99   9   -7.08
     4    -4     5  1.679E+01  4.553E+00  1380.0  1448.5   1369.0 0.06221 100  11   44.78
     4     0    -4 -1.548E+00  3.531E+00  1140.6  1461.1    506.2 0.06638 100 -11   77.37
     0     4     4  3.324E+00  3.609E+00  1421.5  1138.8   1736.6 0.03569 100   6    9.30
    -4     0     4  6.195E+00  3.592E+00  1309.2  1040.8    550.2 0.06637  94  12  -75.75
     0    -4    -4  8.279E+00  4.070E+00  1028.2  1363.2   1654.6 0.03574  96   7   -2.21
     4    -4     4  9.465E-01  3.748E+00  1346.4  1441.9   1338.1 0.06016 100   7   45.04
     4     0    -3  2.541E+03  9.649E+01  1174.1  1449.7    529.8 0.06275 100  60   74.82
     0     4     3  2.469E+03  9.301E+01  1388.0  1126.7   1757.6 0.03947 100  55   -3.63
    -4     4    -3  2.329E+03  8.797E+01  1136.8  1065.7   1345.2 0.05836  99  51  -47.29
     0    -4    -3  2.407E+03  9.068E+01  1061.7  1375.3   1696.7 0.03949 100  67    8.44
     4    -4     3  2.550E+03  9.639E+01  1312.9  1436.2   1304.1 0.05835 100  68   45.51
     4     0    -2  3.105E+03  1.174E+02  1207.6  1438.6    555.1 0.05921 100  57   71.33
     0     4     2  2.953E+03  1.111E+02  1354.5  1114.2   1776.5 0.04334 100  52  -20.79
    -4     4    -2  3.097E+03  1.166E+02  1170.3  1070.6   1302.5 0.05685  98  50  -47.20
    -4     0     2  3.301E+03  1.248E+02  1242.0  1063.3    589.3 0.05921  92  63  -71.03
     0    -4    -2  3.057E+03  1.150E+02  1095.2  1387.7   1729.7 0.04336 100  63   23.99
     4    -4     2  3.082E+03  1.161E+02  1279.4  1431.3   1266.8 0.05685 100  67   46.15
     4     0    -1  2.288E+03  8.684E+01  1241.2  1427.8    582.2 0.05581 100  57   66.11
     0     4     1  2.343E+03  8.844E+01  1321.0  1101.6   1793.8 0.04728 100  48  -37.95
    -4     4    -1  2.330E+03  8.798E+01  1203.8  1074.5   1258.9 0.05565 100  48  -47.26
    -4     0     1  2.404E+03  9.120E+01  1208.5  1074.0    614.5 0.05581 100  59  -66.42
     0    -4    -1  2.542E+03  9.598E+01  1128.7  1400.3   1755.7 0.04729 100  62   40.00
     4    -4     1  2.333E+03  8.819E+01  1245.9  1427.3   1226.5 0.05564 100  66   46.86
     4     0     0  7.915E+01  5.046E+00  1274.7  1417.6    611.4 0.05255 100  48   57.93
     0     4     0  9.296E+01  5.680E+00  1287.6  1088.7   1809.9 0.05127 100  41  -50.94
    -4     4     0  8.929E+01  5.116E+00  1237.2  1077.4   1215.0 0.05476 100  44  -47.30
    -4     0     0  7.750E+01  4.951E+00  1175.0  1084.3    644.3 0.05255 100  53  -58.88
     0    -4     0  1.068E+02 -6.564E+00  1162.1  1413.2   1776.2 0.05128 100  44   52.14
     0    -4     0  6.045E+01 -4.344E+00  1163.2  1088.3      7.7 0.05128 100  42 -128.58
     4    -4     0  8.581E+01  5.330E+00  1212.4  1424.4   1183.4 0.05476 100  49   47.51
     4     0     1  1.265E+02  6.573E+00  1308.2  1407.8    642.9 0.04945  99  52   45.43
     0     4    -1  1.158E+02  6.601E+00  1254.2  1075.7   1824.9 0.05533 100  44  -59.30
    -4     4     1  1.224E+02  6.290E+00  1270.7  1079.3   1171.1 0.05422 100  47  -47.24
    -4     0    -1  1.207E+02  6.378E+00  1141.5  1094.0    679.3 0.04946 100  48  -47.15
     0    -4     1  1.209E+02  6.508E+00  1196.7  1075.5     24.0 0.05533 100  55 -120.25
     0    -4     1  1.187E+02  7.089E+00  1195.5  1426.2   1792.3 0.05533 100  44   59.82
     4    -4    -1  1.161E+02  6.290E+00  1179.0  1422.6   1137.9 0.05423 100  54   48.08
     4     0     2  3.789E+02  1.560E+01  1341.7  1398.7    677.0 0.04655 100  58   29.07
     0     4    -2  2.687E+02 -1.169E+01  1219.4  1439.3      5.2 0.05942  98  53  115.20
     0     4    -2  4.973E+02 -2.067E+01  1220.8  1062.6   1839.1 0.05942  83  55  -64.44
    -4     4     2  3.827E+02  1.568E+01  1304.2  1080.0   1128.0 0.05403 100  55  -47.15
    -4     0    -2  3.802E+02  1.569E+01  1108.0  1103.1    720.5 0.04656 100  55  -31.79
     0    -4     2  3.163E+02 -1.410E+01  1230.3  1062.6     39.3 0.05942  82  68 -115.12
     0    -4     2  4.349E+02  1.824E+01  1228.9  1439.3   1805.1 0.05942  99  61   64.35
     4    -4    -2  3.953E+02  1.642E+01  1145.5  1421.8   1090.5 0.05404 100  62   48.71
     4     0     3  6.568E+02  2.579E+01  1375.3  1390.3    713.8 0.04389 100  57   13.01
     0     4    -3  5.761E+02  2.314E+01  1185.9  1452.3     16.0 0.06356 100  55  112.59
    -4     4     3  6.686E+02  2.628E+01  1337.7  1079.7   1086.0 0.05420 100  54  -47.17
    -4     0    -3  6.302E+02  2.482E+01  1074.4  1111.5    768.5 0.04391 100  51  -17.04
     0    -4     3  6.898E+02  2.773E+01  1262.4  1452.6   1814.9 0.06355 100  64   66.96
     4    -4    -3  6.617E+02  2.627E+01  1112.0  1422.2   1041.7 0.05421 100  63   49.59
     4     0     4  1.360E+03  5.182E+01  1408.9  1382.8    753.6 0.04149  99  61    1.41
     0     4    -4  1.470E+03  5.678E+01  1152.3  1465.4     24.4 0.06772  80  63  111.07
     0     4    -4  1.348E+03  5.219E+01  1153.9  1035.9   1865.7 0.06772 100  57  -69.82
    -4     4     4  1.335E+03  5.103E+01  1371.3  1078.3   1045.8 0.05471 100  56  -47.44
    -4     0    -4  1.332E+03  5.079E+01  1040.9  1119.0    824.1 0.04153 100  51   -7.17
     0    -4     4  1.352E+03  5.239E+01  1297.4  1036.5     67.5 0.06772 100  69 -109.71
     4    -4    -4  1.355E+03  5.206E+01  1078.4  1423.6    992.3 0.05473 100  63   50.87
     4     0     5  9.207E+01  5.168E+00  1442.6  1376.3    796.3 0.03942 100  46   -5.15
     0     4    -5  1.206E+02 -8.195E+00  1120.3  1022.5   1878.2 0.07193 100  40  -71.39
    -4     4     5  9.287E+01  5.572E+00  1404.9  1075.8   1007.7 0.05555 100  44  -47.97
    -4     0    -5  9.234E+01  5.033E+00  1007.2  1125.5    887.6 0.03947 100  44   -2.79
     0    -4     5  7.008E+01  6.204E+00  1331.0  1023.3     80.8 0.07192 100  33 -108.12
     4    -4    -5  8.913E+01  5.854E+00  1044.8  1426.2    942.8 0.05558  99  43   52.59
     0     4    -6  4.017E+00  4.756E+00  1085.1  1491.9     35.5 0.07618 100   8  109.75
     0     4    -6  4.432E+00  5.715E+00  1086.8  1009.0   1890.3 0.07617 100   8  -72.63
    -4     4     6  1.801E+01  3.492E+00  1438.6  1072.3    972.0 0.05673 100  15  -48.74
    -4     0    -6  8.470E+00  2.580E+00   973.5  1130.8    959.0 0.03779 100  11   -2.65
     0    -4     6  1.117E+01  6.342E+00  1363.0  1492.9   1832.3 0.07614 100   7   69.73
     0    -4     6  1.044E+01  5.010E+00  1364.7  1010.0     93.5 0.07615 100   8 -106.86
     4    -4    -6  7.779E+00  3.746E+00  1011.2  1429.7    893.9 0.05677 100  10   54.69
     4     0     7  1.438E+02  6.876E+00  1510.1  1366.8    889.5 0.03640 100  51   -8.30
     0     4    -7  1.537E+02  9.061E+00  1051.4  1505.3     38.8 0.08044 100  53  109.54
     0     4    -7  1.550E+02  9.744E+00  1053.2   995.4   1902.1 0.08044 100  45  -73.68
    -4     4     7  1.410E+02  7.541E+00  1472.4  1067.9    939.0 0.05820  94  47  -49.66
    -4     0    -7  1.455E+02  6.752E+00   939.7  1134.8   1037.6 0.03651 100  47   -5.46
     0    -4     7  1.442E+02  1.010E+01  1396.7  1506.4   1835.0 0.08040 100  41   69.92
     0    -4     7  1.407E+02  9.021E+00  1398.4   996.7    105.9 0.08041 100  49 -105.78
     4    -4    -7  1.348E+02  7.727E+00   977.4  1434.1    846.1 0.05826  98  46   57.08
     4     0     8  4.909E+02  1.945E+01  1544.1  1364.1    938.9 0.03554  98  62   -7.03
     0     4    -8  5.273E+02  2.288E+01  1019.4   981.7   1913.6 0.08472 100  65  -74.62
     0     4    -8  4.577E+02  1.996E+01  1017.5  1518.7     40.8 0.08473 100  66  109.50
    -4     4     8  5.146E+02  2.137E+01  1506.3  1062.6    908.8 0.05995  81  63  -50.67
    -4     0    -8  4.817E+02  1.900E+01   905.9  1137.3   1121.8 0.03570 100  57  -10.26
     0    -4     8  5.143E+02  2.301E+01  1430.4  1520.1   1836.6 0.08469 100  60   69.93
     0    -4     8  4.556E+02  2.031E+01  1432.3   983.3    117.9 0.08469 100  70 -104.81
     4    -4    -8  4.875E+02  2.026E+01   943.6  1439.5    799.8 0.06003 100  60   59.68
     4     0     9  1.719E+02  7.935E+00  1578.1  1362.8    988.9 0.03515 100  50   -4.75
    -4     0    -9  1.846E+02  8.264E+00   871.9  1138.4   1209.3 0.03536  99  49  -16.34
     0    -4     9  1.811E+02  1.103E+01  1466.2   969.8    129.5 0.08900 100  51 -103.90
     0    -4     9  1.650E+02  1.170E+01  1464.3  1533.7   1837.1 0.08899 100  37   69.82
     4    -4    -9  1.664E+02  8.924E+00   909.6  1445.6    755.2 0.06205  99  49   62.38
     4     0    10  6.330E+01  4.593E+00  1612.2  1363.1   1038.2 0.03525 100  26   -1.88
     0     4   -10  6.630E+01  7.509E+00   949.6  1545.7     42.0 0.09341 100  26  109.76
     0     4   -10  5.971E+01  8.376E+00   951.7   954.3   1935.8 0.09340 100  19  -76.36
    -4     0   -10  6.991E+01  4.740E+00   837.8  1137.9   1297.4 0.03553  98  28  -23.10
     0    -4    10  7.926E+01  8.271E+00  1500.3   956.4    141.0 0.09333 100  29 -103.03
     0    -4    10  6.094E+01  9.747E+00  1498.2  1547.4   1836.9 0.09332 100  16   69.63
     4    -4   -10  5.670E+01  5.456E+00   875.5  1452.4    712.6 0.06431 100  27   65.13
     4     0    11  4.692E+01  4.482E+00  1646.5  1364.9   1085.8 0.03581  97  21    1.27
     0     4   -11  2.895E+01 -7.030E+00   915.5  1559.2     41.4 0.09778 100  14  110.00
     0     4   -11  4.267E+01  8.652E+00   917.7   940.5   1946.6 0.09777  99  21  -77.18
    -4     4    11  6.066E+01  6.160E+00  1608.7  1042.5    834.6 0.06662  77  31  -53.66
    -4     0   -11  5.632E+01  5.062E+00   803.5  1136.0   1383.3 0.03616 100  21  -30.09
     0    -4    11  5.844E+01  1.037E+01  1532.3  1561.2   1835.8 0.09767 100  19   69.36
     0    -4    11  3.793E+01  7.895E+00  1534.5   942.9    152.2 0.09769  99  16 -102.18
     4    -4   -11  4.153E+01  5.355E+00   841.3  1459.8    672.0 0.06677 100  20   67.88
     4     0    12  2.607E+01  4.221E+00  1681.0  1368.0   1130.6 0.03682 100  13    4.47
     0     4   -12  2.331E+01  7.562E+00   881.2  1572.8     40.0 0.10218 100   8  110.30
     0     4   -12  3.383E+01  8.498E+00   883.5   926.7   1957.3 0.10217 100  13  -78.00
    -4     4    12  1.758E+01  4.755E+00  1643.2  1034.7    815.1 0.06923 100  11  -54.54
    -4     0   -12  2.389E+01  5.255E+00   769.2  1132.6   1464.8 0.03724 100   9  -36.95
     0    -4    12  2.670E+01  8.178E+00  1568.8   929.3    163.2 0.10206 100  10 -101.35
     0    -4    12  2.238E+01  1.024E+01  1566.6  1575.0   1834.1 0.10205 100   8   69.04
     4     0    13  9.369E+01  6.069E+00  1715.6  1372.3   1171.9 0.03821 100  29    7.55
     0     4   -13  1.028E+02  9.934E+00   846.8  1586.4     38.1 0.10660 100  28  110.65
     0     4   -13  8.848E+01  1.075E+01   849.2   912.8   1967.8 0.10658 100  23  -78.81
    -4     4    13  9.964E+01  7.289E+00  1677.8  1026.3    797.9 0.07200  99  34  -55.32
    -4     0   -13  9.834E+01  8.060E+00   734.6  1128.0   1540.5 0.03872 100  24  -43.45
     0    -4    13  9.336E+01  1.230E+01  1601.0  1588.7   1831.9 0.10644 100  19   68.67
     0    -4    13  1.005E+02  1.081E+01  1603.3   915.8    174.0 0.10646 100  27 -100.52
     4     0    14  6.323E+02  2.514E+01  1750.4  1377.7   1209.1 0.03996 100  65   10.42
     0     4   -14  6.044E+02  2.824E+01   814.7   899.0   1978.2 0.11102 100  67  -79.61
     0     4   -14  5.799E+02  2.614E+01   812.2  1600.0     35.6 0.11104 100  70  111.04
    -4     4    14  5.909E+02  2.469E+01  1712.5  1017.6    782.8 0.07491 100  65  -56.01
    -4     0   -14  6.249E+02  2.551E+01   699.9  1122.4   1609.5 0.04056 100  66  -49.46
     0    -4    14  6.377E+02  2.951E+01  1638.0   902.3    184.7 0.11088 100  65  -99.70
     0    -4    14  6.241E+02  2.945E+01  1635.5  1602.5   1829.1 0.11086 100  60   68.27
     4     0    15  7.319E+01  6.089E+00  1785.4  1384.0   1242.1 0.04200 100  21   13.01
     0     4   -15  8.804E+01  1.071E+01   777.5  1613.6     32.7 0.11551 100  21  111.46
     0     4   -15  9.214E+01  1.202E+01   780.1   885.1   1988.4 0.11549  99  20  -80.42
    -4     4    15  7.333E+01  6.977E+00  1747.5  1008.6    769.7 0.07796 100  25  -56.60
    -4     0   -15  6.934E+01  8.422E+00   665.0  1115.8   1671.9 0.04269 100  16  -54.94
     0    -4    15  8.199E+01  1.175E+01  1672.8   888.7    195.3 0.11533 100  19  -98.87
     0    -4    15  7.172E+01  1.352E+01  1670.3  1616.3   1825.9 0.11530 100  15   67.83
     4    -4   -15  7.037E+01  7.410E+00   702.9  1494.3    529.7 0.07829 100  22   78.25
     4     0    16  4.109E+01  6.107E+00  1820.6  1391.0   1271.1 0.04429  99  12   15.30
     0     4   -16  2.687E+01  9.974E+00   742.5  1627.3     29.3 0.12000 100  10  111.91
    -4     4    16  4.007E+01  6.249E+00  1782.7   999.2    758.4 0.08110 100  16  -57.09
    -4     0   -16  3.411E+01  7.987E+00   629.9  1108.5   1728.0 0.04507  98  11  -59.89
     0    -4    16  4.388E+01  1.357E+01  1705.2  1630.1   1822.2 0.11975 100  10   67.36
     0    -4    16  3.597E+01  1.083E+01  1707.9   875.1    205.7 0.11978 100  10  -98.05
     4    -4   -16  3.871E+01  6.801E+00   667.8  1503.8    498.7 0.08149 100  16   80.63
     4     0    17  2.639E+01  6.532E+00  1856.1  1398.6   1296.2 0.04678 100   9   17.29
     0     4   -17  3.435E+01  1.089E+01   707.3  1640.9     25.5 0.12452 100   8  112.39
    -4     4    17  2.108E+01  6.462E+00  1818.1   989.7    748.8 0.08434 100  11  -57.49
    -4     0   -17  2.508E+01  8.313E+00   594.6  1100.6   1778.4 0.04767 100   9  -64.35
     0    -4    17  2.090E+01  1.116E+01  1743.2   861.6    216.0 0.12426 100  10  -97.23
     0    -4    17  1.316E+01  1.425E+01  1740.4  1643.9   1818.2 0.12422 100   5   66.87
     4    -4   -17  2.282E+01  7.049E+00   632.4  1513.5    469.3 0.08478 100  10   82.92
     4     0    18  1.305E+01  7.243E+00  1891.8  1406.7   1317.7 0.04944 100   7   19.00
     4     0    18  1.051E+01  7.505E+00  1892.9  1099.9     47.8 0.04945 100   5 -109.63
     0     4   -18  3.258E+00  1.169E+01   671.9  1654.6     21.4 0.12905 100   7  112.89
    -4     4    18  2.107E+00  6.617E+00  1853.8   979.9    740.6 0.08766 100   8  -57.80
    -4     0   -18  6.524E+00  8.651E+00   559.0  1092.2   1823.8 0.05042 100   7  -68.37
     0    -4    18  2.276E+01  1.522E+01  1775.8  1657.7   1813.8 0.12872 100   5   66.35
     4    -4   -18 -4.460E+00  7.033E+00   596.9  1523.4    441.3 0.08817 100  -7   85.13
     4     0    19 -6.062E+00  8.535E+00  1928.9  1091.7     88.8 0.05223 100  -7 -105.99
     4     0    19 -5.714E-01  8.227E+00  1927.8  1415.1   1336.0 0.05222 100  -6   20.44
     0     4   -19 -1.105E+00  1.323E+01   636.3  1668.2     17.0 0.13362 100  -5  113.41
    -4     4    19  4.275E+00  7.066E+00  1889.7   970.0    733.8 0.09105 100  10  -58.03
    -4     0   -19 -9.764E+00  9.678E+00   523.1  1083.5   1864.9 0.05331 100  -7  -72.02
     0    -4    19  3.231E-01  1.672E+01  1811.5  1671.5   1809.2 0.13323  99   7   65.81
     4    -4   -19 -2.385E+00  7.998E+00   561.1  1533.6    414.7 0.09163 100  -9   87.26
     4     0    20  1.348E+01  9.335E+00  1965.2  1083.3    126.1 0.05512  97   9 -102.67
     4     0    20  1.927E+01  9.942E+00  1964.0  1423.8   1351.3 0.05511 100   9   21.64
    -4     4    20  2.279E+01  7.940E+00  1925.9   960.0    728.3 0.09450 100  10  -58.18
     0    -4    20  7.660E+00  1.323E+01  1850.4   821.1    246.6 0.13782 100   7  -94.74
     4    -4   -20  2.587E+01  9.333E+00   525.0  1543.8    389.3 0.09515 100   9   89.30
     4     0    21  1.289E+01  1.015E+01  2000.5  1432.6   1364.1 0.05808 100   7   22.62
     4     0    21  9.925E+00  9.082E+00  2001.8  1074.7    160.1 0.05809  98   8  -99.64
    -4     4    21 -4.231E+00  8.437E+00  1962.4   949.9    723.9 0.09800 100 -10  -58.26
    -4     0   -21  8.951E+00  1.062E+01   450.6  1065.3   1936.2 0.05939  94   8  -78.36
     0    -4    21 -2.026E+01  1.964E+01  1883.6  1698.9   1799.0 0.14231  89  -7   64.67
     0    -4    21  2.054E+01  1.468E+01  1886.7   807.6    256.6 0.14236 100   9  -93.91
     4     0    22 -8.889E-01  8.884E+00  2037.4  1441.6   1374.5 0.06109 100  -6   23.40
     4     0    22 -4.708E+00  8.851E+00  2038.7  1066.0    191.4 0.06111  94 -10  -96.85
    -4     4    22 -2.772E-01  1.033E+01  1999.2   939.7    720.5 0.10153 100  -7  -58.26
     0    -4    22  6.663E+00  1.496E+01  1923.3   794.2    266.6 0.14693 100   5  -93.08
     0    -4    22  1.516E+01  1.660E+01  1920.1  1712.6   1793.5 0.14687 100   8   64.08
     4    -4   -22 -5.314E+00  1.029E+01   452.0  1564.5    341.7 0.10236 100  -8   93.19
     4     0    23  1.541E+01  1.107E+01  2074.6  1450.6   1383.0 0.06414  97   7   24.01
    -4     4    23  3.368E+01  1.147E+01  2036.3   929.5    718.1 0.10512 100   8  -58.21
     0    -4    23  1.618E+01  1.527E+01  1960.2   780.8    276.6 0.15153 100   8  -92.24
     0    -4    23  1.434E+01  1.591E+01  1956.9  1726.3   1787.9 0.15145 100   7   63.47
     4    -4   -23  2.384E+01  1.045E+01   415.0  1574.9    319.4 0.10602 100   9   95.04
     4     0    24  1.686E+01  9.453E+00  2112.1  1459.6   1389.6 0.06722  96   8   24.47
    -4     4    24  3.534E+01  1.223E+01  2073.8   919.4    716.6 0.10872 100   9  -58.09
     0    -4    24  1.407E+01  1.631E+01  1997.4   767.5    286.5 0.15614 100   8  -91.39
     0    -4    24  3.574E+01  1.577E+01  1994.0  1739.8   1782.0 0.15606 100   8   62.84
     4    -4   -24  2.341E+01  1.090E+01   377.7  1585.4    297.8 0.10972 100   9   96.83
     4     0    25  2.415E+00  1.000E+01  2151.5  1039.9    272.8 0.07031  85   9  -89.57
    -4     4    25  6.954E+00  1.238E+01  2111.6   909.2    715.8 0.11235 100   7  -57.91
     0    -4    25  3.155E+01  1.652E+01  2035.0   754.2    296.4 0.16076 100   7  -90.55
     0    -4    25  1.837E+01  1.560E+01  2031.5  1753.4   1775.9 0.16067 100   6   62.20
     4    -4   -25  1.941E+01  1.109E+01   340.0  1595.8    277.1 0.11345 100   8   98.57
     4     0    26  2.106E+00  9.910E+00  2189.8  1031.3    296.8 0.07339  99   9  -87.41
    -4     4    26  1.273E+01  1.286E+01  2149.9   899.1    715.8 0.11599 100   7  -57.69
     0    -4    26 -2.047E+01  1.612E+01  2073.0   741.0    306.3 0.16540 100  -9  -89.69
     0    -4    26 -4.146E+00  1.523E+01  2069.4  1766.8   1769.6 0.16530 100  -6   61.54
     4    -4   -26 -6.560E-01  1.117E+01   302.0  1606.2    256.9 0.11720  97  -8  100.27
    -5     3   -26  1.844E+01  1.376E+01   299.5   893.1   1927.7 0.11590 100   6  -78.55
     2     3    26  2.743E-01  7.144E+00  2212.2  1145.4    717.5 0.03603 100   7  -50.16
     2     3    26  3.392E+00  6.178E+00  2211.4  1363.5   1413.6 0.03602 100   7   21.17
     3     2   -26  2.127E+00  1.285E+01   385.5  1780.0    108.3 0.17140  99   9  108.32
     3    -5    26 -1.046E+00  1.272E+01  2093.1  1732.7   1631.6 0.15483 100  -5   51.19
     3    -5    26  2.763E+01  1.525E+01  2096.4   775.3    193.2 0.15491 100   7  -97.19
    -5     2    26 -1.021E+00  1.504E+01  2104.7   790.9    603.8 0.15009 100  -8  -68.05
     5    -2   -26  6.506E+00  1.240E+01   347.0  1713.4    241.3 0.15095 100   7   99.94
    -2     5    26  1.039E+01  1.024E+01  2192.4  1027.6    845.5 0.07462 100   8  -43.91
    -3     5   -26 -1.692E+00  1.567E+01   358.8   766.9   1983.1 0.15564 100  -6  -81.87
    -3    -2    26  9.617E+00  1.654E+01  2066.2   723.8    427.8 0.17071 100   7  -81.44
    -3    -2    26 -6.474E+00  1.684E+01  2062.5  1784.0   1899.5 0.17060  99  -7   70.83
     5    -3    26  2.391E+00  1.136E+01  2154.9   903.3    142.3 0.11472 100   8 -100.17
     5    -3    26  1.379E+01  1.063E+01  2152.5  1605.2   1461.4 0.11467 100   7   35.06
    -5     3   -25  4.959E+01  1.466E+01   337.5   903.4   1906.4 0.11229 100   9  -76.78
     2     3    25  5.992E+01  7.669E+00  2173.7  1154.6    717.7 0.03283 100  11  -50.14
     2     3    25  3.980E+01  6.420E+00  2173.0  1354.0   1407.2 0.03282 100   9   20.47
     3     2   -25  1.508E+01  1.361E+01   423.2  1766.5    117.6 0.16666 100   8  107.48
     3    -5    25  5.998E+01  1.622E+01  2058.4   787.5    179.1 0.15058 100   9  -98.33
     3    -5    25  2.968E+01  1.309E+01  2055.1  1720.3   1634.6 0.15050 100   7   51.66
    -5     2    25  6.723E+01  1.658E+01  2066.7   802.7    601.4 0.14587 100  13  -68.44
     5    -2   -25  5.270E+01  1.415E+01   384.9  1701.4    256.2 0.14665  99  11   98.69
    -2     5    25  5.095E+01  1.096E+01  2154.0  1035.7    850.1 0.07171 100  11  -43.72
    -3     5   -25  3.472E+01  1.709E+01   396.6   779.5   1969.2 0.15125 100   8  -80.74
    -3    -2    25  3.730E+01  1.686E+01  2024.7  1770.4   1909.0 0.16592 100  10   71.69
    -3    -2    25  5.785E+01  1.730E+01  2028.3   737.1    421.4 0.16602 100   9  -82.06
     5    -3    25  1.626E+01  1.151E+01  2116.7   912.9    120.8 0.11120 100   8 -101.96
     5    -3    25  1.308E+01  1.122E+01  2114.3  1595.2   1460.6 0.11116 100   8   35.26
    -5     3   -24  1.779E+01  1.414E+01   375.1   913.7   1884.3 0.10870 100   7  -74.97
     2     3    24  3.006E+01  6.951E+00  2135.7  1164.4    720.7 0.02946 100   9  -49.85
     2     3    24  1.525E+01  6.032E+00  2135.1  1343.9   1396.9 0.02945 100   7   19.39
     3     2   -24  2.127E+01  1.392E+01   460.7  1752.9    127.0 0.16193 100   7  106.64
     3    -5    24  2.260E+01  1.330E+01  2017.5  1707.8   1637.3 0.14621 100   7   52.11
     3    -5    24  1.521E+01  1.483E+01  2020.7   799.7    164.8 0.14628 100   6  -99.48
     2    -5   -24  1.900E+01  8.771E+00   335.6  1463.2    229.6 0.07051  96  10  104.02
    -5     2    24  4.490E+01  1.565E+01  2029.0   814.6    599.3 0.14167 100  10  -68.80
    -3     5   -24  4.554E+01  1.662E+01   434.0   792.2   1955.1 0.14688  99   7  -79.61
    -3    -2    24 -7.264E+00  1.671E+01  1987.2  1756.7   1918.5 0.16128 100  -8   72.54
    -3    -2    24  2.318E+01  1.646E+01  1990.7   750.5    415.3 0.16136 100   6  -82.66
     5    -3    24 -7.739E+00  1.123E+01  2076.5  1585.3   1459.0 0.10768 100  -7   35.41
     5    -3    24  8.974E-02  1.058E+01  2078.8   922.6     98.6 0.10773  99   6 -103.79
    -5     3   -23  3.549E+01  1.403E+01   412.4   923.9   1861.5 0.10514 100   8  -73.10
     2     3    23  9.278E+00  6.683E+00  2097.4  1333.2   1381.4 0.02591 100   7   17.79
     2     3    23  2.128E+01  6.479E+00  2098.0  1174.8    727.5 0.02591 100   9  -49.19
     3     2   -23 -1.417E+01  1.373E+01   497.7  1739.3    136.3 0.15723  93  -8  105.80
     3    -5    23  4.322E+00  1.390E+01  1983.4   811.9    150.2 0.14200  98   6 -100.63
     2    -5   -23  7.452E+00  8.350E+00   373.0  1454.6    259.2 0.06748  97   7  101.45
    -5     2    23  1.066E+01  1.373E+01  1991.6   826.5    597.8 0.13748 100   6  -69.13
     5    -2   -23  1.944E+01  1.334E+01   459.7  1677.1    286.9 0.13813  85  12   96.14
    -3     5   -23  4.779E+00  1.589E+01   471.1   804.9   1940.7 0.14254 100   6  -78.48
    -3    -2    23  1.992E+01  1.563E+01  1953.5   764.0    409.3 0.15671 100   8  -83.25
    -3    -2    23  4.026E+01  1.680E+01  1950.1  1743.0   1928.1 0.15664 100   9   73.39
     5    -3    23 -3.658E+00  1.349E+01  2039.1  1575.3   1456.6 0.10422 100  -7   35.51
     5    -3    23 -1.448E+00  1.015E+01  2041.3   932.4     75.5 0.10426 100  -6 -105.67
    -5     3   -22  3.585E+01  1.325E+01   449.3   934.1   1837.8 0.10163 100   8  -71.19
     2     3    22  3.026E+01  5.400E+00  2060.2  1321.8   1358.6 0.02216 100   8   15.47
     2     3    22  3.623E+01  5.858E+00  2060.7  1186.0    739.7 0.02216 100  10  -47.99
     3     2   -22  1.321E+00  1.258E+01   534.5  1725.6    145.6 0.15255 100   9  104.97
     3    -5    22  4.669E+00  1.367E+01  1946.4   824.2    135.3 0.13774 100   5 -101.79
     2    -5   -22  3.153E+01  8.953E+00   410.1  1446.1    290.9 0.06449 100   9   98.70
     5    -2   -22  2.041E+01  1.378E+01   496.5  1665.0    302.7 0.13391  82   9   94.85
    -3     5   -22  3.354E+01  1.576E+01   507.8   817.6   1926.0 0.13822 100   9  -77.33
    -3    -2    22  2.235E+01  1.681E+01  1913.3  1729.3   1937.6 0.15202 100   7   74.24
    -3    -2    22  3.532E+01  1.547E+01  1916.6   777.5    403.5 0.15209  99   8  -83.82
     5    -3    22  2.879E+01  1.126E+01  2004.2   942.1     51.6 0.10083 100   8 -107.60
     5    -3    22  2.296E+01  1.100E+01  2002.0  1565.3   1453.3 0.10080 100   8   35.55
     2     3    21  9.035E+01  5.761E+00  2023.7  1198.2    760.3 0.01810 100  18  -45.97
     2     3    21  6.566E+01 -6.021E+00  2023.3  1309.3   1324.7 0.01809 100  14   12.07
     3     2   -21  6.682E+01  1.409E+01   570.9  1712.0    155.0 0.14790 100  17  104.14
     3    -5    21  6.126E+01  1.721E+01  1906.8  1670.2   1642.6 0.13346 100  12   53.31
     2    -5   -21  9.553E+01  9.801E+00   446.9  1437.8    325.1 0.06156 100  20   95.75
    -5     2    21  1.038E+02  1.431E+01  1917.9   850.4    596.2 0.12921  80  22  -69.67
     5    -2   -21  9.836E+01  1.329E+01   533.1  1652.9    318.9 0.12973 100  19   93.53
    -2     5    21  8.091E+01  9.469E+00  2004.2  1068.0    884.5 0.06027 100  16  -41.64
    -3    -2    21  6.246E+01  1.551E+01  1880.0   791.0    398.0 0.14748 100  13  -84.37
    -3    -2    21  6.322E+01  1.862E+01  1876.8  1715.5   1947.1 0.14742 100  11   75.08
     5    -3    21  5.723E+01  1.411E+01  1967.4   951.7     26.7 0.09745  79  13 -109.59
     5    -3    21  4.178E+01  1.327E+01  1965.2  1555.4   1448.9 0.09741  97  11   35.54
    -5     3   -20  1.587E+02  1.731E+01   522.2   954.4   1787.3 0.09476 100  21  -67.18
     3     2   -20  1.195E+02  1.718E+01   607.1  1698.3    164.3 0.14327  81  27  103.31
     3    -5    20  1.512E+02  2.180E+01  1870.5  1657.6   1643.4 0.12927 100  17   53.66
     2    -5   -20  1.059E+02  9.661E+00   483.4  1429.6    362.0 0.05872  98  23   92.57
    -5     2    20  1.150E+02  1.304E+01  1881.6   862.3    596.3 0.12513 100  24  -69.89
     5    -2   -20  1.368E+02  1.356E+01   569.3  1640.8    335.6 0.12558 100  28   92.19
    -2     5    20  1.137E+02  1.056E+01  1967.6  1075.8    898.0 0.05755  78  23  -40.73
    -3    -2    20  1.294E+02  1.630E+01  1843.8   804.6    392.6 0.14290 100  24  -84.90
    -3    -2    20  1.614E+02  2.138E+01  1840.6  1701.7   1956.7 0.14285 100  20   75.92
     5    -3    20  1.289E+02  1.561E+01  1928.8  1545.6   1443.5 0.09409 100  17   35.46
    -5     3   -19  5.339E+01  1.444E+01   558.2   964.3   1760.3 0.09141 100   9  -65.08
     3    -5    19  5.468E+01  1.890E+01  1834.6  1645.1   1643.6 0.12510 100   9   53.97
     3    -5    19  5.426E+01  1.513E+01  1837.3   861.1     88.7 0.12514 100  10 -105.33
     2    -5   -19  5.917E+01  7.244E+00   519.6  1421.6    402.1 0.05597 100  15   89.13
    -5     2    19  4.694E+01  1.005E+01  1845.5   874.2    597.0 0.12108 100  16  -70.06
     5    -2   -19  3.439E+01  9.942E+00   605.3  1628.7    352.6 0.12147 100  14   90.83
    -2     5    19  5.300E+01  7.081E+00  1931.3  1083.4    913.9 0.05492  99  13  -39.64
    -3     5   -19  4.554E+01  1.574E+01   616.2   855.8   1880.1 0.12548 100  12  -73.84
    -3    -2    19  3.673E+01  1.244E+01  1807.8   818.2    387.5 0.13834 100  10  -85.42
     5    -3    19  4.063E+01  1.336E+01  1892.6  1535.8   1436.9 0.09081 100  10   35.31
    -5     3   -18  4.558E+02  2.346E+01   594.0   974.1   1732.1 0.08813 100  51  -62.92
     3     2   -18  4.608E+02  2.442E+01   678.6  1670.8    183.1 0.13407 100  61  101.67
     3    -5    18  4.973E+02  2.887E+01  1798.8  1632.6   1643.2 0.12096 100  47   54.25
     3    -5    18  4.883E+02  2.667E+01  1801.5   873.4     72.4 0.12100 100  52 -106.53
     2    -5   -18  4.279E+02  1.865E+01   555.5  1414.0    445.8 0.05336  99  57   85.39
    -5     2    18  4.732E+02  2.346E+01  1809.6   886.1    598.5 0.11706 100  56  -70.19
     5    -2   -18  4.538E+02  2.238E+01   641.0  1616.7    370.2 0.11741 100  60   89.44
    -2     5    18  4.310E+02  1.861E+01  1895.3  1090.7    932.5 0.05241 100  53  -38.35
    -3     5   -18  4.467E+02  2.491E+01   651.9   868.4   1864.0 0.12130 100  50  -72.65
    -3    -2    18  3.830E+02  2.521E+01  1769.1  1673.9   1975.9 0.13375  98  47   77.60
     5    -3    18  4.358E+02  2.255E+01  1856.8  1526.3   1429.1 0.08762 100  50   35.11
    -5     3   -17  3.890E+02  2.059E+01   629.5   983.7   1702.6 0.08495  98  48  -60.69
     3     2   -17  4.025E+02  2.157E+01   714.0  1657.1    192.5 0.12952 100  59  100.85
     3    -5    17  3.770E+02  2.422E+01  1763.4  1620.1   1642.1 0.11687 100  40   54.49
     3    -5    17  4.031E+02  2.279E+01  1765.9   885.6     55.7 0.11690 100  49 -107.75
     2    -5   -17  3.658E+02  1.622E+01   591.1  1406.8    493.5 0.05089 100  53   81.32
    -5     2    17  3.699E+02  1.938E+01  1774.1   897.9    600.7 0.11308 100  54  -70.26
     5    -2   -17  3.729E+02  1.909E+01   676.5  1604.8    388.3 0.11339 100  59   88.03
    -2     5    17  3.568E+02  1.578E+01  1859.5  1097.6    953.9 0.05005 100  51  -36.85
    -3     5   -17  3.782E+02  2.162E+01   687.2   881.0   1847.5 0.11716 100  49  -71.45
    -3    -2    17  3.731E+02  2.340E+01  1733.7  1660.1   1985.5 0.12923 100  47   78.43
     5    -3    17  3.849E+02  2.057E+01  1821.1  1516.9   1419.8 0.08449 100  47   34.83
    -5     3   -16  2.594E+01  1.081E+01   664.8   993.0   1671.5 0.08186 100   7  -58.40
     3     2   -16  2.430E+01  8.929E+00   749.1  1643.3    201.9 0.12497 100  10  100.03
     3    -5    16  2.707E+01  1.472E+01  1728.1  1607.7   1640.2 0.11282 100   7   54.70
     3    -5    16  2.258E+01  1.132E+01  1730.6   897.7     38.4 0.11285 100   7 -108.97
     2    -5   -16  3.035E+01  4.962E+00   626.5  1400.1    545.7 0.04860 100  12   76.89
    -5     2    16  1.569E+01  7.773E+00  1738.7   909.6    603.7 0.10915 100   9  -70.29
     5    -2   -16  2.929E+01  7.557E+00   711.7  1592.9    407.0 0.10943 100  10   86.58
    -2     5    16  2.343E+01  4.987E+00  1824.0  1104.0    978.2 0.04788 100  11  -35.15
    -3     5   -16  1.886E+01  1.158E+01   722.3   893.5   1830.5 0.11308 100   7  -70.25
    -3    -2    16  2.031E+01  1.334E+01  1698.5  1646.2   1995.2 0.12473  81   7   79.26
    -3    -2    16  2.252E+01  9.996E+00  1701.3   859.1    373.9 0.12476 100  12  -86.82
     5    -3    16  2.501E+01  1.030E+01  1785.8  1507.7   1409.0 0.08146 100  10   34.50
    -5     3   -15  1.861E+02  1.361E+01   699.8  1002.0   1638.9 0.07889  99  34  -56.05
     3     2   -15  1.735E+02  1.238E+01   784.1  1629.6    211.4 0.12046 100  45   99.22
     3    -5    15  2.228E+02  1.738E+01  1693.1  1595.4   1637.5 0.10881 100  31   54.88
     3    -5    15  1.856E+02  1.445E+01  1695.5   909.8     20.6 0.10883 100  35 -110.21
     2    -5   -15  1.978E+02  9.777E+00   661.7  1394.1    602.7 0.04654  99  43   72.09
    -5     2    15  1.899E+02  1.232E+01  1703.6   921.3    607.7 0.10528 100  42  -70.26
     5    -2   -15  2.011E+02  1.221E+01   746.7  1581.2    426.3 0.10551 100  49   85.11
    -2     5    15  2.032E+02  9.782E+00  1788.7  1109.7   1005.8 0.04591  99  46  -33.24
    -3     5   -15  1.846E+02  1.443E+01   757.3   906.0   1812.9 0.10902 100  37  -69.03
    -3    -2    15  2.126E+02  1.479E+01  1666.2   872.7    370.0 0.12028 100  41  -87.24
     5    -3    15  2.370E+02  1.463E+01  1750.6  1498.8   1396.6 0.07854 100  40   34.10
    -5     3   -14  4.075E+02  1.969E+01   734.6  1010.7   1604.6 0.07604  99  55  -53.66
     3     2   -14  3.799E+02  1.901E+01   818.9  1615.9    221.0 0.11597 100  66   98.41
     3    -5    14  4.296E+02  2.273E+01  1658.3  1583.1   1633.9 0.10484 100  53   55.01
     2    -5   -14  3.857E+02  1.628E+01   696.7  1388.9    664.6 0.04475 100  59   66.93
    -5     2    14  4.126E+02  1.971E+01  1668.7   932.8    612.7 0.10146 100  60  -70.16
     5    -2   -14  3.871E+02  1.835E+01   781.6  1569.5    446.4 0.10166 100  62   83.60
    -2     5    14  3.999E+02  1.667E+01  1753.7  1114.7   1036.6 0.04420  99  58  -31.14
    -3     5   -14  3.799E+02  2.004E+01   792.0   918.3   1794.8 0.10503 100  54  -67.80
    -3    -2    14  4.205E+02  2.146E+01  1631.4   886.3    366.5 0.11582 100  59  -87.63
     5    -3    14  4.428E+02  2.083E+01  1715.7  1490.3   1382.4 0.07574  99  59   33.65
    -5     3   -13  2.028E+02  1.292E+01   769.3  1019.0   1568.6 0.07332 100  38  -51.24
     3     2   -13  1.933E+02  1.201E+01   853.4  1602.2    230.5 0.11151 100  50   97.60
     3    -5    13  2.191E+02  1.574E+01  1623.7  1570.9   1629.3 0.10094 100  36   55.10
     2    -5   -13  1.978E+02  9.500E+00   731.4  1384.5    731.4 0.04324 100  48   61.44
    -5     2    13  2.160E+02  1.250E+01  1634.0   944.2    618.8 0.09771 100  53  -70.00
     5    -2   -13  2.021E+02  1.168E+01   816.2  1558.1    467.2 0.09786 100  53   82.06
    -2     5    13  2.211E+02  1.020E+01  1718.8  1118.7   1070.5 0.04278  99  47  -28.90
    -3     5   -13  2.183E+02  1.438E+01   826.5   930.5   1776.0 0.10108 100  40  -66.57
    -3    -2    13  2.067E+02  1.360E+01  1596.7   900.0    363.4 0.11137 100  47  -87.99
    -5     3   -12  1.572E+02  1.109E+01   803.8  1026.9   1530.8 0.07078 100  34  -48.82
     3     2   -12  1.552E+02  1.040E+01   887.9  1588.5    240.2 0.10706 100  47   96.80
     3    -5    12  1.424E+02  1.306E+01  1589.2  1558.9   1623.6 0.09708 100  29   55.14
     2    -5   -12  1.610E+02  8.185E+00   766.0  1381.2    802.6 0.04208 100  42   55.71
    -5     2    12  1.420E+02  9.662E+00  1599.4   955.5    626.1 0.09401 100  43  -69.76
     5    -2   -12  1.521E+02  9.749E+00   850.7  1546.7    488.8 0.09415 100  47   80.49
    -2     5    12  1.503E+02  7.692E+00  1684.1  1121.8   1107.3 0.04169 100  40  -26.57
    -3     5   -12  1.514E+02  1.193E+01   860.9   942.6   1756.5 0.09721 100  36  -65.32
    -3    -2    12  1.670E+02  1.205E+01  1562.2   913.6    360.7 0.10695 100  41  -88.32
    -5     3   -11  3.263E+01  7.512E+00   838.1  1034.2   1491.2 0.06840 100  13  -46.44
     3     2   -11  3.381E+01  6.440E+00   922.1  1574.8    249.9 0.10264 100  19   95.99
     3    -5    11  4.279E+01  1.027E+01  1554.9  1547.0   1616.7 0.09329 100  10   55.14
     2    -5   -11  3.518E+01  4.364E+00   800.4  1379.0    877.3 0.04129 100  15   49.87
    -5     2    11  3.772E+01  6.182E+00  1565.0   966.5    634.9 0.09039 100  20  -69.45
     5    -2   -11  3.691E+01  5.967E+00   885.0  1535.6    511.4 0.09050 100  19   78.87
    -2     5    11  4.081E+01  4.284E+00  1649.7  1123.8   1146.6 0.04098 100  19  -24.24
    -3     5   -11  4.523E+01  8.985E+00   895.1   954.6   1736.3 0.09339 100  12  -64.07
    -3    -2    11  3.731E+01  7.447E+00  1527.9   927.2    358.6 0.10256 100  16  -88.60
    -5     3   -10  4.534E+01  6.769E+00   872.3  1041.0   1449.9 0.06623  86  19  -44.15
     3     2   -10  4.496E+01  6.545E+00   956.3  1561.2    259.7 0.09824 100  23   95.19
     3    -5    10  4.934E+01  9.855E+00  1520.8  1535.3   1608.3 0.08956 100  14   55.09
     2    -5   -10  5.091E+01  4.860E+00   834.7  1378.1    954.1 0.04089  99  21   44.13
    -5     2    10  4.726E+01  6.088E+00  1530.8   977.4    645.1 0.08686 100  22  -69.04
     5    -2   -10  4.954E+01  6.064E+00   919.2  1524.7    534.9 0.08695 100  24   77.21
    -2     5    10  4.133E+01  4.290E+00  1615.3  1124.5   1187.8 0.04065  99  20  -22.04
    -3     5   -10  6.384E+01  8.774E+00   929.2   966.3   1715.2 0.08965 100  17  -62.82
    -3    -2    10  4.830E+01  7.460E+00  1493.7   940.8    357.0 0.09818 100  24  -88.85
     5    -3    10  6.282E+01  7.110E+00  1577.7  1460.5   1305.0 0.06609 100  22   31.66
     2     3     9  3.672E+01  2.984E+00  1600.0  1299.5     64.4 0.01503 100  18 -117.57
     3     2    -9  3.292E+01  6.649E+00   990.3  1547.6    269.6 0.09387  81  21   94.40
     3    -5     9  2.419E+01  9.004E+00  1486.8  1523.8   1598.5 0.08592  96  11   54.98
     2    -5    -9  2.950E+01  4.214E+00   868.8  1378.4   1031.4 0.04092 100  15   38.75
    -5     2     9  2.943E+01  5.445E+00  1496.7   987.9    657.1 0.08342 100  16  -68.53
     5    -2    -9  3.422E+01  5.397E+00   953.2  1514.1    559.6 0.08349 100  19   75.50
    -2     5     9  3.586E+01  3.987E+00  1581.2  1124.0   1230.3 0.04073 100  17  -20.13
    -3     5    -9  3.863E+01  7.720E+00   963.2   977.9   1693.1 0.08598 100  12  -61.56
    -3    -2     9  3.323E+01  6.566E+00  1459.6   954.4    356.2 0.09382 100  18  -89.05
    -2    -3    -9  3.686E+01  3.590E+00   849.7  1298.5   1907.9 0.01557  99  16  -65.95
     5    -3     9  2.900E+01  5.713E+00  1543.6  1454.5   1280.0 0.06417 100  15   31.32
     2     3     8  3.827E+02  1.501E+01  1565.9  1315.5    129.3 0.02012 100  54 -111.90
     3     2    -8  3.474E+02  1.621E+01  1024.2  1534.1    279.5 0.08953 100  61   93.60
     3    -5     8  3.337E+02  1.672E+01  1452.9  1512.6   1586.9 0.08235 100  55   54.81
     2    -5    -8  3.497E+02  1.470E+01   902.8  1380.1   1107.2 0.04137 100  54   34.03
    -5     2     8  3.517E+02  1.601E+01  1462.7   998.2    670.9 0.08009 100  65  -67.91
    -2     5     8  3.640E+02  1.498E+01  1547.1  1122.2   1273.2 0.04123 100  55  -18.71
    -3     5    -8  3.594E+02  1.699E+01   997.0   989.2   1670.1 0.08240 100  59  -60.30
    -3    -2     8  3.597E+02  1.717E+01  1425.7   967.9    356.0 0.08949 100  65  -89.20
    -2    -3    -8  3.346E+02  1.364E+01   883.6  1314.0   1959.0 0.02043 100  53  -70.54
     5    -3     8  3.656E+02  1.599E+01  1509.6  1449.3   1252.6 0.06248  97  61   31.16
     2     3     7  9.374E+02  3.570E+01  1531.9  1330.2    166.6 0.02483 100  53 -109.38
     3     2    -7  9.633E+02  3.853E+01  1058.0  1520.5    289.6 0.08520 100  66   92.79
     3    -5     7  9.389E+02  3.786E+01  1419.1  1501.6   1573.4 0.07888 100  70   54.57
     2    -5    -7  9.879E+02  3.811E+01   936.6  1383.1   1179.9 0.04222 100  59   30.31
    -5     2     7  9.572E+02  3.808E+01  1428.8  1008.2    686.8 0.07687 100  67  -67.15
     5    -2    -7  9.092E+02  3.635E+01  1021.0  1493.8    612.3 0.07690 100  64   71.91
    -2     5     7  9.749E+02  3.745E+01  1513.2  1119.1   1315.8 0.04212 100  57  -18.02
    -3     5    -7  1.012E+03  4.020E+01  1030.8  1000.2   1645.9 0.07892 100  64  -59.03
    -3    -2     7  9.423E+02  3.816E+01  1391.8   981.4    356.8 0.08517 100  68  -89.28
    -2    -3    -7  1.198E+03 -4.584E+01   917.5  1328.6   1988.4 0.02502  85  57  -72.43
     2     3     6  7.571E+02  2.914E+01  1498.0  1344.5    189.9 0.02934  99  51 -109.06
     3     2    -6  7.571E+02  3.079E+01  1091.7  1507.1    299.9 0.08091 100  64   91.98
     3    -5     6  7.178E+02  2.960E+01  1385.4  1490.9   1557.7 0.07552 100  68   54.23
     2    -5    -6  7.822E+02  3.051E+01   970.4  1387.3   1247.9 0.04348  97  59   27.92
    -5     2     6  7.690E+02  3.099E+01  1395.1  1017.8    705.0 0.07378 100  67  -66.21
    -3     5    -6  7.678E+02  3.099E+01  1064.4  1010.9   1620.6 0.07555 100  65  -57.75
    -3    -2     6  7.504E+02  3.088E+01  1358.1   994.8    358.5 0.08089 100  69  -89.30
     5    -3     6  7.765E+02  3.073E+01  1442.0  1441.2   1190.7 0.05990 100  66   31.92
    -5     3    -5  2.155E+03  8.165E+01  1041.5  1063.3   1223.0 0.05909  91  55  -37.80
     2     3     5  2.339E+03  8.804E+01  1464.2  1358.4    204.8 0.03377 100  51 -111.31
     3     2    -5  2.433E+03  9.283E+01  1125.4  1493.7    310.3 0.07665 100  63   91.14
     2    -5    -5  2.406E+03  9.079E+01  1004.1  1392.7   1310.4 0.04510 100  66   27.20
    -5     2     5  2.283E+03  8.703E+01  1361.4  1026.9    725.7 0.07083 100  66  -65.06
    -2     5     5  2.435E+03  9.184E+01  1445.7  1109.3   1397.5 0.04505 100  60  -19.91
    -3     5    -5  2.145E+03  8.168E+01  1098.0  1021.3   1593.9 0.07230  99  62  -56.41
    -3    -2     5  2.403E+03  9.193E+01  1324.4  1008.2    361.4 0.07663 100  68  -89.22
     5    -3     5  2.364E+03  8.959E+01  1408.3  1438.5   1156.5 0.05905 100  67   33.13
    -5     3    -4  3.711E+02  1.552E+01  1075.1  1065.1   1176.0 0.05853  99  55  -38.59
     2     3     4  3.878E+02  1.567E+01  1430.5  1372.1    214.4 0.03812 100  53 -118.91
     2    -5    -4  3.574E+02  1.497E+01  1037.7  1399.1   1366.7 0.04705 100  66   28.39
    -5     2     4  3.802E+02  1.634E+01  1327.7  1035.6    749.2 0.06805 100  62  -63.58
    -2     5     4  3.525E+02  1.468E+01  1412.1  1102.9   1435.9 0.04702 100  58  -23.00
    -3     5    -4  3.420E+02  1.519E+01  1131.6  1031.2   1565.9 0.06920 100  57  -54.98
    -3    -2     4  3.716E+02  1.650E+01  1290.7  1021.5    365.7 0.07239 100  64  -89.02
    -2    -3    -4  3.706E+02  1.523E+01  1019.3  1129.6    299.7 0.03817  99  53  111.56
     5    -3     4  3.400E+02  1.454E+01  1374.7  1436.7   1120.4 0.05851 100  64   35.09
    -5     3    -3  4.440E+02  1.810E+01  1108.6  1065.9   1129.6 0.05830 100  57  -40.35
     2     3     3  4.593E+02  1.838E+01  1396.8  1385.8    220.2 0.04245 100  51 -146.93
     3    -5     3  4.226E+02  1.818E+01  1284.6  1461.1   1495.2 0.06623 100  67   52.21
     2    -5    -3  4.523E+02  1.858E+01  1071.2  1406.4   1416.9 0.04930 100  67   31.51
     5    -2    -3  3.952E+02  1.692E+01  1155.6  1458.2    734.0 0.06546 100  62   62.96
    -2     5     3  3.840E+02  1.581E+01  1378.5  1095.5   1472.2 0.04928 100  61  -27.65
    -3     5    -3  4.101E+02  1.763E+01  1165.1  1040.7   1536.4 0.06623  91  54  -53.35
    -3    -2     3  3.849E+02  1.682E+01  1257.2  1034.8    371.6 0.06819 100  66  -88.63
    -2    -3    -3  4.026E+02  1.650E+01  1052.9  1116.0    284.4 0.04248 100  54  141.87
     5    -3     3  4.188E+02  1.737E+01  1341.1  1436.0   1082.8 0.05829 100  66   37.85
    -5     3    -2  1.677E+03  6.385E+01  1142.2  1065.6   1084.3 0.05840 100  53  -42.98
     2     3     2  1.613E+03  6.129E+01  1363.2  1399.4    223.3 0.04676 100  49  140.35
     3     2    -2  1.761E+03  6.743E+01  1226.1  1453.9    342.7 0.06400 100  52   87.89
     3    -5     2  1.618E+03  6.188E+01  1251.2  1452.2   1468.3 0.06345 100  74   50.89
     2    -5    -2  1.653E+03  6.291E+01  1104.7  1414.5   1461.0 0.05181 100  73   36.21
     5    -2    -2  1.683E+03  6.455E+01  1189.1  1450.7    768.1 0.06306 100  65   59.72
    -2     5     2  1.723E+03  6.548E+01  1345.0  1087.3   1506.4 0.05180  99  58  -33.54
    -2    -3    -2  1.675E+03  6.383E+01  1086.5  1102.4    273.6 0.04678 100  58 -143.78
     5    -3     2  1.695E+03  6.467E+01  1307.6  1436.3   1044.0 0.05839 100  67   41.32
    -5     3    -1  2.017E+03  7.655E+01  1175.6  1064.3   1040.6 0.05884  97  54  -46.12
     2     3     1  1.843E+03  6.997E+01  1329.6  1413.0    224.4 0.05106 100  50  112.09
     3     2    -1  1.998E+03  7.609E+01  1259.6  1440.8    354.0 0.05986 100  53   85.92
     3    -5     1  1.993E+03  7.572E+01  1217.7  1443.8   1437.8 0.06085 100  75   49.04
     2    -5    -1  2.081E+03  7.899E+01  1138.2  1423.4   1499.6 0.05455 100  73   41.65
     5    -2    -1  2.208E+03  8.398E+01  1222.6  1443.9    803.5 0.06088 100  66   55.64
    -2     5     1  2.102E+03  7.957E+01  1311.5  1078.5   1538.6 0.05454 100  55  -39.92
    -2    -3    -1  2.065E+03  7.844E+01  1120.1  1088.8    266.0 0.05107 100  62 -114.36
     5    -3     1  2.113E+03  8.024E+01  1274.0  1437.6   1004.4 0.05883 100  68   45.18
     2     3     0  2.559E+03  9.672E+01  1296.1  1426.6    224.0 0.05537 100  49  103.94
     3     2     0  2.616E+03  9.895E+01  1293.1  1427.8    365.7 0.05574 100  51   82.37
     3    -5     0  2.690E+03  1.017E+02  1184.3  1436.1   1403.5 0.05848  99  71   46.63
     2    -5     0  2.491E+03  9.431E+01  1171.7  1432.9   1533.1 0.05748 100  72   46.85
    -5     2     0  2.617E+03  9.906E+01  1193.6  1063.9    874.9 0.05896  95  55  -51.10
     5    -2     0  2.625E+03  9.938E+01  1256.1  1437.9    840.1 0.05895 100  66   50.51
    -2     5     0  2.355E+03  8.904E+01  1278.0  1069.0   1568.8 0.05748 100  54  -45.86
    -3     5     0  2.374E+03  8.968E+01  1265.4  1065.8   1438.6 0.05847  99  52  -45.90
    -3    -2     0  2.725E+03  1.032E+02  1156.6  1074.1    402.5 0.05575  99  61  -83.71
    -2    -3     0  2.676E+03  1.012E+02  1153.6  1075.2    261.0 0.05537 100  63 -105.34
     5    -3     0  2.570E+03  9.731E+01  1240.6  1439.9    964.5 0.05959 100  68   49.00
     2     3    -1  1.188E+02  6.564E+00  1262.6  1440.2    222.4 0.05967 100  49  100.68
     3     2     1  1.234E+02  6.548E+00  1326.7  1414.9    377.8 0.05166 100  51   74.14
     3    -5    -1  1.150E+02  6.614E+00  1150.8  1429.2   1365.2 0.05634 100  52   43.87
     2    -5     1  1.201E+02  7.529E+00  1205.1  1442.9   1562.0 0.06059 100  46   51.10
    -5     2    -1  1.136E+02  6.256E+00  1160.1  1069.1    915.0 0.05731 100  52  -45.70
     5    -2     1  1.333E+02  7.096E+00  1289.6  1432.7    877.9 0.05730 100  58   44.44
    -3     5     1  1.442E+02  7.535E+00  1298.9  1072.7   1402.9 0.05634 100  50  -42.43
    -3    -2    -1  1.305E+02  6.959E+00  1123.0  1087.0    419.0 0.05167 100  53  -76.32
     5    -3    -1  1.298E+02  7.166E+00  1207.1  1443.1    924.6 0.06065 100  57   52.44
     2     3    -2  4.584E+02  1.902E+01  1229.0  1453.8    219.8 0.06399 100  56   99.20
     3     2     2  4.650E+02  1.879E+01  1360.2  1402.1    390.5 0.04761 100  52   45.95
     3    -5    -2  4.554E+02  1.861E+01  1117.3  1423.1   1322.7 0.05447 100  68   41.19
     2    -5     2  4.427E+02  1.874E+01  1238.6  1453.4   1587.0 0.06385 100  67   54.23
    -5     2    -2  4.695E+02  1.906E+01  1126.6  1073.4    958.5 0.05595 100  54  -40.05
     5    -2     2  4.561E+02  1.876E+01  1323.1  1428.5    916.4 0.05594 100  64   38.00
    -3     5     2  4.438E+02  1.799E+01  1332.4  1078.8   1365.8 0.05446 100  54  -38.92
    -3    -2    -2  4.333E+02  1.781E+01  1089.5  1099.7    439.9 0.04763 100  55  -49.25
     5    -3    -2  4.536E+02  1.893E+01  1173.6  1447.3    885.2 0.06201 100  62   55.40
     3     2     3  2.229E+03  8.422E+01  1393.8  1389.5    403.8 0.04362 100  53  -26.63
     3    -5    -3  2.510E+03  9.485E+01  1083.8  1417.9   1276.1 0.05290 100  67   39.15
     2    -5     3  2.445E+03  9.304E+01  1272.0  1464.3   1608.3 0.06724  91  70   56.39
    -5     2    -3  2.243E+03  8.487E+01  1093.0  1076.6   1005.2 0.05491  99  54  -35.06
     5    -2     3  2.367E+03  8.959E+01  1356.7  1425.2    955.5 0.05490 100  66   32.04
    -2     5    -3  2.382E+03  9.042E+01  1177.7  1037.5   1648.8 0.06724 100  56  -57.28
    -3     5     3  2.251E+03  8.497E+01  1365.9  1084.0   1327.6 0.05288 100  54  -35.85
    -3    -2    -3  2.229E+03  8.433E+01  1055.9  1112.3    466.3 0.04364 100  53   21.78
    -2    -3     3  2.216E+03  8.455E+01  1254.2  1034.4    256.4 0.06832 100  67  -98.05
     5    -3    -3  2.352E+03  8.948E+01  1140.0  1452.3    846.5 0.06365 100  64   57.94
     3     2     4  1.302E+01  2.803E+00  1427.5  1377.0    418.0 0.03967 100  15  -54.52
     3    -5    -4  1.410E+01  3.571E+00  1050.3  1413.7   1225.5 0.05164 100  11   38.15
    -5     2    -4  1.468E+01  3.156E+00  1059.5  1078.8   1054.7 0.05419 100  15  -31.43
     5    -2     4  1.274E+01  3.362E+00  1390.3  1423.0    994.7 0.05417 100  12   27.25
    -2     5    -4  1.158E+01  5.514E+00  1144.2  1026.3   1672.5 0.07075 100   7  -59.41
    -3     5     4  1.011E+01  3.429E+00  1399.5  1088.3   1288.5 0.05161 100   9  -33.57
    -3    -2    -4  1.386E+01  2.843E+00  1022.3  1124.7    499.9 0.03972 100  14   47.55
    -2    -3     4  1.695E+01  4.192E+00  1287.8  1020.7    257.3 0.07265 100  14  -97.22
     5    -3    -4  7.870E+00  3.738E+00  1106.5  1458.2    808.8 0.06554 100  14   60.22
    -5     3     5  3.116E+03  1.178E+02  1376.9  1037.2    830.3 0.06765 100  63  -59.02
     2     3    -5  3.342E+03  1.266E+02  1128.3  1494.9    208.1 0.07701 100  62   98.46
     3     2     5  3.058E+03  1.149E+02  1461.2  1364.8    433.2 0.03579 100  55  -62.13
     3    -5    -5  3.333E+03  1.255E+02  1016.7  1410.5   1171.5 0.05072 100  62   38.33
     2    -5     5  3.427E+03  1.300E+02  1339.1  1487.1   1642.2 0.07435  90  71   58.81
    -5     2    -5  3.191E+03  1.201E+02  1025.8  1080.0   1106.5 0.05383 100  56  -29.45
     5    -2     5  3.296E+03  1.241E+02  1423.9  1421.8   1033.5 0.05379 100  67   23.89
    -2     5    -5  3.115E+03  1.179E+02  1110.7  1014.7   1694.9 0.07436 100  62  -61.12
    -3     5     5  3.216E+03  1.209E+02  1433.1  1091.4   1249.0 0.05067 100  53  -32.21
    -2    -3     5  3.300E+03  1.252E+02  1321.4  1007.0    259.0 0.07700 100  70  -96.60
     5    -3    -5  3.403E+03  1.289E+02  1072.9  1464.8    772.3 0.06767  92  67   62.35
    -5     3     6  1.866E+02  9.474E+00  1410.6  1030.0    804.9 0.06998  99  55  -60.08
     2     3    -6  1.866E+02  1.009E+01  1094.7  1508.6    203.2 0.08137 100  55   98.70
     3     2     6  1.792E+02  7.987E+00  1495.0  1352.8    449.9 0.03197  99  52  -64.69
     2    -5     6  1.891E+02  1.138E+01  1372.7  1498.9   1655.3 0.07804  99  47   59.45
    -5     2    -6  1.886E+02  9.013E+00   992.2  1080.1   1159.9 0.05381  94  53  -29.00
     5    -2     6  1.750E+02  8.648E+00  1457.7  1421.6   1071.5 0.05375 100  54   21.85
    -2     5    -6  1.886E+02  1.064E+01  1077.1  1002.9   1716.1 0.07806 100  48  -62.58
    -3     5     6  1.809E+02  8.565E+00  1466.8  1093.5   1209.4 0.05009  99  49  -31.73
    -3    -2    -6  1.686E+02  7.595E+00   954.8  1148.8    598.1 0.03208 100  51   50.80
    -2    -3     6  1.612E+02  9.534E+00  1355.1   993.3    261.5 0.08135 100  56  -96.09
    -5     3     7  8.951E+01  6.252E+00  1444.4  1022.2    782.2 0.07252 100  43  -61.01
     2     3    -7  8.558E+01  6.931E+00  1060.9  1522.3    197.9 0.08576  99  43   99.06
     3     2     7  8.297E+01  4.531E+00  1528.9  1341.0    468.5 0.02825  99  39  -65.25
     3    -5    -7  8.564E+01  5.912E+00   949.2  1407.6   1055.4 0.04995  99  36   41.90
     2    -5     7  8.574E+01  9.028E+00  1406.4  1510.9   1666.4 0.08181 100  28   59.87
    -5     2    -7  8.671E+01  5.546E+00   958.4  1079.1   1214.2 0.05413 100  39  -29.81
     5    -2     7  9.105E+01  5.899E+00  1491.5  1422.6   1108.2 0.05405 100  41   20.87
    -2     5    -7  9.387E+01  8.222E+00  1043.4   990.9   1736.4 0.08184 100  30  -63.89
    -3     5     7  9.106E+01  5.599E+00  1500.7  1094.5   1170.3 0.04987 100  37  -31.97
    -2    -3     7  7.603E+01  7.087E+00  1388.9   979.6    264.6 0.08574 100  37  -95.63
    -2    -3     7  7.511E+01  8.475E+00  1387.0  1523.4   1994.6 0.08573  95  30   80.42
     2     3    -8  5.157E+02  2.229E+01  1027.1  1536.1    192.3 0.09016 100  65   99.49
     3     2     8  4.947E+02  1.928E+01  1562.8  1329.7    489.8 0.02465 100  59  -64.68
     3    -5    -8  5.187E+02  2.123E+01   915.3  1407.8    995.1 0.05011 100  57   44.91
     2    -5     8  5.202E+02  2.328E+01  1440.2  1523.1   1675.7 0.08565 100  62   60.13
    -5     2    -8  5.302E+02  2.132E+01   924.6  1077.0   1268.7 0.05479 100  62  -31.55
     5    -2     8  5.591E+02  2.262E+01  1525.4  1424.6   1143.3 0.05468  99  64   20.66
    -2     5    -8  5.375E+02  2.333E+01  1009.7   978.7   1755.7 0.08569 100  63  -65.12
    -3     5     8  4.767E+02  1.920E+01  1534.6  1094.3   1132.2 0.05000 100  57  -32.75
    -2    -3     8  5.343E+02  2.440E+01  1420.7  1537.4   1988.4 0.09012 100  63   79.97
    -2    -3     8  5.164E+02  2.271E+01  1422.7   965.8    268.2 0.09013 100  68  -95.18
     5    -3    -8  5.160E+02  2.199E+01   971.6  1488.2    670.8 0.07529  99  64   68.44
    -5     3     9  8.259E+01  6.436E+00  1512.3  1005.1    743.9 0.07809 100  37  -62.55
     2     3    -9  8.725E+01  7.960E+00   993.2  1549.9    186.4 0.09459  99  37   99.98
     3     2     9  7.875E+01  4.183E+00  1596.9  1318.9    515.1 0.02121 100  36  -63.25
     3    -5    -9  9.127E+01  6.271E+00   881.4  1409.2    934.6 0.05063 100  33   48.45
     2    -5     9  8.382E+01  1.122E+01  1474.0  1535.5   1683.4 0.08956  77  27   60.28
    -5     2    -9  8.881E+01  6.028E+00   890.6  1074.0   1322.6 0.05577 100  34  -33.95
     5    -2     9  9.260E+01  6.521E+00  1559.4  1427.5   1176.4 0.05564 100  33   20.98
    -2     5    -9  7.900E+01  9.001E+00   975.9   966.2   1774.2 0.08962  99  26  -66.28
    -3     5     9  8.879E+01  5.679E+00  1568.6  1093.1   1095.6 0.05049 100  34  -33.90
    -2    -3     9  7.827E+01  7.927E+00  1456.7   952.1    272.3 0.09454 100  31  -94.74
    -2    -3     9  9.934E+01  1.038E+01  1454.6  1551.4   1982.1 0.09453 100  29   79.46
     5    -3    -9  1.003E+02  7.296E+00   937.6  1497.0    639.7 0.07817 100  39   70.42
    -5     3    10  3.576E+01  5.179E+00  1546.4   995.9    728.1 0.08110 100  21  -63.18
     2     3   -10  4.819E+01  7.156E+00   959.2  1563.7    180.2 0.09903 100  20  100.50
     3     2    10  3.859E+01  2.839E+00  1631.2  1308.9    546.3 0.01801 100  20  -60.94
     3    -5   -10  3.438E+01  4.716E+00   847.3  1411.6    874.8 0.05150 100  17   52.31
     2    -5    10  4.335E+01  1.000E+01  1508.0  1548.0   1689.6 0.09351 100  12   60.34
    -5     2   -10  3.497E+01  5.380E+00   856.5  1070.0   1375.4 0.05705 100  17  -36.79
     5    -2    10  3.607E+01  5.378E+00  1593.5  1431.4   1207.3 0.05689 100  15   21.65
    -2     5   -10  3.731E+01  8.401E+00   941.9   953.7   1791.9 0.09359 100  11  -67.42
    -3     5    10  4.136E+01  4.429E+00  1602.8  1090.8   1060.9 0.05131 100  19  -35.27
    -2    -3    10  2.397E+01  9.474E+00  1488.5  1565.5   1975.5 0.09895 100  10   78.91
    -2    -3    10  2.950E+01  7.057E+00  1490.7   938.3    276.8 0.09896 100  19  -94.28
     5    -3   -10  4.430E+01  5.806E+00   903.6  1506.3    610.0 0.08120 100  23   72.38
    -5     3    11  1.089E+02  7.810E+00  1580.6   986.3    714.2 0.08424 100  40  -63.73
     2     3   -11  1.113E+02  9.324E+00   925.1  1577.6    173.9 0.10348 100  36  101.07
     3     2    11  1.013E+02  4.688E+00  1665.6  1300.1    586.5 0.01519 100  39  -57.54
     3    -5   -11  1.149E+02  7.111E+00   813.0  1415.0    816.5 0.05268 100  38   56.35
     2    -5    11  1.082E+02  1.178E+01  1542.2  1560.7   1694.6 0.09753 100  26   60.32
     2    -5    11  9.844E+01  9.535E+00  1544.3   943.4     14.7 0.09755 100  33 -110.83
    -5     2   -11  1.070E+02  8.017E+00   822.3  1065.2   1426.5 0.05862  97  35  -39.87
     5    -2    11  1.061E+02  7.446E+00  1627.8  1436.1   1235.8 0.05841  99  33   22.50
    -2     5   -11  1.136E+02  1.039E+01   907.9   941.0   1809.0 0.09763  99  32  -68.52
    -3     5    11  1.110E+02  6.698E+00  1637.1  1087.5   1028.4 0.05245 100  35  -36.76
    -2    -3    11  1.088E+02  9.602E+00  1524.9   924.5    281.7 0.10340 100  38  -93.81
    -2    -3    11  1.204E+02  1.223E+01  1522.6  1579.5   1968.8 0.10338 100  32   78.33
     5    -3   -11  1.109E+02  7.937E+00   869.4  1515.9    581.6 0.08436 100  41   74.30
    -5     3    12  3.446E+00  5.396E+00  1615.1   976.4    702.1 0.08749 100   8  -64.19
     2     3   -12  3.466E+00  7.015E+00   890.8  1591.4    167.3 0.10797 100   7  101.66
     3     2    12  9.973E+00  2.090E+00  1700.1  1293.2    640.2 0.01295  97   8  -52.63
     3    -5   -12  1.564E+00  4.315E+00   778.6  1419.3    760.3 0.05418  99   8   60.44
     2    -5    12  9.548E+00  8.087E+00  1578.7   930.9     31.5 0.10161 100   7 -109.72
     2    -5    12  1.529E+01  1.064E+01  1576.4  1573.4   1698.5 0.10160 100   9   60.24
     5    -2    12  3.554E+00  5.769E+00  1662.2  1441.6   1261.8 0.06020  99   9   23.45
    -2     5   -12  9.922E+00  8.512E+00   873.7   928.2   1825.4 0.10171 100   8  -69.62
    -3     5    12  4.290E+00  4.192E+00  1671.5  1083.4    998.5 0.05389  98   7  -38.27
    -2    -3    12  1.173E+01  1.019E+01  1556.8  1593.6   1961.9 0.10784 100   8   77.72
    -2    -3    12  7.163E+00  7.517E+00  1559.2   910.7    286.9 0.10786 100   9  -93.32
     5    -3   -12  8.852E+00  5.414E+00   835.1  1525.8    554.5 0.08764 100  10   76.19
    -5     3    13  6.580E+01  7.247E+00  1649.6   966.3    691.6 0.09084 100  23  -64.57
     2     3   -13  5.807E+01  8.422E+00   856.4  1605.3    160.6 0.11246 100  20  102.27
     3     2    13  6.252E+01  3.337E+00  1734.8  1289.0    712.2 0.01162  97  24  -45.76
     3    -5   -13  5.951E+01  5.590E+00   744.0  1424.5    706.8 0.05593 100  23   64.47
     2    -5    13  6.993E+01  1.179E+01  1610.9  1586.3   1701.4 0.10571 100  14   60.10
     2    -5    13  6.903E+01  1.010E+01  1613.2   918.3     47.8 0.10573  99  19 -108.62
     5    -2    13  5.794E+01  7.087E+00  1696.8  1447.8   1285.4 0.06220 100  18   24.41
    -2     5   -13  6.646E+01  1.017E+01   839.3   915.3   1841.4 0.10584 100  17  -70.69
    -3     5    13  5.983E+01  5.367E+00  1706.2  1078.4    971.1 0.05559 100  24  -39.73
    -2    -3    13  7.865E+01  9.905E+00  1593.7   896.9    292.3 0.11234 100  25  -92.82
    -2    -3    13  6.627E+01  1.163E+01  1591.2  1607.6   1954.9 0.11232 100  17   77.09
     5    -3   -13  6.610E+01  7.080E+00   800.6  1536.1    528.5 0.09102 100  27   78.04
    -5     3    14  1.393E+03  5.520E+01  1684.4   955.9    682.6 0.09427 100  72  -64.87
     2     3   -14  1.361E+03  5.480E+01   821.8  1619.2    153.7 0.11698 100  79  102.90
     3     2    14  1.255E+03  4.802E+01  1769.6  1288.6    802.1 0.01145  99  73  -36.97
     3     2    14  1.531E+03  5.857E+01  1769.9  1217.1     84.7 0.01145 100  71 -109.25
     3    -5   -14  1.322E+03  5.129E+01   709.3  1430.4    656.1 0.05794 100  72   68.39
     2    -5    14  1.311E+03  5.371E+01  1645.5  1599.2   1703.3 0.10985 100  72   59.92
     2    -5    14  1.547E+03 -6.246E+01  1647.9   905.7     63.6 0.10987 100  79 -107.53
     5    -2    14  1.523E+03  5.900E+01  1731.6  1454.5   1306.5 0.06442 100  73   25.35
    -2     5   -14  1.325E+03  5.379E+01   804.8   902.3   1856.8 0.11002 100  78  -71.76
    -3     5    14  1.332E+03  5.137E+01  1741.0  1072.7    946.3 0.05753 100  70  -41.11
    -2    -3    14  1.508E+03  6.115E+01  1628.4   883.1    298.0 0.11683 100  74  -92.29
    -2    -3    14  1.366E+03  5.668E+01  1625.8  1621.7   1947.7 0.11680 100  72   76.44
     5    -3   -14  1.339E+03  5.311E+01   765.9  1546.5    503.6 0.09449 100  73   79.85
    -5     3    15  9.259E+01  8.770E+00  1719.3   945.3    674.9 0.09780 100  29  -65.10
     2     3   -15  7.560E+01  9.973E+00   787.1  1633.1    146.7 0.12152 100  21  103.55
     3     2    15  8.696E+01  4.280E+00  1804.7  1291.8    900.3 0.01248  97  27  -27.27
     3     2    15  9.224E+01  4.748E+00  1805.0  1214.1    202.7 0.01248  99  26  -97.66
     3    -5   -15  9.339E+01  7.156E+00   674.3  1436.9    608.4 0.06016  98  27   72.15
     2    -5    15  1.078E+02  1.299E+01  1682.8   892.9     78.9 0.11406 100  22 -106.45
     2    -5    15  8.659E+01  1.432E+01  1680.2  1612.2   1704.5 0.11403 100  17   59.69
    -5     2   -15  8.490E+01  1.083E+01   683.9  1038.8   1608.8 0.06723  97  17  -52.69
     5    -2    15  7.914E+01  8.440E+00  1766.5  1461.8   1325.3 0.06681  99  21   26.23
    -2     5   -15  1.064E+02  1.276E+01   770.1   889.2   1871.8 0.11424 100  23  -72.82
    -3     5    15  8.474E+01  6.874E+00  1776.1  1066.4    924.1 0.05968 100  26  -42.38
    -2    -3    15  9.265E+01  1.159E+01  1663.2   869.3    303.9 0.12134 100  22  -91.75
    -2    -3    15  9.326E+01  1.357E+01  1660.5  1635.7   1940.4 0.12131 100  20   75.77
     5    -3   -15  9.639E+01  8.672E+00   731.0  1557.2    479.7 0.09806 100  28   81.62
    -5     3    16  9.210E+01  9.102E+00  1754.5   934.6    668.5 0.10140 100  26  -65.27
     2     3   -16  9.527E+01  1.112E+01   752.1  1646.9    139.6 0.12607 100  27  104.21
     3     2    16  1.074E+02  5.144E+00  1840.0  1297.9    993.4 0.01441 100  28  -18.06
     3     2    16  1.077E+02  5.442E+00  1840.3  1208.3    281.2 0.01441  99  28  -90.03
     3    -5   -16  9.948E+01  7.411E+00   639.2  1443.9    563.6 0.06257 100  29   75.74
     2    -5    16  1.026E+02  1.316E+01  1717.8   880.1     93.8 0.11828 100  19 -105.38
     2    -5    16  1.158E+02  1.542E+01  1715.2  1625.2   1705.0 0.11825 100  17   59.43
    -5     2   -16  1.189E+02  1.205E+01   648.8  1030.9   1648.5 0.06985 100  21  -55.73
    -2     5   -16  1.102E+02  1.353E+01   735.2   876.1   1886.5 0.11848 100  19  -73.87
    -2    -3    16  1.124E+02  1.431E+01  1695.5  1649.7   1933.0 0.12584 100  23   75.09
    -2    -3    16  1.029E+02  1.256E+01  1698.3   855.5    310.0 0.12587 100  23  -91.20
     5    -3   -16  9.490E+01  8.980E+00   696.0  1568.1    456.8 0.10169  97  27   83.34
    -5     3    17  1.732E+02  1.191E+01  1789.8   923.7    663.2 0.10506 100  40  -65.37
     2     3   -17  1.934E+02  1.487E+01   717.0  1660.8    132.4 0.13065 100  40  104.88
     3     2    17  1.802E+02  7.996E+00  1875.5  1305.7   1073.6 0.01691 100  36  -10.13
     3     2    17  1.748E+02  7.938E+00  1875.8  1200.8    335.1 0.01691 100  36  -84.87
     3    -5   -17  1.906E+02  1.086E+01   603.8  1451.5    521.6 0.06515 100  39   79.14
     2    -5    17  1.609E+02  1.767E+01  1750.4  1638.3   1704.8 0.12250 100  25   59.13
     2    -5    17  1.582E+02  1.591E+01  1753.1   867.3    108.3 0.12254 100  28 -104.32
    -5     2   -17  1.625E+02  1.367E+01   613.5  1022.6   1686.0 0.07260 100  28  -58.66
    -2     5   -17  1.646E+02  1.569E+01   700.1   862.9   1900.7 0.12277 100  29  -74.92
    -2    -3    17  1.709E+02  1.668E+01  1730.6  1663.8   1925.5 0.13038 100  29   74.40
     5    -3   -17  1.547E+02  1.126E+01   660.7  1579.1    434.7 0.10540 100  38   85.03
    -5     3    18  1.627E+02  1.203E+01  1825.4   912.7    658.9 0.10877 100  34  -65.40
     2     3   -18  1.583E+02  1.500E+01   681.6  1674.7    125.0 0.13526  97  33  105.57
     3     2    18  1.823E+02  8.383E+00  1911.2  1314.4   1139.1 0.01974 100  35   -3.67
     3     2    18  1.663E+02  7.907E+00  1911.6  1192.3    374.3 0.01974 100  35  -81.15
     3    -5   -18  1.680E+02  1.060E+01   568.2  1459.4    482.3 0.06786 100  34   82.36
     2    -5    18  1.774E+02  1.883E+01  1785.9  1651.4   1704.0 0.12679 100  23   58.79
     2    -5    18  1.183E+02  1.567E+01  1788.7   854.5    122.5 0.12683  99  24 -103.27
    -5     2   -18  1.839E+02  1.445E+01   578.0  1013.9   1721.4 0.07548 100  27  -61.46
    -2    -3    18  1.407E+02  1.589E+01  1769.0   827.9    322.8 0.13498  97  27  -90.03
     5    -3   -18  1.384E+02  1.139E+01   625.2  1590.2    413.4 0.10917 100  32   86.67
    -5     3    19  4.635E+01  9.101E+00  1861.3   901.6    655.6 0.11255 100  13  -65.39
     3     2    19  4.728E+01  5.027E+00  1947.7  1183.3    404.9 0.02274  97  14  -78.28
     3     2    19  4.761E+01  5.277E+00  1947.2  1323.7   1191.5 0.02274 100  12    1.48
     2    -5    19  1.081E+01  1.825E+01  1821.6  1664.5   1702.6 0.13110 100   7   58.43
    -5     2   -19  3.107E+01  1.314E+01   542.2  1005.0   1754.7 0.07847 100   9  -64.15
     5    -2    19  5.629E+01  1.185E+01  1908.7  1494.7   1380.3 0.07775 100  12   28.84
    -3     5    19  4.476E+01  7.297E+00  1918.5  1036.7    858.8 0.06989 100  12  -46.16
    -2    -3    19  5.085E+01  1.350E+01  1804.7   814.2    329.5 0.13956 100  10  -89.43
     5    -3   -19  3.249E+01  9.338E+00   589.5  1601.5    392.9 0.11299 100  10   88.28
    -5     3    20  1.698E+01  9.312E+00  1897.4   890.5    653.1 0.11636 100  10  -65.32
     2     3   -20  5.364E+00  1.325E+01   610.1  1702.4    110.0 0.14452 100   7  106.97
     3     2    20  2.626E+02 -1.193E+01  1984.1  1174.0    430.1 0.02584  99  37  -75.94
     3     2    20  1.408E+01  5.872E+00  1983.5  1333.2   1233.0 0.02584 100   7    5.54
     2    -5    20  2.135E+01  1.602E+01  1860.5   828.8    150.0 0.13550  88   9 -101.18
    -5     2   -20  2.306E+01  1.340E+01   506.1   995.9   1786.3 0.08154 100   6  -66.72
     5    -2    20  2.525E+01  1.293E+01  1944.9  1503.6   1389.6 0.08074  97   7   29.26
    -2     5   -20  2.426E+01  1.672E+01   593.4   823.2   1941.7 0.13584 100  10  -78.01
    -3     5    20  3.290E+01  7.597E+00  1954.8  1028.5    847.5 0.07273 100  10  -46.78
    -2    -3    20  6.590E+00  1.361E+01  1840.7   800.4    336.3 0.14417 100   7  -88.81
    -2    -3    20  1.870E+01  1.796E+01  1837.6  1705.8   1902.4 0.14412 100   7   72.27
     5    -3   -20  1.061E+01  1.006E+01   553.5  1612.8    373.0 0.11687 100   9   89.85
    -5     3    21  2.726E+01  1.044E+01  1933.9   879.3    651.4 0.12023 100  10  -65.19
     2     3   -21  2.697E+01  1.401E+01   573.9  1716.2    102.3 0.14919  98   8  107.69
     3     2    21  8.487E+00  6.537E+00  2020.1  1342.8   1265.6 0.02897 100   7    8.74
     3     2    21  2.745E+01  5.695E+00  2020.8  1164.7    451.8 0.02897 100  10  -73.93
     2    -5    21  9.406E+00  1.496E+01  1896.8   815.9    163.3 0.13986 100   7 -100.15
    -5     2   -21  7.350E+00  1.258E+01   469.7   986.6   1816.2 0.08469 100   6  -69.18
     5    -2    21  2.995E+01  1.205E+01  1981.4  1512.7   1397.4 0.08380  98   7   29.59
     5    -2    21  9.755E+00  1.103E+01  1983.2   994.6     32.4 0.08383 100   7 -109.43
    -2     5   -21  1.757E+01  1.609E+01   557.3   810.0   1954.8 0.14026  99   7  -79.03
    -3     5    21  1.722E+01  8.081E+00  1991.4  1020.1    838.0 0.07566 100   8  -47.28
    -2    -3    21  9.201E+00  1.443E+01  1877.0   786.7    343.2 0.14879 100   7  -88.18
    -2    -3    21  5.449E+00  1.748E+01  1873.8  1719.7   1894.6 0.14873 100   6   71.54
     5    -3   -21  1.270E+01  1.086E+01   517.2  1624.2    353.8 0.12079 100  10   91.39
     2     3   -22  2.464E+01  1.329E+01   537.5  1730.0     94.6 0.15389  99   7  108.41
     3     2    22  3.676E+01  6.917E+00  2057.0  1352.3   1291.3 0.03211 100   9   11.24
     3     2    22  4.428E+01  7.329E+00  2057.7  1155.5    471.2 0.03211 100  11  -72.14
     3    -5   -22  4.101E+01  9.620E+00   423.0  1493.6    347.9 0.07975 100  14   93.57
     2    -5    22  2.717E+01  1.457E+01  1933.4   803.1    176.4 0.14426 100   7  -99.12
     2    -5    22  3.614E+01  1.566E+01  1930.3  1703.8   1695.8 0.14420 100   8   57.18
    -5     2   -22  2.904E+01  1.248E+01   433.1   977.2   1844.7 0.08791 100   8  -71.53
     5    -2    22  2.939E+01  1.048E+01  2018.2  1521.8   1403.9 0.08692 100   7   29.82
     5    -2    22  3.224E+01  1.034E+01  2020.1   985.7     61.1 0.08694 100   8 -107.06
    -2     5   -22  4.180E+01  1.631E+01   520.9   796.7   1967.7 0.14471 100   9  -80.04
    -3     5    22  4.789E+01  9.828E+00  2028.3  1011.6    830.0 0.07864 100  11  -47.66
    -2    -3    22  5.469E+01  1.718E+01  1910.2  1733.6   1886.7 0.15336 100   8   70.80
    -2    -3    22  5.310E+01  1.640E+01  1913.6   773.1    350.3 0.15343 100  11  -87.54
     5    -3   -22  5.037E+01  1.284E+01   480.6  1635.6    335.1 0.12475 100  13   92.89
    -5     3    23 -9.735E-01  1.276E+01  2007.6   856.8    650.2 0.12805 100  -8  -64.81
     2     3   -23 -2.954E+01  1.308E+01   500.8  1743.8     86.8 0.15860 100  -9  109.15
     3     2    23  1.986E+01  6.857E+00  2094.3  1361.6   1311.3 0.03521 100   7   13.18
     3     2    23  7.743E-01  7.395E+00  2095.0  1146.4    489.0 0.03522  99   9  -70.50
     3    -5   -23  1.721E+02 -1.300E+01   385.9  1502.5    318.9 0.08290 100  11   96.02
     2    -5    23  1.039E+01  1.538E+01  1967.1  1716.9   1692.7 0.14861  84   9   56.71
    -5     2   -23  5.820E+00  1.296E+01   396.1   967.6   1871.7 0.09119 100   6  -73.79
     5    -2    23  2.644E+01  1.433E+01  2055.4  1531.0   1409.2 0.09009 100   7   29.98
     5    -2    23  8.329E-01  9.641E+00  2057.3   976.7     88.3 0.09011 100   5 -104.79
    -2     5   -23 -3.244E+00  1.716E+01   484.2   783.4   1980.5 0.14918  93  -9  -81.06
    -3     5    23  1.510E+00  9.983E+00  2065.5  1003.1    823.5 0.08167  99   8  -47.95
    -2    -3    23 -1.019E+01  1.622E+01  1950.5   759.5    357.4 0.15809 100  -7  -86.88
    -2    -3    23 -1.789E+01  1.758E+01  1947.0  1747.5   1878.7 0.15801 100  -6   70.05
     5    -3   -23 -1.442E+00  1.175E+01   443.7  1647.1    317.0 0.12876 100  -7   94.37
     2     3   -24  1.722E+01  1.358E+01   463.7  1757.5     78.9 0.16334 100  11  109.89
     3     2    24  3.663E+01  7.623E+00  2131.9  1370.8   1326.7 0.03828 100   9   14.68
     3     2    24  7.116E+01  8.745E+00  2132.7  1137.4    505.6 0.03829  98  13  -68.96
     3    -5   -24  5.136E+01  1.027E+01   348.5  1511.4    291.5 0.08610 100  12   98.36
     2    -5    24  4.459E+01  1.489E+01  2004.3  1730.0   1689.2 0.15305 100   8   56.22
     2    -5    24  3.040E+01  1.591E+01  2007.7   777.4    202.1 0.15313 100   9  -97.07
    -5     2   -24  4.693E+01  1.369E+01   358.8   958.1   1897.5 0.09450 100   8  -75.96
     5    -2    24  2.489E+01  1.161E+01  2092.8  1540.2   1413.2 0.09328 100   8   30.05
     5    -2    24  2.959E+01  1.053E+01  2094.8   967.8    114.3 0.09332  99   9 -102.60
    -2     5   -24  3.026E+01  1.633E+01   447.2   770.2   1993.0 0.15368  87  10  -82.06
    -3     5    24  5.866E+01  1.177E+01  2103.1   994.4    818.3 0.08475  98  10  -48.13
    -2    -3    24  3.971E+01  1.818E+01  1984.1  1761.4   1870.6 0.16268 100   7   69.30
    -2    -3    24  3.024E+01  1.784E+01  1987.7   745.9    364.7 0.16277 100   9  -86.21
     5    -3   -24  6.381E+01  1.364E+01   406.4  1658.5    299.3 0.13280 100  13   95.82
     2     3   -25  1.184E+01  1.284E+01   426.3  1771.2     71.0 0.16810 100   6  110.64
     3     2    25  1.620E+00  7.191E+00  2169.9  1379.8   1338.4 0.04130 100   7   15.81
     3     2    25  8.648E+00  7.646E+00  2170.8  1128.8    521.4 0.04131 100   8  -67.49
     3    -5   -25 -1.780E+00  9.682E+00   310.7  1520.4    265.4 0.08933  98  -8  100.59
     2    -5    25  1.744E+01  1.425E+01  2041.9  1743.0   1685.4 0.15751 100   5   55.71
     2    -5    25 -1.712E+01  1.532E+01  2045.3   764.7    214.7 0.15759 100  -7  -96.05
    -5     2   -25  1.096E+01  1.278E+01   321.1   948.5   1922.2 0.09785 100   7  -78.06
     5    -2    25 -2.698E-01  1.057E+01  2132.7   958.8    139.2 0.09655 100  -7 -100.49
     5    -2    25 -1.119E+00  1.067E+01  2130.7  1549.5   1416.3 0.09651 100  -6   30.06
    -3     5    25  1.019E+01  1.163E+01  2141.0   985.8    814.4 0.08784  98   9  -48.23
    -2    -3    25 -1.425E+01  1.719E+01  2021.6  1775.1   1862.5 0.16737 100  -7   68.53
    -2    -3    25 -1.920E+01  1.599E+01  2025.3   732.4    372.2 0.16747 100  -7  -85.53
     5    -3   -25 -1.281E+01  1.227E+01   368.8  1670.0    282.1 0.13687 100  -7   97.25
    -5     3    26  1.835E+01  1.451E+01  2120.9   823.2    652.8 0.14001 100   9  -63.94
     2     3   -26  1.218E+01  1.310E+01   388.5  1784.8     62.9 0.17287 100   8  111.40
     3     2    26  2.959E+01  8.045E+00  2209.2  1120.4    536.7 0.04427 100   9  -66.08
     3     2    26  1.621E+01  7.226E+00  2208.3  1388.5   1347.0 0.04426 100   6   16.63
     3    -5   -26  1.566E+01  9.989E+00   272.6  1529.4    240.5 0.09258 100   8  102.73
     2    -5    26  5.436E+00  1.571E+01  2083.3   752.0    227.1 0.16208 100   8  -95.03
     2    -5    26  1.323E+01  1.429E+01  2079.8  1755.9   1681.3 0.16198 100   7   55.17
    -5     2   -26  5.394E+00  1.262E+01   283.0   938.9   1945.9 0.10122 100   6  -80.08
     5    -2    26  1.111E+01  1.015E+01  2168.9  1558.7   1418.4 0.09976 100   6   29.99
     5    -2    26  2.990E+00  1.048E+01  2171.0   949.9    163.0 0.09979  99   7  -98.45
    -3     5    26  8.205E+00  1.171E+01  2179.3   977.3    811.5 0.09095  97   7  -48.24
    -2    -3    26  1.123E+01  1.751E+01  2059.4  1788.9   1854.3 0.17208  99   8   67.76
    -2    -3    26  4.223E+01  1.700E+01  2063.2   718.9    379.7 0.17218 100   9  -84.84
     1     4    26  6.734E+00  6.926E+00  2215.4  1155.7    882.3 0.03264 100   7  -35.96
     1     4    26  3.899E+00  5.746E+00  2214.7  1353.2   1524.0 0.03263  99   6   30.16
     4     1   -26  3.254E+00  1.346E+01   382.2  1779.0    154.5 0.17112 100   7  105.14
     4    -5    26  7.919E+00  1.454E+01  2109.7   795.7    156.1 0.14862  99   6  -99.63
     4    -5    26  2.078E+01  1.260E+01  2106.5  1712.4   1577.9 0.14854 100   7   46.88
     1    -5   -26  9.755E+00  7.909E+00   246.4  1427.8     81.4 0.05953 100   7  117.60
    -5     1    26  1.274E+01  1.557E+01  2088.8   757.1    560.9 0.16055  99   8  -71.63
     5    -1   -26 -4.658E+00  1.250E+01   363.0  1746.9    220.0 0.16134 100  -7  101.01
    -1     5    26  1.323E+01  9.537E+00  2204.4  1426.7   1850.5 0.05682 100   7   59.85
    -1     5    26  1.446E+01  9.298E+00  2205.6  1082.1    899.2 0.05683  99   7  -37.56
    -4     5   -26  6.128E+00  1.640E+01   345.4   787.0   1945.4 0.14942  98   8  -79.39
    -4    -1    26 -5.413E+00  1.691E+01  2065.8  1783.0   1945.7 0.17031 100  -7   74.01
    -4    -1    26  1.061E+01  1.655E+01  2069.5   724.9    475.9 0.17041 100   6  -78.06
     5    -4    26 -4.562E+00  1.171E+01  2136.2  1650.6   1494.5 0.12912 100  -6   39.07
     5    -4    26 -1.200E+01  1.336E+01  2139.0   857.7    127.1 0.12918 100  -6 -101.42
    -5     4   -25 -1.496E+01  1.507E+01   353.7   859.1   1895.0 0.12638 100  -6  -75.88
     1     4    25  6.585E+00  5.577E+00  2176.3  1344.0   1527.2 0.02954  99   6   30.35
     1     4    25 -3.594E+00  6.523E+00  2177.0  1164.6    895.6 0.02954 100  -8  -34.76
     4     1   -25  2.667E+00  1.329E+01   420.0  1765.6    165.1 0.16643 100   7  104.21
     4    -5    25  2.090E+01  1.300E+01  2068.5  1700.6   1579.7 0.14441  95   6   47.30
     4    -5    25  1.300E+00  1.448E+01  2071.6   807.3    140.2 0.14449 100   6 -100.90
     1    -5   -25 -4.049E+00  7.996E+00   284.6  1419.8    107.8 0.05666  95  -7  115.27
    -5     1    25  1.719E+00  1.557E+01  2050.7   769.5    557.6 0.15615  98   5  -72.07
     5    -1   -25  2.012E+01  1.302E+01   400.9  1734.3    233.3 0.15686 100   9   99.89
    -1     5    25  3.781E+00  9.346E+00  2166.0  1418.9   1876.7 0.05414 100   7   62.17
    -1     5    25  2.018E+00  8.930E+00  2167.1  1089.6    907.0 0.05415  99   8  -37.02
    -4     5   -25  2.503E+00  1.588E+01   383.2   799.1   1929.7 0.14522 100   7  -78.13
    -4    -1    25 -1.078E+00  1.679E+01  2027.9  1769.6   1956.5 0.16570 100  -6   74.95
    -4    -1    25  2.077E+00  1.595E+01  2031.5   738.0    470.8 0.16579 100   6  -78.60
     5    -4    25  1.595E+01  1.286E+01  2100.8   868.0    107.5 0.12547  98   7 -103.00
     5    -4    25 -4.330E+00  1.190E+01  2098.1  1640.0   1494.6 0.12540 100  -6   39.36
    -5     4   -24  2.526E+01  1.497E+01   391.2   869.9   1875.1 0.12259 100   8  -74.29
     1     4    24  5.229E+00  6.308E+00  2138.9  1174.2    914.1 0.02626 100   7  -33.06
     1     4    24  2.415E+00  5.413E+00  2138.3  1334.1   1528.2 0.02626  99   7   30.32
     4     1   -24  2.515E+01  1.368E+01   457.4  1752.3    175.8 0.16178 100   7  103.28
     4    -5    24  2.198E+01  1.417E+01  2033.9   818.8    123.9 0.14038 100   8 -102.19
     1    -5   -24 -7.119E+00  7.992E+00   322.5  1411.7    136.1 0.05379  99  -8  112.76
    -5     1    24  3.069E+01  1.609E+01  2013.1   781.9    554.7 0.15178  97   8  -72.48
     5    -1   -24 -3.539E+00  1.282E+01   438.3  1721.7    246.7 0.15242 100  -8   98.76
    -1     5    24 -5.775E+00  9.043E+00  2129.1  1097.1    917.0 0.05147  99  -8  -36.29
    -1     5    24 -5.905E+00  9.254E+00  2128.0  1411.1   1904.8 0.05146  97  -8   64.66
    -4     5   -24  6.040E+00  1.535E+01   420.7   811.1   1913.6 0.14103 100   9  -76.86
    -4    -1    24  4.593E+00  1.680E+01  1990.4  1756.1   1967.4 0.16110 100   7   75.90
    -4    -1    24  1.165E+01  1.595E+01  1993.9   751.2    465.9 0.16119 100   5  -79.13
     5    -4    24  1.887E+00  1.221E+01  2060.4  1629.5   1494.0 0.12172 100   5   39.61
     5    -4    24 -1.124E+01  1.227E+01  2063.0   878.3     87.5 0.12177 100  -5 -104.61
    -5     4   -23 -3.734E+00  1.406E+01   428.4   880.7   1854.6 0.11886 100  -7  -72.67
     1     4    23  9.458E+00  5.855E+00  2101.2  1184.4    939.8 0.02279  99   8  -30.68
     1     4    23  1.286E+01  5.064E+00  2100.7  1323.6   1525.9 0.02279  99   7   29.96
     1    -5   -23  1.949E+01  7.977E+00   360.0  1403.6    166.9 0.05095 100   8  110.04
     5    -1   -23  6.371E+00  1.266E+01   475.5  1709.0    260.4 0.14801 100   7   97.62
    -1     5    23  4.586E+00  8.772E+00  2090.4  1403.3   1935.4 0.04880 100   8   67.36
    -1     5    23  5.047E+00  8.376E+00  2091.5  1104.7    929.4 0.04881  99   8  -35.35
    -4     5   -23  1.318E+01  1.545E+01   457.8   823.2   1897.2 0.13689 100   7  -75.58
    -4    -1    23  1.632E+01  1.515E+01  1956.7   764.4    461.3 0.15661 100   7  -79.63
    -4    -1    23  1.356E+01  1.687E+01  1953.3  1742.6   1978.3 0.15653 100   8   76.84
     5    -4    23  2.859E+01  1.183E+01  2025.5   888.6     66.8 0.11811 100   7 -106.25
     5    -4    23 -1.185E+00  1.235E+01  2023.0  1618.9   1492.7 0.11806 100  -6   39.82
    -5     4   -22  1.554E+01  1.385E+01   465.3   891.5   1833.5 0.11515 100   5  -71.01
     1     4    22  1.234E+01  4.519E+00  2063.4  1312.3   1518.7 0.01908  99   7   29.14
     1     4    22  1.002E+01  5.086E+00  2063.8  1195.5    975.4 0.01908  99   8  -27.35
     4     1   -22  9.675E+00  1.251E+01   531.3  1725.4    197.4 0.15252 100  11  101.42
     4    -5    22  1.138E+01  1.314E+01  1956.6  1665.0   1582.3 0.13219 100   6   48.36
     1    -5   -22  1.044E+01  7.484E+00   397.1  1395.6    200.7 0.04815 100   6  107.06
    -5     1    22  1.457E+01  1.302E+01  1938.8   806.9    550.0 0.14311  99   7  -73.21
    -1     5    22  2.077E+01  8.354E+00  2053.2  1395.5   1968.9 0.04616  98   8   70.33
    -1     5    22  2.196E+01  7.854E+00  2054.2  1112.2    944.5 0.04617 100   9  -34.18
    -4    -1    22  1.142E+01  1.466E+01  1919.8   777.7    456.9 0.15205 100   9  -80.11
    -4    -1    22  2.273E+01  1.592E+01  1916.5  1729.1   1989.3 0.15198  99   6   77.79
     5    -4    22  2.913E-01  1.146E+01  1985.9  1608.3   1490.6 0.11443 100   7   39.99
     5    -4    22  2.687E+01  1.260E+01  1988.4   898.9     45.4 0.11448  99   7 -107.92
    -5     4   -21  3.812E+00  1.505E+01   501.9   902.3   1811.6 0.11148 100   6  -69.33
     1     4    21  2.132E+01  4.376E+00  2026.5  1299.8   1503.2 0.01501 100   8   27.54
     1     4    21  3.348E+01  4.501E+00  2026.8  1207.7   1026.1 0.01501  96  10  -22.61
     4     1   -21  2.669E+01  1.255E+01   567.8  1712.0    208.4 0.14794 100   9  100.48
     4    -5    21  3.945E+00  1.512E+01  1922.8   853.7     72.9 0.12823  96   9 -106.11
     4    -5    21  1.733E+01  1.398E+01  1920.0  1653.1   1582.1 0.12818 100   6   48.65
     1    -5   -21  2.602E+01  7.027E+00   434.0  1387.8    238.1 0.04543 100  10  103.75
    -5     1    21  1.865E+01  1.204E+01  1902.2   819.4    548.3 0.13880 100   8  -73.53
    -1     5    21  2.753E+01  7.165E+00  2017.2  1119.6    962.6 0.04360 100   9  -32.75
    -4    -1    21  7.798E+00  1.299E+01  1883.2   791.0    452.9 0.14751 100   7  -80.57
     5    -4    21  3.287E+01  1.296E+01  1951.6   909.2     23.3 0.11088 100   8 -109.62
     5    -4    21  3.602E+01  1.253E+01  1949.2  1597.8   1487.7 0.11085 100   7   40.11
    -5     4   -20  2.441E+01  1.603E+01   538.2   912.9   1789.0 0.10787 100   7  -67.61
     4     1   -20  1.702E+01  1.273E+01   603.9  1698.5    219.4 0.14337  85  13   99.55
     4    -5    20  2.160E+01  1.554E+01  1886.4   865.2     55.0 0.12425 100   7 -107.45
     4    -5    20  1.804E+01  1.805E+01  1883.7  1641.3   1581.2 0.12421 100   6   48.91
     1    -5   -20  2.640E+01  6.593E+00   470.5  1380.2    279.9 0.04280  99  10  100.06
     5    -1   -20  2.692E+01  1.138E+01   585.0  1671.0    302.8 0.13495 100  10   94.14
    -1     5    20  1.922E+01  6.603E+00  1980.5  1126.8    984.1 0.04114  96   9  -31.03
    -4     5   -20  1.093E+01  1.640E+01   567.3   859.3   1845.6 0.12466 100   8  -71.66
    -4    -1    20  1.875E+01  1.206E+01  1846.9   804.4    449.1 0.14300 100   9  -81.00
     5    -4    20  2.346E+01  1.587E+01  1912.8  1587.3   1484.0 0.10731 100   6   40.19
    -5     4   -19  2.655E+01  1.522E+01   574.2   923.5   1765.6 0.10432 100   9  -65.85
     4    -5    19  3.572E+01  1.450E+01  1850.3   876.8     36.6 0.12030 100   9 -108.80
     4    -5    19  7.281E+01  1.903E+01  1847.6  1629.5   1579.6 0.12026 100   9   49.14
     1    -5   -19  4.328E+01  6.130E+00   506.7  1372.9    326.9 0.04032 100  13   95.89
     5    -1   -19  3.697E+01  1.054E+01   621.0  1658.4    317.6 0.13067 100  13   92.95
    -1     5    19  3.834E+01  5.912E+00  1944.2  1133.6   1009.3 0.03879  99  12  -29.00
    -4     5   -19  3.475E+01  1.546E+01   603.2   871.3   1827.4 0.12067 100   9  -70.32
    -4    -1    19  3.481E+01  1.164E+01  1810.9   817.7    445.7 0.13851 100   9  -81.41
     5    -4    19  2.285E+01  1.592E+01  1876.7  1577.0   1479.2 0.10382 100   9   40.23
    -5     4   -18  2.983E+02  1.980E+01   609.9   933.9   1741.2 0.10084  98  35  -64.06
     4     1   -18  2.744E+02  1.763E+01   675.5  1671.6    241.8 0.13433 100  50   97.66
     4    -5    18  2.680E+02  2.212E+01  1811.9  1617.8   1577.2 0.11637 100  29   49.33
     4    -5    18  2.589E+02  1.853E+01  1814.4   888.3     17.7 0.11640 100  37 -110.17
     1    -5   -18  2.637E+02  1.216E+01   542.7  1366.2    380.2 0.03801 100  46   91.15
    -5     1    18  2.625E+02  1.683E+01  1794.0   856.9    546.3 0.12610 100  44  -74.28
     5    -1   -18  2.832E+02  1.705E+01   656.7  1645.8    332.6 0.12642 100  48   91.74
    -1     5    18  2.628E+02  1.205E+01  1908.1  1139.9   1038.5 0.03663  97  43  -26.64
    -4     5   -18  2.461E+02  1.890E+01   638.8   883.2   1808.7 0.11673  99  35  -68.97
     5    -4    18  2.626E+02  1.908E+01  1840.8  1566.7   1473.5 0.10039 100  33   40.21
    -5     4   -17  2.128E+02  1.611E+01   645.4   944.2   1715.9 0.09743 100  34  -62.24
     4     1   -17  2.101E+02  1.511E+01   710.9  1658.1    253.2 0.12986  99  44   96.72
     4    -5    17  2.183E+02  1.953E+01  1776.4  1606.1   1574.1 0.11252 100  29   49.49
     1    -5   -17  2.213E+02  1.040E+01   578.3  1360.1    441.0 0.03593 100  43   85.75
    -5     1    17  2.081E+02  1.440E+01  1758.4   869.4    546.8 0.12193 100  41  -74.45
     5    -1   -17  2.101E+02  1.413E+01   692.1  1633.2    348.1 0.12221 100  44   90.52
    -1     5    17  2.390E+02  1.107E+01  1872.3  1145.5   1071.8 0.03469  97  40  -23.95
    -4     5   -17  2.338E+02  1.760E+01   674.2   894.9   1789.4 0.11284 100  34  -67.61
     5    -4    17  2.357E+02  1.701E+01  1805.3  1556.6   1466.6 0.09703 100  31   40.16
    -5     4   -16  3.881E+01  1.154E+01   680.6   954.3   1689.6 0.09409 100  12  -60.40
     4     1   -16  6.393E+01  9.647E+00   746.1  1644.7    264.8 0.12542 100  19   95.76
     4    -5    16  5.760E+01  1.473E+01  1741.1  1594.5   1570.0 0.10874 100   9   49.60
     1    -5   -16  5.883E+01  5.014E+00   613.8  1354.9    510.4 0.03413 100  18   79.59
    -5     1    16  6.340E+01  9.205E+00  1723.1   881.8    548.0 0.11780 100  19  -74.57
     5    -1   -16  5.865E+01  8.828E+00   727.3  1620.7    363.9 0.11805 100  21   89.28
    -1     5    16  5.565E+01  5.036E+00  1836.8  1150.3   1109.3 0.03304 100  18  -20.93
    -4     5   -16  3.787E+01  1.237E+01   709.4   906.6   1769.5 0.10901 100   8  -66.23
    -4    -1    16  6.615E+01  1.024E+01  1704.4   857.7    437.9 0.12519 100  19  -82.45
     5    -4    16  7.012E+01  1.196E+01  1769.9  1546.7   1458.5 0.09375 100  13   40.06
    -5     4   -15  4.050E+02  2.058E+01   715.6   964.1   1662.1 0.09085 100  54  -58.53
     4     1   -15  4.213E+02  2.078E+01   781.0  1631.3    276.5 0.12099 100  63   94.80
     4    -5    15  4.218E+02  2.337E+01  1706.0  1583.1   1564.9 0.10499 100  48   49.69
     1    -5   -15  3.738E+02  1.538E+01   649.0  1350.7    588.9 0.03268 100  58   72.62
    -5     1    15  3.948E+02  2.000E+01  1688.0   894.1    550.0 0.11372  99  59  -74.65
     5    -1   -15  3.871E+02  1.905E+01   762.3  1608.3    380.2 0.11392 100  61   88.02
    -1     5    15  3.840E+02  1.575E+01  1801.5  1154.1   1150.7 0.03172  98  55  -17.65
    -4     5   -15  3.782E+02  2.054E+01   744.3   918.2   1748.9 0.10523 100  52  -64.85
    -4    -1    15  3.914E+02  2.057E+01  1669.3   871.1    436.2 0.12081 100  59  -82.73
     5    -4    15  3.949E+02  2.035E+01  1734.8  1537.0   1449.0 0.09057 100  51   39.91
    -5     4   -14  1.515E+02  1.284E+01   750.4   973.7   1633.4 0.08773 100  30  -56.64
     4     1   -14  1.545E+02  1.150E+01   815.8  1617.9    288.5 0.11660 100  43   93.84
     4    -5    14  1.579E+02  1.501E+01  1671.2  1571.8   1558.8 0.10133 100  25   49.73
     1    -5   -14  1.573E+02  7.581E+00   684.0  1347.7    676.9 0.03163 100  41   64.85
    -5     1    14  1.688E+02  1.199E+01  1653.1   906.4    552.8 0.10967  97  41  -74.67
     5    -1   -14  1.630E+02  1.098E+01   797.1  1595.9    397.0 0.10985 100  47   86.74
    -1     5    14  1.649E+02  7.984E+00  1766.4  1156.6   1195.4 0.03081  98  40  -14.17
    -4     5   -14  1.464E+02  1.311E+01   779.1   929.6   1727.5 0.10153 100  28  -63.45
    -4    -1    14  1.789E+02  1.299E+01  1634.4   884.4    435.1 0.11645 100  41  -82.97
     5    -4    14  1.612E+02  1.302E+01  1699.9  1527.5   1438.1 0.08747 100  32   39.73
    -5     4   -13  2.344E+02  1.466E+01   785.1   983.0   1603.5 0.08470  99  39  -54.76
     4     1   -13  2.149E+02  1.300E+01   850.4  1604.5    300.6 0.11225 100  53   92.86
     4    -5    13  2.158E+02  1.667E+01  1636.5  1560.6   1551.5 0.09773  97  33   49.74
     1    -5   -13  2.226E+02  9.821E+00   718.7  1346.2    773.2 0.03104  98  49   56.42
    -5     1    13  2.270E+02  1.344E+01  1618.4   918.5    556.4 0.10568  98  51  -74.63
     5    -1   -13  2.121E+02  1.249E+01   831.8  1583.7    414.3 0.10582 100  56   85.43
    -1     5    13  2.263E+02  9.971E+00  1731.5  1157.8   1242.3 0.03036  98  48  -10.65
    -4     5   -13  2.080E+02  1.410E+01   813.7   940.8   1705.3 0.09789  98  40  -62.06
    -4    -1    13  2.260E+02  1.407E+01  1599.8   897.7    434.5 0.11212 100  49  -83.17
     5    -4    13  2.338E+02  1.461E+01  1665.2  1518.3   1425.6 0.08449 100  43   39.52
    -5     4   -12  2.207E+01  8.671E+00   819.5   991.9   1572.3 0.08180 100   7  -52.90
     4     1   -12  2.015E+01  6.606E+00   884.8  1591.2    313.0 0.10792 100  12   91.88
     4    -5    12  1.356E+01  1.118E+01  1602.0  1549.7   1542.9 0.09420 100   7   49.71
     1    -5   -12  1.767E+01  3.453E+00   753.3  1346.2    875.6 0.03095 100  10   47.61
    -5     1    12  2.582E+01  6.440E+00  1583.9   930.6    561.1 0.10174 100  13  -74.52
     5    -1   -12  1.337E+01  5.947E+00   866.2  1571.6    432.2 0.10186 100  11   84.09
    -1     5    12  1.553E+01  4.078E+00  1696.8  1157.4   1290.3 0.03039  96  10   -7.25
    -4     5   -12  2.366E+01  8.945E+00   848.1   951.9   1682.2 0.09434 100   9  -60.66
    -4    -1    12  1.051E+01  7.083E+00  1565.3   910.9    434.6 0.10781 100  11  -83.32
     5    -4    12  2.400E+01  8.972E+00  1630.6  1509.5   1411.5 0.08164 100   9   39.30
    -5     4   -11  1.640E+02  1.159E+01   853.8  1000.4   1539.8 0.07906 100  35  -51.08
     4     1   -11  1.938E+02  1.159E+01   919.1  1578.0    325.7 0.10363 100  54   90.87
     4    -5    11  1.865E+02  1.408E+01  1567.7  1538.9   1532.9 0.09077 100  34   49.65
     1    -5   -11  1.852E+02  8.635E+00   787.8  1347.8    980.3 0.03137 100  43   38.84
    -5     1    11  1.752E+02  1.085E+01  1549.5   942.5    566.9 0.09785 100  51  -74.34
     5    -1   -11  1.741E+02  1.061E+01   900.5  1559.6    450.7 0.09795  98  49   82.72
    -1     5    11  1.733E+02  8.101E+00  1662.3  1155.4   1337.9 0.03093  99  47   -4.16
    -4     5   -11  1.871E+02  1.272E+01   882.3   962.6   1658.2 0.09088 100  38  -59.28
    -4    -1    11  1.840E+02  1.177E+01  1530.9   924.1    435.5 0.10354 100  50  -83.41
     5    -4    11  2.030E+02  1.277E+01  1596.3  1501.1   1395.5 0.07891  99  42   39.08
    -5     4   -10  7.356E+02  3.026E+01   888.0  1008.5   1505.9 0.07645  99  64  -49.34
     4     1   -10  7.608E+02  3.176E+01   953.2  1564.8    338.6 0.09938 100  69   89.85
     4    -5    10  7.169E+02  3.083E+01  1533.6  1528.5   1521.3 0.08743 100  65   49.57
     1    -5   -10  7.987E+02  3.103E+01   822.0  1350.9   1083.2 0.03229  98  55   30.60
    -5     1    10  7.541E+02  3.147E+01  1515.3   954.3    574.0 0.09402 100  68  -74.07
     5    -1   -10  7.145E+02  2.983E+01   934.7  1547.7    469.9 0.09410 100  67   81.30
    -1     5    10  7.720E+02  2.989E+01  1628.0  1152.0   1384.0 0.03196 100  60   -1.59
    -4     5   -10  7.345E+02  3.076E+01   916.4   973.2   1633.2 0.08752 100  66  -57.92
    -4    -1    10  7.136E+02  3.043E+01  1496.7   937.2    437.1 0.09930 100  67  -83.44
    -1    -4   -10  8.305E+02  3.173E+01   812.5  1298.1   1387.5 0.01549 100  62   -7.24
     5    -4    10  7.422E+02  3.064E+01  1562.0  1493.1   1377.6 0.07634 100  66   38.89
    -5     4    -9  3.033E+02  1.425E+01   922.0  1016.0   1470.6 0.07403 100  57  -47.73
     1     4     9  2.793E+02  1.156E+01  1603.4  1190.6   1948.5 0.01961 100  52   60.88
     4    -5     9  3.310E+02  1.710E+01  1499.5  1518.3   1507.9 0.08420  99  51   49.46
     1    -5    -9  3.152E+02  1.327E+01   856.1  1355.5   1180.5 0.03367 100  52   23.41
     5    -1    -9  3.038E+02  1.479E+01   968.7  1536.1    489.9 0.09033 100  62   79.84
    -1     5     9  3.272E+02  1.367E+01  1593.8  1147.1   1427.7 0.03342 100  56    0.24
    -4     5    -9  3.205E+02  1.593E+01   950.4   983.4   1607.1 0.08426 100  56  -56.59
    -4    -1     9  3.095E+02  1.561E+01  1462.6   950.3    439.7 0.09510 100  63  -83.40
    -1    -4    -9  3.222E+02  1.336E+01   846.6  1312.6   1541.2 0.02005  99  58  -20.93
    -5     4    -8  5.141E+02  2.142E+01   955.9  1023.0   1434.1 0.07180 100  62  -46.30
     1     4     8  5.297E+02  2.078E+01  1569.4  1176.1   1930.6 0.02415  99  55   56.74
     4     1    -8  5.147E+02  2.241E+01  1021.2  1538.7    365.7 0.09098 100  65   87.73
     4    -5     8  5.149E+02  2.289E+01  1465.6  1508.5   1492.7 0.08108 100  64   49.34
     1    -5    -8  5.907E+02  2.334E+01   890.1  1361.5   1269.3 0.03549  99  59   17.70
    -5     1     8  5.338E+02  2.304E+01  1447.2   977.4    592.4 0.08658 100  69  -73.20
     5    -1    -8  5.184E+02  2.235E+01  1002.6  1524.6    510.8 0.08663 100  65   78.32
    -1     5     8  5.382E+02  2.130E+01  1559.8  1140.9   1468.5 0.03531 100  62    1.11
    -4    -1     8  5.317E+02  2.323E+01  1428.7   963.3    443.3 0.09094 100  67  -83.26
    -1    -4    -8  5.789E+02  2.278E+01   880.6  1326.6   1643.3 0.02442  98  71  -28.81
     1     4     7  3.477E+02  1.424E+01  1535.5  1162.1   1920.9 0.02854 100  54   52.33
     4     1    -7  3.202E+02  1.510E+01  1055.0  1525.7    379.8 0.08683 100  62   86.59
     4    -5     7  3.651E+02  1.705E+01  1431.8  1499.0   1475.5 0.07810 100  61   49.21
     1    -5    -7  3.707E+02  1.527E+01   924.0  1368.6   1348.2 0.03767 100  64   13.87
    -5     1     7  3.350E+02  1.559E+01  1413.3   988.6    604.1 0.08299  99  66  -72.56
     5    -1    -7  3.046E+02  1.433E+01  1036.5  1513.4    532.5 0.08301 100  62   76.70
    -1     5     7  3.818E+02 -1.585E+01  1525.9  1133.6   1506.2 0.03754  98  61    0.77
    -4     5    -7  3.626E+02  1.668E+01  1018.1  1002.7   1551.5 0.07814 100  60  -54.10
    -4    -1     7  3.116E+02  1.504E+01  1394.8   976.2    448.2 0.08680 100  62  -83.02
    -1    -4    -7  3.457E+02  1.439E+01   914.4  1340.3   1714.2 0.02871  98  63  -32.55
    -5     4    -6  6.873E+02  2.733E+01  1023.5  1035.1   1357.5 0.06798 100  63  -44.28
     1     4     6  6.794E+02  2.648E+01  1501.7  1148.3   1916.1 0.03285 100  54   46.65
     4     1    -6  7.293E+02  2.988E+01  1088.7  1512.9    394.4 0.08274 100  61   85.36
     4    -5     6  7.034E+02  2.877E+01  1398.0  1490.0   1456.0 0.07526 100  69   49.07
     1    -5    -6  8.259E+02 -3.218E+01   957.8  1376.7   1416.9 0.04017 100  65   12.27
    -5     1     6  7.008E+02  2.884E+01  1379.6   999.5    617.7 0.07948 100  64  -71.71
     5    -1    -6  7.072E+02  2.892E+01  1070.2  1502.4    555.3 0.07950 100  65   74.96
    -1     5     6  7.534E+02  2.938E+01  1492.1  1125.4   1540.8 0.04008 100  62   -1.11
    -4     5    -6  7.565E+02  3.053E+01  1051.8  1011.8   1521.9 0.07529 100  63  -52.97
    -4    -1     6  7.087E+02  2.931E+01  1361.1   989.0    454.4 0.08272 100  64  -82.62
    -1    -4    -6  7.440E+02  2.899E+01   948.2  1353.9   1765.3 0.03296 100  64  -32.56
    -1    -4    -6  7.446E+02  2.888E+01   948.9  1146.0    101.3 0.03295  99  57  134.63
    -5     4    -5  3.524E+03  1.327E+02  1057.1  1040.0   1317.7 0.06643  93  61  -43.87
     1     4     5  3.350E+03  1.258E+02  1468.0  1134.6   1914.5 0.03711 100  55   38.21
     4     1    -5  3.490E+03  1.323E+02  1122.4  1500.2    409.6 0.07869 100  63   83.99
     1    -5    -5  3.512E+03  1.321E+02   991.5  1385.7   1475.9 0.04293  89  73   13.23
    -5     1     5  3.526E+03  1.335E+02  1345.9  1010.1    633.5 0.07607 100  65  -70.60
     5    -1    -5  3.483E+03  1.319E+02  1103.9  1491.8    579.2 0.07609 100  64   73.02
    -1     5     5  3.438E+03  1.291E+02  1458.3  1116.3   1572.5 0.04287 100  64   -4.90
    -4     5    -5  3.465E+03  1.307E+02  1085.4  1020.3   1491.1 0.07261 100  61  -51.91
    -4    -1     5  3.612E+03  1.369E+02  1327.4  1001.7    462.2 0.07868 100  68  -82.02
     5    -4     5  3.622E+03  1.366E+02  1392.7  1461.8   1255.4 0.06640  98  69   39.96
     1     4     4  1.829E+03  6.909E+01  1433.4  1382.4     22.2 0.04135 100  57 -163.41
     1     4     4  1.835E+03  6.955E+01  1434.3  1121.0   1915.0 0.04135 100  56   24.53
     4     1    -4  1.925E+03  7.397E+01  1156.0  1487.6    425.4 0.07469  97  60   82.38
     1    -5    -4  2.030E+03  7.695E+01  1025.1  1395.4   1526.0 0.04591 100  72   17.04
    -5     1     4  1.865E+03  7.160E+01  1312.2  1020.4    651.8 0.07278 100  63  -69.10
    -1     5     4  1.936E+03  7.331E+01  1424.7  1106.6   1601.6 0.04587  99  63  -10.94
    -4     5    -4  1.797E+03  6.854E+01  1118.9  1028.3   1459.0 0.07010 100  58  -50.93
    -4    -1     4  1.905E+03  7.327E+01  1293.7  1014.2    471.7 0.07469 100  65  -81.11
    -1    -4    -4  1.965E+03  7.443E+01  1016.4  1119.4    106.1 0.04140  99  62  156.31
    -1    -4    -4  1.903E+03  7.212E+01  1015.4  1381.0   1831.1 0.04140 100  64  -17.43
     5    -4     4  1.882E+03  7.177E+01  1359.0  1457.7   1224.2 0.06511 100  70   41.02
     1     4     3  4.580E+02 -1.847E+01  1399.7  1395.7     45.7 0.04558  97  57  177.06
     1     4     3  3.734E+02  1.559E+01  1400.8  1107.4   1917.0 0.04558 100  57    2.75
     1    -5    -3  3.583E+02  1.532E+01  1058.6  1405.6   1568.5 0.04908 100  66   23.59
    -5     1     3  4.040E+02  1.737E+01  1278.6  1030.3    672.7 0.06961 100  62  -67.04
    -1     5     3  3.805E+02  1.597E+01  1391.1  1096.3   1628.5 0.04905 100  60  -19.22
    -4     5    -3  3.672E+02  1.576E+01  1152.5  1035.7   1425.6 0.06780 100  57  -49.98
    -4    -1     3  3.891E+02  1.706E+01  1260.1  1026.6    483.5 0.07075 100  64  -79.72
    -1    -4    -3  3.432E+02  1.470E+01  1049.0  1394.6   1852.4 0.04561  99  61    2.23
    -1    -4    -3  4.176E+02  1.713E+01  1050.0  1106.1    110.2 0.04561 100  64  177.96
     5    -4     3  3.742E+02  1.604E+01  1325.5  1454.5   1190.8 0.06411 100  65   42.46
     1     4     2  6.832E+03  2.557E+02  1367.2  1093.7   1920.2 0.04982 100  55  -24.05
     1     4     2  7.157E+03  2.677E+02  1366.1  1409.1     63.6 0.04982 100  53  151.91
     4     1    -2  7.475E+03  2.802E+02  1223.1  1463.0    459.3 0.06688  99  54   77.53
     4    -5     2  6.957E+03  2.605E+02  1263.8  1459.4   1352.2 0.06572 100  74   48.26
     1    -5    -2  7.105E+03  2.658E+02  1092.1  1416.4   1604.2 0.05240 100  71   32.06
    -5     1     2  7.511E+03  2.816E+02  1245.1  1039.8    696.7 0.06660  98  61  -64.12
     5    -1    -2  7.621E+03  2.857E+02  1204.6  1462.1    658.2 0.06661 100  61   64.47
    -1     5     2  7.110E+03  2.660E+02  1357.6  1085.5   1653.2 0.05240 100  59  -29.01
    -4    -1     2  7.486E+03  2.807E+02  1226.6  1038.8    497.6 0.06688 100  65  -77.51
    -1    -4    -2  7.629E+03  2.854E+02  1083.6  1092.7    115.2 0.04984 100  66 -155.35
    -1    -4    -2  7.200E+03  2.695E+02  1082.5  1408.2   1868.6 0.04984 100  64   27.49
     5    -4     2  7.463E+03  2.794E+02  1292.0  1452.1   1155.5 0.06340 100  69   44.23
     1     4     1  1.131E+03  4.371E+01  1333.8  1080.1   1924.3 0.05405 100  55  -45.45
     1     4     1  1.164E+03  4.476E+01  1332.6  1422.5     77.4 0.05405 100  51  131.70
     4     1    -1  1.160E+03  4.508E+01  1256.6  1451.0    477.6 0.06308 100  56   73.24
     4    -5     1  1.116E+03  4.322E+01  1230.3  1453.5   1319.1 0.06387 100  73   47.74
     1    -5    -1  1.152E+03  4.460E+01  1125.6  1427.6   1634.3 0.05587 100  70   40.87
     5    -1    -1  1.174E+03  4.569E+01  1238.1  1453.1    687.3 0.06374 100  60   59.70
    -1     5     1  1.135E+03  4.378E+01  1324.1  1074.3   1676.3 0.05586 100  56  -38.83
    -1    -4    -1  1.132E+03  4.391E+01  1115.9  1421.8   1880.9 0.05406 100  62   47.77
    -1    -4    -1  1.128E+03  4.363E+01  1117.1  1079.3    120.8 0.05406 100  66 -134.02
     5    -4     1  1.123E+03  4.353E+01  1258.5  1450.7   1118.5 0.06298 100  69   46.17
     1     4     0  3.096E+03  1.169E+02  1300.3  1066.4   1929.0 0.05830 100  54  -58.41
     1     4     0  2.932E+03  1.106E+02  1299.0  1436.0     87.9 0.05830 100  52  119.65
     4     1     0  3.014E+03  1.139E+02  1290.2  1439.3    497.0 0.05935 100  56   66.17
     4    -5     0  3.329E+03  1.255E+02  1196.8  1448.3   1283.1 0.06228 100  73   47.03
     1    -5     0  3.225E+03  1.217E+02  1159.0  1439.1   1659.6 0.05945 100  72   48.49
     5    -1     0  3.226E+03  1.219E+02  1271.7  1444.7    717.8 0.06107 100  64   53.26
    -1     5     0  3.215E+03  1.214E+02  1290.7  1062.8   1697.7 0.05944  86  58  -47.25
    -4    -1     0  3.482E+03  1.318E+02  1159.5  1062.6    535.2 0.05936  86  64  -67.43
    -1    -4     0  2.984E+03  1.127E+02  1150.7  1065.9    126.8 0.05831 100  66 -121.11
    -1    -4     0  3.249E+03  1.227E+02  1149.4  1435.4   1890.1 0.05831 100  64   59.87
     5    -4     0  3.238E+03  1.222E+02  1225.0  1450.3   1080.1 0.06287 100  71   48.12
     1     4    -1  2.626E+02  1.183E+01  1265.5  1449.4     95.7 0.06256 100  53  112.97
     4     1     1  2.473E+02  1.112E+01  1323.7  1427.8    517.6 0.05571 100  59   53.84
     4    -5    -1  2.288E+02  1.058E+01  1163.3  1444.0   1244.2 0.06098  99  64   46.20
     1    -5     1  2.536E+02  1.217E+01  1192.5  1450.9   1680.8 0.06312 100  59   54.25
    -5     1    -1  2.409E+02  1.098E+01  1144.5  1064.9    789.8 0.05861  99  51  -46.60
     5    -1     1  2.505E+02  1.133E+01  1305.2  1436.9    749.9 0.05861 100  62   45.00
    -4    -1    -1  2.344E+02  1.082E+01  1126.0  1074.1    559.7 0.05572 100  56  -55.91
    -1    -4     1  2.100E+02  1.062E+01  1182.8  1449.1   1896.9 0.06257  99  53   66.58
     5    -4    -1  2.335E+02  1.088E+01  1191.5  1450.8   1040.6 0.06307 100  62   49.94
     1     4    -2  8.162E+03  3.057E+02  1233.5  1039.0   1940.1 0.06683  99  53  -70.17
     1     4    -2  8.803E+03  3.295E+02  1232.0  1462.9    101.5 0.06683  98  55  109.24
     4     1     2  8.425E+03  3.151E+02  1357.3  1416.6    539.8 0.05218 100  55   33.42
     4    -5    -2  8.816E+03  3.297E+02  1129.9  1440.6   1202.6 0.05996 100  66   45.48
     1    -5     2  8.340E+03  3.122E+02  1225.9  1463.0   1698.6 0.06688 100  66   58.25
    -5     1    -2  8.653E+03  3.237E+02  1111.0  1072.0    828.9 0.05638 100  55  -37.94
     5    -1     2  8.790E+03  3.288E+02  1338.7  1429.9    783.4 0.05637 100  63   35.48
    -1     5    -2  8.248E+03  3.087E+02  1223.8  1038.8   1736.9 0.06688  99  53  -58.28
    -4    -1    -2  8.987E+03  3.362E+02  1092.5  1085.2    589.0 0.05220 100  54  -36.51
    -1    -4     2  8.631E+03  3.232E+02  1217.7  1038.9    139.9 0.06683 100  70 -109.38
    -1    -4     2  8.454E+03  3.167E+02  1216.2  1462.9   1901.7 0.06683  97  64   70.32
     5    -4    -2  8.841E+03  3.308E+02  1158.0  1452.2   1000.5 0.06358 100  65   51.63
     1     4    -3  2.769E+02  1.317E+01  1200.0  1025.2   1946.2 0.07113  99  52  -72.89
     4     1     3  2.478E+02  1.095E+01  1390.9  1405.8    563.6 0.04877 100  58    8.01
     4    -5    -3  2.561E+02  1.167E+01  1096.3  1438.1   1158.6 0.05926 100  58   45.12
    -5     1    -3  2.619E+02  1.152E+01  1077.4  1078.2    872.4 0.05440 100  55  -29.62
     5    -1     3  2.622E+02  1.164E+01  1372.3  1423.6    818.3 0.05438 100  60   26.09
    -1     5    -3  2.632E+02  1.259E+01  1190.3  1026.5   1754.9 0.07072 100  52  -61.54
    -4     5     3  2.639E+02  1.169E+01  1353.4  1063.8   1208.3 0.05924  90  53  -42.33
    -4    -1    -3  2.385E+02  1.070E+01  1058.9  1096.0    624.0 0.04880 100  52  -12.44
    -1    -4     3  2.076E+02 -1.041E+01  1251.3  1025.4    146.8 0.07113 100  62 -106.66
     5    -4    -3  2.188E+02  1.058E+01  1124.5  1454.6    960.0 0.06438 100  59   53.25
     1     4    -4  5.632E+03  2.116E+02  1164.8  1490.0    108.0 0.07543 100  62  105.95
     1     4    -4  5.663E+03  2.130E+02  1166.5  1011.4   1952.5 0.07543 100  60  -74.69
     4     1     4  5.229E+03  1.960E+02  1424.5  1395.5    589.4 0.04551 100  60  -11.96
     4    -5    -4  5.596E+03  2.099E+02  1062.8  1436.7   1112.6 0.05887 100  65   45.32
     1    -5     4  5.569E+03  2.095E+02  1292.9  1487.9   1725.6 0.07461  95  68   62.61
    -5     1    -4  5.434E+03  2.037E+02  1043.9  1083.6    920.2 0.05270 100  53  -23.11
     5    -1     4  5.531E+03  2.074E+02  1405.9  1418.2    854.4 0.05267  99  64   18.25
    -1     5    -4  5.494E+03  2.064E+02  1156.9  1014.0   1772.0 0.07462 100  58  -63.91
    -4     5     4  5.424E+03  2.033E+02  1387.0  1065.2   1171.5 0.05884  98  53  -41.47
    -4    -1    -4  5.174E+03  1.940E+02  1025.3  1106.2    665.7 0.04555 100  52    5.77
    -1    -4     4  5.492E+03  2.067E+02  1283.2  1490.4   1906.6 0.07542 100  68   73.59
    -1    -4     4  5.521E+03  2.077E+02  1284.9  1011.8    153.9 0.07542 100  75 -104.85
     5    -4    -4  5.645E+03  2.120E+02  1090.9  1457.9    919.7 0.06547 100  66   54.90
    -5     4     5  2.780E+03  1.052E+02  1392.5  1039.9    941.8 0.06681  98  60  -52.82
     1     4    -5  2.785E+03  1.061E+02  1133.0   997.6   1959.2 0.07975 100  63  -75.99
     1     4    -5  3.065E+03  1.162E+02  1131.2  1503.7    109.4 0.07976 100  64  105.32
     4     1     5  2.778E+03  1.047E+02  1458.2  1385.7    617.6 0.04242 100  60  -23.35
     4    -5    -5  2.947E+03  1.114E+02  1029.2  1436.2   1065.0 0.05879 100  62   46.14
     1    -5     5  2.729E+03  1.039E+02  1326.4  1500.6   1735.7 0.07857 100  68   63.71
    -5     1    -5  2.818E+03  1.062E+02  1010.2  1088.0    972.3 0.05132 100  54  -19.09
     5    -1     5  2.913E+03  1.099E+02  1439.6  1413.8    891.5 0.05127 100  65   12.63
    -1     5    -5  2.735E+03  1.039E+02  1123.3  1001.3   1788.4 0.07858 100  61  -65.71
    -4     5     5  2.739E+03  1.033E+02  1420.6  1065.7   1135.6 0.05875 100  56  -41.05
    -4    -1    -5  2.722E+03  1.027E+02   991.6  1116.0    715.2 0.04247  94  51   14.87
    -1    -4     5  2.960E+03  1.126E+02  1318.5   998.2    161.2 0.07975 100  73 -103.53
    -1    -4     5  2.628E+03  1.004E+02  1316.7  1504.3   1907.3 0.07974 100  68   74.20
     5    -4    -5  2.857E+03  1.084E+02  1057.3  1462.0    879.8 0.06684 100  64   56.65
    -5     4     6  8.306E+02  3.283E+01  1426.2  1035.0    913.2 0.06842 100  61  -53.60
     1     4    -6  8.627E+02  3.463E+01  1097.6  1517.3    109.7 0.08411 100  64  105.03
     1     4    -6  9.162E+02  3.704E+01  1099.5   983.7   1966.0 0.08410 100  65  -77.00
     4     1     6  7.959E+02  3.086E+01  1492.0  1376.6    648.3 0.03952  99  60  -28.94
     4    -5    -6  8.656E+02  3.421E+01   995.5  1436.8   1016.4 0.05904 100  60   47.58
     1    -5     6  7.607E+02  3.088E+01  1361.9   989.4      6.9 0.08259 100  72 -112.32
     1    -5     6  8.442E+02  3.447E+01  1360.0  1513.4   1744.0 0.08259  99  65   64.40
    -5     1    -6  8.460E+02  3.287E+01   976.5  1091.3   1028.2 0.05026 100  55  -17.49
     5    -1     6  8.594E+02  3.383E+01  1473.3  1410.4    929.2 0.05019  83  64    9.13
    -1     5    -6  8.929E+02  3.584E+01  1089.8   988.4   1804.0 0.08261  98  63  -67.17
    -4     5     6  8.420E+02  3.291E+01  1454.4  1065.2   1100.7 0.05899 100  56  -41.07
    -4    -1    -6  8.140E+02  3.150E+01   957.8  1125.0    773.9 0.03961 100  54   17.55
    -1    -4     6  8.660E+02  3.519E+01  1352.2   984.6    168.7 0.08409 100  71 -102.51
    -1    -4     6  8.241E+02  3.389E+01  1350.3  1518.2   1907.0 0.08408 100  66   74.47
    -5     4     7  1.141E+02  6.887E+00  1460.0  1029.4    886.9 0.07027 100  47  -54.37
     1     4    -7  1.286E+02  9.431E+00  1065.8   969.7   1973.0 0.08846 100  41  -77.84
     1     4    -7  1.118E+02  7.947E+00  1063.8  1531.0    109.1 0.08846 100  44  104.97
     4     1     7  1.020E+02  5.440E+00  1525.9  1368.2    682.0 0.03687 100  47  -31.13
     4    -5    -7  9.649E+01  6.667E+00   961.7  1438.3    967.4 0.05961 100  38   49.54
     1    -5     7  1.158E+02  9.861E+00  1393.7  1526.4   1750.6 0.08664  98  31   64.82
     1    -5     7  8.274E+01 -7.626E+00  1395.7   976.7     22.6 0.08665 100  32 -111.05
    -5     1    -7  1.144E+02  6.240E+00   942.7  1093.6   1087.4 0.04954 100  44  -17.88
     5    -1     7  9.643E+01  5.941E+00  1507.2  1408.0    967.1 0.04945 100  43    7.34
    -1     5    -7  1.149E+02  8.904E+00  1056.1   975.5   1819.1 0.08667 100  37  -68.42
    -4     5     7  1.056E+02  6.615E+00  1488.2  1063.7   1067.3 0.05954  91  39  -41.44
    -4    -1    -7  9.517E+01  5.124E+00   924.0  1133.2    842.8 0.03700 100  42   16.11
    -1    -4     7  9.581E+01  7.995E+00  1386.0   970.9    176.2 0.08843 100  42 -101.65
    -1    -4     7  1.076E+02  9.411E+00  1384.0  1532.1   1905.9 0.08843 100  33   74.51
    -5     4     8  7.192E+02  2.885E+01  1493.9  1023.1    862.9 0.07234 100  64  -55.14
     1     4    -8  7.054E+02  2.920E+01  1030.0  1544.7    107.8 0.09285 100  72  105.06
     1     4    -8  8.178E+02  3.398E+01  1032.1   955.8   1980.2 0.09284 100  69  -78.59
     4     1     8  6.822E+02  2.646E+01  1559.8  1360.8    718.9 0.03451 100  67  -31.21
     4    -5    -8  7.394E+02  2.966E+01   927.8  1440.8    918.4 0.06048 100  61   51.91
     1    -5     8  6.914E+02  2.905E+01  1429.5   963.9     37.6 0.09075 100  73 -109.91
     1    -5     8  7.524E+02  3.179E+01  1427.5  1539.4   1755.9 0.09074 100  65   65.04
    -5     1    -8  7.126E+02  2.785E+01   908.8  1094.8   1149.0 0.04918 100  61  -19.77
     5    -1     8  7.381E+02  2.906E+01  1541.1  1406.7   1004.9 0.04906 100  67    6.81
    -1     5    -8  7.568E+02  3.139E+01  1022.4   962.4   1833.7 0.09078 100  68  -69.54
    -4    -1    -8  6.923E+02  2.683E+01   890.1  1140.5    922.6 0.03469 100  58   11.81
    -1    -4     8  7.163E+02  3.084E+01  1417.8  1546.0   1904.1 0.09281  99  67   74.40
    -1    -4     8  6.877E+02  2.915E+01  1419.8   957.2    183.9 0.09281 100  72 -100.88
    -5     4     9  6.197E+02  2.530E+01  1527.9  1016.3    841.2 0.07461 100  65  -55.88
     1     4    -9  6.650E+02  2.889E+01   998.3   941.8   1987.5 0.09724 100  66  -79.28
     1     4    -9  6.524E+02  2.765E+01   996.1  1558.5    105.8 0.09725 100  72  105.26
     4     1     9  6.020E+02  2.348E+01  1593.9  1354.4    759.1 0.03249  99  65  -29.88
     4    -5    -9  6.386E+02  2.607E+01   893.8  1444.1    870.1 0.06165 100  61   54.58
     1    -5     9  6.411E+02  2.766E+01  1463.5   951.0     52.2 0.09490 100  72 -108.85
     1    -5     9  6.140E+02  2.724E+01  1461.4  1552.6   1759.9 0.09489 100  64   65.13
    -5     1    -9  6.262E+02  2.471E+01   874.8  1094.8   1212.0 0.04918  99  61  -22.74
     5    -1     9  6.498E+02  2.590E+01  1575.1  1406.6   1041.9 0.04903 100  64    7.15
    -4    -1    -9  6.077E+02  2.365E+01   856.1  1146.6   1013.2 0.03275  99  55    5.34
    -1    -4     9  6.555E+02  2.835E+01  1453.8   943.5    191.6 0.09720 100  72 -100.16
    -1    -4     9  6.163E+02  2.755E+01  1451.6  1560.0   1901.7 0.09719  98  64   74.19
     5    -4    -9  6.454E+02  2.726E+01   922.0  1485.8    729.2 0.07471  80  71   64.69
    -5     4    10  2.212E+02  1.102E+01  1562.1  1008.8    821.6 0.07708 100  56  -56.58
     1     4   -10  2.354E+02  1.423E+01   964.4   927.8   1995.0 0.10166  91  54  -79.95
     1     4   -10  2.377E+02  1.313E+01   962.1  1572.3    103.3 0.10167 100  56  105.54
     4     1    10  2.173E+02  9.389E+00  1628.2  1349.4    802.8 0.03088 100  55  -27.51
     4    -5   -10  2.172E+02  1.085E+01   859.7  1448.3    822.7 0.06308 100  51   57.45
     1    -5    10  2.375E+02  1.508E+01  1495.3  1565.8   1762.8 0.09908 100  44   65.11
     1    -5    10  2.379E+02  1.390E+01  1497.5   937.9     66.3 0.09909 100  52 -107.84
    -5     1   -10  2.399E+02  1.086E+01   840.7  1093.7   1275.4 0.04954 100  54  -26.43
     5    -1    10  2.348E+02  1.097E+01  1609.3  1407.5   1077.7 0.04935 100  52    8.06
    -1     5   -10  2.412E+02  1.429E+01   954.6   935.9   1861.5 0.09914 100  49  -71.56
    -1    -4    10  2.053E+02  1.502E+01  1485.6  1574.0   1898.8 0.10160  86  45   73.89
    -1    -4    10  1.927E+02  1.253E+01  1487.8   929.8    199.5 0.10161 100  51  -99.47
     5    -4   -10  2.090E+02  1.098E+01   887.9  1493.3    694.5 0.07718 100  52   66.85
    -5     4    11  1.623E+02  9.223E+00  1596.4  1000.9    804.1 0.07969 100  46  -57.23
     1     4   -11  1.893E+02  1.182E+01   928.0  1586.1    100.2 0.10611 100  49  105.88
     4     1    11  1.652E+02  7.588E+00  1662.5  1345.7    849.3 0.02971  99  48  -24.38
     4    -5   -11  1.430E+02  8.488E+00   825.5  1453.3    776.8 0.06477 100  42   60.44
     1    -5    11  1.668E+02  1.348E+01  1529.4  1579.2   1764.8 0.10330 100  33   65.01
     1    -5    11  2.012E+02 -1.315E+01  1531.7   924.9     80.0 0.10331 100  47 -106.87
    -5     1   -11  1.593E+02  8.315E+00   806.5  1091.6   1338.2 0.05025  99  45  -30.57
     5    -1    11  1.655E+02  8.748E+00  1643.6  1409.5   1111.9 0.05000 100  44    9.34
    -1     5   -11  1.611E+02  1.241E+01   920.6   922.5   1874.8 0.10338 100  38  -72.52
    -1    -4    11  1.833E+02  1.230E+01  1522.0   916.0    207.4 0.10604 100  48  -98.80
    -1    -4    11  1.552E+02  1.340E+01  1519.7  1588.0   1895.3 0.10602 100  29   73.53
     5    -4   -11  1.701E+02  9.853E+00   853.7  1501.3    661.2 0.07983 100  46   69.01
    -5     4    12  5.929E+01  6.149E+00  1630.8   992.6    788.5 0.08246 100  25  -57.81
     1     4   -12  5.402E+01  8.574E+00   893.7  1599.9     96.7 0.11058 100  18  106.27
     4     1    12  5.772E+01  4.230E+00  1697.0  1343.6    897.8 0.02905 100  22  -20.71
     4    -5   -12  5.120E+01  5.733E+00   791.1  1458.9    732.4 0.06670 100  20   63.46
     1    -5    12  5.865E+01  1.124E+01  1563.7  1592.5   1765.9 0.10754 100  16   64.84
     1    -5    12  5.542E+01  9.788E+00  1566.1   911.7     93.3 0.10756 100  16 -105.91
    -5     1   -12  6.099E+01  6.780E+00   772.1  1088.4   1399.5 0.05129 100  19  -34.93
     5    -1    12  5.579E+01  5.789E+00  1678.1  1412.5   1144.0 0.05097  99  19   10.81
    -1     5   -12  3.052E+01  9.271E+00   886.4   909.1   1887.8 0.10765 100  14  -73.45
    -1    -4    12  6.898E+01  1.133E+01  1553.9  1602.0   1891.5 0.11047  99  18   73.12
    -1    -4    12  5.513E+01  8.924E+00  1556.4   902.2    215.4 0.11049 100  18  -98.13
     5    -4   -12  5.427E+01  6.437E+00   819.3  1509.7    629.3 0.08263 100  21   71.17
    -5     4    13  5.312E+01  6.410E+00  1665.4   983.9    774.7 0.08537 100  20  -58.33
     1     4   -13  4.660E+01  8.997E+00   859.3  1613.7     92.8 0.11507 100  18  106.70
     4     1    13  5.163E+01  4.211E+00  1731.7  1343.1    947.2 0.02891  98  20  -16.71
     4    -5   -13  4.792E+01  6.245E+00   756.6  1465.2    689.9 0.06883  92  22   66.49
     1    -5    13  7.538E+01  1.242E+01  1598.1  1606.0   1766.2 0.11182 100  14   64.62
     1    -5    13  5.827E+01  9.901E+00  1600.6   898.5    106.4 0.11184  99  15 -104.98
    -5     1   -13  6.473E+01  7.309E+00   737.5  1084.4   1458.4 0.05263 100  18  -39.37
     5    -1    13  6.001E+01  6.043E+00  1712.7  1416.4   1173.9 0.05225 100  18   12.35
    -1     5   -13  5.705E+01  1.042E+01   852.1   895.6   1900.5 0.11196 100  16  -74.37
    -4     5    13  5.337E+01  5.862E+00  1693.7  1037.4    908.6 0.06855  99  20  -46.69
    -1    -4    13  7.479E+01  1.254E+01  1588.3  1616.0   1887.3 0.11492 100  17   72.67
    -1    -4    13  2.344E+01 -8.778E+00  1590.9   888.4    223.4 0.11494 100  13  -97.47
     5    -4   -13  5.549E+01  6.671E+00   784.8  1518.5    598.6 0.08557 100  22   73.31
    -5     4    14  5.479E+01  6.739E+00  1700.2   974.8    762.6 0.08839 100  21  -58.78
     1     4   -14  4.020E+01  9.313E+00   824.7  1627.6     88.6 0.11958 100  13  107.16
     4     1    14  5.264E+01  4.276E+00  1766.6  1344.2    996.0 0.02927 100  20  -12.59
     1    -5    14  5.444E+01  1.087E+01  1635.3   885.3    119.1 0.11617 100  15 -104.05
     1    -5    14  7.360E+01  1.366E+01  1632.7  1619.5   1765.9 0.11614 100  15   64.35
    -5     1   -14  5.958E+01  8.902E+00   702.8  1079.5   1514.6 0.05425 100  14  -43.75
     5    -1    14  5.478E+01  6.247E+00  1747.5  1421.1   1201.4 0.05379 100  18   13.89
    -1     5   -14  6.168E+01  1.092E+01   817.6   882.1   1912.9 0.11630 100  18  -75.28
    -4     5    14  5.854E+01  6.084E+00  1728.5  1030.7    889.7 0.07082 100  22  -47.56
    -1    -4    14  5.478E+01  1.324E+01  1622.9  1630.0   1882.7 0.11941  99  14   72.19
    -1    -4    14  2.590E+01  9.532E+00  1625.5   874.7    231.5 0.11943 100  13  -96.80
     5    -4   -14  4.790E+01  6.598E+00   750.1  1527.7    569.2 0.08864 100  21   75.40
    -5     4    15  7.481E+01  7.599E+00  1735.1   965.5    752.0 0.09152 100  23  -59.16
     1     4   -15  8.032E+01  1.096E+01   790.0  1641.4     84.0 0.12412 100  23  107.65
     4     1    15  8.364E+01  5.478E+00  1801.6  1346.8   1042.8 0.03012 100  24   -8.55
     1    -5    15  7.807E+01  1.437E+01  1667.5  1633.0   1765.0 0.12048 100  16   64.04
     1    -5    15  9.600E+01  1.235E+01  1670.1   872.1    131.6 0.12051 100  25 -103.13
    -5     1   -15  8.715E+01  9.985E+00   667.9  1073.8   1567.7 0.05611 100  18  -47.99
     5    -1    15  7.234E+01  6.875E+00  1782.6  1426.5   1226.3 0.05559 100  20   15.36
    -1     5   -15  7.410E+01  1.199E+01   782.9   868.5   1925.1 0.12066 100  19  -76.18
    -4     5    15  7.846E+01  6.945E+00  1763.5  1023.6    872.7 0.07326 100  25  -48.35
    -1    -4    15  9.080E+01  1.470E+01  1657.6  1644.1   1877.9 0.12391 100  18   71.67
    -1    -4    15  6.927E+01  1.114E+01  1660.4   860.9    239.7 0.12393 100  17  -96.12
     5    -4   -15  8.177E+01  8.062E+00   715.2  1537.1    541.1 0.09180 100  26   77.46
    -5     4    16  7.177E+01  7.729E+00  1770.3   955.9    742.8 0.09475 100  23  -59.47
     1     4   -16  9.928E+01  1.218E+01   755.0  1655.3     79.2 0.12867 100  24  108.17
     4     1    16  7.869E+01  5.635E+00  1836.9  1350.7   1086.2 0.03139  97  21   -4.72
     4    -5   -16  7.154E+01  7.530E+00   651.7  1487.1    573.5 0.07629  92  24   75.20
     1    -5    16  7.745E+01  1.481E+01  1702.4  1646.5   1763.5 0.12485 100  13   63.70
     1    -5    16  9.621E+01  1.290E+01  1705.2   858.8    143.8 0.12488 100  18 -102.21
    -5     1   -16  7.488E+01  1.054E+01   632.8  1067.5   1617.6 0.05820 100  16  -52.07
     5    -1    16  7.635E+01  7.464E+00  1817.8  1432.6   1248.8 0.05759 100  19   16.73
    -1     5   -16  7.759E+01  1.275E+01   748.0   854.8   1937.1 0.12506 100  18  -77.08
    -4     5    16  7.229E+01  7.007E+00  1798.8  1016.0    857.8 0.07585 100  23  -49.05
    -4    -1   -16  6.622E+01  7.724E+00   613.7  1147.6   1710.0 0.03255  75  15  -57.10
    -1    -4    16  8.812E+01  1.522E+01  1692.6  1658.1   1872.7 0.12843 100  17   71.14
     5    -4   -16  7.074E+01  8.102E+00   680.2  1546.8    514.0 0.09508 100  23   79.47
    -5     4    17  7.137E+00  6.612E+00  1805.7   946.2    734.9 0.09806 100   8  -59.70
     1     4   -17 -6.668E+00  1.149E+01   719.8  1669.2     74.0 0.13325 100  -8  108.71
     4     1    17  3.201E+00  5.288E+00  1873.1  1150.7     15.4 0.03303  89   6 -113.44
     4     1    17  5.401E+00  4.427E+00  1872.4  1355.7   1125.7 0.03303 100   8   -1.21
     4    -5   -17  1.703E+01  6.509E+00   616.4  1495.2    538.4 0.07907 100   9   77.93
     1    -5    17  1.771E+00  1.485E+01  1737.6  1660.0   1761.5 0.12924 100   6   63.32
     5    -1    17 -9.570E-01  7.019E+00  1853.3  1439.1   1268.8 0.05978 100  -7   17.98
    -4     5    17  3.989E+00  6.185E+00  1834.2  1008.1    844.6 0.07856 100   7  -49.66
    -4    -1   -17  1.927E+01  6.942E+00   578.3  1142.2   1781.0 0.03433 100   8  -63.72
    -1    -4    17  4.179E+00  1.523E+01  1727.7  1672.1   1867.4 0.13297 100   7   70.58
     5    -4   -17  1.917E+01  7.289E+00   644.9  1556.8    488.1 0.09844 100   9   81.44
    -5     4    18  7.137E+01  8.655E+00  1841.4   936.2    728.3 0.10145 100  19  -59.88
     4     1    18  7.837E+01  6.371E+00  1908.2  1361.6   1160.8 0.03495 100  19    1.93
     4     1    18  8.501E+01  7.758E+00  1908.9  1145.1     77.2 0.03495 100  18 -107.70
     4    -5   -18  8.989E+01  8.929E+00   580.8  1503.7    505.1 0.08196 100  22   80.56
     1    -5    18  5.202E+01  1.750E+01  1773.0  1673.6   1759.1 0.13367  99  13   62.91
     5    -1    18  7.544E+01  9.303E+00  1889.0  1446.2   1286.4 0.06213 100  16   19.09
    -1     5   -18  7.001E+01  1.541E+01   677.6   827.5   1960.5 0.13396  98  15  -78.87
    -4     5    18  7.231E+01  8.085E+00  1869.9   999.9    833.0 0.08138 100  19  -50.18
    -4    -1   -18  7.565E+01  8.522E+00   542.6  1135.8   1842.7 0.03640 100  15  -69.47
    -1    -4    18  6.687E+01  1.388E+01  1766.1   819.5    264.4 0.13757 100  14  -94.05
     5    -4   -18  7.221E+01  9.019E+00   609.3  1566.9    463.2 0.10189  99  20   83.35
    -5     4    19  2.005E+01  8.138E+00  1877.3   926.1    722.7 0.10491 100  11  -59.99
     4     1    19  3.189E+01  6.603E+00  1944.2  1368.2   1191.4 0.03712 100   9    4.67
     4     1    19  2.868E+01  6.535E+00  1945.0  1138.8    130.7 0.03713  99   9 -102.72
     4    -5   -19  3.989E+01  8.516E+00   544.9  1512.3    473.4 0.08496 100  12   83.10
     1    -5    19  2.879E+01  1.436E+01  1811.7   818.8    179.5 0.13816 100   9  -99.48
     5    -1    19  2.199E+01  9.682E+00  1924.9  1453.6   1301.9 0.06461 100   9   20.06
    -1     5   -19  2.077E+01  1.533E+01   642.1   813.9   1972.0 0.13845 100   7  -79.77
    -4     5    19  4.002E+01  7.736E+00  1905.9   991.4    823.1 0.08430 100  13  -50.62
    -4    -1   -19  2.257E+01  8.054E+00   506.7  1128.8   1896.6 0.03871 100   8  -74.46
    -1    -4    19  3.038E+01  1.352E+01  1801.9   805.8    272.7 0.14215 100   8  -93.35
    -1    -4    19 -1.333E+01  1.822E+01  1798.7  1700.2   1855.9 0.14211  97  -6   69.41
     5    -4   -19  2.684E+01  8.545E+00   573.5  1577.1    439.2 0.10541 100  11   85.22
    -5     4    20  2.586E+02  1.558E+01  1913.5   915.9    718.2 0.10843 100  43  -60.04
     1     4   -20  2.369E+02  2.003E+01   613.0  1710.8     57.3 0.14712 100  38  110.45
     4     1    20  2.553E+02  1.364E+01  1980.5  1375.3   1217.9 0.03946  97  34    7.03
     4     1    20  2.466E+02  1.345E+01  1981.4  1131.9    177.5 0.03947  99  35  -98.39
     4    -5   -20  2.821E+02  1.614E+01   508.8  1521.2    443.2 0.08805 100  42   85.53
     1    -5    20  2.570E+02  2.134E+01  1847.7   805.5    191.0 0.14264 100  33  -98.57
     1    -5    20  2.386E+02  2.416E+01  1844.6  1700.7   1753.0 0.14258  98  28   62.02
     5    -1    20  2.660E+02  1.663E+01  1961.2  1461.3   1315.3 0.06721  99  34   20.90
    -1     5   -20  2.874E+02  2.356E+01   606.3   800.2   1983.3 0.14296 100  36  -80.66
    -4     5    20  2.701E+02  1.521E+01  1942.2   982.8    814.6 0.08731  98  39  -50.96
    -4    -1   -20  2.699E+02  1.465E+01   470.6  1121.3   1943.7 0.04120 100  37  -78.82
    -1    -4    20  2.846E+02  2.548E+01  1834.6  1714.2   1849.9 0.14671 100  29   68.80
    -1    -4    20  2.796E+02  2.157E+01  1837.9   792.0    281.1 0.14676 100  35  -92.63
     5    -4   -20  2.618E+02  1.612E+01   537.5  1587.5    416.1 0.10899 100  41   87.04
[truncated: 5,210,834 more chars]
