# Supplementary material for: Crystallographic anomalous diffraction data for the experimental phasing of two myelin proteins, gliomedin and periaxin
Source: Data Brief. 2017 Mar 6;11:552–6. doi: 10.1016/j.dib.2017.02.049 (PMC5567927; doi:10.1016/j.dib.2017.02.049)
Supplement: Supplementary file 2 — XDS_ASCII-prx-xe-8min.HKL [file mmc2.zip › XDS_ASCII-prx-W-inf.HKL]

!FORMAT=XDS_ASCII    MERGE=FALSE    FRIEDEL'S_LAW=FALSE
!OUTPUT_FILE=XDS_ASCII.HKL        DATE=10-Apr-2013
!Generated by CORRECT   (VERSION  September 26, 2012)          
!PROFILE_FITTING= TRUE 
!NAME_TEMPLATE_OF_DATA_FRAMES=/Volumes/CSSB-HZI/20130405/RAW_DATA/huijong/prx/W_
!DATA_RANGE=       1    1000
!ROTATION_AXIS=  0.999987  0.005072  0.000163
!OSCILLATION_RANGE=  0.500000
!STARTING_ANGLE=     0.000
!STARTING_FRAME=       1
!INCLUDE_RESOLUTION_RANGE=    50.000     3.504
!SPACE_GROUP_NUMBER=  154
!UNIT_CELL_CONSTANTS=    77.869    77.869    80.296  90.000  90.000 120.000
!UNIT_CELL_A-AXIS=     1.023   -49.095    60.433
!UNIT_CELL_B-AXIS=     6.789    76.642    11.980
!UNIT_CELL_C-AXIS=   -79.817     6.086     6.295
!REFLECTING_RANGE_E.S.D.=     0.271
!BEAM_DIVERGENCE_E.S.D.=     0.050
!X-RAY_WAVELENGTH=  1.215479
!INCIDENT_BEAM_DIRECTION=  0.002185  0.000478  0.822718
!FRACTION_OF_POLARIZATION=   0.990
!POLARIZATION_PLANE_NORMAL=  0.000000  1.000000  0.000000
!AIR=  0.001000
!SILICON=  7.030277
!SENSOR_THICKNESS=  0.000000
!DETECTOR=PILATUS                                           
!OVERLOAD=   1048576
!DIRECTION_OF_DETECTOR_X-AXIS=   1.00000   0.00000   0.00000
!DIRECTION_OF_DETECTOR_Y-AXIS=   0.00000   1.00000   0.00000
!DETECTOR_DISTANCE=   482.042
!ORGX=   1217.87  ORGY=   1249.63
!NX=  2463  NY=  2527    QX=  0.172000  QY=  0.172000
!VARIANCE_MODEL=  1.135E+00  1.652E-03
!NUMBER_OF_ITEMS_IN_EACH_DATA_RECORD=12
!ITEM_H=1
!ITEM_K=2
!ITEM_L=3
!ITEM_IOBS=4
!ITEM_SIGMA(IOBS)=5
!ITEM_XD=6
!ITEM_YD=7
!ITEM_ZD=8
!ITEM_RLP=9
!ITEM_PEAK=10
!ITEM_CORR=11
!ITEM_PSI=12
!END_OF_HEADER
     0     0    -2  7.390E+00  4.073E-01  1309.7  1242.2    649.4 0.00339  97  37  -56.25
     0     0    -3  1.609E+03  7.007E+01  1352.0  1237.8    657.2 0.00503 100  34  -52.37
     0     0    -4  2.277E+00  4.090E-01  1394.3  1233.7    665.1 0.00659 100  10  -48.42
     0     0    -5  4.961E+00  5.698E-01  1436.8  1229.8    673.2 0.00806 100  16  -44.39
     0     0    -7  2.295E+00  6.918E-01  1521.9  1282.3    212.8 0.01059 100   8   85.67
     0     0    -7  3.169E+00  5.943E-01  1522.2  1223.3    690.2 0.01059 100  11  -35.95
     0     0    -7  3.081E+00  7.347E-01  1521.9  1282.3    932.8 0.01059  99   9   85.67
     0     0    -8 -5.538E-01  7.700E-01  1564.9  1285.2    203.8 0.01157 100  -7   81.18
     0     0    -8  2.836E-01  5.986E-01  1565.2  1220.9    699.2 0.01157  99   7  -31.47
     0     0    -8 -2.179E-01  7.698E-01  1564.9  1285.2    923.8 0.01157 100  -5   81.18
     0     0    -9  1.555E+03  6.798E+01  1608.1  1287.4    194.3 0.01230  98  70   76.44
     0     0    -9  1.376E+03  6.018E+01  1608.5  1219.1    708.7 0.01230  97  57  -26.72
     0     0    -9  1.502E+03  6.569E+01  1608.1  1287.4    914.3 0.01230 100  69   76.44
     0     0   -10 -6.361E-01  8.324E-01  1651.6  1288.7    184.1 0.01270 100  -6   71.35
     0     0   -10  1.331E+00  6.946E-01  1652.0  1218.3    718.9 0.01270 100   8  -21.64
     0     0   -10 -5.324E-02  8.241E-01  1651.6  1288.7    904.1 0.01270 100  -6   71.35
     0     0   -11 -7.608E-01  7.509E-01  1695.5  1288.7    173.0 0.01267 100  -6   65.79
     0     0   -11  1.346E-01  6.195E-01  1695.8  1218.7     10.0 0.01267  90   6  -16.07
     0     0   -11 -1.523E-01  8.156E-01  1695.5  1288.7    893.0 0.01267 100  -5   65.79
     0     0   -11  1.470E-01  7.225E-01  1695.8  1218.7    730.0 0.01267  98   6  -16.07
     0     0   -12  1.987E+01  1.413E+00  1739.6  1287.2    880.4 0.01204  97  26   59.49
     0     0   -12  2.223E+01  1.277E+00  1740.0  1220.8     22.6 0.01205  96  34   -9.78
     0     0   -12  2.389E+01  1.468E+00  1739.6  1287.2    160.4 0.01204  96  32   59.49
     0     0   -12  2.043E+01  1.255E+00  1740.0  1220.8    742.6 0.01205  96  30   -9.78
     0     1    21  1.002E-01  2.366E+00   300.0  1305.5    498.8 0.02231  94   5  130.37
     0     1    20  1.010E+00  2.774E+00   348.6  1322.3    514.4 0.02838  97   4  122.42
     0    -1   -20 -2.903E+00  1.922E+00  2103.5  1323.7    867.6 0.02534 100  -5   54.09
     0    -1   -20  3.538E+00  2.018E+00  2104.2  1188.1    762.5 0.02534  86   9    0.93
     0    -1   -20  8.970E+00 -2.027E+00  2104.2  1188.1     42.5 0.02534  85  10    0.93
     0    -1   -20  3.266E+00  1.937E+00  2103.5  1323.7    147.6 0.02534 100   5   54.09
     0     1    19  1.418E+00  3.110E+00   396.4  1333.1    526.9 0.03216  96   5  116.07
     0    -1   -19 -5.603E-01  1.506E+00  2056.1  1175.1    749.0 0.02996  98  -7   -5.86
     0    -1   -19  7.854E-01  2.224E+00  2055.3  1336.2    881.3 0.02995  99   6   61.09
     0    -1   -19  9.372E-01  1.400E+00  2056.1  1175.1     29.0 0.02996 100   7   -5.86
     0    -1   -19  2.101E-01  2.012E+00  2055.3  1336.2    161.3 0.02995  97   6   61.09
     0     1    18  8.079E+00  1.890E+00   444.8  1153.7    372.9 0.03460  88   9 -166.06
     0     1    18  1.067E+01  3.540E+00   443.7  1340.4    537.7 0.03461 100   6  110.59
     0    -1   -18  8.495E+00  1.504E+00  2008.6  1166.5     17.7 0.03292  99  10  -11.48
     0    -1   -18  7.156E+00  2.129E+00  2007.7  1344.3    892.9 0.03291 100   9   66.96
     0    -1   -18  5.377E+00  2.049E+00  2007.7  1344.3    172.9 0.03291 100   9   66.96
     0    -1   -18  8.019E+00  1.635E+00  2008.6  1166.5    737.7 0.03292 100  10  -11.48
     0    -1   -17  6.750E+01  3.775E+00  1961.7  1160.8    727.8 0.03480  95  46  -16.39
     0    -1   -17  5.086E+01 -3.550E+00  1960.7  1349.5    183.0 0.03479 100  39   72.14
     0    -1   -17  6.318E+01  3.505E+00  1961.7  1160.8      7.8 0.03480  93  45  -16.39
     0    -1   -17  4.461E+01 -3.379E+00  1960.7  1349.5    903.0 0.03479 100  35   72.14
     0     1    16  2.155E+00  3.803E+00   536.6  1348.1    556.2 0.03698 100   6  101.17
     0     1    16  3.824E+00  1.685E+00   537.8  1147.0    355.0 0.03698 100   8 -157.20
     0    -1   -16  4.610E+00  2.489E+00  1914.3  1352.7    912.3 0.03591 100   5   76.84
     0    -1   -16  6.375E+00  1.542E+00  1915.3  1157.1    718.9 0.03592 100   9  -20.81
     0    -1   -16  5.823E+00  2.431E+00  1914.3  1352.7    192.3 0.03591  98   8   76.84
     0     1    15  1.495E+02  8.292E+00   582.3  1349.5    564.4 0.03730  99  54   96.97
     0     1    15  1.543E+02  7.473E+00   583.5  1146.0    347.1 0.03729  99  59 -153.33
     0    -1   -15  1.579E+02  7.830E+00  1868.4  1354.2    920.8 0.03643 100  67   81.20
     0    -1   -15  1.642E+02  7.709E+00  1869.5  1155.1    710.7 0.03644 100  66  -24.84
     0    -1   -15  1.571E+02  7.723E+00  1868.4  1354.2    200.8 0.03643 100  68   81.20
     0     1    14  3.727E+00  1.473E+00   628.7  1146.2    339.7 0.03720  99   9 -149.74
     0     1    14  2.451E-01  3.120E+00   627.5  1349.8    572.1 0.03720 100   6   93.01
     0    -1   -14  1.817E-01  2.190E+00  1823.1  1354.5    928.8 0.03650  98   6   85.29
     0    -1   -14  2.732E+00  1.379E+00  1824.1  1154.4    703.1 0.03651  98   7  -28.56
     0    -1   -14 -5.327E-02  2.042E+00  1823.1  1354.5    208.8 0.03650 100  -4   85.29
     0     1    13  5.984E-01  1.369E+00   673.5  1147.3    332.8 0.03674 100   8 -146.39
     0     1    13 -4.213E-02  2.724E+00   672.3  1349.2    579.4 0.03675 100  -6   89.26
     0    -1   -13  4.157E+00  2.013E+00  1778.1  1353.7    936.3 0.03619 100   7   89.16
     0    -1   -13  1.210E+00  1.352E+00  1779.1  1154.6    695.9 0.03620 100   8  -32.03
     0    -1   -13 -1.024E+00  1.789E+00  1778.1  1353.7    216.3 0.03619 100  -5   89.16
     0     1    12  2.133E+01  1.915E+00   717.9  1149.2    326.3 0.03603 100  28 -143.27
     0     1    12  1.866E+01  2.697E+00   716.8  1347.7    586.3 0.03603  97  21   85.66
    -1     1   -12  1.933E+01  1.256E+00  1742.2  1288.2    778.8 0.01244 100  27    6.20
    -1     1   -12  2.357E+01  1.372E+00  1742.2  1288.2     58.8 0.01244 100  33    6.20
    -1     1   -12  1.852E+01  1.295E+00  1742.5  1219.7    638.5 0.01244 100  26  -64.27
     0    -1   -12  1.854E+01  1.983E+00  1733.6  1352.1    223.4 0.03559  99  27   92.85
     0    -1   -12  1.737E+01  2.029E+00  1733.6  1352.1    943.4 0.03559  98  22   92.85
     0    -1   -12  1.927E+01  1.785E+00  1734.6  1155.8    689.2 0.03560 100  27  -35.25
     1     0   -11  6.223E+00  8.000E-01  1699.2  1228.1    147.3 0.00930 100  13   53.63
     1     0   -11  4.411E+00  7.816E-01  1699.2  1228.1    867.3 0.00930 100   9   53.63
     1     0   -11  5.260E+00  7.616E-01  1698.9  1279.4    275.3 0.00930  97  12  117.91
     0     1    11  3.561E+00  2.112E+00   760.8  1345.6    593.0 0.03508 100   6   82.21
     0     1    11  3.679E+00  1.278E+00   761.9  1151.8    320.1 0.03507 100   9 -140.36
    -1     1   -11  4.224E+00  8.558E-01  1698.0  1292.6    787.8 0.01408 100   9   10.51
    -1     1   -11  5.147E+00  9.693E-01  1698.4  1214.9    614.0 0.01408 100  11  -76.74
    -1     1   -11  6.117E+00  8.628E-01  1698.0  1292.6     67.8 0.01408 100  14   10.51
     0    -1   -11  3.382E+00  1.375E+00  1689.5  1349.7    230.2 0.03474 100   8   96.40
     0    -1   -11  7.915E+00  1.388E+00  1690.4  1157.7    682.8 0.03474 100  15  -38.26
     0    -1   -11  4.363E+00  1.557E+00  1689.5  1349.7    950.2 0.03474 100   8   96.40
     1     0   -10  8.252E+00  8.774E-01  1655.4  1222.5    857.0 0.01122 100  16   48.56
     1     0   -10  9.712E+00  8.966E-01  1655.1  1284.6    306.5 0.01122 100  18  133.61
     1     0   -10  9.854E+00  9.151E-01  1655.4  1222.5    137.0 0.01122 100  18   48.56
     0     1    10  8.554E+00  1.857E+00   804.5  1342.9    599.3 0.03394 100  15   78.88
     0     1    10  6.554E+00  1.397E+00   805.6  1155.0    314.3 0.03394  98  16 -137.66
    -1     1   -10  9.162E+00  9.547E-01  1654.1  1295.2    793.9 0.01506 100  17   13.33
    -1     1   -10  9.615E+00  1.169E+00  1654.5  1211.8    590.9 0.01506 100  16  -88.60
    -1     1   -10  1.063E+01  9.610E-01  1654.1  1295.2     73.9 0.01506 100  20   13.33
     0    -1   -10  8.640E+00  1.342E+00  1645.6  1346.8    236.7 0.03368 100  17   99.82
     0    -1   -10  1.107E+01  1.451E+00  1646.6  1160.2    676.9 0.03368 100  21  -41.04
     0    -1   -10  6.736E+00  1.423E+00  1645.6  1346.8    956.7 0.03368 100  15   99.82
     1    -1    10  6.747E+00  1.086E+00   796.6  1292.2    439.6 0.01565  86  15  163.81
     1     0    -9  2.688E+01  1.487E+00  1611.5  1287.7    335.5 0.01240 100  38  148.22
     1     0    -9  2.962E+01  1.624E+00  1611.9  1218.9    850.9 0.01240 100  41   45.57
     1     0    -9  2.688E+01  1.508E+00  1611.9  1218.9    130.9 0.01240 100  39   45.57
     0     1     9  2.267E+01  2.072E+00   848.0  1339.8    605.3 0.03265  99  29   75.65
     0     1     9  2.420E+01  1.915E+00   849.0  1158.6    308.9 0.03265  94  34 -135.18
    -1     1    -9  2.557E+01  1.526E+00  1610.6  1296.6    797.8 0.01561 100  36   14.99
    -1     1    -9  2.766E+01  1.578E+00  1610.6  1296.6     77.8 0.01561 100  39   14.99
    -1     1    -9  2.270E+01  1.676E+00  1611.0  1210.0    568.2 0.01561  99  34 -100.24
     0    -1    -9  2.564E+01  1.911E+00  1602.2  1343.3    962.9 0.03245  97  42  103.14
     0    -1    -9  2.896E+01  2.019E+00  1603.1  1163.1    671.2 0.03245  99  39  -43.60
     0    -1    -9  2.742E+01  1.953E+00  1602.2  1343.3    242.9 0.03245  98  43  103.14
     1    -1     9  2.485E+01  1.576E+00   840.0  1293.6    442.8 0.01603  99  31  162.51
     1     0    -8  2.989E+00  7.456E-01  1568.6  1216.4    847.6 0.01318 100   9   44.01
     1     0    -8  3.628E+00  7.171E-01  1568.6  1216.4    127.6 0.01318 100  10   44.01
     1     0    -8  4.230E+00  7.260E-01  1568.3  1289.7    363.4 0.01317  99  12  162.29
     0     1     8  3.934E+00  1.513E+00   891.1  1336.2    611.0 0.03123 100  10   72.49
    -1     1    -8  4.892E+00  8.264E-01  1567.3  1297.2    799.9 0.01590 100  12   15.65
    -1     1    -8  4.150E+00  1.029E+00  1567.8  1208.8    545.9 0.01590  97  10 -111.81
    -1     1    -8  3.935E+00  7.826E-01  1567.3  1297.2     79.9 0.01590 100  12   15.65
     0    -1    -8  1.935E+00  1.097E+00  1558.9  1339.5    248.8 0.03109 100   7  106.38
     0    -1    -8  5.126E+00  1.218E+00  1559.8  1166.5    665.9 0.03109 100  12  -45.92
     0    -1    -8  3.328E+00  1.098E+00  1558.9  1339.5    968.8 0.03109 100   9  106.38
     1    -1     8  3.836E+00  9.076E-01   883.2  1294.3    444.3 0.01620  99  10  162.17
     1     0    -7  6.239E+01  2.969E+00  1525.2  1291.0    390.4 0.01373  99  51  175.89
     1     0    -7  6.195E+01  2.929E+00  1525.6  1214.6    126.5 0.01373 100  54   43.59
     1     0    -7  5.708E+01  2.733E+00  1525.6  1214.6    846.5 0.01373 100  53   43.59
     0     1     7  6.374E+01  3.540E+00   934.1  1332.4    616.4 0.02972 100  47   69.39
    -1     1    -7  6.778E+01  3.217E+00  1524.3  1297.5     80.3 0.01605 100  51   15.33
    -1     1    -7  6.419E+01  3.142E+00  1524.8  1208.2    523.8 0.01605  98  51 -123.35
    -1     1    -7  5.949E+01  2.876E+00  1524.3  1297.5    800.3 0.01605 100  50   15.33
     0    -1    -7  5.804E+01  3.032E+00  1516.0  1335.3    974.4 0.02961 100  52  109.58
     0    -1    -7  6.280E+01  3.279E+00  1516.8  1170.3    661.0 0.02961 100  47  -47.93
     0    -1    -7  6.604E+01  3.388E+00  1516.0  1335.3    254.4 0.02961 100  52  109.58
     1    -1     7  6.118E+01  3.012E+00   926.1  1294.8    444.1 0.01624 100  45  162.77
     0     1     6  9.599E+02  4.208E+01   976.8  1328.3    621.4 0.02813  95  50   66.28
    -1     0     6  8.896E+02  3.885E+01   968.0  1289.7    779.7 0.01431  84  54  -10.73
    -1     0     6  9.272E+02  4.048E+01   968.0  1289.7     59.7 0.01431  84  54  -10.73
     0    -1    -6  8.731E+02  3.827E+01  1473.2  1330.8    979.7 0.02806  82  48  112.78
     0    -1    -6  9.740E+02  4.268E+01  1473.2  1330.8    259.7 0.02806  78  50  112.78
     1    -1     6  8.982E+02  3.920E+01   968.9  1295.1    442.2 0.01623  99  46  164.34
     1     0    -5  7.267E+02  3.170E+01  1439.8  1293.1    439.9 0.01459  99  44 -159.00
     1     0    -5  6.993E+02  3.052E+01  1440.2  1211.6    850.0 0.01459 100  48   45.65
     1     0    -5  7.440E+02  3.245E+01  1440.2  1211.6    130.0 0.01459 100  49   45.65
     0     1     5  8.044E+02  3.528E+01  1019.4  1324.0    626.1 0.02648 100  50   63.08
    -1     1    -5  7.368E+02  3.215E+01  1438.9  1297.5    796.1 0.01618 100  48   11.68
    -1     1    -5  7.618E+02  3.323E+01  1438.9  1297.5     76.1 0.01618 100  47   11.68
    -1     1    -5  7.140E+02  3.115E+01  1439.4  1207.2    481.4 0.01618 100  40 -146.12
    -1     0     5  7.154E+02  3.123E+01  1010.6  1291.0    802.9 0.01467  99  47  -22.51
    -1     0     5  7.426E+02  3.241E+01  1010.6  1291.0     82.9 0.01467  98  46  -22.51
     0    -1    -5  7.126E+02  3.121E+01  1431.4  1178.5    652.4 0.02644 100  43  -50.70
     0    -1    -5  8.029E+02  3.514E+01  1430.6  1326.1    264.6 0.02644 100  44  116.09
     0    -1    -5  7.692E+02  3.367E+01  1430.6  1326.1    984.6 0.02644 100  44  116.09
     1    -1     5  7.617E+02  3.324E+01  1011.4  1295.4    438.8 0.01625  99  47  166.96
     1     0    -4  5.125E+02  2.240E+01  1397.3  1294.2    461.6 0.01507 100  38 -147.99
     1     0    -4  5.444E+02  2.379E+01  1397.8  1210.0    134.2 0.01507 100  41   47.92
     1     0    -4  5.139E+02  2.247E+01  1397.8  1210.0    854.2 0.01507 100  41   47.92
     0     1     4  5.782E+02  2.545E+01  1061.8  1319.6    630.4 0.02479 100  41   59.52
    -1     1    -4  5.429E+02  2.373E+01  1396.9  1206.6    461.9 0.01631 100  35 -157.20
    -1     1    -4  5.525E+02  2.415E+01  1396.4  1297.7     71.7 0.01631 100  40    8.16
    -1     1    -4  5.362E+02  2.344E+01  1396.4  1297.7    791.7 0.01631 100  41    8.16
    -1     0     4  5.318E+02  2.325E+01  1053.0  1292.5    103.9 0.01511 100  40  -33.19
    -1     0     4  5.098E+02  2.230E+01  1053.0  1292.5    823.9 0.01511 100  40  -33.19
     0    -1    -4  5.415E+02  2.380E+01  1388.2  1321.3    989.1 0.02477 100  40  119.76
     0    -1    -4  5.511E+02  2.421E+01  1388.2  1321.3    269.1 0.02477 100  40  119.76
     0    -1    -4  5.088E+02  2.238E+01  1388.9  1182.9    648.9 0.02477  96  41  -51.00
     1    -1     4  5.529E+02  2.417E+01  1053.8  1296.0    433.8 0.01635  99  40  170.74
     1     0    -3  5.047E+02  2.205E+01  1355.0  1295.6    480.5 0.01562 100  38 -138.38
     1     0    -3  5.473E+02  2.391E+01  1355.4  1208.2    139.7 0.01562 100  39   50.82
     1     0    -3  5.302E+02  2.318E+01  1355.4  1208.2    859.7 0.01562 100  39   50.82
     0     1     3  5.331E+02  2.343E+01  1104.2  1315.1    634.1 0.02309 100  39   54.94
    -1     1    -3  5.332E+02  2.330E+01  1354.6  1205.7    444.0 0.01654 100  36 -168.14
    -1     1    -3  5.382E+02  2.352E+01  1354.1  1298.1    785.8 0.01653  99  40    3.22
    -1     1    -3  5.332E+02  2.330E+01  1354.1  1298.1     65.8 0.01653  99  39    3.22
    -1     0     3  5.302E+02  2.317E+01  1095.3  1294.2    842.2 0.01563 100  38  -42.51
    -1     0     3  5.094E+02  2.227E+01  1095.3  1294.2    122.2 0.01563 100  39  -42.51
     0    -1    -3  5.627E+02  2.468E+01  1345.9  1316.4    273.1 0.02307 100  42  124.46
     0    -1    -3  6.051E+02  2.654E+01  1345.9  1316.4    993.1 0.02307 100  43  124.46
     0    -1    -3  5.171E+02  2.270E+01  1346.6  1187.3    646.0 0.02308 100  40  -49.70
     1    -1     3  5.369E+02  2.346E+01  1096.2  1296.8    427.4 0.01656  99  40  175.95
     1     0    -2  1.519E+02  6.801E+00  1312.7  1297.3    496.6 0.01630 100  33 -130.56
     1     0    -2  1.665E+02  7.440E+00  1313.2  1206.1    866.5 0.01630 100  34   53.93
     1     0    -2  1.465E+02  6.575E+00  1313.2  1206.1    146.5 0.01630 100  34   53.93
     0     1     2  1.591E+02  7.224E+00  1146.4  1310.6    637.2 0.02136 100  36   46.83
    -1     1    -2  1.431E+02  6.414E+00  1311.8  1298.9     58.6 0.01689 100  39   -3.68
    -1     1    -2  1.661E+02  7.414E+00  1311.8  1298.9    778.6 0.01689 100  39   -3.68
    -1     1    -2  1.513E+02  6.760E+00  1312.3  1204.4    428.1 0.01689 100  34 -179.38
    -1     0     2  1.445E+02  6.496E+00  1137.5  1296.3    137.7 0.01630 100  34  -50.05
    -1     0     2  1.655E+02  7.401E+00  1137.5  1296.3    857.7 0.01630  99  34  -50.05
     0    -1    -2  1.789E+02 -8.071E+00  1303.6  1311.4    996.5 0.02136 100  38  132.71
     0    -1    -2  1.546E+02  6.991E+00  1304.3  1191.9    643.9 0.02136 100  37  -44.17
     0    -1    -2  1.399E+02  6.354E+00  1303.6  1311.4    276.5 0.02136 100  38  132.71
     1    -1     2  1.514E+02  6.784E+00  1138.4  1298.0    419.6 0.01690 100  37 -176.91
     1     0     2  6.373E+02  2.787E+01  1144.0  1307.2    534.3 0.02018 100  34  127.11
     0     1    -2  6.648E+02  2.899E+01  1315.6  1211.1    289.8 0.01452  94  34  120.74
     0     1    -2  6.452E+02  2.814E+01  1315.2  1292.3    638.8 0.01452 100  34  -64.42
    -1     1     2  6.648E+02  2.905E+01  1143.1  1305.9    740.7 0.01972  99  41   -2.09
    -1     1     2  6.168E+02  2.695E+01  1143.1  1305.9     20.7 0.01972  98  41   -2.09
    -1     0    -2  6.313E+02  2.760E+01  1306.7  1195.2    541.4 0.02018  98  32 -124.21
    -1     0    -2  6.151E+02  2.689E+01  1306.1  1308.1    893.5 0.02018 100  34   52.39
    -1     0    -2  5.935E+02  2.594E+01  1306.1  1308.1    173.5 0.02018 100  33   52.39
     0    -1     2  6.757E+02  2.948E+01  1135.1  1291.4    280.0 0.01453  95  35 -116.26
     1    -1    -2  6.226E+02  2.721E+01  1307.0  1306.8    379.8 0.01971  98  39 -178.42
     1    -1    -2  6.108E+02  2.668E+01  1307.6  1196.5     27.9 0.01971 100  38    5.09
     1    -1    -2  6.408E+02  2.800E+01  1307.6  1196.5    747.9 0.01971 100  38    5.09
     1     0     3  1.067E+03  4.649E+01  1101.8  1310.4    538.4 0.02140 100  38  118.95
     0     1    -3  1.126E+03  4.894E+01  1357.8  1216.2    297.8 0.01277 100  37  124.87
     0     1    -3  1.129E+03  4.911E+01  1357.4  1287.6    634.3 0.01277 100  35  -66.55
    -1     1     3  1.052E+03  4.581E+01  1100.9  1308.5    730.0 0.02073 100  42    6.57
    -1     1     3  1.109E+03  4.828E+01  1100.9  1308.5     10.0 0.02073 100  42    6.57
    -1     0    -3  1.080E+03  4.705E+01  1348.3  1311.7    177.2 0.02139 100  39   60.41
    -1     0    -3  1.097E+03  4.782E+01  1348.9  1192.1    551.2 0.02139 100  35 -113.18
    -1     0    -3  1.020E+03  4.443E+01  1348.3  1311.7    897.2 0.02139 100  39   60.41
     0    -1     3  9.359E+02  4.077E+01  1092.9  1286.3    276.3 0.01280  84  42 -114.53
     0    -1     3  9.758E+02  4.253E+01  1092.9  1286.3    996.3 0.01280  80  43 -114.53
     1    -1    -3  1.046E+03  4.555E+01  1349.8  1193.9    743.2 0.02072 100  40   -0.57
     1    -1    -3  1.058E+03  4.608E+01  1349.2  1309.8    368.7 0.02072 100  42  172.77
     1    -1    -3  1.074E+03  4.677E+01  1349.8  1193.9     23.2 0.02072 100  40   -0.57
     1     0     4  1.294E+03  5.638E+01  1059.5  1313.6    540.8 0.02266  99  49  115.22
     0     1    -4  1.327E+03  5.771E+01  1400.1  1221.6    310.6 0.01095  97  42  131.64
     0     1    -4  1.404E+03  6.107E+01  1399.8  1282.7    625.9 0.01095  99  40  -70.40
    -1     1     4  1.268E+03  5.519E+01  1058.6  1311.2    719.1 0.02181  99  47   13.99
    -1     0    -4  1.233E+03  5.368E+01  1390.6  1315.4    899.3 0.02263  99  45   64.00
    -1     0    -4  1.395E+03  6.078E+01  1391.3  1188.8    561.1 0.02263 100  41 -105.76
    -1     0    -4  1.254E+03  5.461E+01  1390.6  1315.4    179.3 0.02263  98  45   64.00
     1    -1    -4  1.244E+03  5.413E+01  1392.2  1191.2     20.1 0.02178 100  45   -4.11
     1    -1    -4  1.250E+03  5.444E+01  1391.5  1313.0    357.5 0.02178  99  44  165.19
     1    -1    -4  1.284E+03  5.588E+01  1392.2  1191.2    740.1 0.02178 100  45   -4.11
     1     0     5  3.503E+02  1.555E+01  1017.0  1316.9    541.9 0.02395  98  52  113.36
     0     1    -5  3.419E+02  1.500E+01  1442.3  1277.2    611.3 0.00891  98  38  -77.43
     0     1    -5  3.300E+02  1.448E+01  1442.6  1227.5    331.3 0.00891 100  44  142.34
    -1     1     5  3.460E+02  1.529E+01  1016.2  1314.1    708.2 0.02293 100  48   20.74
    -1     0    -5  3.561E+02  1.574E+01  1433.1  1319.1    900.1 0.02390  99  50   65.72
    -1     0    -5  3.568E+02  1.584E+01  1433.8  1185.6    570.9 0.02390  99  44  -99.52
    -1     0    -5  3.420E+02  1.513E+01  1433.1  1319.1    180.1 0.02390  98  49   65.72
     1    -1    -5  3.198E+02  1.414E+01  1434.6  1188.4     18.5 0.02288 100  47   -6.24
     1    -1    -5  3.381E+02  1.495E+01  1434.0  1316.2    346.3 0.02288 100  48  158.29
     1    -1    -5  3.504E+02  1.548E+01  1434.6  1188.4    738.5 0.02288 100  46   -6.24
     1     0     6  1.017E+02  4.910E+00   974.5  1320.2    541.8 0.02523  98  58  112.59
     0     1    -6  1.080E+02  4.841E+00  1485.1  1235.0    367.2 0.00633  89  48  160.60
    -1     1     6  9.293E+01  4.425E+00   973.6  1316.9    697.2 0.02406 100  53   27.10
     1     0     7  6.966E+00  1.377E+00   931.7  1323.3    540.7 0.02648  99  14  112.59
    -1     1     7  1.018E+01  1.190E+00   930.8  1319.7    686.3 0.02517 100  22   33.19
    -1     0    -7  1.171E+01  1.243E+00  1518.4  1326.2    178.5 0.02636  99  28   66.25
    -1     0    -7  1.010E+01  1.234E+00  1518.4  1326.2    898.5 0.02636  99  24   66.25
    -1     0    -7  1.017E+01  1.315E+00  1519.2  1179.4    590.7 0.02636 100  22  -88.38
     1    -1    -7  9.595E+00  1.055E+00  1520.1  1183.0     18.8 0.02505 100  23   -7.67
     1    -1    -7  9.615E+00  1.098E+00  1520.1  1183.0    738.8 0.02505 100  23   -7.67
     1    -1    -7  1.137E+01  1.126E+00  1519.3  1322.6    324.0 0.02505  98  25  145.59
     1     0     8  3.607E+02  1.610E+01   888.8  1326.3    538.8 0.02768 100  64  113.18
    -1     1     8  3.853E+02  1.713E+01   887.9  1322.3    675.5 0.02623 100  53   39.11
    -1     0    -8  3.329E+02  1.483E+01  1562.2  1176.5    600.5 0.02751  98  52  -83.10
    -1     0    -8  3.431E+02  1.524E+01  1561.4  1329.5    896.3 0.02751  99  67   65.55
    -1     0    -8  3.382E+02  1.501E+01  1561.4  1329.5    176.3 0.02751 100  67   65.55
     1    -1    -8  3.527E+02  1.563E+01  1563.1  1180.6    740.5 0.02606 100  59   -7.35
     1    -1    -8  3.641E+02  1.614E+01  1562.3  1325.5    312.9 0.02605 100  58  139.55
     1    -1    -8  3.363E+02  1.490E+01  1563.1  1180.6     20.5 0.02606 100  60   -7.35
     1     0     9  1.043E+00  1.443E+00   845.6  1329.0    536.1 0.02878 100   5  114.25
    -1     1     9  8.703E-01  1.211E+00   844.7  1324.6    664.7 0.02720  99   5   44.90
    -1     0    -9  7.574E-01  1.092E+00  1604.6  1332.5    173.4 0.02854 100   5   64.37
    -1     0    -9  8.206E-02  1.184E+00  1605.5  1174.0    610.4 0.02854 100   5  -77.90
    -1     0    -9  1.655E+00  1.123E+00  1604.6  1332.5    893.4 0.02854 100   6   64.37
     1    -1    -9  3.601E+00  9.956E-01  1606.3  1178.4    743.1 0.02695 100   9   -6.49
     1    -1    -9  2.281E+00  9.219E-01  1606.3  1178.4     23.1 0.02695 100   8   -6.49
     1    -1    -9  2.141E+00  1.035E+00  1605.6  1328.1    301.8 0.02695  96   8  133.64
     1     0    10  3.297E+02  1.483E+01   802.2  1331.3    532.6 0.02975 100  66  115.74
    -1     1    10  3.300E+02  1.480E+01   801.3  1326.5    653.9 0.02803 100  60   50.62
    -1     0   -10  3.219E+02  1.434E+01  1648.1  1335.0    169.7 0.02944 100  76   62.77
    -1     0   -10  3.185E+02  1.424E+01  1648.1  1335.0    889.7 0.02944 100  75   62.77
    -1     0   -10  3.301E+02  1.479E+01  1649.0  1171.9    620.3 0.02944 100  59  -72.74
     1    -1   -10  3.281E+02  1.457E+01  1649.9  1176.7     26.4 0.02771 100  68   -5.13
     1    -1   -10  3.228E+02  1.437E+01  1649.9  1176.7    746.4 0.02771 100  67   -5.13
     1    -1   -10  3.309E+02  1.475E+01  1649.1  1330.2    290.8 0.02771 100  64  127.80
     1     0    11  1.419E+00  2.007E+00   758.4  1333.1    528.5 0.03056  94   6  117.61
    -1     1    11  1.543E+00  1.463E+00   757.6  1327.9    643.0 0.02870  95   6   56.31
    -1     0   -11 -6.275E-01  1.213E+00  1692.0  1337.1    165.4 0.03016  99  -7   60.79
    -1     0   -11  1.393E+00  1.359E+00  1692.8  1170.4    630.3 0.03016  96   6  -67.58
    -1     0   -11  2.332E+00  1.327E+00  1692.0  1337.1    885.4 0.03016 100   6   60.79
     1    -1   -11  3.186E-01  9.687E-01  1693.7  1175.6     30.5 0.02827 100   7   -3.34
     1    -1   -11 -5.560E-01  1.091E+00  1693.7  1175.6    750.5 0.02827 100  -7   -3.34
     1    -1   -11  6.116E-01  1.180E+00  1692.9  1331.9    279.6 0.02827 100   6  121.98
     1     0    12  1.629E+01  2.322E+00   714.4  1334.3    523.8 0.03116 100  17  119.84
    -1     1    12  2.320E+01  2.361E+00   713.5  1328.7    632.0 0.02914  99  24   62.03
    -1     0   -12  2.000E+01  1.854E+00  1737.0  1169.5    640.5 0.03065  98  26  -62.36
    -1     0   -12  9.449E+00 -1.582E+00  1736.1  1338.4    160.4 0.03065  98  19   58.44
    -1     0   -12  1.896E+01  1.961E+00  1736.1  1338.4    880.4 0.03065  99  27   58.44
     1    -1   -12  1.545E+01  1.494E+00  1737.9  1175.2    755.4 0.02859 100  25   -1.11
     1    -1   -12  2.118E+01  1.893E+00  1737.1  1332.8    988.4 0.02859 100  27  116.13
     1    -1   -12  1.341E+01 -1.535E+00  1737.1  1332.8    268.4 0.02859 100  23  116.13
     1    -1   -12  1.212E+01 -1.286E+00  1737.9  1175.2     35.4 0.02859 100  21   -1.11
     1     0    13  8.779E+00  2.474E+00   670.0  1334.7    518.4 0.03149  99  10  122.42
    -1     1    13  1.296E+01  2.218E+00   669.1  1328.7    620.8 0.02930  98  14   67.81
    -1     0   -13  1.283E+01  1.576E+00  1781.5  1169.4    650.9 0.03084 100  20  -57.05
    -1     0   -13  1.142E+01  1.801E+00  1780.7  1339.0    874.8 0.03084  98  17   55.72
    -1     0   -13  1.176E+01  1.705E+00  1780.7  1339.0    154.8 0.03084  99  15   55.72
     1    -1   -13  1.283E+01  1.599E+00  1781.6  1332.8    976.9 0.02860 100  18  110.19
     1    -1   -13  1.236E+01  1.475E+00  1782.4  1175.6    761.1 0.02860  93  17    1.55
     1    -1   -13  1.093E+01  1.552E+00  1781.6  1332.8    256.9 0.02860 100  18  110.19
     1    -1   -13  1.138E+01  1.387E+00  1782.4  1175.6     41.1 0.02860  92  16    1.55
     1     0    14  8.891E+00  2.819E+00   625.2  1334.2    512.3 0.03149  96  10  125.38
    -1     1    14  6.569E+00  2.208E+00   624.3  1327.6    609.3 0.02909 100   7   73.74
    -1     0   -14  7.721E+00  1.822E+00  1825.6  1338.5    868.3 0.03067 100  10   52.61
    -1     0   -14  1.060E+01  1.599E+00  1826.5  1170.4    661.6 0.03067  99  13  -51.58
    -1     0   -14  4.319E+00  1.595E+00  1825.6  1338.5    148.3 0.03067 100   9   52.61
     1    -1   -14  9.438E+00  1.454E+00  1827.3  1177.2    767.7 0.02820  91  15    4.69
     1    -1   -14  6.227E+00  1.556E+00  1826.6  1331.7    965.0 0.02820  95  10  104.08
     1    -1   -14  6.804E+00  1.324E+00  1827.3  1177.2     47.7 0.02820  91  10    4.69
     1    -1   -14  5.955E+00  1.454E+00  1826.6  1331.7    245.0 0.02820  97  10  104.08
     1     0    15  6.124E+00  2.748E+00   579.9  1332.5    505.5 0.03107 100   8  128.74
    -1     1    15  9.285E+00  2.616E+00   579.1  1325.2    597.3 0.02841 100   8   79.89
    -1     0   -15  5.999E+00  1.488E+00  1871.8  1172.7    672.9 0.03003 100  10  -45.87
    -1     0   -15  4.946E+00  1.611E+00  1871.0  1336.7    861.1 0.03003 100  10   49.05
    -1     0   -15  8.809E+00  1.644E+00  1871.0  1336.7    141.1 0.03003 100  12   49.05
     1    -1   -15  4.945E+00  1.358E+00  1872.7  1180.2    775.3 0.02728 100   9    8.36
     1    -1   -15  3.996E+00  1.783E+00  1872.0  1329.2    952.5 0.02727 100   7   97.68
     1    -1   -15  4.864E+00  1.575E+00  1872.0  1329.2    232.5 0.02727 100   9   97.68
     1    -1   -15  5.992E+00  1.305E+00  1872.7  1180.2     55.3 0.02728 100  11    8.36
     1     0    16  6.669E+00  2.763E+00   534.3  1329.3    497.7 0.03011 100   6  132.57
    -1     1    16 -6.831E-01  2.956E+00   533.4  1321.2    584.5 0.02712  96  -5   86.41
    -1     0   -16 -4.131E-01  1.500E+00  1916.9  1333.2    132.8 0.02878  95  -5   44.96
    -1     0   -16  1.536E+00  1.367E+00  1917.7  1176.6    684.8 0.02879 100   7  -39.80
    -1     0   -16  5.353E+00  1.712E+00  1916.9  1333.2    852.8 0.02878  95   7   44.96
     1    -1   -16  4.191E+00  1.891E+00  1917.9  1324.7    219.1 0.02564  99   6   90.84
     1    -1   -16  1.695E+00  1.311E+00  1918.6  1185.2    784.2 0.02564 100   6   12.71
     1    -1   -16  2.786E+00  2.186E+00  1917.9  1324.7    939.1 0.02564 100   6   90.84
     1    -1   -16  1.976E+00  1.222E+00  1918.6  1185.2     64.2 0.02564 100   6   12.71
    -1     0   -17  4.576E+00  1.739E+00  1963.3  1327.5    843.2 0.02670 100   7   40.17
    -1     0   -17  2.964E+00  1.390E+00  1964.0  1182.8    697.9 0.02670  96   7  -33.19
    -1     0   -17  4.217E+00  1.579E+00  1963.3  1327.5    123.2 0.02670 100   9   40.17
     1    -1   -17  3.848E+00  2.159E+00  1964.3  1317.5    204.2 0.02297 100   6   83.26
     1    -1   -17  4.690E+00  1.421E+00  1964.9  1192.9     74.9 0.02297  95  11   18.00
     1    -1   -17  4.793E+00  2.245E+00  1964.3  1317.5    924.2 0.02297  99   7   83.26
     1    -1   -17  3.338E+00  1.499E+00  1964.9  1192.9    794.9 0.02297  97  10   18.00
     1     0    18  5.957E+00  2.454E+00   441.4  1316.3    478.2 0.02572  99   5  142.29
    -1     1    18  6.472E+00  2.808E+00   440.5  1305.0    554.7 0.02150 100   5  101.60
    -1     0   -18  4.377E+00  1.546E+00  2010.3  1318.5    111.5 0.02338  99   6   34.34
    -1     0   -18  1.818E+00  1.211E+00  2010.9  1192.3    712.7 0.02338 100   7  -25.68
    -1     0   -18  1.578E+00  1.648E+00  2010.3  1318.5    831.5 0.02338 100   6   34.34
     1    -1   -18  2.226E+00  1.747E+00  2011.3  1305.7    186.6 0.01864  99   5   74.27
     1    -1   -18  3.094E-01  1.297E+00  2011.8  1205.1     88.8 0.01864  96   6   24.88
     1    -1   -18  1.875E+00  1.793E+00  2011.3  1305.7    906.6 0.01864  99   6   74.27
     1    -1   -18  2.942E+00  1.429E+00  2011.8  1205.1    808.8 0.01864  96   6   24.88
     1     0    19 -9.239E-01  2.118E+00   394.1  1304.1    464.9 0.02139  90  -4  148.92
     1     1     0  1.064E+03  4.651E+01  1233.9  1338.3    579.7 0.03110 100  40  -92.98
     1    -2     0  1.128E+03  4.922E+01  1216.8  1338.3    340.4 0.03113  98  46 -154.58
    -2     1     0  1.102E+03  4.811E+01  1224.0  1338.7     99.9 0.03127 100  40  -22.89
    -2     1     0  1.139E+03  4.970E+01  1224.0  1338.7    819.9 0.03127 100  39  -22.89
    -1     2     0  1.231E+03  5.368E+01  1233.0  1338.4    700.3 0.03113  97  49  -25.71
    -1    -1     0  1.114E+03  4.860E+01  1215.9  1338.2    219.7 0.03110  99  35  -87.31
    -1    -1     0  1.211E+03  5.283E+01  1215.9  1338.2    939.7 0.03110  98  35  -87.31
     2    -1     0  1.240E+03  5.408E+01  1225.8  1338.7    459.9 0.03127 100  47 -157.39
    -2     1     1  5.929E+01 -3.067E+00  1182.8  1163.8    457.5 0.03116  79  37  149.82
    -2     1     1  1.116E+02  5.265E+00  1181.8  1338.2     93.3 0.03116 100  44  -29.51
    -2     1     1  1.260E+02  5.883E+00  1181.8  1338.2    813.3 0.03116 100  42  -29.51
     1     1    -1  1.107E+02  5.278E+00  1276.1  1334.2    576.2 0.02955 100  43  -93.99
     1     1    -1  1.128E+02  5.300E+00  1276.9  1168.8    941.2 0.02955 100  45   87.57
     1     1    -1  1.004E+02  4.748E+00  1276.9  1168.8    221.2 0.02955 100  45   87.57
     1     1     1  5.631E+01 -2.968E+00  1192.7  1159.6    946.1 0.03267  86  44   86.89
     1     1     1  1.114E+02  5.339E+00  1191.7  1342.5    582.0 0.03267 100  43  -92.69
     1     1     1  5.172E+01 -2.729E+00  1192.7  1159.6    226.1 0.03267  88  44   86.89
     1    -2    -1  1.073E+02  5.088E+00  1258.9  1342.5    336.4 0.03255 100  48 -170.38
     1    -2    -1  1.181E+02  5.509E+00  1259.9  1160.3    700.9 0.03255  99  49   10.67
     1    -2     1  1.066E+02  5.027E+00  1174.6  1334.2    343.8 0.02975 100  48 -146.86
    -2     1    -1  1.153E+02  5.392E+00  1267.1  1163.4    470.3 0.03147 100  40  173.64
    -2     1    -1  1.081E+02  5.103E+00  1266.1  1339.5    105.6 0.03147 100  39   -7.60
    -2     1    -1  1.208E+02  5.658E+00  1266.1  1339.5    825.6 0.03147 100  39   -7.60
     2    -1     1  9.362E+01 -4.556E+00  1184.5  1162.9    110.0 0.03147  81  36    6.67
     2    -1     1  2.048E+02  9.266E+00  1183.6  1339.1    465.9 0.03147 100  45 -172.71
     2    -1     1  1.087E+02 -5.239E+00  1184.5  1162.9    830.0 0.03147  77  37    6.67
    -1     2    -1  1.923E+02  8.672E+00  1275.2  1334.8    703.5 0.02975 100  47  -33.47
    -1     2    -1  2.069E+02  9.346E+00  1276.1  1168.2    348.5 0.02975  99  44  148.06
    -1     2     1  1.912E+02  8.669E+00  1190.8  1342.1    696.6 0.03255 100  44   -9.92
    -1     2     1  8.480E+01 -4.149E+00  1191.8  1159.9    340.7 0.03255  88  41  169.63
    -1    -1    -1  1.878E+02  8.549E+00  1258.0  1342.8    221.8 0.03267 100  34  -87.61
    -1    -1    -1  1.905E+02  8.720E+00  1259.0  1159.9    586.3 0.03267 100  39   93.41
    -1    -1    -1  2.057E+02  9.345E+00  1258.0  1342.8    941.8 0.03267 100  35  -87.61
    -1    -1     1  2.015E+02  9.130E+00  1173.7  1333.7    936.5 0.02956 100  38  -86.34
    -1    -1     1  1.857E+02  8.435E+00  1173.7  1333.7    216.5 0.02956 100  38  -86.34
     2    -1    -1  2.104E+02  9.516E+00  1268.9  1164.2    817.8 0.03116 100  42   30.49
     2    -1    -1  2.011E+02  9.101E+00  1268.9  1164.2     97.8 0.03116 100  42   30.49
     2    -1    -1  2.059E+02  9.308E+00  1267.9  1338.7    453.1 0.03116 100  46 -150.80
    -2     1     2  1.102E+03  4.809E+01  1140.6  1163.6    452.3 0.03116 100  46  149.26
    -2     1     2  1.085E+03  4.738E+01  1139.6  1338.0     85.9 0.03116 100  44  -28.69
    -2     1     2  1.120E+03  4.886E+01  1139.6  1338.0    805.9 0.03116 100  45  -28.69
     1     1    -2  1.030E+03  4.494E+01  1319.1  1173.3    219.8 0.02803 100  47   87.46
     1     1    -2  1.140E+03  4.979E+01  1318.3  1330.2    571.4 0.02803 100  44  -95.94
     1     1    -2  1.067E+03  4.656E+01  1319.1  1173.3    939.8 0.02803 100  46   87.46
     1     1     2  1.144E+03  4.999E+01  1150.5  1154.9    949.3 0.03425  97  44  -94.27
     1     1     2  1.136E+03  4.964E+01  1149.5  1346.7    583.4 0.03425 100  45   87.33
     1     1     2  1.082E+03  4.729E+01  1150.5  1154.9    229.3 0.03425  95  44  -94.27
     1    -2    -2  1.086E+03  4.744E+01  1301.1  1346.8    332.0 0.03400 100  46  174.03
     1    -2    -2  1.096E+03  4.786E+01  1302.1  1156.5    698.9 0.03400 100  51   -3.61
     1    -2     2  1.122E+03  4.893E+01  1132.5  1330.2    346.6 0.02841 100  45 -145.71
    -2     1    -2  1.135E+03  4.950E+01  1309.3  1162.8    477.8 0.03177 100  42 -169.74
    -2     1    -2  1.142E+03  4.982E+01  1308.3  1340.6    830.4 0.03177 100  40    7.53
    -2     1    -2  1.057E+03  4.614E+01  1308.3  1340.6    110.4 0.03177 100  40    7.53
     2    -1     2  1.121E+03  4.894E+01  1142.4  1161.9    117.2 0.03177 100  45   -9.88
     2    -1     2  1.171E+03  5.111E+01  1142.4  1161.9    837.2 0.03177 100  46   -9.88
     2    -1     2  1.206E+03  5.261E+01  1141.4  1339.7    470.9 0.03177  99  47  172.08
    -1     2    -2  1.159E+03  5.054E+01  1318.2  1172.2    354.3 0.02841 100  44  148.61
    -1     2    -2  1.108E+03  4.829E+01  1317.4  1331.2    706.0 0.02841 100  51  -34.72
    -1     2     2  1.142E+03  4.990E+01  1149.6  1155.6    338.4 0.03400 100  44 -176.03
    -1     2     2  1.095E+03  4.779E+01  1148.6  1346.0    692.5 0.03400 100  51    5.61
    -1    -1    -2  1.002E+03  4.378E+01  1300.2  1347.5    223.0 0.03425 100  37   92.31
    -1    -1    -2  1.137E+03  4.970E+01  1301.2  1155.7    589.8 0.03425 100  38  -85.37
    -1    -1    -2  1.091E+03  4.766E+01  1300.2  1347.5    943.0 0.03425 100  37   92.31
    -1    -1     2  1.014E+03  4.424E+01  1131.6  1329.2    212.0 0.02804 100  40  -84.49
    -1    -1     2  1.085E+03  4.733E+01  1131.6  1329.2    932.0 0.02804 100  41  -84.49
     2    -1    -2  1.117E+03  4.877E+01  1311.1  1164.5     92.9 0.03116 100  45   31.13
     2    -1    -2  1.173E+03  5.120E+01  1311.1  1164.5    812.9 0.03116 100  45   31.13
     2    -1    -2  1.137E+03  4.959E+01  1310.1  1338.9    445.4 0.03116 100  49 -151.70
    -2     1     3  1.507E+02  6.945E+00  1097.4  1338.0     77.6 0.03127 100  50  -24.86
    -2     1     3  1.487E+02  6.868E+00  1097.4  1338.0    797.6 0.03127 100  52  -24.86
    -2     1     3  1.513E+02  6.979E+00  1098.4  1163.1    448.0 0.03127  98  51  151.03
     1     1    -3  1.437E+02  6.616E+00  1361.4  1177.7    939.2 0.02653 100  51   87.50
     1     1    -3  1.592E+02  7.355E+00  1360.6  1326.1    565.0 0.02653 100  49  -98.86
     1     1    -3  1.384E+02  6.377E+00  1361.4  1177.7    219.2 0.02653 100  52   87.50
     1     1     3  1.362E+02  6.401E+00  1108.3  1150.2    953.0 0.03587 100  46  -95.84
     1     1     3  1.508E+02  7.100E+00  1107.2  1350.9    583.9 0.03587 100  49   87.43
     1     1     3  1.341E+02  6.295E+00  1108.3  1150.2    233.0 0.03587 100  45  -95.84
     1    -2    -3  1.454E+02  6.786E+00  1343.3  1351.1    327.2 0.03548 100  49  163.06
     1    -2    -3  1.489E+02  6.894E+00  1344.4  1152.6    697.8 0.03548 100  52  -12.73
     1    -2     3  1.468E+02  6.738E+00  1090.2  1326.3    348.8 0.02712 100  49 -146.70
    -2     1    -3  1.447E+02  6.698E+00  1350.6  1341.8    114.3 0.03215 100  46   17.73
    -2     1    -3  1.525E+02  7.029E+00  1351.5  1161.9    485.9 0.03216 100  45 -157.37
    -2     1    -3  1.540E+02  7.121E+00  1350.6  1341.8    834.3 0.03215 100  46   17.73
     2    -1     3  2.492E+02  1.121E+01  1100.1  1160.6    125.1 0.03217 100  48  -22.14
     2    -1     3  2.533E+02  1.138E+01  1099.2  1340.5    475.0 0.03217 100  49  161.79
     2    -1     3  2.489E+02  1.121E+01  1100.1  1160.6    845.1 0.03217 100  47  -22.14
    -1     2    -3  2.394E+02  1.069E+01  1359.7  1327.7    707.8 0.02711 100  50  -33.87
    -1     2    -3  2.563E+02  1.145E+01  1360.5  1176.1    361.7 0.02711 100  44  152.31
    -1     2     3  2.427E+02  1.094E+01  1106.3  1349.9    687.9 0.03549 100  53   16.50
    -1     2     3  2.499E+02  1.130E+01  1107.4  1151.3    337.1 0.03549 100  45 -166.83
    -1    -1    -3  2.570E+02  1.161E+01  1342.4  1352.2    943.3 0.03586 100  41   92.14
    -1    -1    -3  2.468E+02  1.119E+01  1343.5  1151.5    593.7 0.03586 100  39  -83.73
    -1    -1    -3  2.462E+02  1.113E+01  1342.4  1352.2    223.3 0.03586 100  39   92.14
    -1    -1     3  2.417E+02  1.083E+01  1089.4  1324.7    926.0 0.02655 100  43  -81.72
    -1    -1     3  2.441E+02  1.094E+01  1089.4  1324.7    206.0 0.02655 100  44  -81.72
     2    -1    -3  2.612E+02  1.170E+01  1352.4  1339.3    436.8 0.03125 100  50 -155.64
     2    -1    -3  2.505E+02  1.126E+01  1353.3  1164.5    808.8 0.03125 100  49   29.47
     2    -1    -3  2.575E+02  1.156E+01  1353.3  1164.5     88.8 0.03125 100  48   29.47
    -2     1     4  3.699E+02  1.645E+01  1055.1  1338.2    788.6 0.03144  97  45  -19.94
    -2     1     4  3.601E+02  1.599E+01  1056.0  1162.4    444.5 0.03144  98  46  153.13
    -2     1     4  3.864E+02  1.716E+01  1055.1  1338.2     68.6 0.03144  97  46  -19.94
     1     1    -4  3.768E+02  1.666E+01  1403.7  1182.2    939.6 0.02502 100  48   87.89
     1     1    -4  3.905E+02  1.731E+01  1403.0  1322.1    556.8 0.02502 100  45 -102.79
     1     1    -4  3.723E+02  1.646E+01  1403.7  1182.2    219.6 0.02502 100  49   87.89
     1     1     4  3.638E+02  1.623E+01  1066.0  1145.6    237.1 0.03749 100  42  -97.70
     1     1     4  3.801E+02  1.703E+01  1064.9  1355.2    583.7 0.03750 100  47   87.75
     1     1     4  3.596E+02  1.607E+01  1066.0  1145.6    957.1 0.03749 100  42  -97.70
     1    -2    -4  3.527E+02  1.572E+01  1386.7  1148.7    697.5 0.03699 100  46  -18.01
     1    -2    -4  3.948E+02  1.759E+01  1385.6  1355.5    322.1 0.03698  99  47  155.40
     1    -2     4  3.715E+02  1.646E+01  1047.9  1322.5    350.2 0.02584 100  46 -147.92
    -2     1    -4  3.663E+02  1.628E+01  1392.9  1343.3    837.2 0.03262 100  44   24.15
    -2     1    -4  3.694E+02  1.642E+01  1393.9  1160.9    494.6 0.03262 100  42 -148.07
    -2     1    -4  3.755E+02  1.666E+01  1392.9  1343.3    117.2 0.03262 100  44   24.15
     2    -1     4  6.865E+02  3.016E+01  1057.8  1159.1    853.6 0.03264 100  55  -31.34
     2    -1     4  6.729E+02  2.956E+01  1056.8  1341.5    478.3 0.03264  99  46  155.26
     2    -1     4  7.247E+02  3.182E+01  1057.8  1159.1    133.6 0.03264 100  53  -31.34
    -1     2    -4  6.919E+02  3.030E+01  1402.8  1180.0    370.8 0.02582  98  42  157.48
    -1     2    -4  6.336E+02  2.774E+01  1402.1  1324.3    708.8 0.02582 100  47  -32.83
    -1     2     4  6.781E+02  2.983E+01  1064.0  1353.8    683.0 0.03701 100  48   24.08
    -1     2     4  6.695E+02  2.948E+01  1065.1  1146.9    336.6 0.03700 100  45 -161.47
    -1    -1    -4  6.641E+02  2.922E+01  1384.7  1356.9    222.8 0.03747 100  42   91.74
    -1    -1    -4  6.618E+02  2.915E+01  1384.7  1356.9    942.8 0.03747 100  43   91.74
    -1    -1    -4  6.297E+02  2.777E+01  1385.8  1147.3    597.9 0.03747 100  38  -81.79
    -1    -1     4  7.073E+02  3.099E+01  1047.1  1320.2    198.3 0.02505 100  50  -77.98
    -1    -1     4  6.492E+02  2.847E+01  1047.1  1320.2    918.3 0.02505 100  50  -77.98
     2    -1    -4  6.703E+02  2.943E+01  1395.7  1164.3    805.6 0.03142 100  47   27.48
     2    -1    -4  6.725E+02  2.950E+01  1394.7  1340.0    427.5 0.03142  99  48 -160.67
     2    -1    -4  7.011E+02  3.076E+01  1395.7  1164.3     85.6 0.03142 100  46   27.48
    -2     1     5  4.311E+02  1.911E+01  1012.7  1338.5    778.9 0.03169 100  52  -14.54
    -2     1     5  4.067E+02  1.802E+01  1013.6  1161.6    441.9 0.03169 100  50  154.95
    -2     1     5  4.300E+02  1.905E+01  1012.7  1338.5     58.9 0.03169 100  52  -14.54
     1     1    -5  4.159E+02  1.838E+01  1445.5  1317.9    546.5 0.02347 100  49 -107.85
     1     1    -5  4.328E+02  1.909E+01  1446.2  1186.9    941.1 0.02348 100  55   88.82
     1     1    -5  4.165E+02  1.836E+01  1446.2  1186.9    221.1 0.02348 100  55   88.82
     1     1     5  4.295E+02  1.912E+01  1023.6  1140.9    961.5 0.03912  99  49  -99.78
     1     1     5  4.324E+02  1.934E+01  1022.4  1359.4    582.8 0.03912 100  54   88.31
     1     1     5  4.473E+02  1.989E+01  1023.6  1140.9    241.5 0.03912  99  48  -99.78
     1    -2    -5  4.128E+02  1.834E+01  1429.2  1144.8    697.9 0.03849 100  51  -21.01
     1    -2    -5  4.389E+02  1.952E+01  1428.1  1359.8    316.8 0.03849 100  52  149.53
     1    -2     5  4.202E+02  1.855E+01  1005.5  1318.6    350.6 0.02458 100  49 -148.75
    -2     1    -5  4.696E+02  2.081E+01  1436.4  1159.8    503.9 0.03314 100  45 -140.38
    -2     1    -5  4.082E+02  1.808E+01  1435.4  1344.9    119.3 0.03314  99  48   28.28
    -2     1    -5  4.234E+02  1.876E+01  1435.4  1344.9    839.3 0.03314  98  48   28.28
     2    -1     5  7.217E+02  3.173E+01  1015.4  1157.5    142.6 0.03318 100  58  -38.92
     2    -1     5  6.961E+02  3.062E+01  1015.4  1157.5    862.6 0.03318 100  58  -38.92
     2    -1     5  6.532E+02  2.873E+01  1014.4  1342.7    480.6 0.03318 100  50  151.02
    -1     2    -5  6.009E+02  2.633E+01  1444.6  1320.8    708.8 0.02453 100  51  -32.19
    -1     2    -5  6.540E+02  2.864E+01  1445.3  1183.9    381.9 0.02453 100  47  163.72
    -1     2     5  6.202E+02  2.737E+01  1022.7  1142.5    336.8 0.03852 100  46 -158.38
    -1     2     5  6.589E+02  2.906E+01  1021.6  1357.7    677.8 0.03852 100  50   29.87
    -1    -1    -5  6.235E+02  2.749E+01  1427.2  1361.5    221.8 0.03909  99  49   91.10
    -1    -1    -5  5.967E+02  2.636E+01  1428.3  1143.1    602.6 0.03909 100  44  -79.63
    -1    -1    -5  6.572E+02  2.898E+01  1427.2  1361.5    941.8 0.03909  99  50   91.10
    -1    -1     5  6.043E+02  2.650E+01  1004.6  1315.7    908.4 0.02354 100  51  -73.14
    -1    -1     5  6.451E+02  2.827E+01  1004.6  1315.7    188.4 0.02354 100  50  -73.14
     2    -1    -5  6.368E+02  2.799E+01  1438.1  1164.0    803.3 0.03165 100  50   25.78
     2    -1    -5  6.333E+02  2.783E+01  1437.2  1340.7    417.6 0.03165 100  50 -166.19
     2    -1    -5  6.418E+02  2.820E+01  1438.1  1164.0     83.3 0.03165  99  49   25.78
    -2     1     6  7.304E+02  3.206E+01   971.1  1160.7    440.2 0.03199  99  54  156.33
    -2     1     6  7.257E+02  3.188E+01   970.1  1339.0    768.6 0.03199 100  53   -8.86
    -2     1     6  7.510E+02  3.296E+01   970.1  1339.0     48.6 0.03199 100  53   -8.86
     1     1    -6  6.989E+02  3.060E+01  1488.1  1313.5    533.6 0.02185 100  47 -114.23
     1     1    -6  6.994E+02  3.063E+01  1488.8  1191.7    944.1 0.02185  99  59   90.43
     1     1    -6  6.871E+02  3.006E+01  1488.8  1191.7    224.1 0.02185  99  58   90.43
     1     1     6  7.072E+02  3.142E+01   979.9  1363.5    581.3 0.04073  81  62   89.12
     1    -2    -6  7.297E+02  3.213E+01  1470.7  1364.1    311.1 0.03999  98  55  144.59
     1    -2    -6  7.263E+02  3.197E+01  1471.9  1140.9    698.9 0.03999  94  56  -22.64
     1    -2     6  7.268E+02  3.182E+01   963.0  1314.7    349.9 0.02328 100  51 -149.00
     2    -1     6  8.444E+02  3.711E+01   972.9  1155.7    872.1 0.03376  99  62  -45.70
     2    -1     6  8.466E+02  3.717E+01   972.9  1155.7    152.1 0.03376  98  63  -45.70
     2    -1     6  7.870E+02  3.457E+01   971.8  1344.0    482.1 0.03376 100  51  148.24
    -1     2    -6  7.041E+02  3.080E+01  1487.2  1317.3    707.7 0.02319  99  51  -32.18
    -1     2    -6  7.613E+02  3.330E+01  1487.9  1188.0    395.3 0.02319  99  47  171.02
    -1     2     6  7.184E+02  3.177E+01   979.0  1361.6    672.3 0.04004  88  54   34.72
    -1     2     6  6.317E+02 -2.805E+01   980.2  1138.2    337.7 0.04004  78  55 -156.68
    -1    -1    -6  7.527E+02  3.319E+01  1471.0  1139.0    607.4 0.04069  93  48  -77.28
    -1    -1    -6  7.380E+02  3.253E+01  1469.8  1366.1    940.1 0.04069  96  53   90.21
    -1    -1    -6  7.296E+02  3.212E+01  1469.8  1366.1    220.1 0.04069  96  51   90.21
    -1    -1     6  7.227E+02  3.161E+01   962.1  1311.0    176.1 0.02195 100  59  -67.02
    -1    -1     6  7.190E+02  3.147E+01   962.1  1311.0    896.1 0.02195 100  59  -67.02
    -2     1     7  7.381E+01  3.787E+00   927.3  1339.5     37.7 0.03230  99  54   -2.97
    -2     1     7  6.733E+01  3.548E+00   927.3  1339.5    757.7 0.03230  99  54   -2.97
    -2     1     7  6.351E+01  3.349E+00   928.3  1159.7    439.3 0.03230  99  49  157.24
     1     1    -7  7.625E+01  3.773E+00  1531.0  1308.7    517.6 0.02007  99  48 -122.19
     1     1    -7  6.413E+01  3.214E+00  1531.6  1197.0    949.0 0.02007  97  57   92.92
     1     1    -7  6.807E+01  3.335E+00  1531.6  1197.0    229.0 0.02007  96  58   92.92
     1     1     7  7.201E+01  3.983E+00   938.4  1131.8    251.2 0.04232  99  51 -104.47
     1     1     7  6.513E+01  3.957E+00   937.1  1367.6    579.4 0.04232 100  55   90.17
     1     1     7  5.972E+01  3.432E+00   938.4  1131.8    971.2 0.04232 100  51 -104.47
     1    -2    -7  6.880E+01  3.685E+00  1513.5  1368.3    305.2 0.04146 100  57  140.18
     1    -2    -7  6.694E+01  3.566E+00  1514.7  1137.2    700.5 0.04146 100  57  -23.34
     1    -2     7  6.805E+01  3.366E+00   920.2  1310.5    348.0 0.02191 100  52 -148.51
    -2     1    -7  7.055E+01  3.747E+00  1521.8  1157.4    523.6 0.03426 100  55 -127.03
    -2     1    -7  6.223E+01  3.275E+00  1520.8  1348.2    841.0 0.03426 100  53   32.62
    -2     1    -7  7.057E+01  3.596E+00  1520.8  1348.2    121.0 0.03426 100  57   32.62
     2    -1     7  4.272E+01  2.717E+00   929.1  1345.3    482.8 0.03435 100  45  146.46
     2    -1     7  4.743E+01  2.783E+00   930.1  1154.0    161.9 0.03435 100  61  -52.05
     2    -1     7  4.248E+01  2.654E+00   930.1  1154.0    881.9 0.03435 100  56  -52.05
    -1     2    -7  4.245E+01  2.256E+00  1530.1  1313.4    705.2 0.02176  98  52  -32.93
    -1     2    -7  4.981E+01  2.575E+00  1530.7  1192.3    411.3 0.02176 100  46  179.53
    -1     2     7  4.138E+01  2.603E+00   937.5  1134.0    339.1 0.04154 100  45 -155.90
    -1     2     7  4.324E+01  2.843E+00   936.2  1365.4    666.6 0.04154 100  45   39.06
    -1    -1    -7  4.149E+01  2.708E+00  1512.6  1370.5    938.0 0.04225 100  53   89.09
    -1    -1    -7  4.767E+01  2.978E+00  1513.8  1135.0    612.6 0.04225 100  47  -74.79
    -1    -1    -7  4.925E+01  2.949E+00  1512.6  1370.5    218.0 0.04225 100  55   89.09
    -1    -1     7  5.113E+01  2.669E+00   919.4  1305.9    160.7 0.02023  99  54  -59.37
    -1    -1     7  4.342E+01  2.412E+00   919.4  1305.9    880.7 0.02023 100  51  -59.37
     2    -1    -7  4.746E+01  2.683E+00  1522.6  1342.5    395.8 0.03220  99  52 -178.01
     2    -1    -7  5.038E+01  2.784E+00  1523.6  1163.1     81.1 0.03220  98  52   23.74
     2    -1    -7  4.018E+01  2.416E+00  1523.6  1163.1    801.1 0.03220  98  49   23.74
    -2     1     8  2.184E+01  1.702E+00   885.4  1158.8    439.2 0.03261 100  35  157.67
    -2     1     8  2.324E+01  1.748E+00   884.4  1340.0     26.4 0.03261 100  35    3.10
    -2     1     8  2.315E+01  1.796E+00   884.4  1340.0    746.4 0.03261  99  37    3.10
     1     1    -8  2.195E+01  1.578E+00  1574.0  1303.2    497.7 0.01803  99  29 -132.14
     1     1    -8  2.012E+01  1.399E+00  1574.6  1203.0    236.2 0.01803 100  37   96.62
     1     1    -8  2.084E+01  1.458E+00  1574.6  1203.0    956.2 0.01803 100  37   96.62
     1     1     8  2.461E+01  2.284E+00   895.5  1127.4    256.5 0.04387 100  34 -107.03
     1     1     8  1.805E+01  2.484E+00   894.2  1371.5    576.9 0.04388 100  26   91.43
     1     1     8  1.860E+01  1.997E+00   895.5  1127.4    976.5 0.04387 100  29 -107.03
     1    -2    -8  2.231E+01  1.816E+00  1557.7  1133.7    702.6 0.04289  99  39  -23.40
     1    -2    -8  2.443E+01  1.958E+00  1556.4  1372.3    299.1 0.04288  96  43  136.05
     1    -2     8  2.105E+01  1.464E+00   877.3  1306.0    344.4 0.02039  99  33 -147.16
    -2     1    -8  2.291E+01  1.781E+00  1563.8  1349.8    840.7 0.03480 100  40   33.51
    -2     1    -8  2.465E+01  1.981E+00  1564.8  1156.3    534.1 0.03480 100  36 -120.77
    -2     1    -8  2.058E+01  1.663E+00  1563.8  1349.8    120.7 0.03480 100  39   33.51
     2    -1     8  1.611E+01  1.637E+00   887.2  1152.3    172.1 0.03493 100  34  -58.20
     2    -1     8  1.336E+01  1.780E+00   886.1  1346.5    482.7 0.03493 100  24  145.46
     2    -1     8  1.412E+01  1.670E+00   887.2  1152.3    892.1 0.03493 100  33  -58.20
    -1     2    -8  1.417E+01  1.173E+00  1573.1  1309.1    701.0 0.02015  98  30  -34.61
    -1     2    -8  1.698E+01  1.299E+00  1573.7  1197.1    430.2 0.02015 100  27 -170.55
    -1     2     8  1.319E+01  1.640E+00   894.6  1129.9    341.1 0.04299  98  24 -155.77
    -1     2     8  1.552E+01  1.934E+00   893.3  1369.0    660.7 0.04300  97  24   43.11
    -1    -1    -8  1.711E+01  1.963E+00  1555.5  1374.8    935.4 0.04376 100  29   87.75
    -1    -1    -8  1.536E+01  1.881E+00  1556.8  1131.2    618.0 0.04377 100  26  -72.16
    -1    -1    -8  1.708E+01  1.889E+00  1555.5  1374.8    215.4 0.04376 100  30   87.75
    -1    -1     8  1.888E+01  1.401E+00   876.4  1300.2    141.6 0.01831 100  31  -49.83
    -1    -1     8  1.800E+01  1.368E+00   876.4  1300.2    861.6 0.01831 100  30  -49.83
     2    -1    -8  1.681E+01  1.550E+00  1565.7  1343.3    384.2 0.03246 100  29  175.80
     2    -1    -8  1.722E+01  1.545E+00  1566.6  1162.8     81.3 0.03246  98  30   23.43
     2    -1    -8  1.700E+01  1.552E+00  1566.6  1162.8    801.3 0.03246  98  30   23.43
    -2     1     9  2.863E+01  2.058E+00   842.2  1158.0    439.9 0.03286 100  36  157.63
    -2     1     9  2.972E+01  2.081E+00   841.2  1340.3    734.6 0.03286 100  38    9.33
    -2     1     9  3.352E+01  2.174E+00   841.2  1340.3     14.6 0.03286 100  41    9.33
     1     1    -9  2.651E+01  1.602E+00  1617.8  1210.2    246.9 0.01554  98  41  102.05
     1     1    -9  2.496E+01  1.554E+00  1617.8  1210.2    966.9 0.01554  96  39  102.05
     1     1    -9  3.465E+01  1.960E+00  1617.4  1296.4    472.5 0.01554 100  37 -144.74
     1     1     9  2.529E+01  2.512E+00   852.4  1123.3    981.9 0.04536  99  30 -109.71
     1     1     9  2.440E+01  2.995E+00   851.0  1375.1    574.0 0.04536 100  31   92.90
     1     1     9  2.937E+01  2.595E+00   852.4  1123.3    261.9 0.04536 100  34 -109.71
     1    -2    -9  3.015E+01  2.168E+00  1600.9  1130.3    705.2 0.04425 100  41  -22.95
     1    -2    -9  3.076E+01  2.260E+00  1599.7  1376.1    292.9 0.04424 100  45  132.09
     1    -2     9  2.771E+01  1.678E+00   834.1  1300.7    338.9 0.01862 100  37 -144.73
    -2     1    -9  2.739E+01  2.031E+00  1607.1  1351.2    839.6 0.03528  99  39   33.78
    -2     1    -9  3.051E+01  2.064E+00  1607.1  1351.2    119.6 0.03528 100  47   33.78
    -2     1    -9  2.762E+01  2.191E+00  1608.1  1155.4    544.8 0.03528 100  42 -114.62
     2    -1     9  3.096E+01  2.311E+00   844.0  1150.8    902.6 0.03547 100  44  -64.25
     2    -1     9  3.714E+01  2.671E+00   842.9  1347.5    481.8 0.03547 100  38  145.09
     2    -1     9  4.113E+01  2.657E+00   844.0  1150.8    182.6 0.03547 100  47  -64.25
    -1     2    -9  3.729E+01  2.028E+00  1616.4  1303.9    694.6 0.01825 100  44  -37.45
    -1     2    -9  4.553E+01 -2.430E+00  1617.0  1202.7    452.6 0.01825  98  42 -158.93
    -1     2     9  3.847E+01  2.655E+00   851.5  1126.0    343.5 0.04439  99  42 -156.14
    -1     2     9  3.768E+01  2.806E+00   850.1  1372.4    654.6 0.04440 100  42   47.01
    -1    -1    -9  3.430E+01  2.710E+00  1598.8  1378.8    932.3 0.04521 100  46   86.21
    -1    -1    -9  4.283E+01  2.913E+00  1600.1  1127.6    623.6 0.04522 100  46  -69.40
    -1    -1    -9  3.772E+01  2.721E+00  1598.8  1378.8    212.3 0.04521 100  52   86.21
    -1    -1     9  3.754E+01  2.022E+00   833.3  1293.4    117.6 0.01598  98  42  -37.81
    -1    -1     9  3.524E+01  1.956E+00   833.3  1293.4    837.6 0.01598  99  41  -37.81
     2    -1    -9  3.584E+01  2.256E+00  1609.9  1162.7    802.3 0.03265  98  44   23.59
     2    -1    -9  3.929E+01  2.369E+00  1609.9  1162.7     82.3 0.03265  98  45   23.59
     2    -1    -9  4.106E+01  2.500E+00  1608.9  1343.9    372.2 0.03265 100  47  169.44
    -2     1    10  1.088E+01  1.502E+00   797.7  1340.3    722.4 0.03303  99  19   15.72
    -2     1    10  1.086E+01  1.451E+00   798.8  1157.5    441.5 0.03302  98  18  157.15
    -2     1    10  1.345E+01  1.601E+00   797.7  1340.3      2.4 0.03303  76  23   15.72
     1     1   -10  9.934E+00  9.948E-01  1661.3  1219.8    263.6 0.01219 100  18  110.45
     1     1   -10  9.623E+00  9.870E-01  1661.3  1219.8    983.6 0.01219  99  19  110.45
     1     1   -10  1.188E+01  1.037E+00  1661.0  1287.3    439.4 0.01219  97  18 -161.31
     1     1    10  1.178E+01  2.069E+00   809.0  1119.4    267.6 0.04677 100  18 -112.52
     1     1    10  7.447E+00  2.705E+00   807.5  1378.5    570.7 0.04678 100  15   94.56
     1     1    10  1.228E+01  2.253E+00   809.0  1119.4    987.6 0.04677 100  15 -112.52
     1    -2   -10  7.764E+00  1.568E+00  1643.2  1379.7    286.4 0.04551 100  18  128.21
     1    -2   -10  1.500E+01  1.702E+00  1644.5  1127.3    708.3 0.04552  98  25  -22.10
     1    -2    10  9.884E+00  1.008E+00   790.7  1294.3    330.6 0.01643  98  19 -140.86
    -2     1   -10  8.523E+00  1.455E+00  1650.6  1352.3    837.8 0.03566  98  15   33.50
    -2     1   -10  1.245E+01  2.003E+00  1651.7  1154.7    555.8 0.03566 100  20 -108.50
    -2     1   -10  1.096E+01  1.420E+00  1650.6  1352.3    117.8 0.03566  98  19   33.50
     2    -1    10  1.141E+01  1.866E+00   800.6  1149.5    193.4 0.03592  99  18  -70.26
     2    -1    10  1.459E+01  1.965E+00   800.6  1149.5    913.4 0.03592  99  24  -70.26
     2    -1    10  9.785E+00  1.983E+00   799.5  1348.3    480.2 0.03592 100  13  145.25
    -1     2   -10  1.178E+01  1.084E+00  1660.0  1297.4    685.1 0.01584 100  21  -41.90
    -1     2   -10  1.199E+01  1.170E+00  1660.5  1209.7    479.5 0.01584  99  18 -145.13
    -1     2    10  1.222E+01  1.970E+00   806.6  1375.6    648.2 0.04572  99  18   50.82
    -1     2    10  1.051E+01  1.741E+00   808.1  1122.3    346.4 0.04572  99  18 -156.92
    -1    -1   -10  1.065E+01  2.015E+00  1642.3  1382.6    928.9 0.04658 100  18   84.48
    -1    -1   -10  1.308E+01  2.021E+00  1643.6  1124.3    629.5 0.04659  97  20  -66.53
    -1    -1   -10  1.062E+01  1.946E+00  1642.3  1382.6    208.9 0.04658 100  18   84.48
     2    -1   -10  1.236E+01  1.449E+00  1653.4  1162.8    804.1 0.03274  99  21   24.21
     2    -1   -10  1.158E+01  1.397E+00  1653.4  1162.8     84.1 0.03274  98  20   24.21
     2    -1   -10  1.329E+01  1.447E+00  1652.5  1344.2    359.7 0.03274  98  21  162.93
    -2     1    11  2.573E+01  2.106E+00   755.0  1157.5    443.8 0.03304  94  29  156.22
    -2     1    11  2.609E+01  2.030E+00   754.0  1339.9    709.8 0.03305 100  30   22.25
     1     1    11  2.234E+01  2.695E+00   765.3  1115.9    993.6 0.04807  99  27 -115.43
     1     1    11  2.280E+01  3.375E+00   763.8  1381.6    567.0 0.04808  99  25   96.41
     1     1    11  3.094E+01  2.757E+00   765.3  1115.9    273.6 0.04807  99  38 -115.43
     1    -2   -11  2.250E+01  2.002E+00  1688.3  1124.6    711.8 0.04668  99  33  -20.91
     1    -2   -11  2.556E+01  2.234E+00  1687.0  1382.8    279.7 0.04667  96  35  124.35
    -2     1   -11  2.125E+01  1.839E+00  1694.5  1353.0    835.3 0.03590  97  34   32.74
    -2     1   -11  2.221E+01  2.385E+00  1695.5  1154.5    567.0 0.03591 100  27 -102.36
    -2     1   -11  2.682E+01  2.016E+00  1694.5  1353.0    115.3 0.03590  97  39   32.74
     2    -1    11  2.622E+01  2.496E+00   756.9  1148.6    204.4 0.03625 100  30  -76.28
     2    -1    11  2.612E+01  2.496E+00   755.8  1348.8    477.9 0.03625 100  26  145.90
     2    -1    11  2.131E+01  2.433E+00   756.9  1148.6    924.4 0.03625 100  24  -76.28
    -1     2   -11  2.323E+01  1.435E+00  1703.9  1288.3    670.4 0.01250  98  32  -49.02
    -1     2   -11  2.775E+01  1.714E+00  1704.3  1219.3    512.9 0.01250  98  32 -128.11
    -1     2    11  2.840E+01  2.847E+00   762.9  1378.5    641.7 0.04694  95  28   54.60
    -1     2    11  2.766E+01  2.415E+00   764.4  1119.0    349.8 0.04694 100  33 -158.04
    -1    -1   -11  2.118E+01  2.460E+00  1686.1  1386.0    925.1 0.04782 100  27   82.57
    -1    -1   -11  2.222E+01  2.314E+00  1687.4  1121.4    635.5 0.04783 100  29  -63.55
    -1    -1   -11  2.617E+01  2.518E+00  1686.1  1386.0    205.1 0.04782 100  34   82.57
     2    -1   -11  3.040E+01  2.053E+00  1697.3  1163.5     86.7 0.03267  99  41   25.28
     2    -1   -11  2.554E+01  1.855E+00  1696.3  1344.0    346.9 0.03267 100  36  156.26
     2    -1   -11  1.851E+01 -1.672E+00  1697.3  1163.5    806.7 0.03267 100  30   25.28
    -2     1    12  2.712E+01  2.118E+00   709.9  1339.0    696.9 0.03288 100  30   28.94
    -2     1    12  2.719E+01  2.261E+00   711.0  1157.9    447.0 0.03288  90  30  154.83
     1     1    12  2.612E+01  3.610E+00   719.7  1384.3    563.0 0.04926  99  26   98.44
     1     1    12  2.475E+01  2.608E+00   721.3  1112.7    279.7 0.04925 100  28 -118.46
     1    -2   -12  3.045E+01  2.527E+00  1731.2  1385.5    272.8 0.04770  98  37  120.49
     1    -2   -12  3.097E+01  2.740E+00  1731.2  1385.5    992.8 0.04770  98  33  120.49
     1    -2   -12  3.263E+01  2.455E+00  1732.5  1122.3    715.6 0.04770 100  37  -19.42
    -2     1   -12  2.445E+01  2.453E+00  1739.7  1154.8    578.6 0.03596 100  31  -96.16
    -2     1   -12  2.677E+01  2.096E+00  1738.7  1353.1    832.0 0.03596  99  34   31.52
    -2     1   -12  2.782E+01  2.099E+00  1738.7  1353.1    112.0 0.03596  98  34   31.52
     2    -1    12  2.270E+01  2.552E+00   712.8  1148.2    215.7 0.03641 100  28  -82.36
     2    -1    12  2.895E+01  2.919E+00   711.7  1348.7    474.9 0.03641  96  24  147.00
     2    -1    12  2.557E+01  2.739E+00   712.8  1148.2    935.7 0.03641 100  28  -82.36
    -1     2    12  2.860E+01  3.031E+00   718.8  1380.9    635.0 0.04803 100  27   58.39
    -1     2    12  2.918E+01  2.580E+00   720.3  1116.1    353.5 0.04802 100  31 -159.46
    -1    -1   -12  2.397E+01  2.749E+00  1730.2  1389.0    920.9 0.04893 100  28   80.47
    -1    -1   -12  2.774E+01  2.776E+00  1730.2  1389.0    200.9 0.04893 100  36   80.47
    -1    -1   -12  2.903E+01  2.628E+00  1731.6  1118.9    641.8 0.04894  96  37  -60.45
     2    -1   -12  2.880E+01  2.075E+00  1741.4  1164.7    810.2 0.03239 100  35   26.81
     2    -1   -12  2.742E+01  1.984E+00  1740.5  1343.2    333.7 0.03238 100  32  149.42
     2    -1   -12  2.992E+01  2.091E+00  1741.4  1164.7     90.2 0.03239 100  37   26.81
    -2     1    13  4.871E+01  3.037E+00   665.5  1337.3    683.6 0.03245 100  39   35.82
     1     1    13  4.950E+01  4.650E+00   675.3  1386.5    558.6 0.05029 100  36  100.64
     1     1    13  4.183E+01  3.304E+00   676.9  1110.1    286.0 0.05028  99  38 -121.61
     1    -2   -13  4.889E+01  3.320E+00  1775.7  1387.7    265.7 0.04853 100  44  116.60
     1    -2   -13  4.931E+01  3.158E+00  1777.0  1120.6    719.9 0.04854 100  45  -17.66
     1    -2   -13  5.169E+01  3.542E+00  1775.7  1387.7    985.7 0.04853 100  45  116.60
    -2     1   -13  4.730E+01  2.900E+00  1783.2  1352.5    828.0 0.03577 100  44   29.85
    -2     1   -13  4.661E+01  2.836E+00  1783.2  1352.5    108.0 0.03577 100  46   29.85
    -2     1   -13  3.904E+01  2.782E+00  1784.2  1155.9    590.5 0.03577 100  39  -89.87
     2    -1    13  4.600E+01  3.648E+00   667.3  1348.0    471.1 0.03634  95  28  148.53
     2    -1    13  4.816E+01  3.572E+00   668.4  1148.4    947.3 0.03634  97  36  -88.51
     2    -1    13  4.464E+01  3.251E+00   668.4  1148.4    227.3 0.03634  95  37  -88.51
    -1     2    13  4.932E+01  3.348E+00   675.9  1113.7    357.6 0.04895 100  41 -161.15
    -1     2    13  4.837E+01  3.960E+00   674.4  1382.8    628.1 0.04896  99  37   62.21
    -1    -1   -13  4.746E+01  3.684E+00  1774.8  1391.4    916.4 0.04987 100  44   78.20
    -1    -1   -13  4.119E+01  2.984E+00  1776.2  1116.9    648.3 0.04988 100  43  -57.23
    -1    -1   -13  4.476E+01  3.538E+00  1774.8  1391.4    196.4 0.04987 100  44   78.20
     2    -1   -13  4.712E+01  2.844E+00  1786.0  1166.8    814.7 0.03181  99  46   28.83
     2    -1   -13  4.514E+01  2.745E+00  1786.0  1166.8     94.7 0.03181 100  43   28.83
     2    -1   -13  4.472E+01  2.642E+00  1785.1  1341.6    320.0 0.03180 100  48  142.36
    -2     1    14  4.032E+01  2.880E+00   620.7  1334.6    669.7 0.03167 100  32   42.94
     1     1    14  3.272E+01  3.097E+00   632.1  1108.0    292.6 0.05110  98  32 -124.88
     1     1    14  3.230E+01  4.503E+00   630.5  1388.1    553.9 0.05111 100  23  103.02
     1    -2   -14  3.656E+01  2.967E+00  1820.6  1389.3    258.4 0.04917 100  38  112.63
     1    -2   -14  3.823E+01  2.611E+00  1822.0  1119.5      4.6 0.04918  97  39  -15.63
     1    -2   -14  3.300E+01  2.893E+00  1820.6  1389.3    978.4 0.04917 100  33  112.63
     1    -2   -14  3.862E+01  2.777E+00  1822.0  1119.5    724.6 0.04918 100  37  -15.63
    -2     1   -14  3.274E+01  2.400E+00  1828.2  1351.0    823.2 0.03525 100  34   27.73
    -2     1   -14  2.949E+01  2.526E+00  1829.2  1157.9    602.8 0.03526 100  32  -83.43
    -2     1   -14  3.645E+01  2.431E+00  1828.2  1351.0    103.2 0.03525 100  37   27.73
     2    -1    14  3.268E+01  2.726E+00   623.6  1149.5    239.3 0.03597 100  33  -94.80
     2    -1    14  3.020E+01  3.211E+00   622.4  1346.4    466.6 0.03598 100  20  150.50
     2    -1    14  2.837E+01  2.789E+00   623.6  1149.5    959.3 0.03597 100  28  -94.80
    -1     2    14  3.602E+01  2.954E+00   631.2  1111.9    362.1 0.04967  99  31 -163.09
    -1     2    14  4.269E+01  4.190E+00   629.6  1384.2    620.9 0.04969  98  27   66.09
    -1    -1   -14  4.007E+01  3.453E+00  1819.7  1393.2    191.5 0.05060  98  35   75.74
    -1    -1   -14  3.598E+01  3.348E+00  1819.7  1393.2    911.5 0.05060  99  32   75.74
    -1    -1   -14  4.103E+01  3.046E+00  1821.1  1115.6    655.0 0.05061 100  40  -53.88
     2    -1   -14  4.056E+01  2.569E+00  1830.9  1170.0    100.1 0.03083 100  37   31.39
     2    -1   -14  3.655E+01  2.432E+00  1830.1  1338.9    305.7 0.03082 100  36  135.04
     2    -1   -14  3.719E+01  2.519E+00  1830.9  1170.0    820.1 0.03083  99  35   31.39
    -2     1    15  6.082E+00  1.885E+00   575.5  1330.6    655.2 0.03040 100   8   50.37
     1     1    15  9.462E+00  4.156E+00   585.3  1389.0    548.8 0.05170 100   8  105.59
     1     1    15  6.827E+00  2.293E+00   586.9  1106.6    299.4 0.05169 100  10 -128.29
     1    -2   -15  8.012E+00  2.118E+00  1866.0  1390.1    970.8 0.04953 100  11  108.58
     1    -2   -15  5.961E+00  2.060E+00  1866.0  1390.1    250.8 0.04953 100  11  108.58
     1    -2   -15  9.364E+00  1.786E+00  1867.4  1119.2      9.7 0.04954  96  12  -13.35
     1    -2   -15  9.398E+00  1.851E+00  1867.4  1119.2    729.7 0.04954  97  13  -13.35
    -2     1   -15  4.338E+00  1.612E+00  1873.6  1348.4    817.4 0.03430  98   8   25.10
    -2     1   -15  1.073E+01  2.096E+00  1874.6  1161.0    615.5 0.03430 100  12  -76.77
    -2     1   -15  6.620E+00  1.570E+00  1873.6  1348.4     97.4 0.03430  99  12   25.10
     2    -1    15  3.995E+00  1.904E+00   578.3  1151.6    971.7 0.03523 100   9 -101.27
     2    -1    15  5.111E+00  1.913E+00   578.3  1151.6    251.7 0.03523  99   8 -101.27
     2    -1    15  6.092E+00  2.586E+00   577.2  1343.8    461.3 0.03523 100   9  152.94
    -1     2    15  4.875E+00  3.168E+00   584.4  1384.8    613.5 0.05017 100   5   70.06
    -1     2    15  5.606E+00  2.115E+00   585.9  1110.8    367.0 0.05016  95   7 -165.29
    -1    -1   -15  9.091E+00  2.127E+00  1866.5  1115.0    662.0 0.05109  99  11  -50.39
    -1    -1   -15  5.526E+00  2.501E+00  1865.1  1394.3    186.2 0.05108 100   9   73.09
    -1    -1   -15  7.181E+00  2.615E+00  1865.1  1394.3    906.2 0.05108 100   8   73.09
     2    -1   -15  6.754E+00  1.455E+00  1875.5  1334.7    290.7 0.02931 100   9  127.35
     2    -1   -15  8.129E+00  1.504E+00  1876.3  1174.7    106.7 0.02931 100  11   34.58
     2    -1   -15  6.756E+00  1.589E+00  1876.3  1174.7    826.7 0.02931 100  11   34.58
    -2     1    16  9.151E+01  5.080E+00   529.8  1324.9    639.7 0.02849  97  43   58.26
     1     1    16  1.046E+02  6.047E+00   541.2  1106.0    306.6 0.05200 100  49 -131.84
     1     1    16  8.588E+01  6.433E+00   539.6  1389.1    543.3 0.05202  98  38  108.35
     1    -2   -16  9.443E+01  5.013E+00  1913.2  1119.8    735.2 0.04959  98  58  -10.80
     1    -2   -16  9.726E+01  5.461E+00  1911.9  1390.0    243.0 0.04958  96  58  104.41
     1    -2   -16  9.505E+01  4.959E+00  1913.2  1119.8     15.2 0.04959  98  59  -10.80
     1    -2   -16  8.315E+01  4.955E+00  1911.9  1390.0    963.0 0.04958  97  54  104.41
    -2     1   -16  1.014E+02  5.362E+00  1920.5  1165.7    629.0 0.03280  96  54  -69.80
    -2     1   -16  9.181E+01  4.717E+00  1919.6  1344.2     90.6 0.03279  97  54   21.90
    -2     1   -16  8.856E+01  4.661E+00  1919.6  1344.2    810.6 0.03279  96  52   21.90
     2    -1    16  9.370E+01  5.396E+00   532.6  1155.1    984.7 0.03398  87  51 -108.02
     2    -1    16  9.526E+01  5.319E+00   532.6  1155.1    264.7 0.03398  89  53 -108.02
     2    -1    16  8.997E+01  5.433E+00   531.5  1339.8    455.0 0.03399  98  35  155.91
    -1     2    16  8.671E+01  5.865E+00   538.7  1384.6    605.8 0.05037  97  42   74.13
    -1     2    16  9.518E+01  5.333E+00   540.2  1110.5    372.4 0.05036  98  48 -167.74
    -1    -1   -16  9.102E+01  5.280E+00  1910.9  1394.6    180.5 0.05124  98  60   70.24
    -1    -1   -16  9.343E+01  5.253E+00  1912.3  1115.2    669.3 0.05126 100  54  -46.75
    -1    -1   -16  8.458E+01  5.195E+00  1910.9  1394.6    900.5 0.05124 100  57   70.24
     2    -1   -16  1.037E+02  5.119E+00  1922.2  1181.4    114.9 0.02705  94  55   38.56
     2    -1   -16  9.607E+01  4.927E+00  1921.5  1328.5    274.5 0.02704  99  55  119.11
     2    -1   -16  1.026E+02  5.375E+00  1921.5  1328.5    994.5 0.02704  83  56  119.11
     2    -1   -16  1.025E+02  5.176E+00  1922.2  1181.4    834.9 0.02705  94  53   38.56
    -2     1    17  1.114E+01  2.808E+00   483.6  1316.6    622.8 0.02564  92  10   66.87
     1    -2   -17  1.658E+01  2.213E+00  1959.6  1121.5    741.3 0.04924  99  18   -7.97
     1    -2   -17  1.474E+01  3.071E+00  1958.3  1388.8    954.7 0.04923 100  13  100.08
     1    -2   -17  1.327E+01  1.935E+00  1959.6  1121.5     21.3 0.04924 100  16   -7.97
     1    -2   -17  1.257E+01  2.597E+00  1958.3  1388.8    234.7 0.04923 100  11  100.08
    -2     1   -17  7.193E+00  1.757E+00  1966.0  1337.9     82.5 0.03052  89  14   17.99
    -2     1   -17  1.257E+01  2.240E+00  1966.8  1172.5    643.5 0.03052  76  16  -62.35
    -2     1   -17  9.945E+00  1.899E+00  1966.0  1337.9    802.5 0.03052  91  15   17.99
     2    -1    17  1.303E+01  2.889E+00   485.3  1334.0    447.4 0.03206  79  11  159.51
    -1    -1   -17  8.906E+00  2.530E+00  1957.3  1393.7    174.4 0.05105 100  13   67.16
    -1    -1   -17  1.200E+01  2.858E+00  1957.3  1393.7    894.4 0.05105 100  12   67.16
    -1    -1   -17  1.653E+01  2.401E+00  1958.7  1116.6    677.0 0.05106 100  16  -42.92
     2    -1   -17  1.900E+01 -2.141E+00  1967.9  1319.3    256.6 0.02366  77  20  109.96
     2    -1   -17  8.803E+00  1.971E+00  1967.9  1319.3    976.6 0.02366  82  13  109.96
    -2     1    18  3.641E+00  2.136E+00   436.8  1304.3    603.4 0.02127  95   6   76.74
     1     1    18  2.165E+00  2.330E+00   448.2  1107.9    321.9 0.05152 100   7 -139.49
     1     1    18  8.349E+00  4.117E+00   446.6  1386.1    531.0 0.05154 100   6  114.54
     1    -2   -18  3.766E+00  1.893E+00  2006.5  1124.5    747.9 0.04843 100   7   -4.83
     1    -2   -18  2.876E+00  3.119E+00  2005.2  1386.3    946.0 0.04842  97   4   95.54
     1    -2   -18  2.506E+00  1.733E+00  2006.5  1124.5     27.9 0.04843 100   6   -4.83
     1    -2   -18 -1.728E+00  2.694E+00  2005.2  1386.3    226.0 0.04842  98  -7   95.54
    -2     1   -18  4.975E+00  1.519E+00  2013.0  1328.6     72.5 0.02712 100   8   13.10
    -2     1   -18  2.230E+00  1.662E+00  2013.8  1182.2    659.5 0.02713 100   7  -54.13
    -2     1   -18  2.735E+00  1.703E+00  2013.0  1328.6    792.5 0.02712 100   7   13.10
     2    -1    18  1.605E+00  2.227E+00   438.6  1325.6    438.3 0.02919 100   6  163.94
    -1     2    18  6.957E+00  2.303E+00   447.3  1113.2    384.6 0.04958 100  10 -173.47
    -1     2    18  3.442E+00  3.816E+00   445.7  1380.9    589.4 0.04960 100   7   82.76
    -1    -1   -18  2.486E+00  2.554E+00  2004.3  1391.7    167.8 0.05040 100   7   63.83
    -1    -1   -18  7.299E+00  2.732E+00  2004.3  1391.7    887.8 0.05040 100   9   63.83
    -1    -1   -18  1.382E+00  2.022E+00  2005.6  1119.1    685.1 0.05041 100   5  -38.88
     2    -1   -18  4.367E+00  1.571E+00  2015.5  1206.0    139.6 0.01831 100   7   50.81
     2    -1   -18  3.266E+00  1.506E+00  2015.0  1304.9    235.1 0.01831 100   6   99.05
     2    -1   -18  7.301E+00  1.623E+00  2015.5  1206.0    859.6 0.01831 100   7   50.81
     2    -1   -18  2.880E-01  1.677E+00  2015.0  1304.9    955.1 0.01831 100   5   99.05
     1     1    19 -4.904E-01  2.258E+00   400.9  1110.9    330.2 0.05055 100  -6 -143.65
     1     1    19 -1.667E-01  3.818E+00   399.3  1382.7    524.0 0.05057 100  -6  118.04
     1    -2   -19 -2.737E-01  2.003E+00  2054.1  1129.2    755.1 0.04700 100  -8   -1.33
     1    -2   -19  2.888E+00  3.058E+00  2052.8  1382.1    936.8 0.04698 100   5   90.74
     1    -2   -19  1.948E+00  1.829E+00  2054.1  1129.2     35.1 0.04700 100   6   -1.33
     1    -2   -19 -1.710E+00  2.793E+00  2052.8  1382.1    216.8 0.04698 100  -5   90.74
    -2     1   -19  1.412E+00  1.368E+00  2060.7  1314.2     59.0 0.02187 100   7    6.46
     2    -1    19  5.727E-01  2.034E+00   391.3  1313.4    426.8 0.02485  95   6  169.63
    -1     2    19 -2.293E-01  2.261E+00   399.9  1116.7    391.5 0.04843  95  -5 -176.81
    -1     2    19  7.505E-01  3.652E+00   398.4  1376.9    580.4 0.04844 100   5   87.40
    -1    -1   -19 -1.210E+00  2.681E+00  2051.9  1388.0    160.6 0.04918  98  -6   60.19
    -1    -1   -19 -1.872E+00  2.948E+00  2051.9  1388.0    880.6 0.04918  99  -6   60.19
    -1    -1   -19  1.316E+00  2.128E+00  2053.2  1123.3    693.6 0.04920 100   7  -34.57
     1     1    20 -1.112E-01  3.589E+00   351.4  1377.4    516.4 0.04896  98  -5  121.87
     1     1    20  2.803E-01  2.624E+00   352.9  1115.6    339.1 0.04894 100   7 -148.12
     1    -2   -20 -9.563E-01  2.489E+00  2101.0  1375.9    206.8 0.04478  99  -5   85.58
     1    -2   -20  2.974E+00  2.513E+00  2102.2  1136.0     43.2 0.04479  90   7    2.61
     1    -2   -20  1.276E+00  2.559E+00  2102.2  1136.0    763.2 0.04479  90   8    2.61
     1    -2   -20  2.417E-01  2.436E+00  2101.0  1375.9    926.8 0.04478  98   5   85.58
    -1     2    20 -1.691E-01  2.424E+00   351.9  1122.0    399.2 0.04657  98  -7  179.45
    -1     2    20  2.190E+00  3.328E+00   350.5  1371.1    570.9 0.04658 100   5   92.36
    -1    -1   -20  3.340E+00  2.728E+00  2100.1  1382.5    872.6 0.04724  99   5   56.17
    -1    -1   -20  5.247E-01  2.590E+00  2101.3  1129.3    702.9 0.04726  98   7  -29.92
    -1    -1   -20  2.711E+00  2.686E+00  2100.1  1382.5    152.6 0.04724  99   6   56.17
     1     1    21 -3.648E+00  3.715E+00   302.8  1369.9    508.0 0.04649 100  -6  126.13
     1     1    21  1.666E+00  2.593E+00   304.2  1122.6    348.7 0.04648 100   6 -152.99
     1    -2   -21  2.591E+00  2.605E+00  2151.0  1145.5     52.5 0.04154  96   6    7.14
     1    -2   -21  1.948E+00  2.642E+00  2149.9  1366.9    915.8 0.04153 100   6   79.92
     1    -2   -21  3.785E+00  2.701E+00  2151.0  1145.5    772.5 0.04154  96   8    7.14
     1    -2   -21  3.830E-02  2.623E+00  2149.9  1366.9    195.8 0.04153 100   6   79.92
    -1     2    21  7.594E+00  2.736E+00   303.3  1129.8    407.9 0.04378 100   8  175.20
    -1     2    21  4.915E+00  3.410E+00   301.9  1362.8    560.4 0.04380  99   5   97.74
    -1    -1   -21  2.238E+00  2.748E+00  2149.0  1374.4    863.7 0.04436 100   6   51.67
    -1    -1   -21  2.237E+00  2.619E+00  2150.1  1137.9    713.0 0.04437 100   6  -24.82
    -1    -1   -21  1.748E+00  2.744E+00  2149.0  1374.4    143.7 0.04436 100   6   51.67
     1     1    22  9.475E+00  3.888E+00   253.5  1359.5    498.4 0.04288 100   6  130.98
     1     1    22  8.181E+00  2.795E+00   254.9  1132.5    359.5 0.04287  99   8 -158.41
     1    -2   -22  1.635E-01  2.571E+00  2199.6  1353.9    183.3 0.03677 100   5   73.48
     1    -2   -22  1.367E+01 -2.777E+00  2200.6  1159.0     63.3 0.03678 100  11   12.51
     1    -2   -22  1.968E+01 -2.919E+00  2200.6  1159.0    783.3 0.03678 100  12   12.51
     1    -2   -22  3.602E+00  2.471E+00  2199.6  1353.9    903.3 0.03677 100   7   73.48
    -1     2    22  1.169E+01  2.791E+00   253.9  1140.9    417.9 0.03973  97   8  170.24
    -1     2    22  2.001E+00 -3.485E+00   252.6  1351.1    548.7 0.03974  99   5  103.76
    -1    -1   -22  1.661E+01  3.162E+00  2199.7  1150.0    724.5 0.04017  96  11  -19.05
    -1    -1   -22  5.974E+00  2.920E+00  2198.6  1362.9    133.4 0.04016  95   6   46.48
    -1    -1   -22  1.574E+01  3.027E+00  2199.7  1150.0      4.5 0.04017  80  10  -19.05
    -1    -1   -22  7.533E+00  2.990E+00  2198.6  1362.9    853.4 0.04016  95   7   46.48
     0     2    22 -3.798E-01  3.184E+00   257.4  1102.8    374.3 0.05407  98  -7 -167.24
     0     2    22  5.045E+00  4.068E+00   255.7  1389.3    538.8 0.05409 100   5  109.10
     0    -2   -22  5.122E+00  3.078E+00  2196.1  1394.3    174.9 0.05196 100   5   68.91
     0    -2   -22 -1.263E+00  3.099E+00  2197.4  1118.6     18.2 0.05198  99  -7  -10.76
     0    -2   -22  3.376E+00  2.892E+00  2196.1  1394.3    894.9 0.05196 100   4   68.91
     0    -2   -22 -5.193E-02  3.111E+00  2197.4  1118.6    738.2 0.05198 100  -6  -10.76
     0     2    21  5.576E-01  3.177E+00   306.8  1095.8    366.0 0.05651  95   7 -163.15
     0     2    21  3.437E+00  3.837E+00   305.0  1396.8    547.3 0.05653  99   6  104.71
     0    -2   -21 -1.200E+00  2.985E+00  2146.5  1402.3    183.8 0.05479 100  -5   73.50
     0    -2   -21  6.693E-01  2.975E+00  2147.9  1110.0      9.5 0.05480  95   5  -15.06
     0    -2   -21 -1.220E+00  3.102E+00  2147.9  1110.0    729.5 0.05480  95  -7  -15.06
     0    -2   -21  4.245E+00  2.883E+00  2146.5  1402.3    903.8 0.05479 100   5   73.50
     0     2    20  1.177E+00  3.839E+00   353.6  1402.1    555.1 0.05815 100   4  100.65
     0     2    20  3.259E+00  2.953E+00   355.4  1090.9    358.5 0.05813 100   7 -159.43
     0    -2   -20  3.003E+00  2.988E+00  2099.1  1103.9    721.6 0.05673 100   6  -18.93
     0    -2   -20  1.385E-02  2.874E+00  2097.6  1408.0    191.9 0.05671  98   5   77.71
     0    -2   -20  3.555E+00  3.011E+00  2099.1  1103.9      1.6 0.05673  76   6  -18.93
     0    -2   -20  6.588E-01  2.822E+00  2097.6  1408.0    911.9 0.05671  99   5   77.71
     0     2    19  8.925E-01  4.126E+00   401.5  1405.8    562.4 0.05912 100   5   96.87
     0     2    19  2.408E+00  2.705E+00   403.4  1087.9    351.4 0.05910 100   6 -156.01
     0    -2   -19  4.066E-01  2.300E+00  2050.9  1099.6    714.4 0.05795 100   6  -22.48
     0    -2   -19  2.286E+00  3.501E+00  2049.4  1411.7    199.5 0.05793 100   5   81.62
     0    -2   -19  3.736E+00  3.450E+00  2049.4  1411.7    919.5 0.05793 100   6   81.62
     0     2    18  6.086E+01  6.793E+00   448.9  1407.9    569.3 0.05958 100  25   93.30
     0     2    18  8.496E+01  5.473E+00   450.7  1086.2    344.9 0.05956  99  42 -152.84
     0    -2   -18  7.619E+01  5.898E+00  2001.8  1413.9    926.5 0.05859 100  38   85.29
     0    -2   -18  7.878E+01  4.674E+00  2003.4  1096.9    707.6 0.05861 100  47  -25.75
     0    -2   -18  6.802E+01  5.402E+00  2001.8  1413.9    206.5 0.05859 100  39   85.29
     0     2    17  1.751E+01  3.094E+00   497.5  1085.7    338.7 0.05958  80  18 -149.90
     0    -2   -17  1.656E+01  4.051E+00  1954.9  1414.8    933.2 0.05878 100  14   88.76
     0    -2   -17  1.711E+01  2.381E+00  1956.5  1095.5    701.2 0.05880  98  17  -28.78
     0    -2   -17  2.193E+01  3.869E+00  1954.9  1414.8    213.2 0.05878 100  16   88.76
     0     2    16  2.044E+02  1.022E+01   543.7  1086.1    332.9 0.05928 100  59 -147.15
     0     2    16  1.827E+02  1.061E+01   541.8  1409.0    581.8 0.05929  99  54   86.68
    -2     2   -16  1.985E+02  8.975E+00  1925.8  1303.9    730.8 0.01800 100  67  -18.89
    -2     2   -16  2.132E+02  9.736E+00  1926.3  1206.0    615.0 0.01800 100  63  -77.27
    -2     2   -16  1.928E+02  8.777E+00  1925.8  1303.9     10.8 0.01800  78  67  -18.89
     0    -2   -16  2.155E+02  1.026E+01  1910.1  1095.1    695.3 0.05863 100  70  -31.61
     0    -2   -16  2.108E+02  1.088E+01  1908.5  1414.7    939.5 0.05861 100  68   92.08
     0    -2   -16  2.008E+02  1.016E+01  1908.5  1414.7    219.5 0.05861  99  71   92.08
     2    -2    16  2.110E+02  9.631E+00   525.7  1302.1    378.4 0.02013 100  61 -164.95
     2     0   -15  2.514E+00  1.542E+00  1882.1  1217.7    921.0 0.01359  97   7   80.77
     2     0   -15  6.123E+00  1.516E+00  1882.1  1217.7    201.0 0.01359  95   7   80.77
     2     0   -15  5.908E+00  1.028E+00  1881.7  1291.8    302.8 0.01358 100  10  132.06
     0     2    15  5.289E+00  2.256E+00   589.3  1087.4    327.4 0.05867 100   9 -144.60
     0     2    15  5.384E+00  4.085E+00   587.5  1408.2    587.7 0.05869  97   6   83.58
    -2     2   -15  3.694E+00  1.019E+00  1879.8  1316.1     24.1 0.02249 100  10  -12.42
    -2     2   -15  7.118E+00  1.162E+00  1879.8  1316.1    744.1 0.02249 100  11  -12.42
    -2     2   -15  3.742E+00  1.650E+00  1880.4  1193.4    591.0 0.02249 100   8  -89.56
    -2     0    15  6.898E+00  1.409E+00   569.7  1290.8    672.0 0.01582  85   9   43.30
     0    -2   -15  9.097E+00  2.954E+00  1862.6  1413.7    945.4 0.05813  99  11   95.25
     0    -2   -15  8.090E+00  2.056E+00  1864.2  1095.6    689.6 0.05815 100  11  -34.23
     0    -2   -15  4.448E+00  2.589E+00  1862.6  1413.7    225.4 0.05813  99   8   95.25
     2    -2    15  4.629E+00  1.456E+00   571.4  1312.9    389.9 0.02391 100   9 -170.53
     2     0   -14  1.325E+01  1.679E+00  1836.7  1203.0    904.1 0.01880 100  17   72.33
     2     0   -14  1.470E+01  1.691E+00  1836.7  1203.0    184.1 0.01880 100  18   72.33
     2     0   -14  1.717E+01  1.378E+00  1836.2  1305.9    332.7 0.01879 100  22  147.15
     0     2    14  1.662E+01  2.467E+00   634.5  1089.5    322.2 0.05783 100  20 -142.23
     0     2    14  1.215E+01  3.706E+00   632.8  1406.6    593.2 0.05785 100  11   80.59
    -2     2   -14  1.851E+01  1.542E+00  1834.3  1324.2    753.6 0.02548 100  23   -7.88
    -2     2   -14  1.703E+01  1.442E+00  1834.3  1324.2     33.6 0.02548 100  23   -7.88
    -2     2   -14  1.638E+01  2.220E+00  1835.0  1184.7    570.5 0.02548 100  20 -100.14
    -2     0    14  1.841E+01  1.540E+00   615.0  1303.1    699.2 0.02016 100  22   29.59
     0    -2   -14  1.294E+01  2.870E+00  1817.2  1411.9    951.1 0.05739 100  18   98.32
     0    -2   -14  1.874E+01  2.307E+00  1818.8  1096.9    684.3 0.05740 100  23  -36.67
     0    -2   -14  1.738E+01  2.588E+00  1817.2  1411.9    231.1 0.05739 100  21   98.32
     2    -2    14  1.697E+01  1.843E+00   616.7  1320.4    398.5 0.02650  92  17 -174.56
     2     0   -13  7.163E-01  1.314E+00  1791.8  1193.5    173.1 0.02213  98   7   66.83
     2     0   -13  1.149E+00  1.033E+00  1791.2  1315.0    357.0 0.02213 100   7  159.41
     2     0   -13  4.953E-01  1.310E+00  1791.8  1193.5    893.1 0.02213  99   5   66.83
     0     2    13 -3.651E+00  2.935E+00   677.6  1404.5    598.5 0.05680 100  -6   77.68
     0     2    13  5.523E+00  2.042E+00   679.3  1092.1    317.3 0.05679 100   8 -140.05
    -2     2   -13  1.360E+00  1.103E+00  1789.3  1330.0     40.9 0.02759 100   8   -4.53
    -2     2   -13  8.905E-01  1.842E+00  1790.0  1178.5    551.9 0.02759 100   5 -109.76
    -2     2   -13  2.598E+00  1.168E+00  1789.3  1330.0    760.9 0.02759 100   8   -4.53
    -2     0    13  2.642E+00  1.230E+00   659.8  1311.4    722.2 0.02306  98   8   18.00
     0    -2   -13  3.404E+00  1.987E+00  1772.3  1409.5    236.5 0.05643 100   7  101.28
     0    -2   -13  2.949E+00  2.169E+00  1772.3  1409.5    956.5 0.05643 100   8  101.28
     0    -2   -13  2.764E+00  1.790E+00  1773.9  1098.8    679.2 0.05644 100   6  -38.92
     2    -2    13  1.519E+00  1.469E+00   661.5  1325.9    405.0 0.02834 100   8 -177.56
     2     0   -12  7.285E+01  3.723E+00  1747.2  1186.6    165.1 0.02449  97  60   62.87
     2     0   -12  7.377E+01  3.836E+00  1747.2  1186.6    885.1 0.02449  99  59   62.87
     2     0   -12  7.604E+01  3.838E+00  1746.5  1321.5    378.3 0.02449  95  54  170.17
     0     2    12  7.651E+01  4.730E+00   723.7  1095.2    312.6 0.05558  99  49 -138.06
     0     2    12  7.009E+01  4.865E+00   722.0  1401.8    603.5 0.05559  99  47   74.86
    -2     2   -12  7.466E+01  3.988E+00  1745.5  1173.8    534.7 0.02911 100  62 -118.73
    -2     2   -12  7.866E+01  3.920E+00  1744.7  1334.2     46.5 0.02911 100  55   -2.06
    -2     2   -12  7.992E+01  4.014E+00  1744.7  1334.2    766.5 0.02911 100  55   -2.06
    -2     0    12  7.347E+01  3.715E+00   704.2  1317.6     22.6 0.02515  98  53    7.65
    -2     0    12  7.443E+01  3.806E+00   704.2  1317.6    742.6 0.02515  98  53    7.65
     0    -2   -12  7.064E+01  4.267E+00  1727.8  1406.6    241.7 0.05529  96  60  104.17
     0    -2   -12  6.710E+01  4.219E+00  1727.8  1406.6    961.7 0.05529  97  59  104.17
     0    -2   -12  8.278E+01  4.657E+00  1729.3  1101.3    674.5 0.05531  99  59  -40.97
     2    -2    12  8.214E+01  4.399E+00   705.9  1330.1    410.1 0.02967 100  47 -179.77
     2     0   -11  7.140E+00  1.198E+00  1702.3  1326.3    397.6 0.02625  98  13  179.91
     2     0   -11  6.233E+00  1.459E+00  1703.0  1181.3    879.1 0.02625 100  11   59.96
     2     0   -11  8.061E+00  1.375E+00  1703.0  1181.3    159.1 0.02625 100  14   59.96
     0     2    11  1.956E+00  2.653E+00   766.1  1398.7    608.3 0.05424  97  10   72.09
     0     2    11  5.862E+00  2.111E+00   767.7  1098.8    308.3 0.05423  99  12 -136.28
    -2     2   -11  9.496E+00  1.266E+00  1700.4  1337.3     50.8 0.03023 100  16   -0.31
    -2     2   -11  5.646E+00  1.250E+00  1700.4  1337.3    770.8 0.03023 100  10   -0.31
    -2     2   -11  8.398E+00  1.723E+00  1701.3  1170.3    518.7 0.03023 100  14 -127.19
    -2     0    11  8.816E+00  1.360E+00   748.3  1322.4    761.3 0.02673  95  14   -1.77
    -2     0    11  9.529E+00  1.323E+00   748.3  1322.4     41.3 0.02673  94  15   -1.77
     0    -2   -11  4.729E+00  1.739E+00  1683.6  1403.2    966.6 0.05401 100  12  107.00
     0    -2   -11  7.807E+00  1.848E+00  1685.2  1104.2    670.0 0.05402  99  13  -42.81
     0    -2   -11  6.757E+00  1.760E+00  1683.6  1403.2    246.6 0.05401 100  14  107.00
     2    -2    11  9.384E+00  1.695E+00   750.0  1333.2    414.0 0.03065 100  12  178.69
     2     0   -10  1.275E+02  6.040E+00  1658.4  1330.0    415.2 0.02761 100  57 -171.18
     2     0   -10  1.322E+02  6.223E+00  1659.2  1177.1    154.7 0.02761 100  67   57.83
     2     0   -10  1.313E+02  6.248E+00  1659.2  1177.1    874.7 0.02761  99  65   57.83
     0     2    10  1.285E+02  6.906E+00   809.8  1395.3    612.8 0.05279 100  57   69.36
     0     2    10  1.314E+02  6.857E+00   811.4  1102.7    304.2 0.05278 100  52 -134.74
    -2     2   -10  1.214E+02  5.763E+00  1656.5  1339.5    774.0 0.03106 100  59    0.81
    -2     2   -10  1.297E+02  6.250E+00  1657.4  1167.5    503.6 0.03106 100  56 -135.24
    -2     2   -10  1.334E+02  6.242E+00  1656.5  1339.5     54.0 0.03106 100  59    0.81
    -2     0    10  1.191E+02  5.658E+00   792.0  1326.2     58.4 0.02796 100  58  -10.43
    -2     0    10  1.183E+02  5.660E+00   792.0  1326.2    778.4 0.02796 100  56  -10.43
     0    -2   -10  1.311E+02  6.587E+00  1641.3  1107.5    665.8 0.05262 100  58  -44.41
     0    -2   -10  1.240E+02  6.234E+00  1639.8  1399.4    251.2 0.05261 100  62  109.79
     0    -2   -10  1.102E+02  5.688E+00  1639.8  1399.4    971.2 0.05261 100  59  109.79
     2    -2    10  1.294E+02  6.325E+00   793.7  1335.7    416.8 0.03137 100  49  177.75
     2     0    -9  2.145E+02  9.786E+00  1614.8  1332.9    431.3 0.02870  99  61 -163.01
     2     0    -9  2.250E+02  1.021E+01  1615.6  1173.7    151.6 0.02870  98  69   56.36
     2     0    -9  2.184E+02  9.955E+00  1615.6  1173.7    871.6 0.02870  98  67   56.36
     0     2     9  2.118E+02  1.018E+01   854.8  1106.9    300.4 0.05124 100  54 -133.48
     0     2     9  2.228E+02  1.078E+01   853.2  1391.5    617.1 0.05125 100  59   66.62
    -2     2    -9  2.052E+02  9.382E+00  1613.9  1165.4    489.4 0.03169 100  57 -142.93
    -2     2    -9  2.197E+02  9.981E+00  1613.0  1341.2     56.2 0.03169 100  63    1.33
    -2     2    -9  2.026E+02  9.269E+00  1613.0  1341.2    776.2 0.03169 100  61    1.33
    -2     0     9  1.867E+02  8.585E+00   835.4  1329.3    794.1 0.02894 100  56  -18.40
    -2     0     9  2.020E+02  9.211E+00   835.4  1329.3     74.1 0.02894 100  58  -18.40
     0    -2    -9  1.993E+02  9.420E+00  1597.8  1111.2    661.9 0.05112 100  60  -45.73
     0    -2    -9  2.124E+02  9.969E+00  1596.3  1395.3    255.6 0.05111 100  62  112.59
     0    -2    -9  1.839E+02  8.734E+00  1596.3  1395.3    975.6 0.05111 100  64  112.59
     2    -2     9  2.166E+02  9.990E+00   837.2  1337.6    418.7 0.03191 100  54  177.40
     2    -2     9  1.765E+02 -8.279E+00   838.2  1160.6    846.9 0.03191  88  62  -35.79
     2    -2     9  2.013E+02  9.316E+00   838.2  1160.6    126.9 0.03191  89  64  -35.79
     2     0    -8  9.120E+01  4.550E+00  1572.4  1170.8    869.7 0.02961  99  57   55.45
     2     0    -8  8.722E+01  4.342E+00  1571.5  1335.4    446.1 0.02961 100  49 -155.52
     2     0    -8  8.295E+01  4.166E+00  1572.4  1170.8    149.7 0.02961  98  57   55.45
     0     2     8  8.965E+01  5.157E+00   896.4  1387.5    621.1 0.04963  97  50   63.82
     0     2     8  7.500E+01  4.262E+00   898.0  1111.4    296.9 0.04962 100  43 -132.57
    -2     2    -8  8.027E+01  4.030E+00  1569.7  1342.6    777.5 0.03219 100  51    1.26
    -2     2    -8  7.904E+01  3.954E+00  1569.7  1342.6     57.5 0.03219 100  51    1.26
    -2     2    -8  8.154E+01  4.112E+00  1570.6  1163.6    476.1 0.03219  98  50 -150.30
    -2     0     8  7.677E+01  3.920E+00   878.6  1332.1     88.5 0.02977  98  47  -25.70
    -2     0     8  8.312E+01  4.198E+00   878.6  1332.1    808.5 0.02977  99  47  -25.70
     0    -2    -8  8.119E+01  4.396E+00  1553.1  1390.9    259.7 0.04953  99  51  115.46
     0    -2    -8  8.123E+01  4.386E+00  1554.5  1115.1    658.2 0.04954 100  51  -46.70
     0    -2    -8  8.115E+01  4.371E+00  1553.1  1390.9    979.7 0.04953  99  52  115.46
     2    -2     8  7.177E+01  3.741E+00   881.4  1159.5    114.0 0.03234  96  49  -28.58
     2    -2     8  8.018E+01  4.155E+00   880.4  1339.2    419.6 0.03234 100  45  177.62
     2    -2     8  7.926E+01  4.064E+00   881.4  1159.5    834.0 0.03234  96  52  -28.58
     2     0    -7  1.479E+02  6.916E+00  1528.5  1337.5    459.5 0.03040  99  51 -148.71
     2     0    -7  1.541E+02  7.177E+00  1529.3  1168.2    148.7 0.03040 100  58   55.02
     2     0    -7  1.728E+02  8.002E+00  1529.3  1168.2    868.7 0.03040 100  60   55.02
     0     2     7  1.326E+02 -6.588E+00   940.9  1116.1    293.7 0.04796 100  48 -132.12
     0     2     7  1.709E+02  8.416E+00   939.4  1383.3    624.8 0.04796 100  56   60.86
    -2     2    -7  1.463E+02  6.804E+00  1526.6  1343.7     57.9 0.03262 100  56    0.60
    -2     2    -7  1.591E+02  7.366E+00  1526.6  1343.7    777.9 0.03262 100  57    0.60
    -2     2    -7  1.537E+02  7.159E+00  1527.6  1162.0    463.7 0.03262 100  51 -157.37
    -2     0     7  1.574E+02  7.344E+00   921.6  1334.5    821.6 0.03051 100  52  -32.34
    -2     0     7  1.420E+02  6.665E+00   921.6  1334.5    101.6 0.03051 100  51  -32.34
     0    -2    -7  1.548E+02  7.452E+00  1510.1  1386.3    263.6 0.04789 100  52  118.47
     0    -2    -7  1.697E+02  8.094E+00  1510.1  1386.3    983.6 0.04789 100  55  118.47
     0    -2    -7  1.539E+02  7.413E+00  1511.5  1119.2    654.9 0.04789 100  53  -47.21
     2    -2     7  1.359E+02  6.412E+00   924.3  1158.5    101.9 0.03272 100  54  -21.65
     2    -2     7  1.549E+02  7.298E+00   923.3  1340.7    419.7 0.03272 100  53  178.43
     2    -2     7  1.471E+02  6.926E+00   924.3  1158.5    821.9 0.03272 100  53  -21.65
     2     0    -6  1.808E+02  8.344E+00  1486.5  1165.8    148.6 0.03115  96  60   55.01
     2     0    -6  1.765E+02  8.189E+00  1486.5  1165.8    868.6 0.03115  95  59   55.01
     2     0    -6  1.625E+02  7.578E+00  1485.6  1339.5    471.7 0.03115  92  50 -142.57
    -2     2    -6  1.716E+02  7.976E+00  1484.8  1160.6    452.3 0.03300  85  54 -164.21
    -2     0     6  1.556E+02  7.213E+00   964.3  1336.8    113.4 0.03122 100  53  -38.32
    -2     0     6  1.975E+02 -9.221E+00   965.3  1162.8    506.9 0.03122  84  56  125.88
    -2     0     6  1.516E+02  7.067E+00   964.3  1336.8    833.4 0.03122 100  51  -38.32
     0    -2    -6  1.670E+02  7.969E+00  1467.3  1381.5    987.1 0.04621 100  51  121.83
     0    -2    -6  1.542E+02  7.387E+00  1468.7  1123.5    652.0 0.04621 100  52  -47.07
     0    -2    -6  1.724E+02  8.173E+00  1467.3  1381.5    267.1 0.04621 100  53  121.83
     2    -2     6  1.589E+02  7.416E+00   967.1  1157.7    810.7 0.03307 100  54  -14.95
     2    -2     6  1.612E+02  7.546E+00   966.1  1342.0    419.1 0.03307 100  49  179.87
     2    -2     6  1.599E+02  7.438E+00   967.1  1157.7     90.7 0.03307 100  56  -14.95
     2     0    -5  2.327E+02  1.058E+01  1443.9  1163.4    869.3 0.03187 100  56   55.35
     2     0    -5  1.966E+02  8.970E+00  1443.0  1341.4    482.6 0.03187 100  48 -137.14
     2     0    -5  2.142E+02  9.765E+00  1443.9  1163.4    149.3 0.03187  99  56   55.35
     0     2     5  1.887E+02  8.860E+00  1026.1  1125.8    288.5 0.04453  97  46 -133.59
     0     2     5  2.263E+02  1.059E+01  1024.7  1374.5    631.2 0.04453 100  52   53.60
    -2     2    -5  2.172E+02  9.860E+00  1441.2  1345.6    776.3 0.03339 100  55   -2.72
    -2     2    -5  2.052E+02  9.334E+00  1442.1  1159.2    441.8 0.03339 100  54 -170.90
    -2     2    -5  1.966E+02  8.959E+00  1441.2  1345.6     56.3 0.03339 100  55   -2.72
    -2     0     5  1.889E+02  8.632E+00  1006.9  1339.1    124.0 0.03191 100  50  -43.61
    -2     0     5  2.248E+02  1.027E+01  1007.9  1161.0    508.0 0.03191  98  52  125.40
    -2     0     5  2.022E+02  9.218E+00  1006.9  1339.1    844.0 0.03191 100  48  -43.61
     0    -2    -5  2.355E+02 -1.089E+01  1424.7  1376.6    990.3 0.04450 100  54  125.87
     0    -2    -5  2.116E+02  9.816E+00  1426.0  1127.9    649.4 0.04450  97  53  -45.88
     0    -2    -5  2.178E+02  1.007E+01  1424.7  1376.6    270.3 0.04450 100  54  125.87
     2    -2     5  2.166E+02  9.867E+00  1009.7  1156.8    800.5 0.03343  99  53   -8.39
     2    -2     5  2.005E+02  9.181E+00  1008.7  1343.3    417.6 0.03343 100  52 -177.99
     2    -2     5  1.961E+02  8.975E+00  1009.7  1156.8     80.5 0.03343  98  52   -8.39
     2     0    -4  1.098E+03  4.802E+01  1401.4  1161.0    870.9 0.03260  98  48   55.88
     2     0    -4  9.370E+02  4.098E+01  1400.5  1343.3    492.2 0.03260 100  46 -132.51
     2     0    -4  1.061E+03  4.637E+01  1401.4  1161.0    150.9 0.03260  98  49   55.88
     0     2     4  9.942E+02  4.369E+01  1067.2  1370.0    633.9 0.04279 100  52   48.16
     0     2     4  1.021E+03  4.479E+01  1068.5  1130.7    286.5 0.04279 100  46 -136.69
    -2     2    -4  9.990E+02  4.367E+01  1398.7  1346.6     54.4 0.03379 100  52   -5.54
    -2     2    -4  9.796E+02  4.282E+01  1399.7  1157.7    432.3 0.03380 100  47 -177.52
    -2     2    -4  9.839E+02  4.302E+01  1398.7  1346.6    774.4 0.03379 100  51   -5.54
    -2     0     4  9.870E+02  4.317E+01  1049.3  1341.4    133.3 0.03263 100  46  -48.10
    -2     0     4  1.094E+03  4.786E+01  1050.3  1159.1    509.8 0.03263 100  50  124.73
    -2     0     4  9.508E+02  4.160E+01  1049.3  1341.4    853.3 0.03263 100  46  -48.10
     0    -2    -4  1.087E+03  4.768E+01  1382.3  1371.7    993.1 0.04277 100  55  131.37
     0    -2    -4  9.266E+02  4.069E+01  1383.5  1132.4    647.2 0.04277 100  50  -42.84
     0    -2    -4  1.029E+03  4.512E+01  1382.3  1371.7    273.1 0.04277 100  53  131.37
     2    -2     4  1.011E+03  4.423E+01  1052.1  1155.8    791.3 0.03382 100  48   -1.89
     2    -2     4  1.006E+03  4.401E+01  1051.1  1344.8    415.4 0.03383 100  50 -175.05
     2    -2     4  1.026E+03  4.487E+01  1052.1  1155.8     71.3 0.03382 100  48   -1.89
     2     0    -3  5.715E+00  1.072E+00  1359.1  1158.6    153.1 0.03337 100  20   56.30
     2     0    -3  8.698E+00  1.228E+00  1358.1  1345.3    500.7 0.03337 100  22 -128.94
     2     0    -3  5.240E+00  1.120E+00  1359.1  1158.6    873.1 0.03337 100  20   56.30
     0     2     3  8.291E+00  1.235E+00  1110.8  1135.8    285.0 0.04104 100  27 -143.64
     0     2     3  8.655E+00  1.250E+00  1109.5  1365.4    636.1 0.04104 100  29   39.29
    -2     2    -3  7.739E+00  1.044E+00  1356.3  1347.7     51.7 0.03426 100  29   -9.26
    -2     2    -3  6.012E+00  1.016E+00  1356.3  1347.7    771.7 0.03426 100  23   -9.26
    -2     2    -3  8.257E+00  1.028E+00  1357.3  1156.1    423.8 0.03426 100  31  175.78
    -2     0     3  8.413E+00  1.176E+00  1091.6  1343.8    141.5 0.03338 100  22  -51.55
    -2     0     3  8.912E+00  1.266E+00  1092.7  1157.2    512.3 0.03338 100  24  124.19
    -2     0     3  6.099E+00  1.091E+00  1091.6  1343.8    861.5 0.03338 100  18  -51.55
     0    -2    -3  7.092E+00  1.151E+00  1341.2  1137.0    645.5 0.04103 100  27  -35.96
     0    -2    -3  8.439E+00  1.154E+00  1340.0  1366.7    275.6 0.04103 100  32  140.31
     0    -2    -3  7.599E+00  1.209E+00  1340.0  1366.7    995.6 0.04103 100  33  140.31
     2    -2     3  4.748E+00  9.425E-01  1093.4  1346.3    412.5 0.03427 100  23 -171.22
     2    -2     3  4.425E+00 -9.228E-01  1094.5  1154.7    783.0 0.03427 100  20    4.70
     2    -2     3  5.465E+00  9.621E-01  1094.5  1154.7     63.0 0.03427 100  23    4.70
     2     0    -2  6.872E+02  3.021E+01  1316.8  1156.0    156.0 0.03419 100  45   55.82
     2     0    -2  7.037E+02  3.096E+01  1315.8  1347.4    508.0 0.03419 100  41 -127.13
     2     0    -2  7.311E+02  3.214E+01  1316.8  1156.0    876.0 0.03419 100  45   55.82
     0     2     2  6.916E+02  3.048E+01  1153.0  1140.8    284.0 0.03930 100  45 -159.66
     0     2     2  6.834E+02  3.014E+01  1151.8  1360.8    637.9 0.03930 100  44   21.79
    -2     2    -2  6.677E+02  2.934E+01  1314.0  1349.0    768.4 0.03478  99  48  -13.78
    -2     2    -2  6.448E+02  2.834E+01  1315.0  1154.3    416.3 0.03478 100  46  169.07
    -2     2    -2  6.561E+02  2.882E+01  1314.0  1349.0     48.4 0.03478  99  48  -13.78
    -2     0     2  6.871E+02  3.021E+01  1133.9  1346.4    868.5 0.03420 100  38  -53.26
    -2     0     2  6.781E+02  2.980E+01  1133.9  1346.4    148.5 0.03420 100  37  -53.26
    -2     0     2  6.917E+02  3.044E+01  1134.9  1155.0    515.5 0.03420 100  41  124.56
     0    -2    -2  6.998E+02  3.081E+01  1297.7  1361.6    277.5 0.03930 100  47  157.87
     0    -2    -2  7.723E+02  3.402E+01  1297.7  1361.6    997.5 0.03930 100  47  157.87
     0    -2    -2  6.491E+02  2.862E+01  1298.9  1141.6    644.4 0.03930 100  47  -20.00
     2    -2     2  6.840E+02  3.006E+01  1136.7  1153.4    775.8 0.03479 100  47   11.31
     2    -2     2  6.650E+02  2.923E+01  1135.7  1348.1    409.0 0.03479  98  49 -166.60
     2    -2     2  6.891E+02  3.028E+01  1136.7  1153.4     55.8 0.03479 100  48   11.31
     2     0    -1  5.683E+02  2.511E+01  1273.6  1349.7    514.2 0.03507 100  43 -129.24
     2     0    -1  5.390E+02  2.378E+01  1274.6  1153.3    159.5 0.03507 100  41   52.19
     2     0    -1  5.741E+02  2.535E+01  1274.6  1153.3    879.5 0.03507  99  40   52.19
     0     2     1  5.799E+02  2.562E+01  1195.1  1145.8    283.6 0.03758 100  45  167.83
     0     2     1  5.476E+02  2.423E+01  1194.0  1356.3    639.1 0.03758 100  45  -11.81
    -2     2    -1  5.495E+02  2.423E+01  1271.8  1350.5    764.5 0.03538 100  48  -18.24
    -2     2    -1  5.558E+02  2.450E+01  1272.9  1152.4    409.7 0.03538  98  49  163.14
    -2     2    -1  5.570E+02  2.453E+01  1271.8  1350.5     44.5 0.03538 100  48  -18.24
    -2     0     1  5.620E+02  2.481E+01  1176.1  1349.1    874.5 0.03507 100  35  -51.07
    -2     0     1  5.448E+02  2.409E+01  1177.1  1152.8    519.2 0.03507  99  37  128.13
    -2     0     1  5.526E+02  2.438E+01  1176.1  1349.1    154.5 0.03507 100  35  -51.07
     0    -2    -1  5.413E+02  2.394E+01  1256.7  1146.2    643.8 0.03758 100  41   12.46
     0    -2    -1  5.574E+02  2.462E+01  1255.5  1356.6    279.0 0.03758 100  43 -168.48
     0    -2    -1  5.841E+02  2.588E+01  1255.5  1356.6    999.0 0.03758  97  45 -168.48
     2    -2     1  5.987E+02  2.639E+01  1178.9  1151.9     49.5 0.03538  95  48   17.17
     2    -2     1  5.497E+02  2.424E+01  1177.8  1350.0    404.8 0.03538 100  52 -162.07
     2    -2     1  5.889E+02  2.597E+01  1178.9  1151.9    769.5 0.03538  96  48   17.17
     2     0     0  8.605E+01  4.315E+00  1231.4  1352.1    519.3 0.03602 100  47 -141.42
     2     0     0  7.980E+01  3.990E+00  1232.5  1150.4    883.5 0.03602 100  46   38.99
     2     0     0  7.720E+01  3.843E+00  1232.5  1150.4    163.5 0.03602 100  45   38.99
     0     2     0  8.188E+01  4.090E+00  1236.2  1351.7    639.7 0.03587 100  50  -43.78
     0     2     0  8.147E+01  4.047E+00  1237.3  1150.8    284.0 0.03587 100  52  136.73
    -2     2     0  8.566E+01  4.186E+00  1229.6  1352.2     40.0 0.03606  98  58  -20.14
    -2     2     0  8.047E+01  3.979E+00  1229.6  1352.2    760.0 0.03606  99  58  -20.14
    -2     2     0  8.675E+01  4.233E+00  1230.7  1150.3    404.2 0.03606 100  53  160.24
    -2     0     0  7.778E+01  3.932E+00  1218.2  1352.0    879.4 0.03602  99  37  -38.86
    -2     0     0  7.911E+01  3.967E+00  1219.3  1150.3    523.5 0.03602 100  36  141.29
    -2     0     0  8.031E+01  3.989E+00  1218.2  1352.0    159.4 0.03602 100  38  -38.86
     0    -2     0  8.468E+01  4.195E+00  1213.4  1351.6    279.8 0.03587  97  47 -136.50
     0    -2     0  7.409E+01  3.716E+00  1214.5  1150.7    643.9 0.03587 100  49   43.55
     2    -2     0  8.564E+01  4.181E+00  1221.1  1150.2     44.1 0.03606 100  53   20.05
     2    -2     0  8.207E+01  4.049E+00  1221.1  1150.2    764.1 0.03606 100  53   20.05
     2    -2     0  8.719E+01  4.269E+00  1220.0  1352.1    400.0 0.03606  99  58 -160.14
     2     0     1  2.470E+03  1.074E+02  1190.3  1147.3    888.1 0.03704 100  45    6.74
     2     0     1  2.511E+03  1.092E+02  1189.2  1354.7    523.5 0.03704 100  43 -172.79
     2     0     1  2.332E+03  1.014E+02  1190.3  1147.3    168.1 0.03704 100  43    6.74
     0     2    -1  2.470E+03  1.074E+02  1278.4  1347.2    639.6 0.03417 100  46  -57.53
     0     2    -1  2.510E+03  1.091E+02  1279.4  1155.9    285.1 0.03417 100  46  124.05
    -2     2     1  2.452E+03  1.066E+02  1187.4  1354.1     34.9 0.03681 100  49  -17.55
    -2     2     1  2.499E+03  1.087E+02  1188.5  1147.9    399.5 0.03681 100  46  161.94
    -2     2     1  2.549E+03  1.108E+02  1187.4  1354.1    754.9 0.03681 100  50  -17.55
    -2     0    -1  2.276E+03  9.898E+01  1260.4  1355.1    163.3 0.03704 100  34   -7.51
    -2     0    -1  2.391E+03  1.040E+02  1260.4  1355.1    883.3 0.03704 100  35   -7.51
    -2     0    -1  2.387E+03  1.038E+02  1261.5  1147.7    528.3 0.03704 100  34  173.56
     0    -2     1  2.578E+03  1.121E+02  1171.3  1346.6    280.0 0.03417  95  44 -122.79
     0    -2     1  2.469E+03  1.073E+02  1172.3  1155.3    644.8 0.03417 100  48   56.28
     2    -2    -1  2.565E+03  1.115E+02  1263.2  1148.3    759.7 0.03681 100  49   18.36
     2    -2    -1  2.500E+03  1.087E+02  1262.1  1354.5    394.7 0.03681 100  51 -162.75
     2    -2    -1  2.522E+03  1.096E+02  1263.2  1148.3     39.7 0.03681 100  49   18.36
     2     0     2  6.665E+01  3.432E+00  1148.2  1144.1    173.0 0.03812 100  46  -27.76
     2     0     2  5.797E+01  3.099E+00  1148.2  1144.1    893.0 0.03812 100  47  -27.76
     2     0     2  6.365E+01  3.403E+00  1147.0  1357.5    526.8 0.03812 100  47  153.86
     0     2    -2  5.875E+01  3.104E+00  1320.6  1342.6    638.7 0.03247 100  46  -62.47
     0     2    -2  6.352E+01  3.266E+00  1321.6  1160.9    287.2 0.03247 100  43  120.79
    -2     2     2  6.765E+01  3.438E+00  1145.2  1356.1     29.4 0.03764 100  51  -12.13
    -2     2     2  5.658E+01  3.004E+00  1145.2  1356.1    749.4 0.03764 100  52  -12.13
    -2     2     2  6.160E+01  3.210E+00  1146.4  1145.4    395.7 0.03764 100  48  166.19
    -2     0    -2  6.338E+01  3.317E+00  1302.6  1358.3    166.4 0.03811 100  37   25.79
    -2     0    -2  5.826E+01  3.115E+00  1302.6  1358.3    886.4 0.03811 100  41   25.79
    -2     0    -2  6.515E+01  3.408E+00  1303.7  1144.9    533.5 0.03811 100  36 -151.90
     0    -2     2  6.570E+01  3.343E+00  1129.1  1341.6    279.3 0.03247  99  46 -117.94
     0    -2     2  6.198E+01  3.180E+00  1130.1  1159.8    646.6 0.03247 100  53   59.62
     0    -2     2  6.243E+01  3.393E+00  1129.1  1341.6    999.3 0.03247  79  49 -117.94
     2    -2    -2  6.879E+01  3.503E+00  1305.5  1146.3     36.2 0.03764 100  49   14.16
     2    -2    -2  6.595E+01  3.411E+00  1304.3  1357.0    389.0 0.03764 100  49 -168.23
     2    -2    -2  5.944E+01  3.139E+00  1305.5  1146.3    756.2 0.03764 100  49   14.16
     2     0     3  1.888E+01  1.534E+00  1105.9  1140.8    898.4 0.03925 100  46  -46.49
     2     0     3  2.260E+01  1.811E+00  1104.8  1360.4    529.2 0.03925  96  43  136.73
     2     0     3  2.067E+01  1.577E+00  1105.9  1140.8    178.4 0.03925 100  48  -46.49
     0     2    -3  2.114E+01  1.614E+00  1362.9  1338.0    636.8 0.03077 100  38  -64.79
     0     2    -3  2.259E+01  1.581E+00  1363.9  1165.9    290.3 0.03077  95  41  121.07
    -2     2     3  1.985E+01  1.521E+00  1103.0  1358.4     23.4 0.03854 100  41   -6.19
    -2     2     3  2.026E+01  1.536E+00  1104.2  1142.7    392.8 0.03854 100  42  170.47
    -2     2     3  2.173E+01  1.632E+00  1103.0  1358.4    743.4 0.03854 100  44   -6.19
    -2     0    -3  2.164E+01  1.666E+00  1344.8  1361.6    168.6 0.03924  99  42   42.86
    -2     0    -3  2.054E+01  1.757E+00  1346.0  1142.1    539.0 0.03924 100  35 -133.09
    -2     0    -3  2.469E+01  1.818E+00  1344.8  1361.6    888.6 0.03924 100  44   42.86
     0    -2     3  1.960E+01  1.447E+00  1087.8  1164.4    649.4 0.03078  90  41   59.46
     0    -2     3  1.803E+01  1.371E+00  1086.9  1336.5    277.8 0.03078 100  41 -115.74
     0    -2     3  2.247E+01  1.629E+00  1086.9  1336.5    997.8 0.03078  99  41 -115.74
     2    -2    -3  2.109E+01  1.622E+00  1347.7  1144.1    753.4 0.03853 100  43    9.95
     2    -2    -3  2.129E+01  1.590E+00  1346.6  1359.7    382.8 0.03853 100  44 -174.23
     2    -2    -3  2.155E+01  1.607E+00  1347.7  1144.1     33.4 0.03853 100  43    9.95
     2     0     4  9.932E+01  4.987E+00  1062.4  1363.3    530.8 0.04043 100  53  128.56
     2     0     4  9.469E+01  4.723E+00  1063.6  1137.3    904.1 0.04042 100  53  -56.75
     2     0     4  9.042E+01  4.554E+00  1063.6  1137.3    184.1 0.04042 100  51  -56.75
     0     2    -4  9.526E+01  4.580E+00  1406.2  1171.0    294.8 0.02904 100  48  122.99
     0     2    -4  1.066E+02  5.121E+00  1405.3  1333.3    633.8 0.02904 100  45  -66.66
    -2     2     4  1.005E+02  4.956E+00  1060.6  1360.7    737.0 0.03950 100  56   -0.58
    -2     2     4  9.314E+01  4.605E+00  1060.6  1360.7     17.0 0.03950 100  55   -0.58
    -2     2     4  9.679E+01  4.779E+00  1061.8  1139.9    390.7 0.03950  99  52  173.92
    -2     0    -4  8.991E+01  4.478E+00  1387.1  1365.1    170.0 0.04040 100  49   50.94
    -2     0    -4  1.081E+02  5.377E+00  1388.3  1139.1    544.9 0.04041 100  47 -122.76
    -2     0    -4  1.028E+02  5.062E+00  1387.1  1365.1    890.0 0.04040 100  48   50.94
     0    -2     4  1.108E+02  5.321E+00  1044.6  1331.4    995.1 0.02907 100  50 -114.02
     0    -2     4  1.009E+02  4.843E+00  1044.6  1331.4    275.1 0.02907 100  48 -114.02
     2    -2    -4  1.029E+02  5.054E+00  1390.1  1141.7    751.5 0.03948 100  54    6.59
     2    -2    -4  9.745E+01  4.807E+00  1388.9  1362.5    376.2 0.03948 100  55 -179.92
     2    -2    -4  9.183E+01  4.532E+00  1390.1  1141.7     31.5 0.03948 100  54    6.59
     2     0     5  6.813E+02  3.008E+01  1021.2  1133.9    910.2 0.04163 100  55  -63.64
     2     0     5  6.720E+02  2.968E+01  1020.0  1366.4    531.7 0.04164 100  57  124.25
     2     0     5  7.225E+02  3.187E+01  1021.2  1133.9    190.2 0.04163 100  55  -63.64
     0     2    -5  6.897E+02  3.030E+01  1447.9  1328.5    629.5 0.02725 100  48  -68.86
     0     2    -5  6.923E+02  3.036E+01  1448.7  1176.3    300.7 0.02725 100  47  126.02
    -2     2     5  6.711E+02  2.959E+01  1018.2  1363.2    730.3 0.04049 100  58    4.64
    -2     2     5  6.771E+02  2.986E+01  1019.4  1137.0    389.3 0.04048 100  56  176.46
    -2     2     5  6.813E+02  3.001E+01  1018.2  1363.2     10.3 0.04049 100  58    4.64
    -2     0    -5  6.396E+02  2.819E+01  1429.6  1368.5    170.7 0.04159 100  54   55.18
    -2     0    -5  6.789E+02  3.001E+01  1430.8  1136.1    551.2 0.04159 100  46 -115.79
    -2     0    -5  6.658E+02  2.937E+01  1429.6  1368.5    890.7 0.04159 100  54   55.18
     0    -2     5  7.135E+02  3.130E+01  1002.1  1326.2    271.1 0.02731 100  49 -112.01
     0    -2     5  7.218E+02  3.169E+01  1002.1  1326.2    991.1 0.02731 100  50 -112.01
     2    -2    -5  6.750E+02  2.972E+01  1432.6  1139.3     30.3 0.04046  99  56    4.13
     2    -2    -5  6.604E+02  2.912E+01  1431.4  1365.3    369.3 0.04045 100  56  174.77
     2    -2    -5  6.649E+02  2.930E+01  1432.6  1139.3    750.3 0.04046 100  56    4.13
     2     0     6  3.529E+02  1.603E+01   978.7  1130.4    196.5 0.04285  88  60  -69.08
     2     0     6  3.276E+02  1.489E+01   977.4  1369.4    531.9 0.04286  98  61  121.84
     2     0     6  3.225E+02  1.474E+01   978.7  1130.4    916.5 0.04285  86  61  -69.08
     0     2    -6  3.304E+02  1.475E+01  1490.5  1323.3    623.4 0.02536  99  47  -71.78
     0     2    -6  3.362E+02  1.493E+01  1491.3  1181.9    308.6 0.02536  99  50  130.10
    -2     2     6  3.221E+02  1.456E+01   975.6  1365.7    723.3 0.04151 100  59    9.58
    -2     2     6  3.337E+02  1.506E+01   976.9  1134.1    388.6 0.04150 100  59  178.22
    -2     2     6  3.482E+02  1.567E+01   975.6  1365.7      3.3 0.04151  98  58    9.58
    -2     0    -6  3.539E+02  1.598E+01  1472.2  1372.0    890.8 0.04280  87  64   57.51
    -2     0    -6  3.564E+02  1.603E+01  1472.2  1372.0    170.8 0.04280  86  66   57.51
     0    -2     6  3.545E+02  1.576E+01   959.6  1320.7    265.5 0.02545 100  45 -109.32
     0    -2     6  3.250E+02  1.449E+01   959.6  1320.7    985.5 0.02545 100  44 -109.32
     2     0     7  1.227E+02  6.207E+00   936.0  1126.9    923.0 0.04408 100  60  -73.83
     2     0     7  1.285E+02  6.448E+00   934.6  1372.4    531.5 0.04408 100  65  120.54
     2     0     7  1.373E+02  6.769E+00   936.0  1126.9    203.0 0.04408 100  60  -73.83
     0     2    -7  1.302E+02  6.072E+00  1533.4  1317.7    615.3 0.02329 100  49  -75.71
     0     2    -7  1.272E+02  5.885E+00  1534.1  1188.0    318.8 0.02329 100  53  135.41
    -2     2     7  1.294E+02  6.310E+00   932.9  1368.1    716.0 0.04254 100  64   14.33
    -2     2     7  1.312E+02  6.405E+00   934.2  1131.2    388.6 0.04254 100  60  179.35
    -2     0    -7  1.300E+02  6.262E+00  1515.0  1375.4    170.2 0.04400 100  67   58.73
    -2     0    -7  1.341E+02  6.675E+00  1516.3  1130.1    564.3 0.04400 100  60 -105.45
    -2     0    -7  1.269E+02  6.187E+00  1515.0  1375.4    890.2 0.04400 100  66   58.73
     0    -2     7  1.355E+02  6.312E+00   916.8  1314.8    258.0 0.02344 100  51 -105.66
     0    -2     7  1.156E+02  5.441E+00   916.8  1314.8    978.0 0.02344 100  51 -105.66
     2    -2    -7  1.323E+02  6.339E+00  1518.0  1134.5     30.0 0.04246  99  64    1.40
     2    -2    -7  1.238E+02  5.991E+00  1516.8  1371.1    354.6 0.04246 100  66  164.92
     2    -2    -7  1.273E+02  6.152E+00  1518.0  1134.5    750.0 0.04246 100  64    1.40
     2     0     8  3.829E+00  1.838E+00   893.0  1123.5    929.8 0.04528 100   7  -78.23
     2     0     8  5.415E+00  1.924E+00   891.7  1375.3    530.6 0.04528 100  10  119.99
     2     0     8  4.019E+00  1.735E+00   893.0  1123.5    209.8 0.04528 100   9  -78.23
     0     2    -8  5.760E+00  9.328E-01  1577.1  1194.9    332.1 0.02095 100  14  142.27
     0     2    -8  5.780E+00  1.113E+00  1576.5  1311.3    604.4 0.02095  98  12  -81.03
    -2     2     8  6.884E+00  1.508E+00   889.9  1370.5    708.5 0.04355 100  17   18.98
    -2     2     8  6.077E+00  1.431E+00   891.2  1128.3    389.2 0.04354 100  15  179.94
    -2     0    -8  7.888E+00  1.481E+00  1558.0  1378.7    169.1 0.04517 100  18   59.21
    -2     0    -8  2.435E+00  1.497E+00  1558.0  1378.7    889.1 0.04517 100  14   59.21
    -2     0    -8  5.834E+00  1.920E+00  1559.3  1127.3    571.3 0.04518 100  10 -100.97
     0    -2     8  5.582E+00  1.048E+00   873.9  1308.1    247.7 0.02119 100  15 -100.68
     0    -2     8  4.076E+00  9.744E-01   873.9  1308.1    967.7 0.02119 100  12 -100.68
     2    -2    -8  5.523E+00  1.254E+00  1561.1  1132.2     30.8 0.04343  99  14    0.89
     2    -2    -8  7.570E+00  1.370E+00  1561.1  1132.2    750.8 0.04343 100  17    0.89
     2    -2    -8  4.791E+00  1.312E+00  1559.8  1373.9    346.9 0.04343 100  14  160.19
     2     0     9  3.439E+01  2.865E+00   849.9  1120.3    216.8 0.04644 100  41  -82.45
     2     0     9  3.668E+01  3.028E+00   849.9  1120.3    936.8 0.04644 100  40  -82.45
     2     0     9  3.168E+01  2.917E+00   848.5  1378.1    529.1 0.04644  97  39  119.98
     0     2    -9  3.401E+01  1.897E+00  1620.3  1203.1    349.8 0.01812  99  41  151.32
     0     2    -9  3.094E+01  1.967E+00  1619.8  1303.6    589.5 0.01812  98  37  -88.36
    -2     2     9  3.690E+01  2.681E+00   846.7  1372.7    700.7 0.04453  98  42   23.57
    -2     2     9  3.158E+01  2.366E+00   848.1  1125.6    390.4 0.04452 100  38 -179.92
    -2     0    -9  3.295E+01  2.397E+00  1601.2  1381.8    167.5 0.04630  98  50   59.15
    -2     0    -9  3.217E+01  2.498E+00  1601.2  1381.8    887.5 0.04630  99  51   59.15
    -2     0    -9  3.064E+01  2.766E+00  1602.6  1124.6    578.4 0.04630  99  38  -96.67
     0    -2     9  3.815E+01  2.167E+00   830.7  1300.4    953.8 0.01851 100  43  -93.85
     0    -2     9  3.589E+01  2.038E+00   830.7  1300.4    233.8 0.01851 100  43  -93.85
     2    -2    -9  3.331E+01  2.326E+00  1603.1  1376.5    339.0 0.04437 100  47  155.52
     2    -2    -9  3.231E+01  2.199E+00  1604.3  1130.0     32.1 0.04437 100  46    0.83
     2    -2    -9  3.638E+01  2.421E+00  1604.3  1130.0    752.1 0.04437 100  48    0.83
     2     0    10  1.377E+01  2.401E+00   806.5  1117.3    943.9 0.04753 100  16  -86.60
     2     0    10  1.179E+01  2.154E+00   806.5  1117.3    223.9 0.04753 100  20  -86.60
     2     0    10  1.283E+01  2.466E+00   805.0  1380.6    527.1 0.04754  98  16  120.40
     0     2   -10  1.564E+01  1.129E+00  1663.9  1213.6    374.5 0.01443 100  26  163.88
     0     2   -10  1.241E+01  1.409E+00  1663.5  1293.5    568.0 0.01443 100  20  -98.97
    -2     2    10  1.416E+01  1.900E+00   803.2  1374.8    692.7 0.04543  99  20   28.14
    -2     2    10  1.452E+01  1.772E+00   804.7  1123.1    392.1 0.04542  99  23  179.81
    -2     0   -10  1.479E+01  2.168E+00  1646.1  1122.2    585.7 0.04735 100  22  -92.46
    -2     0   -10  1.242E+01  1.928E+00  1644.8  1384.7    885.3 0.04734 100  27   58.66
    -2     0   -10  1.166E+01  1.809E+00  1644.8  1384.7    165.3 0.04734 100  23   58.66
     0    -2    10  1.193E+01  1.344E+00   787.3  1290.6    934.1 0.01509  76  24  -84.08
     0    -2    10  1.273E+01  1.342E+00   787.3  1290.6    214.1 0.01509  76  23  -84.08
     2    -2   -10  1.046E+01  1.502E+00  1647.9  1128.1     34.0 0.04523 100  21    1.18
     2    -2   -10  1.161E+01  1.571E+00  1646.6  1378.8    330.8 0.04522  99  21  150.87
     2    -2   -10  1.446E+01  1.680E+00  1647.9  1128.1    754.0 0.04523 100  24    1.18
     2     0    11  6.104E+01  4.345E+00   761.3  1382.9    524.7 0.04855 100  50  121.18
     2     0    11  5.818E+01  4.064E+00   762.8  1114.6    951.3 0.04855 100  45  -90.71
     2     0    11  6.651E+01  4.174E+00   762.8  1114.6    231.3 0.04855 100  53  -90.71
    -2     2    11  6.365E+01  3.850E+00   759.5  1376.5    684.6 0.04625 100  50   32.71
    -2     2    11  6.753E+01  3.997E+00   760.9  1121.0    394.3 0.04624  96  46  179.19
    -2     0   -11  5.559E+01  3.575E+00  1690.0  1120.1    593.3 0.04830 100  49  -88.27
    -2     0   -11  6.397E+01  3.748E+00  1688.6  1387.3    162.7 0.04829  99  64   57.80
    -2     0   -11  5.752E+01  3.604E+00  1688.6  1387.3    882.7 0.04829 100  61   57.80
     2    -2   -11  6.384E+01  3.629E+00  1690.4  1380.9    322.5 0.04597  98  57  146.22
     2    -2   -11  5.522E+01  3.280E+00  1691.7  1126.6    756.4 0.04598 100  52    1.88
     2    -2   -11  7.213E+01  3.881E+00  1691.7  1126.6     36.4 0.04598 100  61    1.88
     2     0    12  1.580E+01  2.607E+00   718.7  1112.3    958.9 0.04943 100  18  -94.84
     2     0    12  1.598E+01  3.125E+00   717.2  1384.7    521.7 0.04944 100  16  122.29
     2     0    12  1.655E+01  2.379E+00   718.7  1112.3    238.9 0.04943 100  21  -94.84
    -2     2    12  2.110E+01  2.423E+00   715.4  1377.8    676.2 0.04694 100  22   37.32
    -2     2    12  1.510E+01  2.121E+00   716.9  1119.2    397.1 0.04693  99  18  178.23
    -2     0   -12  1.872E+01  2.435E+00  1734.1  1118.5    601.0 0.04911  97  23  -84.07
    -2     0   -12  2.070E+01  2.571E+00  1732.8  1389.4    879.6 0.04910  97  27   56.62
    -2     0   -12  2.111E+01  2.342E+00  1732.8  1389.4    159.6 0.04910  97  27   56.62
     2    -2   -12  1.945E+01  2.003E+00  1735.9  1125.4    759.3 0.04659 100  24    2.93
     2    -2   -12  1.829E+01  2.004E+00  1734.6  1382.5    313.9 0.04658 100  24  141.53
     2    -2   -12  1.558E+01  1.811E+00  1735.9  1125.4     39.3 0.04659 100  22    2.93
     2     0    13  8.255E+00  2.416E+00   674.3  1110.4    966.6 0.05016 100  10  -99.00
     2     0    13  7.168E+00  3.207E+00   672.8  1386.1    518.4 0.05017  99   9  123.68
     2     0    13  8.452E+00  2.292E+00   674.3  1110.4    246.6 0.05016  99  11  -99.00
    -2     2    13  9.750E+00  1.995E+00   672.5  1117.8    400.3 0.04746 100  11  176.95
    -2     2    13  9.780E+00  2.222E+00   671.0  1378.7    667.5 0.04747 100  12   41.98
    -2     0   -13  1.198E+01  2.189E+00  1777.3  1391.1    156.1 0.04975 100  15   55.15
    -2     0   -13  6.890E+00  2.049E+00  1778.7  1117.3    608.9 0.04976 100  13  -79.83
    -2     0   -13  8.057E+00  2.225E+00  1777.3  1391.1    876.1 0.04975 100  12   55.15
     2    -2   -13  1.018E+01  1.743E+00  1780.5  1124.8     42.7 0.04703  96  15    4.29
     2    -2   -13  7.010E+00  1.780E+00  1779.2  1383.5    305.1 0.04702 100  14  136.78
     2    -2   -13  1.327E+01  1.870E+00  1780.5  1124.8    762.7 0.04703  97  18    4.29
     2     0    14  1.437E+01  2.827E+00   629.5  1109.1    974.6 0.05070 100  17 -103.23
     2     0    14  1.376E+01  3.611E+00   627.9  1386.9    514.5 0.05071  99  13  125.36
     2     0    14  1.678E+01  2.824E+00   629.5  1109.1    254.6 0.05070 100  17 -103.23
    -2     2    14  1.600E+01  2.502E+00   626.2  1378.9    658.7 0.04778 100  15   46.71
    -2     2    14  1.725E+01  2.275E+00   627.7  1117.1    404.1 0.04777 100  19  175.37
    -2     0   -14  1.505E+01  2.692E+00  1822.3  1392.1    872.1 0.05019  98  17   53.39
    -2     0   -14  1.697E+01  2.645E+00  1823.7  1116.7    617.1 0.05020 100  17  -75.52
    -2     0   -14  1.624E+01  2.368E+00  1822.3  1392.1    152.1 0.05019  99  20   53.39
     2    -2   -14  1.774E+01  2.071E+00  1825.4  1124.9     46.7 0.04724  89  22    5.96
     2    -2   -14  1.463E+01  1.979E+00  1824.1  1384.0    296.1 0.04723 100  19  131.96
     2    -2   -14  1.969E+01  2.177E+00  1825.4  1124.9    766.7 0.04724  90  21    5.96
     2     0    15  5.705E+01  5.209E+00   582.7  1387.1    510.3 0.05102  97  32  127.30
     2     0    15  5.941E+01  4.398E+00   584.3  1108.5    262.8 0.05101 100  39 -107.54
     2     0    15  6.479E+01  4.690E+00   584.3  1108.5    982.8 0.05101 100  39 -107.54
    -2     2    15  5.639E+01  4.027E+00   580.9  1378.4    649.6 0.04784 100  37   51.54
    -2     2    15  5.982E+01  3.916E+00   582.4  1117.2    408.4 0.04783  95  40  173.49
    -2     0   -15  6.563E+01  4.204E+00  1867.7  1392.4    147.7 0.05037 100  51   51.36
    -2     0   -15  6.583E+01  4.301E+00  1869.1  1116.9    625.5 0.05038  97  49  -71.11
    -2     0   -15  6.694E+01  4.441E+00  1867.7  1392.4    867.7 0.05037 100  48   51.36
     2    -2   -15  5.178E+01  3.409E+00  1869.5  1383.6    286.8 0.04716 100  43  127.02
     2    -2   -15  6.338E+01  3.821E+00  1870.8  1125.8    771.2 0.04717  94  46    7.95
     2    -2   -15  6.363E+01  3.766E+00  1870.8  1125.8     51.2 0.04717  94  47    7.95
     2     0    16  1.203E+02  7.622E+00   537.0  1386.3    505.5 0.05102 100  41  129.52
     2     0    16  1.164E+02  6.961E+00   538.6  1108.7    991.4 0.05101  94  52 -111.97
     2     0    16  1.054E+02  6.220E+00   538.6  1108.7    271.4 0.05101  94  49 -111.97
    -2     2    16  1.079E+02  5.862E+00   536.7  1118.1    413.3 0.04758 100  48  171.29
    -2     2    16  1.065E+02  6.288E+00   535.2  1376.9    640.1 0.04759  96  47   56.51
    -2     0   -16  1.076E+02  5.840E+00  1913.6  1391.8    142.7 0.05023 100  59   49.04
    -2     0   -16  1.130E+02  6.190E+00  1914.9  1118.1    634.2 0.05024 100  55  -66.58
    -2     0   -16  1.052E+02  5.875E+00  1913.6  1391.8    862.7 0.05023 100  56   49.04
     2    -2   -16  1.056E+02  5.699E+00  1915.4  1382.2    277.1 0.04674 100  56  121.94
     2    -2   -16  1.245E+02  6.791E+00  1915.4  1382.2    997.1 0.04674  83  59  121.94
     2    -2   -16  1.005E+02  5.312E+00  1916.7  1127.6    776.3 0.04675 100  58   10.26
     2    -2   -16  1.005E+02  5.269E+00  1916.7  1127.6     56.3 0.04675 100  58   10.26
    -2     0   -17  6.486E+01  4.442E+00  1961.3  1120.3    643.2 0.04972  96  39  -61.89
    -2     0   -17  6.459E+01  4.528E+00  1960.0  1390.1    857.2 0.04971  97  43   46.42
    -2     0   -17  6.140E+01  4.221E+00  1960.0  1390.1    137.2 0.04971  97  43   46.42
     2    -2   -17  6.897E+01  4.202E+00  1963.1  1130.7    782.0 0.04589 100  46   12.93
     2    -2   -17  6.281E+01  4.169E+00  1961.9  1379.6    267.0 0.04587 100  42  116.67
     2    -2   -17  6.543E+01  3.965E+00  1963.1  1130.7     62.0 0.04589 100  45   12.93
     2    -2   -17  6.990E+01  4.662E+00  1961.9  1379.6    987.0 0.04587 100  43  116.67
     2     0    18  5.254E+00  2.448E+00   445.6  1112.4    289.4 0.04986  97   7 -121.32
     2     0    18 -4.834E-01  3.764E+00   444.0  1381.6    494.3 0.04987 100  -5  134.85
    -2     2    18  2.279E+00  2.427E+00   443.7  1123.6    424.9 0.04574  97   7  165.84
    -2     2    18  7.754E+00  3.290E+00   442.2  1370.4    620.0 0.04575  99   6   67.01
    -2     0   -18  2.829E+00  2.492E+00  2007.0  1387.0    851.0 0.04869  96   6   43.46
    -2     0   -18  3.773E+00  2.308E+00  2008.3  1123.8    652.7 0.04871 100   7  -56.99
    -2     0   -18  3.721E+00  2.365E+00  2007.0  1387.0    131.0 0.04869  96   5   43.46
     2    -2   -18  4.969E-01  2.066E+00  2010.1  1135.3    788.5 0.04447 100   7   16.01
     2    -2   -18  3.058E+00  1.844E+00  2010.0  1135.3     68.5 0.04447  99   7   16.01
     2    -2   -18  1.599E-01  2.275E+00  2008.9  1375.5    256.4 0.04446 100   5  111.14
     2    -2   -18  3.056E+00  2.445E+00  2008.9  1375.5    976.4 0.04446 100   6  111.14
     2     0    19  5.789E-01  2.375E+00   398.2  1116.5    299.2 0.04851 100   7 -126.33
     2     0    19 -9.796E-01  3.601E+00   396.7  1377.1    487.8 0.04852  99  -7  138.03
    -2     2    19  3.389E+00  3.109E+00   394.9  1364.7    609.1 0.04393 100   6   72.67
    -2     2    19  1.267E+00  2.244E+00   396.3  1128.8    431.9 0.04392 100   6  162.48
    -2     0   -19  5.318E-02  2.181E+00  2054.5  1382.3    124.2 0.04705 100   4   40.11
    -2     0   -19 -4.295E-01  2.416E+00  2054.5  1382.3    844.2 0.04705 100  -6   40.11
    -2     0   -19 -1.188E+00  2.302E+00  2055.8  1129.0    662.8 0.04707  98  -6  -51.81
     2    -2   -19 -1.692E+00  2.222E+00  2056.5  1369.5    245.0 0.04231  97  -6  105.27
     2    -2   -19 -5.780E-01  2.253E+00  2056.5  1369.5    965.0 0.04231  95  -7  105.27
     2    -2   -19  4.025E-01  1.979E+00  2057.6  1141.9     75.9 0.04232 100   6   19.58
     2    -2   -19  6.274E-01  2.199E+00  2057.6  1141.9    795.9 0.04232 100   6   19.58
     2     0    20 -1.446E+00  3.407E+00   348.8  1370.6    480.5 0.04643 100  -5  141.64
     2     0    20  4.406E-01  2.475E+00   350.2  1122.4    309.6 0.04642  99   6 -131.67
    -2     2    20  1.493E-01  2.537E+00   348.3  1136.3    439.9 0.04123 100   6  158.56
    -2     2    20  1.382E+00  2.917E+00   347.0  1356.7    597.3 0.04124 100   4   78.77
    -2     0   -20 -5.213E+00  2.631E+00  2102.8  1375.4    836.4 0.04462  94  -6   36.29
    -2     0   -20 -8.278E-01  2.434E+00  2103.9  1136.4    673.7 0.04463 100  -8  -46.26
    -2     0   -20 -2.240E+00  2.573E+00  2102.8  1375.4    116.4 0.04462  94  -4   36.29
     2    -2   -20 -2.148E+00  2.260E+00  2104.7  1360.8    952.7 0.03918 100  -6   98.88
     2    -2   -20  1.849E+00  2.385E+00  2105.7  1151.1     84.5 0.03919  95   7   23.78
     2    -2   -20  9.884E-01  2.200E+00  2104.7  1360.8    232.7 0.03918 100   8   98.88
     2    -2   -20  6.768E-01  2.368E+00  2105.7  1151.1    804.5 0.03919  97   6   23.78
     2     0    21  9.012E+00  3.953E+00   300.2  1361.6    472.0 0.04339  97   5  145.81
     2     0    21  1.116E+01  2.608E+00   301.5  1130.9    320.9 0.04337 100  10 -137.47
    -2     2    21  1.235E+01  2.930E+00   299.5  1147.0    449.4 0.03733  90   9  153.89
    -2     2    21  4.180E+00  3.096E+00   298.4  1345.5    584.2 0.03734  96   7   85.51
    -2     0   -21  1.076E+01  2.760E+00  2152.8  1146.7    685.6 0.04110 100  10  -40.16
    -2     0   -21  9.357E+00  2.837E+00  2151.7  1365.7    107.4 0.04108 100   9   31.83
    -2     0   -21  8.069E+00  2.793E+00  2151.7  1365.7    827.4 0.04108 100   7   31.83
     2    -2   -21  8.889E+00  2.507E+00  2154.6  1164.0    814.9 0.03463  99   8   28.89
     2    -2   -21  7.072E+00  2.422E+00  2153.7  1348.4    938.7 0.03462 100   9   91.72
     2    -2   -21  1.399E+01  2.610E+00  2154.6  1164.0     94.9 0.03463 100  12   28.89
     2    -2   -21  6.996E+00  2.414E+00  2153.7  1348.4    218.7 0.03462  99   7   91.72
     2     0    22 -1.320E+00  2.364E+00   252.1  1142.9    333.6 0.03897  94  -6 -143.96
     2     0    22 -6.446E-01  3.551E+00   250.9  1349.1    462.1 0.03899 100  -6  150.75
    -2     2    22 -2.314E-02  2.960E+00   249.1  1329.4    569.0 0.03157 100  -5   93.31
    -2     0   -22  1.981E+00  2.600E+00  2201.4  1351.7     96.6 0.03593  99   6   26.43
    -2     0   -22  5.241E-02  2.540E+00  2202.3  1161.2    699.1 0.03594  99   8  -33.22
    -2     0   -22  4.643E+00  2.628E+00  2201.4  1351.7    816.6 0.03593  97   5   26.43
     2    -2   -22 -2.229E+00  2.311E+00  2203.4  1329.9    202.0 0.02771 100  -4   83.12
     2    -2   -22  2.265E+00  2.361E+00  2204.1  1183.1    108.2 0.02771 100   7   35.53
     2    -2   -22  1.283E+00  2.228E+00  2203.4  1329.9    922.0 0.02771 100   5   83.12
     2    -2   -22  1.317E+00  2.334E+00  2204.1  1183.1    828.2 0.02771  99   6   35.53
     1     2    22  2.654E+00  4.731E+00   258.4  1434.2    533.1 0.07097 100   4  112.36
     1    -3   -22  3.431E+00  3.579E+00  2195.6  1077.3    746.0 0.06748 100   7   -5.55
     1    -3   -22  1.764E+00  3.687E+00  2193.8  1435.6    931.5 0.06744  99   5   88.95
     1    -3   -22  2.998E+00  3.641E+00  2195.6  1077.3     26.0 0.06748 100   7   -5.55
     1    -3   -22  6.551E-01  3.675E+00  2193.8  1435.6    211.5 0.06744 100   4   88.95
    -1     3    22 -6.772E+00  4.759E+00   257.5  1429.3    574.5 0.06913 100  -5   89.49
    -1    -2   -22  1.492E+00  3.611E+00  2194.7  1072.2    701.5 0.06935  99   5  -30.00
    -1    -2   -22  4.297E+00  3.651E+00  2192.9  1440.6    170.2 0.06932 100   6   66.13
    -1    -2   -22  2.379E+00  3.364E+00  2192.9  1440.6    890.2 0.06932 100   7   66.13
    -3     2   -21  2.984E+00  1.893E+00  2161.0  1320.6     23.3 0.02418  95   8  -12.66
     1     2    21  2.609E+00  4.511E+00   307.8  1439.0    539.6 0.07227 100   5  109.04
     1    -3   -21 -1.878E+00  3.428E+00  2144.2  1440.9    219.2 0.06919  99  -5   93.04
     1    -3   -21  1.188E+01  3.533E+00  2146.0  1071.4     19.3 0.06922 100  10   -8.72
     1    -3   -21  1.476E+00  3.342E+00  2144.2  1440.9    939.2 0.06919 100   6   93.04
     1    -3   -21  1.032E+00  3.477E+00  2146.0  1071.4    739.3 0.06922  99   7   -8.72
    -1     3    21  7.752E-01  4.244E+00   306.9  1434.4    582.0 0.07059  99   6   85.52
    -1    -2   -21  7.832E+00  3.204E+00  2143.2  1445.5    176.8 0.07089  99   8   69.56
    -1    -2   -21  7.134E+00  3.230E+00  2143.2  1445.5    896.8 0.07089 100   7   69.56
    -1    -2   -21  2.374E+00  3.326E+00  2145.1  1066.8    694.2 0.07092  98   6  -33.64
     3    -2    21  2.582E-01  2.247E+00   291.4  1320.5    390.8 0.02799  98   7 -171.20
    -3     2   -20  6.476E+00  2.100E+00  2112.8  1170.5    632.6 0.03199  98   8  -68.89
    -3     2   -20  1.650E+01 -2.301E+00  2111.9  1341.5     37.9 0.03198 100  11   -5.41
    -3     2   -20  6.967E+00  2.227E+00  2111.9  1341.5    757.9 0.03198 100   9   -5.41
     1     2    20  4.130E+00  4.150E+00   356.4  1442.2    545.6 0.07302  99   9  105.95
     1    -3   -20  1.420E+01  3.498E+00  2097.2  1067.2    733.2 0.07031  95  11  -11.61
     1    -3   -20  3.904E+00  3.111E+00  2095.3  1444.6    946.5 0.07029  97   6   96.91
     1    -3   -20  8.543E+00  3.144E+00  2095.3  1444.6    226.5 0.07029  98   9   96.91
     1    -3   -20  8.082E+00  3.289E+00  2097.2  1067.2     13.2 0.07031  95   8  -11.61
    -3     1    20  4.849E+00  2.137E+00   337.4  1305.9    629.1 0.02228  96   9   63.72
    -1     3    20  4.431E+00  3.944E+00   355.5  1438.0    589.1 0.07147  98   5   81.76
    -1    -2   -20  6.704E+00  3.233E+00  2094.4  1448.8    183.1 0.07186 100   7   72.75
    -1    -2   -20  8.109E+00  3.273E+00  2094.4  1448.8    903.1 0.07186 100   6   72.75
    -1    -2   -20  4.150E+00  3.712E+00  2096.2  1063.0    687.3 0.07189  78  10  -37.03
     3    -2    20  3.382E+00  2.550E+00   340.0  1338.6    403.5 0.03451  96   8 -177.45
    -3     2   -19  4.952E+00  1.996E+00  2063.6  1355.3     48.6 0.03706 100   8   -0.21
    -3     2   -19  7.535E+00  2.102E+00  2063.6  1355.3    768.6 0.03706 100   7   -0.21
    -3     2   -19  5.002E+00  2.236E+00  2064.6  1156.1    615.9 0.03707 100   5  -77.55
     1     2    19  1.091E+01  4.632E+00   404.3  1444.1    551.2 0.07330 100   6  103.04
     1    -3   -19  1.044E+00  3.128E+00  2047.1  1446.7    233.4 0.07087 100   6  100.60
     1    -3   -19  4.439E+00  2.693E+00  2049.0  1064.5      7.5 0.07090  90   7  -14.25
     1    -3   -19  7.695E+00  3.315E+00  2047.1  1446.7    953.4 0.07087 100   5  100.60
     1    -3   -19  7.781E+00  2.896E+00  2049.0  1064.5    727.5 0.07090  90   8  -14.25
    -3     1    19  3.327E+00  2.162E+00   385.3  1325.8    651.2 0.02949 100   6   52.49
     3    -1   -19  3.251E+00  1.850E+00  2066.5  1328.1    285.0 0.02695 100   8  124.34
     3    -1   -19  4.278E+00  2.109E+00  2067.2  1183.3    886.0 0.02695 100   6   64.14
     3    -1   -19  3.829E+00  1.952E+00  2067.2  1183.3    166.0 0.02695  97   6   64.14
    -1     3    19  5.948E+00  4.298E+00   403.4  1440.2    595.8 0.07187 100   6   78.15
    -1    -2   -19  4.693E+00  3.559E+00  2046.1  1450.7    188.9 0.07232  97   5   75.73
    -1    -2   -19  8.241E+00  3.673E+00  2046.1  1450.7    908.9 0.07232  97   6   75.73
     3    -2    19 -1.046E+00  2.611E+00   388.0  1351.2    413.2 0.03893 100  -8  177.86
     3    -2    19  4.992E+00  2.345E+00   389.2  1142.3    971.3 0.03892 100   7 -100.10
     3    -2    19  4.680E+00  2.342E+00   389.2  1142.3    251.3 0.03892 100   6 -100.10
    -3     2   -18  4.013E+01  3.103E+00  2015.9  1365.2    777.1 0.04064 100  28    3.85
    -3     2   -18  3.383E+01  3.235E+00  2017.0  1145.8    601.1 0.04065  98  25  -85.23
    -3     2   -18  3.677E+01  2.804E+00  2015.9  1365.2     57.1 0.04064 100  27    3.85
     1     2    18  3.211E+01  6.713E+00   451.7  1445.0    556.5 0.07319 100  15  100.30
     1    -3   -18  4.313E+01  3.789E+00  2001.4  1063.0    722.2 0.07106  83  34  -16.66
     1    -3   -18  3.956E+01  4.525E+00  1999.5  1447.7    960.0 0.07103 100  26  104.14
     1    -3   -18  3.253E+01  3.401E+00  2001.4  1063.0      2.2 0.07106  79  27  -16.66
     1    -3   -18  3.470E+01  4.129E+00  1999.5  1447.7    240.0 0.07103 100  26  104.14
    -3     1    18  4.213E+01  3.274E+00   432.7  1339.1    669.3 0.03420 100  26   43.29
    -3     1    18  3.400E+01  3.898E+00   433.8  1154.8    509.0 0.03419  91  18  124.35
     3    -1   -18  4.336E+01  3.372E+00  2019.7  1168.1    874.0 0.03240  98  27   58.18
     3    -1   -18  3.822E+01  2.777E+00  2018.8  1342.9    304.3 0.03240 100  30  134.18
     3    -1   -18  3.962E+01  3.130E+00  2019.7  1168.1    154.0 0.03240 100  27   58.18
    -1     3    18  3.269E+01  5.415E+00   450.8  1441.3    602.3 0.07186  97  16   74.69
    -1    -2   -18  3.798E+01  5.091E+00  1998.6  1451.4    194.3 0.07237 100  23   78.55
    -1    -2   -18  3.387E+01  5.008E+00  1998.6  1451.4    914.3 0.07237 100  23   78.55
     3    -2    18  3.294E+01  3.875E+00   436.6  1133.6    957.1 0.04207 100  21  -92.74
     3    -2    18  3.003E+01  3.417E+00   435.3  1360.4    421.1 0.04208  99  17  174.11
     3    -2    18  3.439E+01  3.509E+00   436.6  1133.6    237.1 0.04207 100  24  -92.74
     1     2    17  2.387E+00  6.197E+00   498.4  1444.9    561.5 0.07277  84   8   97.71
     1    -3   -17  1.083E+01  3.047E+00  1952.6  1447.7    246.3 0.07083 100  12  107.57
     1    -3   -17  7.142E+00  2.550E+00  1954.5  1062.5    717.3 0.07086  80  10  -18.86
     1    -3   -17  1.114E+01  3.255E+00  1952.6  1447.7    966.3 0.07083  99  11  107.57
    -3     1    17  6.948E+00  3.168E+00   480.6  1145.7    500.6 0.03752  98   5  128.49
    -3     1    17  6.938E+00  2.075E+00   479.5  1348.8    685.2 0.03753 100   8   35.16
    -1     3    17  1.013E+01  5.292E+00   497.5  1441.5    608.4 0.07154  76   8   71.33
    -1    -2   -17  1.815E+01  4.477E+00  1951.6  1451.2    199.4 0.07209 100  12   81.21
    -1    -2   -17  1.848E+01  4.368E+00  1951.6  1451.2    919.4 0.07209 100  11   81.21
     3    -2    17  3.027E+00  2.895E+00   482.1  1367.3    427.7 0.04436  92   7  171.06
     3    -2    17  7.608E+00  3.332E+00   483.5  1127.2    224.1 0.04435  88   8  -85.91
     3    -2    17  7.628E+00  3.720E+00   483.5  1127.2    944.1 0.04435  90   7  -85.91
    -3     2   -16  3.547E+00  3.037E+00  1923.6  1132.3    575.0 0.04509 100   6  -98.91
    -3     2   -16  4.648E+00  1.679E+00  1922.4  1377.7     70.1 0.04508 100   8    9.83
    -3     2   -16  2.715E+00  1.859E+00  1922.4  1377.7    790.1 0.04508  99   6    9.83
     1     2    16 -4.310E+00  5.772E+00   544.7  1444.0    566.2 0.07209  99  -6   95.25
     2    -3    16  3.615E+00  1.153E+00   519.5  1298.7    314.8 0.01889  99   9 -132.61
     1    -3   -16  5.489E+00  2.301E+00  1908.1  1062.9    712.7 0.07036  86  12  -20.86
     1    -3   -16  8.893E-01  2.598E+00  1906.2  1446.9    972.3 0.07034 100   7  110.90
     1    -3   -16  1.467E+00  2.575E+00  1906.2  1446.9    252.3 0.07034 100   8  110.90
    -3     1    16  3.416E+00  1.854E+00   525.7  1356.0    699.8 0.03996 100   9   27.72
    -3     1    16  2.665E+00  2.547E+00   527.0  1138.9    493.8 0.03995 100   5  131.83
     3    -1   -16  3.639E+00  1.649E+00  1925.2  1360.9    336.1 0.03891 100   9  150.41
     3    -1   -16  2.073E+00  2.046E+00  1926.2  1149.1    857.5 0.03892  98   4   50.04
     3    -1   -16  2.837E+00  1.969E+00  1926.2  1149.1    137.5 0.03892  97   5   50.04
    -1     3    16  6.180E+00  4.312E+00   543.8  1440.8    614.3 0.07093 100   4   68.06
    -2     3   -16  2.959E+00  1.245E+00  1932.0  1300.0    666.5 0.01654  95   7  -51.56
    -2     3   -16  1.941E+00  1.863E+00  1932.5  1210.1    560.3 0.01654 100   7 -105.12
    -1    -2   -16 -7.850E-01  3.830E+00  1905.2  1450.1    924.2 0.07152 100  -7   83.73
    -1    -2   -16  6.967E+00  3.613E+00  1905.2  1450.1    204.2 0.07152 100   6   83.73
     3    -2    16  2.747E+00  3.339E+00   529.8  1122.5    211.9 0.04598  98   5  -79.46
     3    -2    16  1.749E+00  3.596E+00   529.8  1122.5    931.9 0.04598  99   4  -79.46
     3    -2    16  1.976E+00  2.705E+00   528.4  1372.4    433.3 0.04599 100   6  168.55
    -3     2   -15  2.037E+01  2.362E+00  1876.4  1381.5    795.2 0.04641 100  23   12.02
    -3     2   -15  2.012E+01  2.149E+00  1876.4  1381.5     75.2 0.04641 100  25   12.02
    -3     2   -15  2.171E+01  3.571E+00  1877.7  1127.9    563.2 0.04642 100  20 -105.22
     1     2    15  2.269E+01  5.788E+00   590.4  1442.5    570.6 0.07118 100  12   92.91
     2     1   -15  2.268E+01  1.749E+00  1888.3  1215.8    988.4 0.01428  89  25  113.49
     2    -3    15  2.098E+01  1.759E+00   565.2  1314.2    330.3 0.02442  98  24 -140.24
     1    -3   -15  1.804E+01  2.586E+00  1862.2  1064.0    708.3 0.06964  95  21  -22.66
     1    -3   -15  2.486E+01  3.124E+00  1860.3  1445.3    258.1 0.06962 100  25  114.15
     1    -3   -15  2.462E+01  3.138E+00  1860.3  1445.3    978.1 0.06962 100  25  114.15
    -3     1    15  2.376E+01  2.919E+00   572.8  1133.9    488.1 0.04174  99  16  134.56
    -3     1    15  1.969E+01  2.221E+00   571.5  1361.5    713.3 0.04175 100  19   20.79
     3    -1   -15  2.384E+01  2.131E+00  1879.2  1366.5    350.0 0.04093 100  26  157.54
     3    -1   -15  1.850E+01  2.079E+00  1880.3  1143.0    131.4 0.04094 100  20   47.11
     3    -1   -15  2.509E+01  2.374E+00  1880.3  1143.0    851.4 0.04094 100  25   47.11
    -1     3    15  2.748E+01  4.535E+00   589.5  1439.5    620.0 0.07010  99  15   64.87
    -2     3   -15  2.062E+01  2.050E+00  1886.6  1192.0    531.1 0.02300 100  22 -120.00
    -2     3   -15  2.612E+01 -1.836E+00  1886.0  1317.5    684.6 0.02299  99  29  -42.67
    -2    -1    15  1.897E+01  1.440E+00   563.5  1292.6     21.9 0.01649  85  23    9.33
    -2    -1    15  1.798E+01  1.485E+00   563.5  1292.6    741.9 0.01649  84  21    9.33
    -1    -2   -15  1.430E+01  3.568E+00  1859.4  1448.3    208.8 0.07071 100  16   86.12
    -1    -2   -15  2.369E+01  4.179E+00  1859.4  1448.3    928.8 0.07071  98  19   86.12
     3    -2    15  1.894E+01  3.655E+00   575.6  1119.2    920.3 0.04711 100  19  -73.30
     3    -2    15  1.782E+01  3.018E+00   574.1  1376.3    438.0 0.04712 100  14  166.50
     3    -2    15  1.472E+01  3.432E+00   575.6  1119.2    200.3 0.04711 100  14  -73.30
    -3     2   -14  5.967E+01  3.505E+00  1830.9  1384.2     79.4 0.04732 100  50   13.77
    -3     2   -14  6.041E+01  3.661E+00  1830.9  1384.2    799.4 0.04732 100  49   13.77
    -3     2   -14  6.723E+01  4.523E+00  1832.2  1124.8    551.9 0.04733 100  51 -111.28
     1     2    14  7.029E+01  6.445E+00   635.6  1440.4    574.8 0.07009 100  34   90.69
     2     1   -14  6.140E+01  3.362E+00  1842.9  1196.9    246.9 0.02107  94  48  102.67
     2     1   -14  6.234E+01  3.197E+00  1842.3  1312.2    405.8 0.02106 100  47 -177.29
     2     1   -14  5.383E+01  3.054E+00  1842.9  1196.9    966.9 0.02107  95  46  102.67
     2    -3    14  5.659E+01  3.135E+00   610.5  1325.1    341.2 0.02824 100  46 -145.47
     1    -3   -14  6.746E+01  4.534E+00  1814.9  1443.1    263.7 0.06868 100  55  117.35
     1    -3   -14  6.278E+01  4.045E+00  1816.8  1065.7    704.3 0.06870  99  51  -24.24
     1    -3   -14  6.107E+01  4.504E+00  1814.9  1443.1    983.7 0.06868 100  45  117.35
    -3     1    14  5.578E+01  3.942E+00   618.1  1130.2    483.4 0.04304 100  35  136.79
    -3     1    14  6.532E+01  3.745E+00   616.8  1365.8      6.0 0.04305  97  49   14.26
    -3     1    14  6.229E+01  3.753E+00   616.8  1365.8    726.0 0.04305  99  47   14.26
     3    -1   -14  5.819E+01  3.436E+00  1833.7  1370.7    363.1 0.04241  99  48  164.24
     3    -1   -14  5.667E+01  3.424E+00  1834.9  1138.3    126.4 0.04242 100  48   44.71
     3    -1   -14  5.905E+01  3.667E+00  1834.9  1138.3    846.4 0.04242 100  45   44.71
    -1     3    14  7.248E+01  5.776E+00   634.7  1437.6    625.4 0.06908 100  40   61.72
    -2     3   -14  5.865E+01  3.113E+00  1840.4  1329.1    696.6 0.02726  98  49  -36.84
    -2     3   -14  7.244E+01 -4.031E+00  1841.2  1179.9    508.2 0.02726  97  47 -131.78
    -2    -1    14  5.902E+01  3.094E+00   608.8  1308.9     51.7 0.02232 100  45   -5.67
    -2    -1    14  5.667E+01  3.064E+00   608.8  1308.9    771.7 0.02232 100  43   -5.67
    -1    -2   -14  5.030E+01  4.003E+00  1815.9  1062.9    652.6 0.06971  83  46  -53.77
    -1    -2   -14  5.081E+01  4.488E+00  1814.0  1445.9    213.1 0.06969 100  42   88.40
    -1    -2   -14  6.320E+01  5.114E+00  1814.0  1445.9    933.1 0.06969 100  45   88.40
     3    -2    14  5.067E+01  4.300E+00   620.9  1116.9    909.3 0.04788 100  40  -67.37
     3    -2    14  5.611E+01  4.475E+00   620.9  1116.9    189.3 0.04788 100  40  -67.37
     3    -2    14  6.277E+01  4.529E+00   619.4  1379.1    442.0 0.04789 100  34  164.88
    -3     2   -13  3.994E+00  2.338E+00  1787.2  1122.5    541.1 0.04792  97  10 -117.15
    -3     2   -13  7.151E+00  1.629E+00  1785.9  1386.0     83.0 0.04791 100  13   15.11
    -3     2   -13  3.621E+00  1.648E+00  1785.9  1386.0    803.0 0.04791 100   9   15.11
     1     2    13  2.207E+00  4.078E+00   680.5  1437.8    578.7 0.06884 100   4   88.57
     2     1   -13  7.425E+00  1.358E+00  1797.2  1324.2    430.4 0.02547  94  12 -164.95
     2     1   -13  6.653E+00  1.755E+00  1797.9  1184.4    953.2 0.02547 100   8   95.76
     2     1   -13  6.689E+00  1.599E+00  1797.9  1184.4    233.2 0.02547 100   9   95.76
     2    -3    13  5.816E+00  1.404E+00   655.4  1333.5    349.4 0.03110 100  11 -149.32
     1    -3   -13  7.100E+00  2.045E+00  1771.9  1067.9    700.6 0.06759  99  12  -25.61
     1    -3   -13  7.519E+00  2.457E+00  1770.0  1440.4    989.0 0.06757 100   9  120.52
     1    -3   -13  7.193E+00  2.208E+00  1770.0  1440.4    269.0 0.06757 100  10  120.52
    -3     1    13  4.189E+00  1.707E+00   661.6  1369.0    738.1 0.04400 100   8    8.07
    -3     1    13  7.311E+00  2.305E+00   663.0  1127.4    479.6 0.04399  98   9  138.59
    -3     1    13  6.353E+00  1.681E+00   661.6  1369.0     18.1 0.04400  98  10    8.07
     3    -1   -13  4.466E+00  1.773E+00  1789.9  1134.7    842.2 0.04350 100   8   42.77
     3    -1   -13  6.780E+00  1.652E+00  1788.7  1373.8    375.4 0.04349  98  14  170.57
     3    -1   -13  6.227E+00  1.719E+00  1789.9  1134.7    122.2 0.04350 100  13   42.77
    -1     3    13  7.382E+00  3.115E+00   679.6  1435.2    630.7 0.06790  98   9   58.61
    -2     3   -13  4.995E+00  1.531E+00  1796.2  1170.8    488.7 0.03039 100   9 -141.88
    -2     3   -13  6.757E+00  1.345E+00  1795.3  1337.7    705.6 0.03039  96  11  -32.61
    -2    -1    13  6.606E+00  1.426E+00   653.6  1320.3    794.9 0.02632 100  10  -17.35
    -2    -1    13  7.893E+00  1.405E+00   653.6  1320.3     74.9 0.02632 100  10  -17.35
    -1    -2   -13  2.438E+00  3.108E+00  1769.0  1443.0    937.1 0.06853 100   8   90.57
    -1    -2   -13  8.192E+00  2.835E+00  1769.0  1443.0    217.1 0.06853 100  10   90.57
    -1    -2   -13  5.581E+00  2.127E+00  1771.0  1065.3    647.7 0.06854  98  12  -56.05
     3    -2    13  3.939E+00  2.392E+00   665.8  1115.4    898.7 0.04835 100   7  -61.62
     3    -2    13  6.514E+00  2.474E+00   665.8  1115.4    178.7 0.04835 100   9  -61.62
     3    -2    13  5.384E+00  2.495E+00   664.3  1381.0    445.4 0.04836 100   6  163.66
    -3     2   -12  7.831E+00  1.736E+00  1741.3  1387.1    806.0 0.04826  98  13   16.05
    -3     2   -12  7.371E+00  1.658E+00  1741.3  1387.1     86.0 0.04826  98  13   16.05
    -3     2   -12  5.392E+00  2.088E+00  1742.6  1120.9    530.8 0.04827 100   9 -122.86
     1     2    12  8.213E+00  3.504E+00   724.9  1434.8    582.3 0.06747  99  11   86.54
     1     2    12  4.222E+00  2.708E+00   727.0  1062.3    281.4 0.06745  87  10 -121.01
     2     1   -12  5.875E+00  1.786E+00  1753.3  1174.9    943.2 0.02874  96  11   90.73
     2     1   -12  9.690E+00  1.538E+00  1752.5  1333.2    450.6 0.02874  98  13 -154.78
     2     1   -12  5.750E+00  1.655E+00  1753.3  1174.9    223.2 0.02874  99  10   90.73
     2    -3    12  6.121E+00  1.623E+00   700.8  1156.7    828.3 0.03333  95  12  -27.51
     2    -3    12  7.955E+00  1.606E+00   700.8  1156.7    108.3 0.03333  96  12  -27.51
     2    -3    12  8.284E+00  1.491E+00   699.8  1340.1    355.7 0.03333 100  12 -152.20
     1    -3   -12  7.508E+00  2.201E+00  1725.4  1437.2    274.2 0.06633 100  12  123.67
     1    -3   -12  6.832E+00  1.931E+00  1727.3  1070.6    697.1 0.06634 100   9  -26.74
     1    -3   -12  1.149E+01  2.542E+00  1725.4  1437.2    994.2 0.06633 100  13  123.67
    -3     1    12  8.445E+00  2.210E+00   707.5  1125.4    476.5 0.04466  97  10  140.00
    -3     1    12  7.167E+00  1.751E+00   706.1  1371.4    749.5 0.04467  99  10    2.19
    -3     1    12  9.836E+00  1.718E+00   706.1  1371.4     29.5 0.04467 100  14    2.19
     3    -1   -12  9.416E+00  1.884E+00  1745.3  1131.9    838.8 0.04429  97  12   41.23
     3    -1   -12  9.044E+00  1.713E+00  1744.1  1376.1    387.1 0.04428  98  14  176.58
     3    -1   -12  5.969E+00  1.705E+00  1745.3  1131.9    118.8 0.04429  97  11   41.23
    -1     3    12  9.530E+00  2.881E+00   724.0  1432.3    635.7 0.06659 100  10   55.51
    -1     3    12  3.556E+00  2.301E+00   726.1  1064.8    335.6 0.06657  99  13 -152.44
    -2     3   -12  7.289E+00  1.344E+00  1750.7  1344.4    712.5 0.03281  99  12  -29.45
    -2     3   -12  9.346E+00  1.587E+00  1751.6  1163.7    471.5 0.03281 100  16 -150.83
    -2    -1    12  7.962E+00  1.537E+00   698.1  1329.1    814.3 0.02933  98  10  -27.11
    -2    -1    12  8.927E+00  1.513E+00   698.1  1329.1     94.3 0.02933  99  13  -27.11
    -1    -2   -12  8.156E+00  2.826E+00  1724.5  1439.6    940.8 0.06721 100  14   92.65
    -1    -2   -12  1.083E+01  2.345E+00  1726.4  1068.2    642.9 0.06723  99  16  -58.18
    -1    -2   -12  4.201E+00  2.646E+00  1724.5  1439.6    220.8 0.06721  99  10   92.65
     3    -2    12  5.752E+00  2.191E+00   710.2  1114.5    168.6 0.04861  96   7  -56.01
     3    -2    12  1.023E+01  2.617E+00   708.7  1382.4    448.1 0.04862  98   9  162.82
     3    -2    12  4.996E+00  2.246E+00   710.2  1114.5    888.6 0.04861 100   7  -56.01
    -3     2   -11  2.459E+01  2.201E+00  1697.1  1387.6    808.3 0.04843  96  32   16.59
    -3     2   -11  2.666E+01  2.237E+00  1697.1  1387.6     88.3 0.04843  96  37   16.59
    -3     2   -11  1.895E+01  2.457E+00  1698.4  1119.9    520.9 0.04844 100  26 -128.45
     1     2    11  2.072E+01  3.452E+00   771.0  1066.2    997.0 0.06597  99  20 -119.09
     1     2    11  1.921E+01  3.443E+00   769.0  1431.4    585.7 0.06599 100  21   84.59
     1     2    11  2.504E+01  3.249E+00   771.0  1066.2    277.0 0.06597 100  25 -119.09
     2     1   -11  2.128E+01  2.063E+00  1709.1  1167.4    215.6 0.03132 100  30   86.90
     2     1   -11  2.362E+01  2.040E+00  1708.2  1340.3    467.9 0.03131 100  29 -146.10
     2     1   -11  2.056E+01  2.190E+00  1709.1  1167.4    935.6 0.03132 100  28   86.90
     2    -3    11  2.466E+01  2.029E+00   745.0  1151.7     93.4 0.03514 100  33  -19.66
     2    -3    11  2.551E+01  2.122E+00   743.9  1345.6    360.6 0.03514  97  29 -154.33
     2    -3    11  2.721E+01  2.126E+00   745.0  1151.7    813.4 0.03514 100  33  -19.66
     1    -3   -11  2.415E+01  2.379E+00  1683.1  1073.7    693.9 0.06498 100  33  -27.59
     1    -3   -11  2.388E+01  2.540E+00  1681.3  1433.6    279.1 0.06497  97  32  126.85
    -3     1    11  2.036E+01  2.312E+00   751.6  1124.0    474.0 0.04513 100  23  141.05
    -3     1    11  2.405E+01  2.308E+00   750.2  1373.3    760.3 0.04514  96  28   -3.41
    -3     1    11  2.443E+01  2.281E+00   750.2  1373.3     40.3 0.04514  95  29   -3.41
     3    -1   -11  2.464E+01  2.176E+00  1701.1  1129.8    116.2 0.04485  97  33   40.06
     3    -1   -11  2.323E+01  2.204E+00  1701.1  1129.8    836.2 0.04485  98  28   40.06
     3    -1   -11  2.284E+01  2.125E+00  1699.8  1377.7    398.2 0.04485  99  28 -177.70
    -1     3    11  2.056E+01  3.108E+00   768.1  1429.1    640.6 0.06517  94  23   52.38
    -1     3    11  2.249E+01  2.679E+00   770.1  1068.4    332.5 0.06516 100  26 -151.64
    -2     3   -11  2.706E+01  2.057E+00  1707.4  1157.8    456.2 0.03477  98  33 -158.90
    -2     3   -11  2.105E+01  1.778E+00  1706.4  1349.8    717.8 0.03476 100  28  -27.11
    -2    -1    11  2.311E+01  2.023E+00   742.2  1336.2    831.0 0.03173 100  27  -35.49
    -2    -1    11  2.566E+01  2.057E+00   742.2  1336.2    111.0 0.03173 100  30  -35.49
    -1    -2   -11  2.115E+01  2.698E+00  1680.3  1435.9    224.3 0.06579 100  30   94.65
    -1    -2   -11  2.100E+01  2.575E+00  1682.2  1071.4    638.4 0.06580 100  29  -60.15
    -1    -2   -11  2.031E+01  2.852E+00  1680.3  1435.9    944.3 0.06579 100  27   94.65
     3    -2    11  1.996E+01  2.952E+00   754.3  1114.2    878.9 0.04869  95  25  -50.51
     3    -2    11  2.337E+01  2.976E+00   752.8  1383.2    450.3 0.04870  98  22  162.38
     3    -2    11  2.524E+01  2.715E+00   754.3  1114.2    158.9 0.04869  98  31  -50.51
    -3     2   -10  6.018E+00  1.544E+00  1653.2  1387.8     90.1 0.04845  99  12   16.71
    -3     2   -10  5.827E+00  1.617E+00  1653.2  1387.8    810.1 0.04845  99  13   16.71
    -3     2   -10  7.210E+00  2.085E+00  1654.6  1119.2    511.5 0.04846 100  12 -133.96
     1     2    10  4.306E+00  2.204E+00   814.7  1070.3    272.8 0.06441  99  12 -117.34
     1     2    10  7.135E+00  3.007E+00   812.7  1427.7    588.8 0.06442  97   9   82.72
     1     2    10  7.516E+00  2.559E+00   814.7  1070.3    992.8 0.06441  99  10 -117.34
     2     1   -10  7.474E+00  1.815E+00  1665.3  1161.0    929.8 0.03343 100   9   83.95
     2     1   -10  7.883E+00  1.606E+00  1664.3  1346.1    482.9 0.03343 100  11 -138.58
     2     1   -10  7.943E+00  1.719E+00  1665.3  1161.0    209.8 0.03343 100  12   83.95
     2    -3    10  6.960E+00  1.446E+00   788.8  1147.5    800.0 0.03665  99  12  -12.52
     2    -3    10  5.590E+00  1.465E+00   787.7  1350.2    364.4 0.03665  99  10 -155.82
     2    -3    10  5.969E+00  1.377E+00   788.8  1147.5     80.0 0.03665  99  11  -12.52
     1    -3   -10  6.842E+00  1.833E+00  1639.2  1077.1    691.0 0.06353 100  15  -28.14
     1    -3   -10  7.034E+00  1.777E+00  1637.4  1429.8    283.9 0.06352 100  14  130.09
    -3     1    10  5.815E+00  1.522E+00   793.9  1374.7     50.6 0.04547 100  11   -8.74
    -3     1    10  6.813E+00  1.771E+00   795.4  1123.1    472.2 0.04546 100  10  141.77
    -3     1    10  6.047E+00  1.613E+00   793.9  1374.7    770.6 0.04547 100  11   -8.74
     3    -1   -10  5.607E+00  1.628E+00  1655.9  1378.9    408.6 0.04524 100  12 -172.27
     3    -1   -10  5.603E+00  1.588E+00  1657.2  1128.2    114.2 0.04525 100  12   39.24
     3    -1   -10  9.343E+00  1.747E+00  1657.2  1128.2    834.2 0.04525  99  16   39.24
    -1     3    10  6.027E+00  2.266E+00   811.9  1425.6    645.2 0.06368 100   9   49.19
    -1     3    10  8.778E+00  2.076E+00   813.8  1072.4    329.7 0.06367 100  14 -151.14
    -2     3   -10  6.565E+00  1.396E+00  1663.5  1152.9    442.4 0.03638 100  12 -166.22
    -2     3   -10  7.355E+00  1.343E+00  1662.5  1354.3    722.0 0.03637  99  13  -25.43
    -2    -1    10  7.037E+00  1.476E+00   785.9  1342.1    125.5 0.03374 100  13  -42.78
    -2    -1    10  8.993E+00  1.545E+00   785.9  1342.1    845.5 0.03374 100  12  -42.78
    -2    -1    10  7.338E+00  1.971E+00   787.0  1155.6    567.1 0.03373  98  11   97.42
    -1    -2   -10  4.897E+00  1.945E+00  1636.5  1431.9    227.5 0.06427  98   9   96.57
    -1    -2   -10  5.629E+00  1.994E+00  1638.4  1075.0    634.1 0.06428 100  13  -61.95
    -1    -2   -10  4.503E+00  2.108E+00  1636.5  1431.9    947.5 0.06427  99   8   96.57
     3    -2    10  8.977E+00  2.064E+00   798.1  1114.2    149.7 0.04865  98  13  -45.10
     3    -2    10  7.324E+00  2.331E+00   796.6  1383.7    451.9 0.04866 100   9  162.35
     3    -2    10  1.146E+01  2.311E+00   798.1  1114.2    869.7 0.04865  99  16  -45.10
    -3     2    -9  1.520E+02  7.450E+00  1611.0  1118.9    502.4 0.04839 100  60 -139.42
    -3     2    -9  1.432E+02  6.893E+00  1609.6  1387.7     91.3 0.04839 100  59   16.37
    -3     2    -9  1.417E+02  6.862E+00  1609.6  1387.7    811.3 0.04839  99  60   16.37
     1     2     9  1.390E+02  7.460E+00   856.2  1423.8    591.7 0.06280 100  61   80.88
     1     2     9  1.533E+02  8.034E+00   858.2  1074.7    268.9 0.06279  99  51 -115.81
     1     2     9  1.584E+02  8.423E+00   858.2  1074.7    988.9 0.06279  99  48 -115.81
     2     1    -9  1.428E+02  6.849E+00  1621.7  1155.6    205.3 0.03524 100  73   81.67
     2     1    -9  1.468E+02  7.134E+00  1620.7  1351.1    496.0 0.03524  99  53 -132.02
     2     1    -9  1.375E+02  6.650E+00  1621.7  1155.6    925.3 0.03524 100  70   81.67
     2    -3     9  1.523E+02  7.258E+00   832.3  1143.9     67.9 0.03796  99  53   -6.00
     2    -3     9  1.515E+02  7.270E+00   831.2  1354.3    367.2 0.03796 100  54 -156.76
     2    -3     9  1.427E+02  6.887E+00   832.3  1143.9    787.9 0.03796  99  53   -6.00
     1    -3    -9  1.485E+02  7.358E+00  1595.7  1080.8    688.5 0.06201 100  65  -28.30
     1    -3    -9  1.379E+02  6.894E+00  1593.9  1425.7    288.4 0.06200 100  65  133.45
    -3     1     9  1.377E+02  6.759E+00   837.4  1375.9    780.3 0.04569 100  58  -13.80
    -3     1     9  1.497E+02  7.326E+00   838.8  1122.4    471.1 0.04569 100  55  142.17
    -3     1     9  1.480E+02  7.144E+00   837.4  1375.9     60.3 0.04569  99  59  -13.80
     3    -1    -9  1.455E+02  7.074E+00  1613.6  1126.9    832.8 0.04553  99  63   38.74
     3    -1    -9  1.552E+02  7.566E+00  1612.3  1379.7    418.5 0.04552 100  60 -167.11
     3    -1    -9  1.447E+02  6.982E+00  1613.6  1126.9    112.8 0.04553 100  61   38.74
    -1     3     9  1.379E+02  7.245E+00   855.3  1421.9    649.6 0.06213 100  59   45.88
    -1     3     9  1.476E+02  7.565E+00   857.2  1076.6    327.3 0.06211 100  56 -151.03
    -2     3    -9  1.568E+02  7.352E+00  1619.9  1148.6    430.0 0.03776 100  55 -172.91
    -2     3    -9  1.325E+02  6.299E+00  1618.8  1358.1      5.1 0.03775  98  62  -24.33
    -2     3    -9  1.511E+02  7.143E+00  1618.8  1358.1    725.1 0.03775 100  61  -24.33
    -2    -1     9  1.617E+02  7.680E+00   829.4  1347.4    138.3 0.03545  98  59  -49.15
    -2    -1     9  1.431E+02  6.880E+00   829.4  1347.4    858.3 0.03545  98  58  -49.15
    -2    -1     9  1.434E+02  7.075E+00   830.5  1150.8    563.0 0.03545 100  69   99.51
    -1    -2    -9  1.356E+02  6.892E+00  1593.0  1427.6    950.5 0.06268 100  61   98.46
    -1    -2    -9  1.317E+02  6.618E+00  1593.0  1427.6    230.5 0.06268 100  65   98.46
    -1    -2    -9  1.523E+02  7.742E+00  1594.8  1078.8    630.1 0.06269  98  57  -63.53
     3    -2     9  1.472E+02  7.348E+00   841.6  1114.5    860.8 0.04854 100  66  -39.73
     3    -2     9  1.569E+02  7.734E+00   841.6  1114.5    140.8 0.04854 100  66  -39.73
     3    -2     9  1.529E+02  7.760E+00   840.1  1383.8    452.9 0.04854  99  50  162.77
    -3     2    -8  8.910E+01  4.586E+00  1566.3  1387.3     92.0 0.04825 100  61   15.54
    -3     2    -8  7.884E+01  4.197E+00  1566.3  1387.3    812.0 0.04825 100  58   15.54
    -3     2    -8  8.136E+01  4.387E+00  1567.7  1118.8    493.8 0.04826 100  61 -144.89
     1     2     8  7.562E+01  4.742E+00   899.4  1419.7    594.2 0.06114 100  54   79.04
     1     2     8  9.222E+01  5.415E+00   901.3  1079.3    985.2 0.06113 100  52 -114.55
     1     2     8  8.701E+01  5.185E+00   901.3  1079.3    265.2 0.06113 100  48 -114.55
     2     1    -8  8.381E+01  4.393E+00  1578.4  1150.7    202.0 0.03684 100  66   79.94
     2     1    -8  8.021E+01  4.272E+00  1578.4  1150.7    922.0 0.03684  98  64   79.94
     2     1    -8  9.041E+01  4.813E+00  1577.3  1355.5    507.4 0.03684 100  52 -126.30
     2    -3     8  8.767E+01  4.504E+00   875.6  1140.7     57.1 0.03912 100  54   -0.02
     2    -3     8  9.096E+01  4.718E+00   874.4  1358.0    369.1 0.03912 100  53 -157.20
     2    -3     8  7.963E+01  4.192E+00   875.6  1140.7    777.1 0.03912 100  54   -0.02
     1    -3    -8  8.139E+01  4.499E+00  1552.4  1084.6    686.2 0.06044 100  63  -27.99
     1    -3    -8  7.968E+01  4.400E+00  1550.7  1421.3    292.7 0.06043 100  66  137.02
    -3     1     8  7.490E+01  4.155E+00   880.6  1376.8    789.4 0.04584  98  51  -18.57
    -3     1     8  7.620E+01  4.156E+00   880.6  1376.8     69.4 0.04584  98  51  -18.57
    -3     1     8  7.853E+01  4.317E+00   882.0  1121.9    470.5 0.04584 100  52  142.27
     3    -1    -8  7.749E+01  4.232E+00  1569.0  1380.3    427.9 0.04573  99  55 -162.25
     3    -1    -8  7.033E+01  3.858E+00  1570.3  1125.9    112.0 0.04573 100  56   38.54
     3    -1    -8  6.618E+01  3.749E+00  1570.3  1125.9    832.0 0.04573  99  55   38.54
    -1     3     8  6.811E+01  4.294E+00   898.5  1418.0    653.8 0.06052 100  52   42.37
    -1     3     8  6.457E+01  4.010E+00   900.4  1081.0    325.1 0.06051 100  49 -151.39
    -2     3    -8  7.627E+01  3.946E+00  1576.6  1144.7    418.9 0.03898 100  57 -179.03
    -2     3    -8  7.277E+01  3.822E+00  1575.5  1361.5    727.3 0.03898 100  58  -23.75
    -2     3    -8  7.562E+01  3.894E+00  1575.5  1361.5      7.3 0.03898 100  57  -23.75
    -2    -1     8  7.246E+01  4.083E+00   873.7  1146.6    560.0 0.03698 100  59  101.07
    -2    -1     8  7.359E+01  4.028E+00   872.6  1352.0    869.4 0.03698 100  54  -54.70
    -2    -1     8  7.680E+01  4.120E+00   872.6  1352.0    149.4 0.03698 100  55  -54.70
    -1    -2    -8  6.608E+01  3.955E+00  1549.8  1423.1    953.1 0.06105 100  55  100.35
    -1    -2    -8  6.554E+01  3.840E+00  1549.8  1423.1    233.1 0.06105 100  60  100.35
    -1    -2    -8  7.328E+01  4.401E+00  1551.5  1082.9    626.2 0.06105 100  56  -64.84
     3    -2     8  7.538E+01  4.227E+00   884.8  1114.9    132.4 0.04836 100  62  -34.34
     3    -2     8  6.395E+01  3.787E+00   884.8  1114.9    852.4 0.04836 100  59  -34.34
     3    -2     8  7.291E+01  4.312E+00   883.3  1383.8    453.4 0.04837  99  47  163.69
    -3     2    -7  1.675E+02  7.919E+00  1523.2  1386.8     92.1 0.04809 100  60   14.11
    -3     2    -7  1.714E+02  8.145E+00  1524.6  1118.8    485.7 0.04810 100  58 -150.44
    -3     2    -7  1.639E+02  7.793E+00  1523.2  1386.8    812.1 0.04809 100  60   14.11
     1     2     7  1.810E+02  8.977E+00   944.2  1084.0    981.7 0.05943  99  52 -113.64
     1     2     7  1.562E+02  7.879E+00   942.4  1415.4    596.4 0.05944 100  58   77.12
     1     2     7  1.823E+02  9.034E+00   944.2  1084.0    261.7 0.05943 100  53 -113.64
     2     1    -7  1.701E+02  8.028E+00  1535.3  1146.3    199.6 0.03829  99  71   78.66
     2     1    -7  1.824E+02  8.625E+00  1534.2  1359.5    517.5 0.03829 100  57 -121.34
     2     1    -7  1.713E+02  8.091E+00  1535.3  1146.3    919.6 0.03829 100  72   78.66
     2    -3     7  1.715E+02  8.123E+00   918.6  1137.7    767.4 0.04019  96  58    5.45
     2    -3     7  1.690E+02  8.032E+00   917.3  1361.4    370.2 0.04020 100  55 -157.18
     2    -3     7  1.729E+02  8.157E+00   918.6  1137.7     47.4 0.04019  95  55    5.45
     1    -3    -7  1.625E+02  7.878E+00  1509.4  1088.6    684.3 0.05883 100  65  -27.05
     1    -3    -7  1.626E+02  7.900E+00  1507.7  1416.9    296.8 0.05882 100  66  140.93
    -3     1     7  1.684E+02  8.014E+00   923.6  1377.6     77.9 0.04597 100  58  -23.03
    -3     1     7  1.685E+02  8.074E+00   925.0  1121.6    470.5 0.04597 100  60  142.10
    -3     1     7  1.612E+02  7.732E+00   923.6  1377.6    797.9 0.04597 100  57  -23.03
     3    -1    -7  1.442E+02  7.002E+00  1526.0  1380.7    436.6 0.04589  99  56 -157.69
     3    -1    -7  1.345E+02  6.575E+00  1527.3  1125.0    831.8 0.04589  99  59   38.62
     3    -1    -7  1.351E+02  6.548E+00  1527.3  1125.0    111.8 0.04589 100  59   38.62
    -1     3     7  1.317E+02  6.809E+00   941.5  1413.9    657.8 0.05889 100  59   38.50
    -1     3     7  1.339E+02  6.816E+00   943.3  1085.5    323.3 0.05888 100  54 -152.39
    -2     3    -7  1.472E+02  6.983E+00  1533.6  1141.2    409.0 0.04010  98  56  175.37
    -2     3    -7  1.387E+02  6.564E+00  1532.4  1364.5      8.7 0.04009 100  60  -23.64
    -2     3    -7  1.378E+02  6.552E+00  1532.4  1364.5    728.7 0.04009 100  63  -23.64
    -2    -1     7  1.499E+02  7.229E+00   915.6  1356.4    879.1 0.03838  99  56  -59.52
    -2    -1     7  1.376E+02  6.775E+00   916.8  1142.7    558.0 0.03838 100  67  102.20
    -2    -1     7  1.486E+02  7.112E+00   915.6  1356.4    159.1 0.03838  99  59  -59.52
    -1    -2    -7  1.289E+02  6.409E+00  1506.8  1418.4    235.4 0.05937 100  60  102.33
    -1    -2    -7  1.279E+02  6.444E+00  1506.8  1418.4    955.4 0.05937 100  57  102.33
    -1    -2    -7  1.487E+02  7.481E+00  1508.5  1087.1    622.7 0.05938 100  57  -65.80
     3    -2     7  1.358E+02  6.672E+00   927.7  1115.5    124.4 0.04816 100  66  -28.87
     3    -2     7  1.371E+02  6.869E+00   926.3  1383.8    453.3 0.04817 100  54  165.20
     3    -2     7  1.291E+02  6.421E+00   927.7  1115.5    844.4 0.04816 100  63  -28.87
     2     1    -6  4.608E+02  2.057E+01  1491.4  1363.2    526.2 0.03964 100  54 -117.08
     2     1    -6  4.663E+02  2.079E+01  1492.5  1142.1    918.1 0.03965 100  64   77.76
     2     1    -6  4.834E+02  2.152E+01  1492.5  1142.1    198.1 0.03965 100  66   77.76
     2    -3     6  4.807E+02  2.139E+01   961.4  1134.9     38.8 0.04121 100  54   10.47
     2    -3     6  5.011E+02  2.233E+01   960.1  1364.7    370.7 0.04122 100  53 -156.74
     2    -3     6  4.978E+02  2.215E+01   961.4  1134.9    758.8 0.04121 100  55   10.47
     1    -3    -6  4.435E+02  1.995E+01  1466.5  1092.8    682.8 0.05720 100  58  -25.24
     1    -3    -6  4.812E+02  2.162E+01  1464.9  1412.3    300.7 0.05719  96  61  145.42
    -3     1     6  4.682E+02  2.095E+01   966.4  1378.4    805.9 0.04610 100  56  -27.15
    -3     1     6  4.729E+02  2.114E+01   967.8  1121.3    471.1 0.04609 100  58  141.69
    -3     1     6  4.642E+02  2.076E+01   966.4  1378.4     85.9 0.04610 100  55  -27.15
     3    -1    -6  5.776E+02  2.577E+01  1484.5  1124.1    832.2 0.04605  78  57   38.94
     3    -1    -6  5.499E+02  2.451E+01  1484.5  1124.1    112.2 0.04605  81  59   38.94
    -2     3    -6  5.958E+02  2.630E+01  1489.5  1367.4      9.4 0.04115 100  61  -23.97
    -2     3    -6  6.035E+02  2.666E+01  1490.7  1137.8    400.1 0.04116 100  54  170.24
    -2     3    -6  5.900E+02  2.606E+01  1489.5  1367.4    729.4 0.04115 100  61  -23.97
    -2    -1     6  6.169E+02  2.736E+01   959.6  1139.1    556.7 0.03971 100  67  102.97
    -2    -1     6  6.154E+02  2.724E+01   958.3  1360.5    887.5 0.03972 100  59  -63.66
    -2    -1     6  5.853E+02  2.589E+01   958.3  1360.5    167.5 0.03972  99  59  -63.66
    -1    -2    -6  5.501E+02  2.453E+01  1464.0  1413.6    957.4 0.05767 100  54  104.54
    -1    -2    -6  6.046E+02  2.703E+01  1465.7  1091.4    619.3 0.05768 100  50  -66.23
    -1    -2    -6  5.301E+02  2.361E+01  1464.0  1413.6    237.4 0.05767 100  53  104.54
     3    -2     6  5.977E+02  2.653E+01   970.5  1116.0    116.9 0.04797 100  57  -23.20
     3    -2     6  5.994E+02  2.664E+01   970.5  1116.0    836.9 0.04797 100  59  -23.20
     3    -2     6  6.291E+02  2.798E+01   969.0  1383.6    452.7 0.04797  99  57  167.40
    -3     2    -5  1.452E+02  6.962E+00  1437.7  1385.8     90.6 0.04776  99  55    8.99
    -3     2    -5  1.483E+02  7.120E+00  1439.2  1118.9    470.8 0.04776 100  56 -162.30
    -3     2    -5  1.478E+02  7.100E+00  1437.7  1385.8    810.6 0.04776  99  57    8.99
     1     2     5  1.652E+02  8.092E+00  1029.5  1093.7    255.6 0.05598 100  56 -113.78
     1     2     5  1.491E+02  7.351E+00  1029.5  1093.7    975.6 0.05598 100  55 -113.78
     1     2     5  1.354E+02  6.864E+00  1027.8  1406.6    599.8 0.05598 100  57   72.21
     2     1    -5  1.363E+02  6.584E+00  1448.7  1366.8    533.7 0.04096 100  52 -113.49
     2     1    -5  1.548E+02  7.397E+00  1449.9  1138.0    197.3 0.04097 100  63   77.15
     2     1    -5  1.545E+02  7.378E+00  1449.9  1138.0    917.3 0.04097 100  62   77.15
     2    -3     5  1.434E+02  6.822E+00  1004.0  1132.2     31.3 0.04222 100  54   15.03
     2    -3     5  1.461E+02  7.010E+00  1002.7  1367.9    370.5 0.04223 100  52 -155.92
     2    -3     5  1.481E+02  7.058E+00  1004.0  1132.2    751.3 0.04222 100  54   15.03
     1    -3    -5  1.468E+02  7.182E+00  1422.2  1407.6    304.3 0.05555 100  56  150.86
     1    -3    -5  1.491E+02  7.258E+00  1423.9  1097.0    681.6 0.05555  99  59  -22.16
    -3     1     5  1.492E+02  7.193E+00  1009.0  1379.2    813.3 0.04624 100  53  -30.85
    -3     1     5  1.459E+02  7.019E+00  1010.4  1120.9    472.3 0.04623 100  59  141.14
    -3     1     5  1.434E+02  6.918E+00  1009.0  1379.2     93.3 0.04624 100  52  -30.85
     3    -1    -5  1.452E+02  6.940E+00  1441.8  1123.3    113.2 0.04621 100  56   39.41
     3    -1    -5  1.530E+02  7.314E+00  1441.8  1123.3    833.2 0.04621 100  57   39.41
     3    -1    -5  1.475E+02  7.112E+00  1440.4  1381.5    452.3 0.04620  99  55 -149.70
    -1     3     5  1.497E+02  7.371E+00  1028.6  1094.8    320.9 0.05557  99  52 -157.38
    -1     3     5  1.567E+02  7.696E+00  1026.9  1405.5    665.0 0.05557 100  53   28.69
    -2     3    -5  1.552E+02  7.289E+00  1446.9  1370.2      9.4 0.04218 100  64  -24.68
    -2     3    -5  1.543E+02  7.285E+00  1448.1  1134.6    392.3 0.04218 100  54  165.57
    -2     3    -5  1.518E+02  7.167E+00  1446.9  1370.2    729.4 0.04218 100  66  -24.68
    -2    -1     5  1.465E+02  6.925E+00  1000.9  1364.5    174.8 0.04100 100  55  -67.13
    -2    -1     5  1.587E+02  7.619E+00  1002.2  1135.6    556.2 0.04099 100  64  103.47
    -2    -1     5  1.533E+02  7.261E+00  1000.9  1364.5    894.8 0.04100 100  56  -67.13
    -1    -2    -5  1.503E+02  7.299E+00  1421.3  1408.7    959.1 0.05595 100  52  107.34
    -1    -2    -5  1.407E+02  6.849E+00  1421.4  1408.7    239.1 0.05595 100  53  107.34
    -1    -2    -5  1.551E+02  7.645E+00  1423.0  1095.8    616.3 0.05595 100  51  -65.76
     3    -2     5  1.562E+02  7.542E+00  1011.6  1383.6    451.5 0.04779  99  55  170.48
     3    -2     5  1.476E+02  7.102E+00  1013.1  1116.6    109.9 0.04779 100  56  -17.17
     3    -2     5  1.571E+02  7.549E+00  1013.1  1116.6    829.9 0.04779  99  56  -17.17
    -3     2    -4  1.756E+01  1.687E+00  1395.2  1385.4     89.0 0.04763  98  36    4.88
    -3     2    -4  1.918E+01  1.791E+00  1396.7  1118.9    464.1 0.04764 100  36 -169.01
    -3     2    -4  2.506E+01 -1.969E+00  1395.2  1385.4    809.0 0.04763  99  42    4.88
     1     2     4  2.343E+01 -2.081E+00  1071.9  1098.6    972.9 0.05424 100  41 -116.12
     1     2     4  1.671E+01  1.965E+00  1071.9  1098.6    252.9 0.05424 100  32 -116.12
     1     2     4  1.613E+01  1.902E+00  1070.3  1402.2    600.9 0.05424 100  28   67.97
     2     1    -4  2.309E+01 -1.939E+00  1407.4  1134.1    917.2 0.04225 100  45   76.69
     2     1    -4  1.427E+01  1.656E+00  1406.1  1370.3    540.2 0.04225 100  27 -110.60
     2     1    -4  1.797E+01  1.779E+00  1407.4  1134.1    197.2 0.04225 100  35   76.69
     2    -3     4  1.350E+01  1.518E+00  1045.2  1371.1    369.6 0.04323 100  34 -154.83
     2    -3     4  1.473E+01  1.415E+00  1046.5  1129.4     24.6 0.04323 100  38   19.11
     2    -3     4  1.991E+01  1.681E+00  1046.5  1129.4    744.6 0.04323 100  41   19.11
     1    -3    -4  1.651E+01  1.778E+00  1379.8  1402.9    307.6 0.05390 100  33  157.88
     1    -3    -4  1.958E+01  1.908E+00  1381.4  1101.2    680.9 0.05391  98  37  -17.17
    -3     1     4  2.062E+01  1.848E+00  1051.4  1380.0    820.0 0.04642 100  36  -33.96
    -3     1     4  1.556E+01  1.617E+00  1052.9  1120.5    474.0 0.04642 100  32  140.61
    -3     1     4  1.675E+01  1.719E+00  1051.4  1380.0    100.0 0.04642 100  32  -33.96
     3    -1    -4  2.516E+01  2.016E+00  1399.3  1122.4    114.7 0.04640 100  41   39.86
     3    -1    -4  2.452E+01  1.969E+00  1397.9  1381.9    459.2 0.04640  98  39 -146.51
     3    -1    -4  3.419E+01 -2.397E+00  1399.3  1122.4    834.7 0.04640 100  44   39.86
    -1     3     4  2.627E+01  2.163E+00  1071.0  1099.5    320.3 0.05392 100  34 -162.42
    -1     3     4  3.099E+01  2.436E+00  1069.4  1401.2    668.2 0.05393 100  37   21.72
    -2     3    -4  3.272E+01  2.177E+00  1404.3  1373.0    728.8 0.04321 100  46  -25.67
    -2     3    -4  2.557E+01  1.868E+00  1404.3  1373.0      8.8 0.04321 100  43  -25.67
    -2     3    -4  2.672E+01  1.941E+00  1405.6  1131.4    385.5 0.04321 100  42  161.40
    -2    -1     4  2.553E+01  1.925E+00  1043.4  1368.4    181.0 0.04227 100  40  -69.91
    -2    -1     4  3.084E+01  2.372E+00  1044.7  1132.1    556.4 0.04227 100  42  103.82
    -2    -1     4  3.440E+01 -2.249E+00  1043.4  1368.4    901.0 0.04227 100  45  -69.91
    -1    -2    -4  3.571E+01 -2.631E+00  1380.5  1100.3    613.5 0.05423 100  43  -63.47
    -1    -2    -4  3.630E+01 -2.534E+00  1378.9  1403.8    960.3 0.05423  97  46  111.63
    -1    -2    -4  3.091E+01  2.274E+00  1378.9  1403.8    240.3 0.05423  97  45  111.63
     3    -2     4  2.523E+01  2.077E+00  1054.1  1383.5    449.8 0.04766 100  38  174.66
     3    -2     4  2.891E+01  2.139E+00  1055.6  1117.1    103.4 0.04765 100  48  -10.54
     3    -2     4  3.618E+01 -2.475E+00  1055.6  1117.1    823.4 0.04765 100  49  -10.54
    -3     2    -3  8.282E+02  3.644E+01  1352.9  1385.0     86.9 0.04757 100  54   -0.58
    -3     2    -3  8.294E+02  3.648E+01  1354.3  1118.8    458.0 0.04757  99  52 -176.55
    -3     2    -3  8.152E+02  3.588E+01  1352.9  1385.0    806.9 0.04757 100  55   -0.58
     1     2     3  8.168E+02  3.606E+01  1114.2  1103.6    970.7 0.05252 100  52 -123.33
     1     2     3  8.228E+02  3.638E+01  1112.6  1397.7    601.6 0.05252 100  51   59.19
     1     2     3  9.054E+02  3.994E+01  1114.2  1103.6    250.7 0.05252  99  51 -123.33
     2     1    -3  7.954E+02  3.503E+01  1365.0  1130.1    917.7 0.04354 100  58   76.19
     2     1    -3  8.618E+02  3.791E+01  1365.0  1130.1    197.7 0.04354 100  58   76.19
     2     1    -3  8.138E+02  3.585E+01  1363.7  1373.8    545.6 0.04354 100  50 -108.54
     2    -3     3  8.893E+02  3.908E+01  1088.8  1126.7    738.9 0.04426 100  56   22.53
     2    -3     3  8.702E+02  3.822E+01  1088.8  1126.7     18.9 0.04426 100  55   22.53
     2    -3     3  8.382E+02  3.687E+01  1087.5  1374.3    368.3 0.04426 100  51 -153.70
     1    -3    -3  8.273E+02  3.648E+01  1339.0  1105.5    680.6 0.05227  98  54   -9.29
     1    -3    -3  8.521E+02  3.757E+01  1337.4  1398.2    310.6 0.05227 100  54  167.44
    -3     1     3  8.161E+02  3.594E+01  1093.8  1381.0    826.1 0.04664 100  46  -36.15
    -3     1     3  7.955E+02  3.500E+01  1095.2  1120.0    476.2 0.04664 100  55  140.46
    -3     1     3  8.207E+02  3.612E+01  1093.8  1381.0    106.1 0.04664 100  46  -36.15
     3    -1    -3  1.281E+03  5.606E+01  1356.9  1121.4    836.8 0.04663 100  52   39.94
     3    -1    -3  1.279E+03  5.597E+01  1355.5  1382.4    465.5 0.04663 100  54 -144.25
     3    -1    -3  1.276E+03  5.580E+01  1356.9  1121.4    116.8 0.04663 100  52   39.94
    -1     3     3  1.318E+03  5.778E+01  1111.7  1397.0    671.1 0.05228 100  55   12.20
    -1     3     3  1.355E+03  5.936E+01  1113.3  1104.3    320.2 0.05228 100  50 -170.35
    -2     3    -3  1.309E+03  5.721E+01  1361.9  1375.8      7.6 0.04425 100  56  -26.72
    -2     3    -3  1.322E+03  5.778E+01  1363.2  1128.1    379.5 0.04425 100  52  157.89
    -2     3    -3  1.319E+03  5.762E+01  1361.9  1375.8    727.6 0.04425 100  57  -26.72
    -2    -1     3  1.199E+03  5.245E+01  1085.7  1372.3    906.3 0.04355 100  47  -71.89
    -2    -1     3  1.373E+03  6.011E+01  1087.0  1128.7    557.1 0.04355 100  53  104.23
    -2    -1     3  1.270E+03  5.555E+01  1085.7  1372.3    186.3 0.04355 100  47  -71.89
    -1    -2    -3  1.256E+03  5.499E+01  1336.5  1398.9    241.2 0.05251  99  45  120.45
    -1    -2    -3  1.338E+03  5.865E+01  1338.1  1104.8    611.1 0.05251 100  44  -56.32
    -1    -2    -3  1.221E+03  5.349E+01  1336.5  1398.9    961.2 0.05251  98  46  120.45
     3    -2     3  1.354E+03  5.924E+01  1097.9  1117.4     97.4 0.04758 100  55   -3.06
     3    -2     3  1.350E+03  5.907E+01  1096.5  1383.7    447.5 0.04758 100  58 -179.81
     3    -2     3  1.324E+03  5.796E+01  1097.9  1117.4    817.4 0.04758 100  57   -3.06
    -3     2    -2  5.070E+00  1.155E+00  1310.6  1384.8     84.3 0.04755 100  23   -7.41
    -3     2    -2  7.631E+00  1.230E+00  1312.0  1118.5    452.4 0.04755 100  26  175.02
    -3     2    -2  8.747E+00  1.256E+00  1310.6  1384.8    804.3 0.04755 100  30   -7.41
     1     2     2  4.716E+00  1.172E+00  1156.4  1108.5    248.7 0.05081 100  19 -150.63
     1     2     2  6.343E+00  1.403E+00  1154.9  1393.2    601.8 0.05081 100  18   30.64
     1     2     2  5.664E+00  1.170E+00  1156.4  1108.5    968.7 0.05081  99  23 -150.63
     2     1    -2  6.458E+00  1.356E+00  1322.7  1126.2    918.8 0.04484 100  17   75.21
     2     1    -2  5.733E+00  1.422E+00  1321.4  1377.3    550.2 0.04484 100  15 -107.64
     2     1    -2  3.934E+00  1.299E+00  1322.7  1126.2    198.8 0.04484 100  14   75.21
     2    -3     2  4.776E+00  1.131E+00  1131.1  1123.8    734.0 0.04533 100  23   24.87
     2    -3     2  6.401E+00  1.114E+00  1129.7  1377.6    366.4 0.04533 100  27 -153.06
     2    -3     2  4.766E+00  1.063E+00  1131.1  1123.8     14.0 0.04533 100  23   24.87
     1    -3    -2  6.424E+00  1.201E+00  1296.7  1109.7    680.8 0.05065  99  25    2.41
     1    -3    -2  5.099E+00  1.145E+00  1295.2  1393.5    313.3 0.05065 100  24 -179.52
    -3     1     2  7.353E+00  1.308E+00  1136.1  1382.1    831.6 0.04693 100  22  -36.69
    -3     1     2  4.911E+00  1.173E+00  1136.1  1382.1    111.6 0.04693 100  20  -36.69
    -3     1     2  4.593E+00  1.106E+00  1137.5  1119.3    479.0 0.04693  98  16  141.46
     3    -1    -2  3.302E+00  1.207E+00  1313.2  1383.1    471.2 0.04692 100  12 -143.65
     3    -1    -2  3.304E+00  1.122E+00  1314.6  1120.3    119.4 0.04692  98  13   38.87
     3    -1    -2  4.815E-01  1.122E+00  1314.6  1120.3    839.4 0.04692  98   6   38.87
    -1     3     2  1.126E+00  1.053E+00  1155.5  1109.0    320.5 0.05066  99   5  177.91
    -1     3     2  3.319E+00  1.199E+00  1154.0  1392.7    673.6 0.05066 100  12   -0.80
    -2     3    -2  4.964E+00  1.080E+00  1319.6  1378.6      6.0 0.04533 100  24  -27.29
    -2     3    -2  3.731E+00  1.069E+00  1319.6  1378.6    726.0 0.04533 100  17  -27.29
    -2     3    -2  5.225E+00  1.072E+00  1321.0  1124.8    374.5 0.04533 100  22  155.48
    -2    -1     2  3.808E+00  1.430E+00  1129.3  1125.2    558.4 0.04485 100   9  105.14
    -2    -1     2  2.397E+00  1.168E+00  1128.0  1376.2    190.6 0.04485  99   9  -72.72
    -2    -1     2  1.925E+00  1.092E+00  1128.0  1376.2    910.6 0.04485  99  10  -72.72
    -1    -2    -2  2.933E+00  1.097E+00  1294.3  1393.9    961.5 0.05081 100  14  149.05
    -1    -2    -2  3.355E+00  1.248E+00  1295.8  1109.3    609.0 0.05081 100  10  -29.05
    -1    -2    -2  3.467E+00  1.051E+00  1294.3  1393.9    241.5 0.05081 100  17  149.05
     3    -2     2  3.205E+00  1.132E+00  1140.2  1117.6     92.0 0.04756 100  12    5.32
     3    -2     2  2.364E+00  1.111E+00  1138.7  1383.9    444.6 0.04756 100  14 -172.93
     3    -2     2  4.833E+00  1.190E+00  1140.2  1117.6    812.0 0.04756 100  16    5.32
    -3     2    -1  1.517E+03  6.626E+01  1268.3  1384.8     81.1 0.04761 100  47  -14.82
    -3     2    -1  1.430E+03  6.247E+01  1269.8  1118.1    447.3 0.04761 100  48  166.41
    -3     2    -1  1.381E+03  6.038E+01  1268.3  1384.8    801.1 0.04761 100  48  -14.82
     1     2     1  1.570E+03  6.860E+01  1198.6  1113.4    247.2 0.04912 100  49  137.14
     1     2     1  1.341E+03  5.872E+01  1197.1  1388.7    601.5 0.04912 100  49  -42.58
     1     2     1  1.363E+03  5.965E+01  1198.6  1113.4    967.2 0.04912 100  52  137.14
     2     1    -1  1.448E+03  6.336E+01  1279.1  1380.8    553.9 0.04618 100  46 -108.86
     2     1    -1  1.365E+03  5.975E+01  1280.5  1122.2    920.4 0.04618  98  49   72.66
     2     1    -1  1.472E+03  6.435E+01  1280.5  1122.2    200.4 0.04618 100  49   72.66
     2    -3     1  1.467E+03  6.408E+01  1173.3  1120.9    730.0 0.04644  99  57   25.22
     2    -3     1  1.487E+03  6.496E+01  1171.9  1381.0    364.0 0.04644 100  52 -153.92
     2    -3     1  1.584E+03  6.916E+01  1173.3  1120.9     10.0 0.04644  98  56   25.22
     1    -3    -1  1.519E+03  6.641E+01  1253.0  1388.8    315.6 0.04906 100  48 -163.91
     1    -3    -1  1.392E+03  6.088E+01  1254.5  1113.9    681.6 0.04906 100  48   16.97
    -3     1     1  1.379E+03  6.027E+01  1178.3  1383.4    836.4 0.04730 100  40  -34.15
    -3     1     1  1.436E+03  6.272E+01  1178.3  1383.4    116.4 0.04730 100  40  -34.15
    -3     1     1  1.360E+03  5.946E+01  1179.7  1118.5    482.3 0.04729 100  43  145.14
     3    -1    -1  1.634E+03  7.135E+01  1272.4  1119.0    122.5 0.04729 100  48   35.15
     3    -1    -1  1.559E+03  6.807E+01  1272.4  1119.0    842.5 0.04729 100  46   35.15
     3    -1    -1  1.574E+03  6.871E+01  1271.0  1383.9    476.2 0.04729 100  52 -146.15
    -1     3     1  1.765E+03  7.708E+01  1197.7  1113.6    321.5 0.04906  99  50  163.32
    -1     3     1  1.670E+03  7.294E+01  1196.2  1388.5    675.7 0.04906 100  49  -16.38
    -2     3    -1  1.706E+03  7.447E+01  1278.8  1121.4    370.2 0.04644  98  52  155.08
    -2     3    -1  1.730E+03  7.544E+01  1277.4  1381.6      3.8 0.04644 100  56  -26.39
    -2     3    -1  1.600E+03  6.982E+01  1277.4  1381.6    723.8 0.04644 100  57  -26.39
    -2    -1     1  1.485E+03  6.484E+01  1170.2  1380.3    914.2 0.04618 100  40  -71.45
    -2    -1     1  1.672E+03  7.310E+01  1171.6  1121.6    560.1 0.04618 100  44  107.65
    -2    -1     1  1.656E+03  7.229E+01  1170.2  1380.3    194.2 0.04618 100  40  -71.45
    -1    -2    -1  1.595E+03  6.973E+01  1253.6  1113.7    607.4 0.04912 100  41   43.15
    -1    -2    -1  1.631E+03  7.122E+01  1252.1  1389.0    241.4 0.04912 100  38 -137.71
    -1    -2    -1  1.439E+03  6.286E+01  1252.1  1389.0    961.4 0.04912 100  39 -137.71
     3    -2     1  1.766E+03  7.706E+01  1182.4  1117.6     87.1 0.04761 100  54   13.88
     3    -2     1  1.669E+03  7.282E+01  1180.9  1384.3    441.3 0.04761 100  56 -165.47
     3    -2     1  1.618E+03  7.066E+01  1182.4  1117.6    807.1 0.04761 100  56   13.88
    -3     2     0  1.315E+03  5.749E+01  1226.1  1385.0    797.3 0.04775 100  48  -20.84
    -3     2     0  1.313E+03  5.741E+01  1227.6  1117.5    442.8 0.04775 100  47  159.47
    -3     2     0  1.353E+03  5.916E+01  1226.1  1385.0     77.3 0.04775 100  48  -20.84
     1     2     0  1.308E+03  5.724E+01  1240.8  1118.3    966.2 0.04746 100  52  110.02
     1     2     0  1.258E+03  5.511E+01  1239.3  1384.2    600.6 0.04746 100  48  -70.57
     1     2     0  1.402E+03  6.132E+01  1240.8  1118.3    246.2 0.04746 100  52  110.02
     2     1     0  1.343E+03  5.883E+01  1236.9  1384.5    556.9 0.04755 100  46 -115.38
     2     1     0  1.280E+03  5.604E+01  1238.4  1118.1    922.4 0.04755 100  48   65.16
     2     1     0  1.322E+03  5.784E+01  1238.4  1118.1    202.4 0.04755 100  48   65.16
     2    -3     0  1.380E+03  6.031E+01  1215.5  1117.8      6.7 0.04760 100  56   22.50
     2    -3     0  1.359E+03  5.940E+01  1215.5  1117.8    726.7 0.04760 100  58   22.50
     2    -3     0  1.354E+03  5.925E+01  1214.1  1384.5    361.2 0.04760  99  53 -157.57
     1    -3     0  1.294E+03  5.657E+01  1212.2  1118.1    683.0 0.04749 100  50   29.99
     1    -3     0  1.358E+03  5.938E+01  1210.8  1384.2    317.6 0.04749 100  48 -150.01
    -3     1     0  1.262E+03  5.519E+01  1220.4  1384.9    120.6 0.04773 100  39  -26.51
    -3     1     0  1.255E+03  5.488E+01  1221.9  1117.5    486.1 0.04773 100  40  153.68
    -3     1     0  1.295E+03  5.663E+01  1220.4  1384.9    840.6 0.04773 100  37  -26.51
     3    -1     0  1.227E+03  5.372E+01  1230.2  1117.5    846.1 0.04773 100  50   26.60
     3    -1     0  1.170E+03  5.121E+01  1228.8  1384.9    480.6 0.04773 100  50 -153.77
     3    -1     0  1.233E+03  5.397E+01  1230.2  1117.5    126.1 0.04773 100  51   26.60
    -1     3     0  1.221E+03  5.344E+01  1238.5  1384.3    677.5 0.04749 100  50  -30.27
    -1     3     0  1.295E+03  5.670E+01  1239.9  1118.2    323.1 0.04749 100  53  150.30
    -2     3     0  1.265E+03  5.535E+01  1235.2  1384.6      1.2 0.04760  95  56  -22.71
    -2     3     0  1.261E+03  5.521E+01  1236.6  1117.9    366.7 0.04760 100  57  157.78
    -2     3     0  1.218E+03  5.327E+01  1235.2  1384.6    721.2 0.04760 100  58  -22.71
    -2    -1     0  1.251E+03  5.487E+01  1213.8  1118.0    562.4 0.04755 100  40  115.13
    -2    -1     0  1.225E+03  5.367E+01  1212.3  1384.3    196.9 0.04755 100  38  -64.90
    -2    -1     0  1.176E+03  5.152E+01  1212.3  1384.3    916.9 0.04755 100  37  -64.90
    -1    -2     0  1.168E+03  5.123E+01  1211.4  1118.2    606.1 0.04746 100  43   70.27
    -1    -2     0  1.201E+03  5.258E+01  1209.9  1384.1    960.7 0.04746  97  40 -109.72
    -1    -2     0  1.179E+03  5.162E+01  1209.9  1384.1    240.7 0.04746  98  40 -109.72
     3    -2     0  1.223E+03  5.351E+01  1223.1  1385.0    437.3 0.04775 100  57 -159.44
     3    -2     0  1.240E+03  5.431E+01  1224.5  1117.5    802.8 0.04775 100  52   20.81
     3    -2     0  1.271E+03  5.562E+01  1224.5  1117.5     82.8 0.04775 100  51   20.81
    -3     2     1  3.886E+01  2.413E+00  1184.0  1385.3    793.1 0.04795 100  52  -23.65
    -3     2     1  3.863E+01  2.373E+00  1185.4  1116.7    438.9 0.04795 100  53  155.78
    -3     2     1  3.721E+01  2.360E+00  1184.0  1385.3     73.1 0.04795 100  48  -23.65
     1     2    -1  3.491E+01  2.254E+00  1282.9  1123.2    245.6 0.04581 100  53  103.06
     1     2    -1  3.230E+01  2.233E+00  1281.6  1379.8    599.1 0.04581 100  51  -78.52
     1     2    -1  3.024E+01  2.085E+00  1282.9  1123.2    965.6 0.04581 100  50  103.06
     2     1     1  3.384E+01  2.389E+00  1196.2  1113.9    924.9 0.04894 100  48   37.07
     2     1     1  3.737E+01  2.522E+00  1196.2  1113.9    204.9 0.04894 100  49   37.07
     2     1     1  3.784E+01  2.691E+00  1194.7  1388.2    559.1 0.04895 100  42 -142.59
     2    -3    -1  3.782E+01  2.348E+00  1257.7  1114.7      4.0 0.04881 100  55   16.69
     2    -3    -1  3.381E+01  2.226E+00  1256.3  1388.1    358.0 0.04881 100  59 -164.26
     2    -3    -1  3.565E+01  2.264E+00  1257.7  1114.7    724.0 0.04881 100  57   16.69
     1    -3     1  3.836E+01  2.370E+00  1168.7  1379.6    319.0 0.04595 100  54 -141.31
     1    -3     1  3.435E+01  2.165E+00  1170.0  1122.2    685.1 0.04595 100  55   37.75
    -3     1    -1  3.720E+01  2.382E+00  1262.6  1386.5    844.2 0.04823 100  45  -13.31
    -3     1    -1  3.938E+01  2.484E+00  1264.1  1116.3    490.4 0.04823 100  44  167.79
    -3     1    -1  3.709E+01  2.366E+00  1262.6  1386.5    124.2 0.04823 100  43  -13.31
     3    -1     1  8.538E+01  4.394E+00  1186.6  1386.1    484.4 0.04823 100  52 -166.98
     3    -1     1  8.592E+01  4.441E+00  1188.1  1115.9    850.2 0.04823 100  52   12.50
     3    -1     1  9.299E+01  4.746E+00  1188.1  1115.9    130.2 0.04823 100  51   12.50
    -1     3    -1  8.976E+01  4.584E+00  1282.0  1122.8    325.3 0.04595 100  53  142.56
    -1     3    -1  8.816E+01  4.476E+00  1280.7  1380.2    678.8 0.04595 100  55  -38.99
    -2     3     1  8.620E+01  4.432E+00  1194.4  1114.3    363.9 0.04881 100  52  163.60
    -2     3     1  8.151E+01  4.188E+00  1192.9  1387.8    718.1 0.04881 100  60  -16.03
    -2    -1    -1  9.667E+01  5.049E+00  1256.0  1114.3    565.0 0.04895 100  45  143.22
    -2    -1    -1  9.355E+01  4.815E+00  1254.5  1388.5    199.0 0.04894 100  40  -37.70
    -2    -1    -1  8.366E+01  4.388E+00  1254.5  1388.5    919.0 0.04894 100  42  -37.70
    -1    -2     1  8.484E+01  4.290E+00  1167.8  1379.2    239.3 0.04581 100  43 -101.79
    -1    -2     1  8.044E+01  4.225E+00  1169.1  1122.6    605.4 0.04581 100  46   77.25
    -1    -2     1  7.733E+01  3.969E+00  1167.8  1379.2    959.3 0.04581 100  45 -101.79
     3    -2    -1  9.120E+01  4.647E+00  1266.7  1117.1     79.1 0.04795 100  52   24.52
     3    -2    -1  9.099E+01  4.620E+00  1265.3  1385.8    432.9 0.04795 100  56 -156.65
     3    -2    -1  8.585E+01  4.422E+00  1266.7  1117.1    799.1 0.04795 100  52   24.52
    -3     2     2  3.806E+02  1.710E+01  1141.7  1385.8     68.3 0.04824 100  50  -23.32
    -3     2     2  3.742E+02  1.679E+01  1143.2  1115.7    435.6 0.04824 100  52  155.02
    -3     2     2  3.886E+02  1.745E+01  1141.7  1385.8    788.3 0.04824  99  51  -23.32
     1     2    -2  3.508E+02  1.580E+01  1323.8  1375.4    596.9 0.04417 100  52  -82.06
     1     2    -2  3.571E+02  1.606E+01  1325.1  1128.1    965.6 0.04418 100  56  100.89
     1     2    -2  3.622E+02  1.629E+01  1325.1  1128.1    245.6 0.04418 100  53  100.89
     2     1     2  3.884E+02  1.752E+01  1154.0  1109.7    927.7 0.05038 100  50  -36.68
     2     1     2  4.075E+02  1.846E+01  1152.5  1392.0    560.7 0.05038 100  52  144.66
     2     1     2  3.760E+02  1.698E+01  1154.0  1109.7    207.7 0.05038 100  50  -36.68
     2    -3    -2  3.733E+02  1.680E+01  1298.5  1391.8    354.5 0.05005 100  56 -172.40
     2    -3    -2  3.807E+02  1.709E+01  1300.0  1111.4    722.1 0.05006 100  58    9.63
     2    -3    -2  3.760E+02  1.690E+01  1300.0  1111.4      2.1 0.05006 100  56    9.63
     1    -3     2  3.761E+02  1.683E+01  1127.8  1126.3    687.8 0.04443 100  52   40.66
     1    -3     2  3.632E+02  1.631E+01  1126.5  1375.0    320.0 0.04443  99  48 -137.14
    -3     1    -2  3.782E+02  1.701E+01  1306.3  1115.0    495.1 0.04880 100  43 -176.06
    -3     1    -2  3.690E+02  1.657E+01  1304.8  1388.3    847.2 0.04880 100  42    1.71
    -3     1    -2  3.692E+02  1.657E+01  1304.8  1388.3    127.2 0.04880 100  43    1.71
     3    -1     2  4.261E+02  1.912E+01  1145.9  1114.1    134.7 0.04880 100  54   -3.61
     3    -1     2  4.322E+02  1.938E+01  1145.9  1114.1    854.7 0.04880 100  54   -3.61
     3    -1     2  4.211E+02  1.887E+01  1144.4  1387.5    487.5 0.04880 100  55  177.96
    -1     3    -2  4.372E+02  1.950E+01  1322.9  1376.1    679.6 0.04442 100  52  -43.22
    -1     3    -2  4.198E+02  1.879E+01  1324.2  1127.4    328.3 0.04442 100  52  139.70
    -2     3     2  4.232E+02  1.898E+01  1152.2  1110.6    361.8 0.05005 100  51  170.69
    -2     3     2  4.180E+02  1.870E+01  1150.7  1391.0    714.7 0.05006 100  57   -7.92
    -2    -1    -2  4.076E+02  1.829E+01  1296.7  1392.7    200.4 0.05038 100  38   35.02
    -2    -1    -2  4.552E+02  2.048E+01  1298.2  1110.5    568.0 0.05038 100  41 -143.01
    -2    -1    -2  4.291E+02  1.923E+01  1296.7  1392.7    920.4 0.05038 100  38   35.02
    -1    -2     2  3.781E+02  1.690E+01  1125.6  1374.3    237.3 0.04418 100  44  -98.30
    -1    -2     2  4.005E+02  1.788E+01  1125.6  1374.3    957.3 0.04418 100  44  -98.30
    -1    -2     2  4.219E+02  1.888E+01  1126.9  1127.0    605.2 0.04417 100  49   79.47
     3    -2    -2  4.365E+02  1.953E+01  1309.0  1116.6    795.9 0.04824 100  53   25.31
     3    -2    -2  4.305E+02  1.923E+01  1307.5  1386.7    428.0 0.04824 100  57 -157.01
     3    -2    -2  4.117E+02  1.846E+01  1309.0  1116.6     75.9 0.04824 100  53   25.31
    -3     2     3  2.276E+03  9.913E+01  1099.5  1386.5    783.1 0.04859 100  49  -21.05
    -3     2     3  2.273E+03  9.900E+01  1099.5  1386.5     63.1 0.04859 100  50  -21.05
    -3     2     3  2.158E+03  9.400E+01  1101.0  1114.6    432.8 0.04859 100  50  155.86
     1     2    -3  2.090E+03  9.102E+01  1367.4  1133.0    966.2 0.04254 100  52  100.45
     1     2    -3  2.068E+03  9.013E+01  1366.1  1371.0    593.8 0.04253 100  54  -84.48
     1     2    -3  2.227E+03  9.698E+01  1367.4  1133.0    246.2 0.04254 100  52  100.45
     2     1     3  2.259E+03  9.851E+01  1111.8  1105.4    210.9 0.05186  99  47  -66.04
     2     1     3  2.260E+03  9.854E+01  1111.8  1105.4    930.9 0.05186 100  48  -66.04
     2     1     3  2.384E+03  1.040E+02  1110.2  1395.8    561.7 0.05187 100  52  116.58
     2    -3    -3  2.255E+03  9.829E+01  1340.8  1395.6    350.5 0.05135 100  54  179.84
     2    -3    -3  2.414E+03  1.053E+02  1342.3  1108.1      0.7 0.05135  81  56    3.25
     2    -3    -3  2.171E+03  9.460E+01  1342.3  1108.1    720.7 0.05135 100  55    3.25
     1    -3     3  2.136E+03  9.299E+01  1085.5  1130.4    691.4 0.04292  99  51   40.61
     1    -3     3  2.208E+03  9.618E+01  1084.2  1370.5    320.5 0.04293  98  51 -135.40
    -3     1    -3  2.174E+03  9.474E+01  1347.1  1390.3    849.6 0.04944  99  44   14.05
    -3     1    -3  2.220E+03  9.672E+01  1347.1  1390.3    129.6 0.04944  99  45   14.05
    -3     1    -3  2.275E+03  9.916E+01  1348.6  1113.5    500.2 0.04944 100  39 -162.23
     3    -1     3  2.723E+03  1.186E+02  1103.6  1112.2    859.7 0.04945  99  55  -17.40
     3    -1     3  2.548E+03  1.110E+02  1102.1  1389.0    490.1 0.04945  99  53  165.57
     3    -1     3  2.866E+03  1.248E+02  1103.6  1112.2    139.7 0.04945 100  54  -17.40
    -1     3    -3  2.602E+03  1.133E+02  1366.5  1131.9    332.1 0.04292 100  47  139.82
    -1     3    -3  2.500E+03  1.088E+02  1365.2  1372.0    679.8 0.04291 100  51  -45.03
    -2     3     3  2.611E+03  1.137E+02  1110.0  1106.8    360.3 0.05136 100  49  177.11
    -2     3     3  2.485E+03  1.082E+02  1108.4  1394.4    711.0 0.05136 100  55   -0.20
    -2    -1    -3  2.461E+03  1.072E+02  1339.0  1397.0    921.3 0.05185  99  40   63.06
    -2    -1    -3  2.503E+03  1.090E+02  1339.0  1397.0    201.3 0.05185 100  39   63.06
    -2    -1    -3  2.601E+03  1.133E+02  1340.5  1106.6    571.4 0.05186 100  39 -113.60
    -1    -2     3  2.365E+03  1.029E+02  1083.3  1369.5    234.5 0.04256 100  49  -95.96
    -1    -2     3  2.408E+03  1.049E+02  1084.6  1131.4    605.6 0.04255 100  52   79.99
    -1    -2     3  2.393E+03  1.041E+02  1083.3  1369.5    954.5 0.04256 100  49  -95.96
     3    -2    -3  2.578E+03  1.122E+02  1351.2  1115.9    793.3 0.04858 100  53   24.52
     3    -2    -3  2.571E+03  1.119E+02  1349.8  1387.9    422.6 0.04858 100  55 -159.34
     3    -2    -3  2.629E+03  1.145E+02  1351.2  1115.9     73.3 0.04858 100  53   24.52
    -3     2     4  2.457E+02  1.130E+01  1057.1  1387.4     57.4 0.04901 100  58  -17.80
    -3     2     4  2.524E+02  1.158E+01  1058.6  1113.3    430.7 0.04901 100  56  157.24
    -3     2     4  2.423E+02  1.117E+01  1057.1  1387.4    777.4 0.04901 100  57  -17.80
     1     2    -4  2.323E+02  1.061E+01  1409.8  1137.9    967.5 0.04089 100  55  100.86
     1     2    -4  2.313E+02  1.066E+01  1408.6  1366.5    589.9 0.04089  97  54  -86.77
     1     2    -4  2.520E+02  1.148E+01  1409.8  1137.9    247.5 0.04089 100  56  100.86
     2     1     4  2.570E+02  1.195E+01  1069.5  1101.1    934.4 0.05336 100  54  -75.77
     2     1     4  2.618E+02  1.229E+01  1067.9  1399.7    562.2 0.05336 100  55  108.46
     2     1     4  2.581E+02  1.196E+01  1069.5  1101.1    214.4 0.05336 100  54  -75.77
     2    -3    -4  2.498E+02  1.151E+01  1384.7  1104.7    719.9 0.05267 100  62   -1.69
     2    -3    -4  2.451E+02  1.133E+01  1383.1  1399.5    346.3 0.05267 100  59  173.14
     1    -3     4  2.543E+02  1.161E+01  1041.9  1366.0    320.3 0.04143  99  51 -134.63
     1    -3     4  2.371E+02  1.080E+01  1043.1  1134.5    696.0 0.04143 100  55   38.92
    -3     1    -4  2.609E+02  1.196E+01  1389.5  1392.3    131.4 0.05013 100  49   22.67
    -3     1    -4  2.736E+02  1.265E+01  1391.0  1111.9    505.7 0.05013 100  48 -151.70
    -3     1    -4  2.487E+02  1.143E+01  1389.5  1392.3    851.4 0.05013 100  50   22.67
     3    -1     4  3.355E+02  1.530E+01  1061.3  1110.1    145.0 0.05015 100  60  -27.86
     3    -1     4  3.071E+02  1.402E+01  1059.8  1390.6    492.0 0.05016 100  55  156.89
     3    -1     4  3.237E+02  1.478E+01  1061.3  1110.1    865.0 0.05015 100  59  -27.86
    -1     3    -4  2.905E+02  1.314E+01  1408.9  1136.5    336.8 0.04140 100  50  141.61
    -1     3    -4  2.925E+02  1.323E+01  1407.7  1367.9    679.4 0.04140 100  53  -45.90
    -2     3     4  2.879E+02  1.316E+01  1066.1  1397.7    706.9 0.05269 100  58    6.44
    -2     3     4  2.982E+02  1.367E+01  1067.7  1103.0    359.3 0.05269 100  52 -177.90
    -2    -1    -4  3.059E+02  1.399E+01  1381.3  1401.3    201.6 0.05335 100  46   71.13
    -2    -1    -4  3.142E+02  1.450E+01  1382.9  1102.8    575.0 0.05335 100  44 -103.82
    -2    -1    -4  2.974E+02  1.362E+01  1381.3  1401.3    921.6 0.05335 100  46   71.13
    -1    -2     4  2.782E+02  1.262E+01  1041.0  1364.6    950.8 0.04092 100  48  -93.76
    -1    -2     4  2.801E+02  1.267E+01  1041.0  1364.6    230.8 0.04092 100  50  -93.76
    -1    -2     4  2.838E+02  1.290E+01  1042.2  1135.9    606.6 0.04092 100  58   79.67
     3    -2    -4  2.965E+02  1.351E+01  1393.6  1115.1    791.3 0.04899 100  56   23.20
     3    -2    -4  2.885E+02  1.315E+01  1392.2  1389.2    416.7 0.04899 100  57 -162.64
     3    -2    -4  2.950E+02  1.344E+01  1393.6  1115.1     71.3 0.04899 100  55   23.20
    -3     2     5  3.706E+01  2.514E+00  1014.7  1388.3    771.2 0.04948 100  49  -14.10
    -3     2     5  3.107E+01  2.260E+00  1016.2  1111.9    429.0 0.04948 100  41  158.63
    -3     2     5  3.438E+01  2.405E+00  1014.7  1388.3     51.2 0.04948 100  45  -14.10
     1     2    -5  3.424E+01  2.418E+00  1451.1  1362.0    585.0 0.03922 100  47  -89.34
     1     2    -5  3.454E+01  2.235E+00  1452.3  1142.9    969.6 0.03923  98  48  101.87
     1     2    -5  3.121E+01  2.117E+00  1452.3  1142.9    249.6 0.03923  99  44  101.87
     2     1     5  2.788E+01  2.406E+00  1027.1  1096.8    218.2 0.05487 100  40  -81.04
     2     1     5  3.745E+01  2.804E+00  1027.1  1096.8    938.2 0.05487 100  42  -81.04
     2     1     5  3.563E+01  3.008E+00  1025.4  1403.5    562.2 0.05488 100  47  105.16
     2    -3    -5  4.285E+01 -2.733E+00  1427.2  1101.3    719.7 0.05402 100  53   -5.26
     2    -3    -5  3.502E+01  2.447E+00  1425.6  1403.3    341.8 0.05402  99  52  167.45
     1    -3     5  3.939E+01  2.387E+00  1000.7  1138.6    701.5 0.03991  99  48   36.20
     1    -3     5  3.457E+01  2.245E+00   999.4  1361.4    319.5 0.03992 100  46 -134.08
    -3     1    -5  3.817E+01  2.551E+00  1432.0  1394.5    852.6 0.05087 100  54   28.43
    -3     1    -5  4.849E+01 -3.232E+00  1433.5  1110.2    511.6 0.05087 100  50 -143.60
    -3     1    -5  3.180E+01  2.309E+00  1432.0  1394.5    132.6 0.05087 100  48   28.43
     3    -1     5  5.062E+01  3.213E+00  1018.9  1107.9    150.7 0.05090  98  54  -35.90
     3    -1     5  5.035E+01  3.194E+00  1017.3  1392.3    493.4 0.05090 100  58  151.07
     3    -1     5  5.970E+01  3.667E+00  1018.9  1107.9    870.7 0.05090  98  58  -35.90
    -1     3    -5  5.963E+01  3.293E+00  1450.2  1363.8    678.4 0.03987 100  47  -46.55
    -1     3    -5  4.895E+01  2.812E+00  1451.4  1141.1    342.6 0.03988  99  49  144.44
    -2     3     5  5.213E+01  3.159E+00  1023.6  1401.2    702.6 0.05405 100  53   12.08
    -2     3     5  4.976E+01  3.139E+00  1025.3  1099.1    358.9 0.05405 100  46 -174.27
    -2    -1    -5  5.406E+01  3.355E+00  1423.8  1405.7    201.4 0.05485 100  51   74.38
    -2    -1    -5  6.034E+01  3.632E+00  1423.8  1405.7    921.4 0.05485  99  53   74.38
    -2    -1    -5  5.769E+01  3.673E+00  1425.4  1098.9    579.0 0.05486  99  46  -98.50
    -1    -2     5  4.926E+01  2.942E+00   999.8  1140.4    608.5 0.03926 100  53   78.78
    -1    -2     5  4.218E+01 -2.589E+00   998.6  1359.6    226.1 0.03927 100  51  -91.30
    -1    -2     5  5.100E+01  2.991E+00   998.6  1359.6    946.1 0.03927 100  51  -91.30
     3    -2    -5  5.138E+01  3.081E+00  1436.1  1114.2     69.9 0.04945 100  51   21.88
     3    -2    -5  5.548E+01  3.250E+00  1434.7  1390.5    410.4 0.04945 100  54 -166.41
     3    -2    -5  5.277E+01  3.172E+00  1436.1  1114.2    789.9 0.04945 100  52   21.88
    -3     2     6  2.825E+02  1.298E+01   972.1  1389.3    764.7 0.04999 100  60  -10.15
    -3     2     6  3.066E+02  1.399E+01   972.1  1389.3     44.7 0.04999 100  61  -10.15
    -3     2     6  2.778E+02  1.273E+01   973.6  1110.4    428.0 0.04999 100  64  159.80
     1     2    -6  2.573E+02  1.168E+01  1494.9  1148.1    972.6 0.03749 100  60  103.42
     1     2    -6  2.811E+02  1.272E+01  1494.9  1148.1    252.6 0.03749 100  60  103.42
     1     2    -6  2.763E+02  1.264E+01  1493.8  1357.2    578.9 0.03749 100  61  -92.40
     2    -3    -6  2.799E+02  1.286E+01  1469.8  1097.9    719.9 0.05538 100  68   -7.73
     2    -3    -6  2.874E+02  1.317E+01  1468.2  1407.2    337.1 0.05538 100  65  162.50
     1    -3     6  2.866E+02  1.296E+01   958.0  1142.8    708.1 0.03837  98  61   32.69
     1    -3     6  2.845E+02  1.290E+01   956.8  1356.7    317.9 0.03838 100  54 -133.40
     3    -1     6  2.746E+02  1.284E+01   976.3  1105.7    876.8 0.05168  97  66  -42.44
     3    -1     6  2.797E+02  1.300E+01   974.7  1394.1    494.3 0.05169 100  67  147.17
     3    -1     6  2.876E+02  1.329E+01   976.3  1105.7    156.8 0.05168  98  69  -42.44
    -1     3    -6  2.613E+02  1.186E+01  1494.0  1145.8    349.5 0.03831  98  54  148.07
    -1     3    -6  2.586E+02  1.177E+01  1492.9  1359.5    676.5 0.03830 100  57  -47.36
    -2    -1    -6  2.705E+02  1.253E+01  1466.4  1410.0    200.8 0.05637 100  59   75.82
    -2    -1    -6  2.516E+02  1.179E+01  1468.1  1095.1    583.2 0.05637  99  57  -94.65
    -2    -1    -6  2.335E+02  1.097E+01  1466.4  1410.0    920.8 0.05637  99  59   75.82
    -1    -2     6  2.506E+02  1.144E+01   956.0  1354.5    220.3 0.03756  98  61  -88.38
    -1    -2     6  2.583E+02  1.182E+01   957.1  1145.1    611.2 0.03756 100  63   77.36
    -1    -2     6  2.432E+02  1.117E+01   956.0  1354.5    940.3 0.03756  98  61  -88.38
    -3     2     7  3.283E+01  2.399E+00   929.3  1390.4     37.8 0.05053  99  43   -6.05
    -3     2     7  3.439E+01  2.502E+00   930.8  1108.9    427.5 0.05052 100  43  160.68
    -3     2     7  3.773E+01  2.653E+00   929.3  1390.4    757.8 0.05053  99  46   -6.05
     1     2    -7  3.494E+01  2.335E+00  1537.7  1153.6    256.7 0.03567 100  45  105.52
     1     2    -7  3.275E+01  2.530E+00  1536.7  1352.2    571.5 0.03567 100  43  -96.08
     1     2    -7  3.086E+01  2.114E+00  1537.7  1153.6    976.7 0.03567 100  43  105.52
     2     1     7  3.270E+01  2.942E+00   941.8  1088.2    946.6 0.05793 100  38  -88.05
     2     1     7  3.498E+01  3.361E+00   940.0  1411.2    560.7 0.05794 100  41  103.08
     2     1     7  3.503E+01  2.870E+00   941.8  1088.2    226.6 0.05793 100  42  -88.05
     2    -3    -7  3.714E+01  2.612E+00  1512.7  1094.5    720.6 0.05674 100  50   -9.36
     2    -3    -7  3.297E+01  2.448E+00  1511.0  1411.0    332.1 0.05674 100  46  158.04
     1    -3     7  3.269E+01  2.227E+00   914.1  1351.8    315.4 0.03677 100  42 -132.37
     1    -3     7  3.446E+01  2.194E+00   915.2  1147.2    716.0 0.03677 100  46   28.46
    -3     1    -7  3.815E+01  2.612E+00  1517.4  1398.9    133.5 0.05242 100  54   34.81
    -3     1    -7  3.552E+01  2.526E+00  1517.4  1398.9    853.5 0.05242 100  52   34.81
    -3     1    -7  3.470E+01  2.709E+00  1519.0  1106.7    524.3 0.05242 100  50 -131.27
     3    -1     7  3.604E+01  2.950E+00   931.9  1395.9    494.6 0.05248 100  42  144.56
     3    -1     7  3.758E+01  2.846E+00   933.5  1103.4    163.2 0.05248 100  50  -48.10
     3    -1     7  4.052E+01  3.006E+00   933.5  1103.4    883.2 0.05248 100  54  -48.10
    -1     3    -7  3.959E+01  2.534E+00  1535.8  1355.0    673.7 0.03666 100  45  -48.53
    -1     3    -7  4.121E+01  2.475E+00  1536.9  1150.8    357.7 0.03667 100  47  152.44
    -2     3     7  3.932E+01  2.867E+00   938.2  1408.0    693.1 0.05681  99  46   21.37
    -2     3     7  3.628E+01  2.750E+00   940.0  1091.3    359.5 0.05680 100  43 -170.06
    -2    -1    -7  4.315E+01  3.087E+00  1509.2  1414.2    199.7 0.05787 100  50   76.34
    -2    -1    -7  3.380E+01  2.756E+00  1510.9  1091.3    587.6 0.05788 100  47  -91.38
    -2    -1    -7  3.953E+01  2.958E+00  1509.2  1414.2    919.7 0.05787 100  52   76.34
    -1    -2     7  3.540E+01  2.480E+00   913.2  1349.1    933.3 0.03578 100  51  -84.85
    -1    -2     7  3.895E+01  2.542E+00   913.2  1349.1    213.3 0.03578 100  52  -84.85
    -1    -2     7  3.753E+01  2.520E+00   914.3  1150.0    614.9 0.03577 100  46   75.41
     3    -2    -7  4.372E+01  2.870E+00  1520.2  1393.4    396.6 0.05045 100  47 -174.61
     3    -2    -7  4.127E+01  2.816E+00  1521.6  1112.2    788.7 0.05045  99  47   19.98
     3    -2    -7  3.970E+01  2.707E+00  1521.6  1112.2     68.7 0.05045  99  46   19.98
    -3     2     8  2.202E+02  1.030E+01   886.3  1391.4     30.5 0.05105 100  64   -1.83
    -3     2     8  2.103E+02  9.918E+00   886.3  1391.4    750.5 0.05105 100  64   -1.83
    -3     2     8  2.190E+02  1.027E+01   887.9  1107.4    427.5 0.05105 100  62  161.23
     1     2    -8  2.316E+02  1.060E+01  1580.8  1159.5    262.0 0.03370 100  58  108.26
     1     2    -8  2.192E+02  1.006E+01  1580.8  1159.5    982.0 0.03370  99  57  108.26
     1     2    -8  2.229E+02  1.035E+01  1579.8  1346.8    562.5 0.03369 100  64 -100.52
     2     1     8  2.241E+02  1.073E+01   898.9  1084.0    231.2 0.05945 100  57  -91.01
     2     1     8  2.409E+02  1.177E+01   897.0  1415.0    559.4 0.05946  99  66  103.07
     2     1     8  2.262E+02  1.089E+01   898.9  1084.0    951.2 0.05945 100  58  -91.01
     2    -3    -8  2.162E+02  1.014E+01  1554.0  1414.7    326.8 0.05808 100  66  153.92
     2    -3    -8  2.203E+02  1.033E+01  1555.7  1091.2    721.7 0.05809 100  69  -10.33
     2    -3    -8  2.365E+02  1.107E+01  1555.7  1091.2      1.7 0.05809  87  69  -10.33
     1    -3     8  2.183E+02  1.001E+01   871.1  1346.6    312.0 0.03504 100  54 -130.88
     1    -3     8  2.158E+02  9.866E+00   872.2  1152.0      5.4 0.03504  98  61   23.48
     1    -3     8  2.353E+02  1.072E+01   872.2  1152.0    725.4 0.03504 100  61   23.48
    -3     1    -8  2.034E+02  9.604E+00  1562.0  1105.0    531.1 0.05319 100  67 -126.06
    -3     1    -8  2.133E+02  9.964E+00  1560.5  1401.1    853.1 0.05319 100  66   36.44
    -3     1    -8  2.284E+02  1.060E+01  1560.5  1401.1    133.1 0.05319 100  66   36.44
     3    -1     8  2.012E+02  9.819E+00   888.9  1397.6    494.4 0.05328 100  62  142.86
     3    -1     8  1.901E+02  9.171E+00   890.6  1101.2    169.9 0.05328  97  69  -53.24
     3    -1     8  1.978E+02  9.576E+00   890.6  1101.2    889.9 0.05328  99  69  -53.24
    -1     3    -8  1.939E+02  8.910E+00  1579.9  1156.1    367.4 0.03489  98  57  157.58
    -1     3    -8  1.954E+02  9.062E+00  1578.9  1350.1    669.9 0.03489 100  55  -50.18
    -2     3     8  1.881E+02  9.115E+00   897.0  1087.6    360.5 0.05816 100  59 -169.03
    -2     3     8  1.854E+02  9.023E+00   895.2  1411.3    688.0 0.05817 100  61   25.44
    -2    -1    -8  1.821E+02  8.818E+00  1552.2  1418.3    918.2 0.05936 100  65   76.31
    -2    -1    -8  1.717E+02  8.407E+00  1553.9  1087.6    592.3 0.05937 100  59  -88.37
    -2    -1    -8  1.946E+02  9.356E+00  1552.2  1418.3    198.2 0.05936 100  66   76.31
    -1    -2     8  1.950E+02  9.055E+00   870.2  1343.3    204.7 0.03386 100  71  -80.58
    -1    -2     8  1.994E+02  9.309E+00   871.3  1155.3    619.8 0.03385 100  61   72.84
    -1    -2     8  1.885E+02  8.792E+00   870.2  1343.3    924.7 0.03386 100  68  -80.58
     3    -2    -8  1.834E+02  8.726E+00  1564.7  1111.2    788.8 0.05095  99  63   19.50
     3    -2    -8  1.990E+02  9.390E+00  1563.2  1394.8    389.1 0.05095 100  66 -178.90
     3    -2    -8  1.882E+02  8.902E+00  1564.7  1111.2     68.8 0.05095 100  63   19.50
    -3     2     9  1.086E+02  5.653E+00   844.7  1106.0    428.0 0.05157 100  56  161.47
    -3     2     9  1.044E+02  5.438E+00   843.1  1392.3    742.9 0.05157  99  61    2.49
    -3     2     9  1.036E+02  5.330E+00   843.1  1392.3     22.9 0.05157  99  60    2.49
     1     2    -9  1.159E+02  5.701E+00  1624.1  1166.0    988.8 0.03149  97  54  111.75
     1     2    -9  1.057E+02  5.205E+00  1624.1  1166.0    268.8 0.03149  97  55  111.75
     1     2    -9  1.083E+02  5.517E+00  1623.2  1340.7    551.7 0.03148 100  61 -105.90
     2     1     9  1.010E+02  5.776E+00   855.7  1079.9    956.0 0.06094 100  53  -93.87
     2     1     9  1.166E+02  6.768E+00   853.8  1418.5    557.6 0.06095 100  59  103.45
     2     1     9  1.002E+02  5.608E+00   855.7  1079.9    236.0 0.06094 100  54  -93.87
     2    -3    -9  1.072E+02  5.553E+00  1599.0  1088.1    723.2 0.05940 100  62  -10.79
     2    -3    -9  1.103E+02  5.695E+00  1597.3  1418.3    321.4 0.05939  98  62  150.00
     2    -3    -9  1.083E+02  5.539E+00  1599.0  1088.1      3.2 0.05940  98  65  -10.79
     1    -3     9  1.101E+02  5.327E+00   828.9  1157.2     16.4 0.03316 100  60   17.67
     1    -3     9  1.019E+02  5.062E+00   827.9  1341.0    307.4 0.03316 100  49 -128.80
     1    -3     9  1.109E+02  5.396E+00   828.9  1157.2    736.4 0.03316 100  61   17.67
    -3     1    -9  1.064E+02  5.436E+00  1603.8  1403.1    132.3 0.05393 100  65   37.38
    -3     1    -9  1.053E+02  5.398E+00  1603.8  1403.1    852.3 0.05393 100  68   37.38
    -3     1    -9  1.032E+02  5.471E+00  1605.3  1103.4    538.3 0.05394 100  64 -121.16
     3    -1     9  9.662E+01  5.266E+00   847.4  1099.1    176.8 0.05406 100  65  -58.07
     3    -1     9  9.638E+01  5.332E+00   847.4  1099.1    896.8 0.05406 100  67  -58.07
     3    -1     9  1.082E+02  6.047E+00   845.7  1399.3    493.7 0.05407 100  56  141.85
    -1     3    -9  1.123E+02  5.543E+00  1622.2  1344.7    664.9 0.03292  99  52  -52.46
    -1     3    -9  1.062E+02  5.106E+00  1623.2  1162.0    378.8 0.03293 100  56  163.58
    -2     3     9  1.032E+02  5.610E+00   853.9  1083.9    361.9 0.05951 100  54 -168.51
    -2     3     9  1.076E+02  5.837E+00   852.0  1414.6    682.7 0.05952  99  57   29.30
    -2    -1    -9  1.013E+02  5.464E+00  1595.5  1422.3    196.4 0.06081 100  67   75.87
    -2    -1    -9  9.701E+01  5.274E+00  1597.2  1084.1    597.2 0.06083 100  56  -85.45
    -2    -1    -9  1.008E+02  5.439E+00  1595.5  1422.3    916.4 0.06081 100  69   75.87
    -1    -2     9  9.719E+01  4.922E+00   827.0  1337.0    914.3 0.03173 100  61  -75.41
    -1    -2     9  1.094E+02  5.556E+00   828.0  1161.2    626.2 0.03172  90  57   69.56
    -1    -2     9  1.022E+02  5.131E+00   827.0  1337.0    194.3 0.03173  99  62  -75.41
     3    -2    -9  1.064E+02  5.486E+00  1608.0  1110.4    789.5 0.05143 100  62   19.34
     3    -2    -9  9.973E+01  5.161E+00  1608.0  1110.4     69.5 0.05143 100  59   19.34
     3    -2    -9  1.100E+02  5.633E+00  1606.5  1396.1    381.4 0.05142  99  61  176.70
    -3     2    10  1.507E+00  1.601E+00   799.6  1393.1    734.9 0.05204 100   7    6.92
    -3     2    10  4.331E-01  1.487E+00   799.6  1393.1     14.9 0.05204 100   6    6.92
    -3     2    10  3.093E+00  1.717E+00   801.2  1104.8    429.1 0.05203 100   7  161.39
     1     2   -10  3.275E+00  1.359E+00  1667.6  1173.5    997.4 0.02895  84  12  116.20
     1     2   -10  1.336E+00  1.195E+00  1667.6  1173.5    277.4 0.02895 100   8  116.20
     1     2   -10  4.714E+00  1.556E+00  1666.8  1333.7    538.6 0.02895 100   7 -112.44
     2     1    10  3.557E+00  2.140E+00   812.3  1076.0    241.0 0.06237  99   6  -96.70
     2     1    10  4.050E+00  2.354E+00   812.3  1076.0    961.0 0.06237  99   6  -96.70
     2     1    10  2.081E+00  3.211E+00   810.3  1422.0    555.5 0.06238 100   4  104.13
     2    -3   -10  6.781E-01  1.502E+00  1642.5  1085.2      5.1 0.06066 100   6  -10.82
     2    -3   -10  3.815E+00  1.645E+00  1642.5  1085.2    725.1 0.06066 100  12  -10.82
     2    -3   -10  2.361E+00  1.666E+00  1640.8  1421.8    315.7 0.06065 100  10  146.22
     1    -3    10  2.654E+00  1.238E+00   784.4  1334.6    301.3 0.03101  96   7 -125.99
    -3     1   -10  2.161E+00  1.556E+00  1647.3  1405.0    131.0 0.05463 100   5   37.78
    -3     1   -10  2.673E+00  2.135E+00  1648.9  1102.0    545.6 0.05464 100   4 -116.43
    -3     1   -10  5.745E+00  1.627E+00  1647.3  1405.0    851.0 0.05463 100  11   37.78
     3    -1    10  3.055E+00  2.390E+00   802.3  1400.8    492.5 0.05481 100   6  141.38
     3    -1    10  1.498E+00  2.086E+00   804.0  1097.1    184.1 0.05480 100   6  -62.74
     3    -1    10  2.500E+00  2.190E+00   804.0  1097.1    904.1 0.05480 100   5  -62.74
    -1     3   -10  5.172E+00  1.108E+00  1666.8  1168.7    392.3 0.03069  99  13  170.60
    -1     3   -10  3.710E+00  1.368E+00  1665.9  1338.5    658.4 0.03068  99  10  -55.50
    -2     3    10 -4.586E-01  2.037E+00   808.6  1417.6    677.1 0.06082 100  -5   33.03
    -2     3    10  2.785E+00  1.854E+00   810.5  1080.4    363.7 0.06081 100   8 -168.43
    -2    -1   -10  4.171E+00  2.009E+00  1639.0  1426.1    194.2 0.06222 100   8   75.13
    -2    -1   -10  5.239E+00  2.141E+00  1640.8  1080.8    602.3 0.06223  99  11  -82.57
    -2    -1   -10  4.775E+00  2.087E+00  1639.0  1426.1    914.2 0.06222 100  11   75.13
    -1    -2    10  3.205E+00  1.379E+00   783.6  1329.8    181.6 0.02929  98   6  -69.13
    -1    -2    10  4.496E+00  1.425E+00   783.6  1329.8    901.6 0.02929  99   9  -69.13
     3    -2   -10  3.577E+00  1.576E+00  1651.5  1109.8     70.7 0.05186 100   7   19.49
     3    -2   -10  3.092E+00  1.563E+00  1650.1  1397.2    373.2 0.05185 100   9  172.20
     3    -2   -10  6.162E+00  1.689E+00  1651.5  1109.8    790.7 0.05186 100  11   19.49
    -3     2    11  5.438E+01  3.443E+00   755.8  1393.6      6.6 0.05244  99  46   11.46
    -3     2    11  5.619E+01  3.687E+00   757.5  1103.8    430.6 0.05243 100  41  161.00
    -3     2    11  5.831E+01  3.719E+00   755.8  1393.6    726.6 0.05244  99  48   11.46
     1     2   -11  5.820E+01  3.303E+00  1710.8  1325.3    522.4 0.02589  96  47 -120.52
     1     2   -11  5.721E+01  3.140E+00  1711.5  1182.4    288.7 0.02589  96  50  121.93
     2     1    11  5.056E+01  4.105E+00   768.6  1072.4    966.2 0.06374 100  43  -99.54
     2     1    11  6.035E+01  5.068E+00   766.6  1425.1    553.1 0.06376  99  44  105.08
     2     1    11  4.979E+01  3.951E+00   768.6  1072.4    246.2 0.06374 100  43  -99.54
     2    -3   -11  5.602E+01  3.476E+00  1686.4  1082.5      7.4 0.06185  98  55  -10.49
     2    -3   -11  5.746E+01  3.601E+00  1686.4  1082.5    727.4 0.06185  99  54  -10.49
     2    -3   -11  5.693E+01  3.681E+00  1684.6  1424.9    309.9 0.06184 100  49  142.51
     1    -3    11  5.342E+01  2.966E+00   740.7  1327.2    293.4 0.02849 100  50 -122.25
    -3     1   -11  5.108E+01  3.295E+00  1691.2  1406.6    129.2 0.05525  98  56   37.73
    -3     1   -11  5.731E+01  4.091E+00  1692.7  1100.9    553.3 0.05526 100  53 -111.78
    -3     1   -11  5.752E+01  3.562E+00  1691.2  1406.6    849.2 0.05525  98  55   37.73
     3    -1    11  6.037E+01  4.372E+00   760.2  1095.4    191.6 0.05548  98  50  -67.32
     3    -1    11  5.119E+01  4.115E+00   758.5  1402.1    490.9 0.05549 100  39  141.36
     3    -1    11  5.846E+01  4.312E+00   760.2  1095.4    911.6 0.05548 100  49  -67.32
    -1     3   -11  5.446E+01  3.019E+00  1709.8  1331.2    649.9 0.02802  98  51  -59.53
    -1     3   -11  6.054E+01  3.157E+00  1710.6  1176.5    408.3 0.02803 100  53  178.88
    -2     3    11  5.838E+01  4.042E+00   766.7  1077.1    365.8 0.06204  98  43 -168.70
    -2     3    11  6.271E+01  4.385E+00   764.8  1420.4    671.4 0.06205  97  45   36.68
    -2    -1   -11  5.055E+01  3.762E+00  1682.8  1429.7    191.7 0.06355  99  51   74.14
    -2    -1   -11  5.195E+01  3.752E+00  1684.6  1077.7    607.6 0.06357 100  49  -79.67
    -2    -1   -11  5.137E+01  3.786E+00  1682.8  1429.7    911.7 0.06355  99  51   74.14
    -1    -2    11  5.482E+01  3.138E+00   739.8  1321.4    886.2 0.02641  99  51  -61.41
    -1    -2    11  5.234E+01  2.971E+00   739.8  1321.4    166.2 0.02641  97  51  -61.41
     3    -2   -11  5.711E+01  3.537E+00  1693.9  1398.1    364.8 0.05219 100  49  167.58
     3    -2   -11  5.124E+01  3.304E+00  1695.4  1109.4    792.4 0.05219 100  49   19.96
     3    -2   -11  5.768E+01  3.466E+00  1695.4  1109.4     72.4 0.05219 100  53   19.96
    -3     2    12  8.735E+00  1.986E+00   711.7  1393.8    718.0 0.05273  99  13   16.10
    -3     2    12  7.303E+00  2.096E+00   713.4  1103.2    432.7 0.05272 100  11  160.32
     1     2   -12  9.989E+00  1.573E+00  1755.1  1314.6    501.9 0.02201 100  14 -130.77
     1     2   -12  7.197E+00  1.252E+00  1755.7  1193.5    303.7 0.02202 100  15  129.56
     2     1    12  4.583E+00  3.541E+00   722.5  1428.0    550.4 0.06506 100   6  106.24
     2     1    12  4.028E+00  2.663E+00   724.5  1069.0    251.5 0.06504  98   6 -102.43
     2     1    12  1.099E+01  2.743E+00   724.5  1069.0    971.5 0.06504 100  13 -102.43
     2    -3   -12  1.256E+01  2.015E+00  1730.6  1080.1     10.0 0.06295  96  18   -9.85
     2    -3   -12  8.824E+00  2.140E+00  1728.8  1427.8    303.8 0.06294 100  13  138.83
     2    -3   -12  1.039E+01  2.072E+00  1730.6  1080.1    730.0 0.06295  97  16   -9.85
     1    -3    12  9.947E+00  1.374E+00   696.6  1318.2    283.1 0.02541  95  16 -117.25
    -3     1   -12  8.693E+00  1.885E+00  1735.4  1407.8    127.0 0.05576 100  21   37.30
    -3     1   -12  6.938E+00  2.038E+00  1735.4  1407.8    847.0 0.05576  99  16   37.30
    -3     1   -12  1.022E+01  2.927E+00  1736.9  1100.1    561.2 0.05577 100  15 -107.15
     3    -1    12  9.384E+00  3.039E+00   716.1  1093.9    199.3 0.05605 100   8  -71.87
     3    -1    12  5.272E+00  2.951E+00   714.4  1403.0    488.8 0.05606  97   9  141.73
     3    -1    12  1.285E+01  3.167E+00   716.1  1093.9    919.3 0.05605 100  12  -71.87
    -1     3   -12  9.422E+00  1.319E+00  1754.8  1186.0    427.7 0.02472  96  15 -171.17
    -1     3   -12  1.294E+01  1.510E+00  1754.1  1322.1    638.8 0.02472 100  18  -64.93
    -2     3    12  1.155E+01  2.604E+00   720.7  1422.9    665.5 0.06322 100  14   40.30
    -2     3    12  7.782E+00  2.354E+00   722.7  1074.1    368.4 0.06320  95  12 -169.28
    -2    -1   -12  8.005E+00  2.491E+00  1727.0  1432.9    908.8 0.06479  99  12   72.92
    -2    -1   -12  1.129E+01  2.674E+00  1727.0  1432.9    188.8 0.06479  98  14   72.92
    -2    -1   -12  8.771E+00  2.466E+00  1728.8  1074.9    613.1 0.06480 100  11  -76.73
    -1    -2    12  1.028E+01  1.549E+00   695.7  1311.0    146.7 0.02279 100  13  -51.68
    -1    -2    12  1.088E+01  1.604E+00   695.7  1311.0    866.7 0.02279 100  12  -51.68
     3    -2   -12  6.171E+00  1.728E+00  1739.6  1109.4     74.7 0.05241 100  11   20.72
     3    -2   -12  1.045E+01  1.896E+00  1739.6  1109.4    794.7 0.05241 100  14   20.72
     3    -2   -12  6.690E+00  1.768E+00  1738.1  1398.5    356.0 0.05240  98  12  162.86
    -3     2    13  3.312E+01  2.988E+00   668.9  1103.0    435.2 0.05286 100  26  159.34
    -3     2    13  2.320E+01  2.506E+00   667.3  1393.5    709.1 0.05288 100  26   20.87
     1     2   -13  2.682E+01  1.780E+00  1799.8  1299.8    473.9 0.01659  99  27 -144.74
     1     2   -13  2.679E+01  1.685E+00  1800.3  1208.8    325.5 0.01659  98  31  140.56
     2     1    13  2.706E+01  3.688E+00   680.1  1066.0    257.1 0.06623 100  25 -105.38
     2     1    13  1.910E+01  4.238E+00   678.1  1430.6    547.3 0.06625 100  19  107.60
     2     1    13  2.314E+01  3.484E+00   680.1  1066.0    977.1 0.06623 100  22 -105.38
     2    -3   -13  2.642E+01  2.657E+00  1773.4  1430.2    297.6 0.06392 100  33  135.16
     2    -3   -13  3.132E+01  2.676E+00  1775.2  1078.1     13.0 0.06394  98  36   -8.93
     2    -3   -13  2.736E+01  2.632E+00  1775.2  1078.1    733.0 0.06394  99  32   -8.93
     1    -3    13  2.714E+01  1.979E+00   652.2  1306.8    269.1 0.02139 100  31 -110.37
     1    -3    13  2.503E+01  1.934E+00   652.2  1306.8    989.1 0.02139 100  29 -110.37
    -3     1   -13  2.303E+01  2.350E+00  1780.0  1408.7    124.3 0.05612 100  31   36.51
    -3     1   -13  2.485E+01  2.527E+00  1780.0  1408.7    844.3 0.05612 100  31   36.51
    -3     1   -13  2.648E+01  3.354E+00  1781.5  1099.7    569.3 0.05613 100  30 -102.52
     3    -1    13  2.572E+01  3.783E+00   671.7  1092.9    207.3 0.05650 100  21  -76.43
     3    -1    13  2.794E+01  3.985E+00   671.7  1092.9    927.3 0.05650 100  20  -76.43
     3    -1    13  2.653E+01  3.740E+00   669.9  1403.6    486.3 0.05651  99  21  142.44
    -1     3   -13  3.255E+01  1.986E+00  1799.4  1198.5    452.0 0.02034 100  33 -158.74
    -1     3   -13  3.164E+01  2.195E+00  1798.8  1310.1    623.4 0.02033  95  34  -72.48
    -2     3    13  3.141E+01  3.326E+00   676.3  1425.0    659.3 0.06426  99  27   43.92
    -2     3    13  2.624E+01  2.989E+00   678.3  1071.5    371.2 0.06424  98  25 -170.14
    -2    -1   -13  2.882E+01  3.161E+00  1771.5  1435.8    905.6 0.06592 100  32   71.50
    -2    -1   -13  2.605E+01  3.103E+00  1771.5  1435.8    185.6 0.06592 100  32   71.50
    -2    -1   -13  2.166E+01  2.956E+00  1773.4  1072.6    618.8 0.06593 100  28  -73.73
    -1    -2    13  2.597E+01  1.795E+00   651.3  1297.1    840.8 0.01787  97  27  -38.70
    -1    -2    13  2.481E+01  1.722E+00   651.3  1297.1    120.8 0.01787  98  28  -38.70
     3    -2   -13  2.981E+01  2.524E+00  1784.2  1109.9     77.4 0.05247 100  36   21.78
     3    -2   -13  2.684E+01  2.373E+00  1782.7  1398.5    346.9 0.05246 100  31  158.01
     3    -2   -13  2.984E+01  2.595E+00  1784.2  1109.9    797.4 0.05247  99  33   21.78
    -3     2    14  6.885E+01  4.246E+00   622.4  1392.7    699.9 0.05283 100  45   25.76
    -3     2    14  7.056E+01  4.581E+00   624.1  1103.3    438.3 0.05282 100  41  158.07
     2     1    14  6.368E+01  5.373E+00   635.3  1063.4    262.9 0.06729  91  44 -108.39
     2     1    14  5.947E+01  5.539E+00   633.2  1432.7    543.9 0.06731  99  39  109.16
     2     1    14  5.731E+01  5.436E+00   635.3  1063.4    982.9 0.06729  90  38 -108.39
     2    -3   -14  6.285E+01  4.173E+00  1818.3  1432.2    291.1 0.06474 100  49  131.46
     2    -3   -14  6.541E+01  3.962E+00  1820.1  1076.6     16.3 0.06476  99  51   -7.76
     2    -3   -14  6.753E+01  4.122E+00  1820.1  1076.6    736.3 0.06476  99  53   -7.76
    -3     1   -14  6.422E+01  4.614E+00  1826.5  1100.0    577.8 0.05632 100  47  -97.83
    -3     1   -14  6.631E+01  4.194E+00  1825.0  1408.9    841.1 0.05631 100  51   35.40
    -3     1   -14  5.931E+01  3.776E+00  1825.0  1408.9    121.1 0.05631 100  49   35.40
     3    -1    14  6.259E+01  5.468E+00   626.9  1092.4    935.6 0.05678 100  38  -81.03
     3    -1    14  5.851E+01  4.901E+00   625.1  1403.6    483.3 0.05679 100  32  143.47
     3    -1    14  6.100E+01  4.979E+00   626.9  1092.4    215.6 0.05678 100  39  -81.03
    -1     3   -14  7.052E+01  3.433E+00  1844.4  1217.1    485.9 0.01368 100  49 -141.52
    -1     3   -14  6.099E+01  3.128E+00  1844.0  1292.0    599.3 0.01368 100  48  -84.44
    -2     3    14  6.356E+01  4.659E+00   631.4  1426.7    653.0 0.06516 100  42   47.56
    -2     3    14  7.162E+01  4.680E+00   633.5  1069.3    374.4 0.06514  99  45 -171.26
    -2    -1   -14  7.330E+01  4.951E+00  1818.4  1070.6    624.7 0.06691 100  50  -70.66
    -2    -1   -14  6.439E+01  4.490E+00  1816.5  1438.2    182.1 0.06689 100  55   69.89
    -2    -1   -14  6.637E+01  4.698E+00  1816.5  1438.2    902.1 0.06689 100  54   69.89
     3    -2   -14  6.476E+01  3.851E+00  1827.7  1397.9    337.5 0.05231 100  50  153.02
     3    -2   -14  7.258E+01  4.169E+00  1829.2  1111.0     80.7 0.05232  97  55   23.15
     3    -2   -14  7.154E+01  4.265E+00  1829.2  1111.0    800.7 0.05232  96  52   23.15
    -3     2    15  1.208E+01  2.546E+00   578.8  1104.3    441.9 0.05254  98  11  156.50
    -3     2    15  8.012E+00  2.298E+00   577.1  1391.2    690.3 0.05255  99  11   30.81
     2     1    15  1.411E+01  4.712E+00   588.0  1434.3    540.2 0.06820 100   9  110.89
     2    -3   -15  8.877E+00  2.017E+00  1865.6  1075.7     20.0 0.06541 100  12   -6.34
     2    -3   -15  1.206E+01  2.453E+00  1863.8  1433.6    284.5 0.06539 100  13  127.72
     2    -3   -15  1.067E+01  2.170E+00  1865.6  1075.7    740.0 0.06541  98  14   -6.34
    -3     1   -15  8.965E+00  2.185E+00  1870.4  1408.5    117.5 0.05627  95  13   33.98
    -3     1   -15  7.373E+00  2.306E+00  1870.4  1408.5    837.5 0.05627  96   9   33.98
    -3     1   -15  6.452E+00  2.840E+00  1871.9  1100.8    586.5 0.05628 100   9  -93.07
     3    -1    15  1.318E+01  3.430E+00   581.6  1092.5    224.1 0.05685  99  10  -85.71
     3    -1    15  1.343E+01  3.735E+00   579.8  1403.0    479.9 0.05687 100   9  144.81
     3    -1    15  5.963E+00  3.794E+00   581.6  1092.5    944.1 0.05685 100   8  -85.71
    -2     3    15  1.038E+01  3.143E+00   586.2  1427.9    646.5 0.06590 100  10   51.24
    -2     3    15  7.159E+00  2.597E+00   588.2  1067.7    378.0 0.06588  98   9 -172.62
    -2    -1   -15  9.084E+00  2.804E+00  1863.8  1069.3    630.8 0.06772  96  13  -67.50
    -2    -1   -15  1.132E+01  3.028E+00  1861.9  1440.0    898.3 0.06770 100  12   68.10
    -2    -1   -15  6.204E+00  2.648E+00  1861.9  1440.0    178.3 0.06770  98  10   68.10
     3    -2   -15  9.442E+00  1.956E+00  1873.2  1396.6    327.7 0.05191  99  11  147.87
     3    -2   -15  1.091E+01  1.974E+00  1874.6  1112.8     84.5 0.05192  97  13   24.82
     3    -2   -15  7.866E+00  2.023E+00  1874.6  1112.8    804.5 0.05192  98  12   24.82
    -3     2    16  9.769E+01  5.811E+00   533.0  1106.2    446.1 0.05195 100  42  154.61
    -3     2    16  1.071E+02  6.066E+00   531.4  1388.8    680.3 0.05196 100  49   36.03
     2     1    16  1.017E+02  7.748E+00   542.2  1435.2    536.2 0.06889 100  41  112.80
     2    -3   -16  1.030E+02  5.543E+00  1911.4  1075.4     24.0 0.06582 100  62   -4.68
     2    -3   -16  1.038E+02  6.099E+00  1909.6  1434.4    277.6 0.06580 100  57  123.91
     2    -3   -16  1.238E+02  7.370E+00  1909.6  1434.4    997.6 0.06580  87  62  123.91
     2    -3   -16  1.008E+02  5.563E+00  1911.4  1075.4    744.0 0.06582  99  59   -4.68
    -3     1   -16  9.181E+01  5.667E+00  1917.8  1102.5    595.5 0.05595 100  50  -88.20
    -3     1   -16  9.619E+01  5.462E+00  1916.3  1407.3    113.4 0.05593  98  53   32.24
    -3     1   -16  1.004E+02  5.763E+00  1916.3  1407.3    833.4 0.05593  99  53   32.24
     3    -1    16  9.011E+01  5.827E+00   535.8  1093.4    233.0 0.05665 100  48  -90.49
     3    -1    16  8.916E+01  6.751E+00   534.1  1401.7    475.9 0.05667  98  35  146.45
     3    -1    16  9.717E+01  6.498E+00   535.8  1093.4    953.0 0.05665 100  44  -90.49
    -2     3    16  1.013E+02  6.823E+00   540.4  1428.5    639.7 0.06643  96  46   54.98
    -2     3    16  9.609E+01  5.811E+00   542.5  1066.7    381.9 0.06640  99  45 -174.20
    -2    -1   -16  8.704E+01  5.409E+00  1907.8  1441.2    174.1 0.06830 100  63   66.12
    -2    -1   -16  1.044E+02  6.477E+00  1909.6  1068.5    637.1 0.06832 100  54  -64.25
    -2    -1   -16  9.225E+01  5.867E+00  1907.8  1441.2    894.1 0.06830 100  58   66.12
     3    -2   -16  1.013E+02  5.467E+00  1920.5  1115.6     88.9 0.05117 100  56   26.83
     3    -2   -16  1.018E+02  5.515E+00  1919.1  1394.3    317.6 0.05116 100  56  142.54
     3    -2   -16  1.062E+02  5.735E+00  1920.5  1115.6    808.9 0.05117 100  58   26.83
    -3     2    17  1.357E+01  3.229E+00   485.2  1385.3    669.9 0.05098  81  13   41.45
     2    -3   -17  1.397E+01  2.215E+00  1957.8  1075.9     28.4 0.06597  99  16   -2.80
     2    -3   -17  1.586E+01  3.140E+00  1956.1  1434.4    270.4 0.06595  99  18  120.02
     2    -3   -17  1.685E+01  3.558E+00  1956.1  1434.4    990.4 0.06595  99  14  120.02
     2    -3   -17  1.654E+01  2.575E+00  1957.8  1075.9    748.4 0.06597 100  16   -2.80
    -3     1   -17  1.293E+01  2.853E+00  1962.8  1405.1    108.7 0.05524 100  15   30.18
    -3     1   -17  1.554E+01  3.141E+00  1964.3  1105.2    604.9 0.05526  97  17  -83.19
    -3     1   -17  7.272E+00  2.942E+00  1962.8  1405.1    828.7 0.05524 100  13   30.18
    -2    -1   -17  1.520E+01  3.675E+00  1954.2  1441.7    889.7 0.06863 100  14   63.96
    -2    -1   -17  6.757E+00  3.012E+00  1956.0  1068.6    643.7 0.06865  98   9  -60.88
    -2    -1   -17  1.552E+01  3.294E+00  1954.2  1441.7    169.7 0.06863 100  15   63.96
     3    -2   -17  1.572E+01  2.506E+00  1965.6  1390.8    306.9 0.05000  97  18  136.99
     3    -2   -17  1.497E+01  2.776E+00  1967.0  1119.6    814.0 0.05002  84  16   29.19
     3    -2   -17  1.703E+01  2.693E+00  1967.0  1119.6     94.0 0.05002  82  16   29.19
    -3     2    18  6.274E+00  2.770E+00   438.4  1380.5    659.0 0.04952  99   9   47.12
    -3     2    18  2.797E+00  3.199E+00   439.9  1113.5    456.5 0.04950  94   7  149.75
     2     1    18 -2.885E+00  5.084E+00   449.2  1434.9    527.2 0.06952  95  -4  117.18
     2    -3   -18  4.096E+00  2.339E+00  2004.8  1077.4    753.2 0.06579 100   7   -0.67
     2    -3   -18  8.983E-01  3.335E+00  2003.0  1433.4    983.0 0.06577 100   7  116.01
     2    -3   -18  7.929E+00  2.941E+00  2003.0  1433.4    263.0 0.06577  99   8  116.01
     2    -3   -18  4.980E+00  2.077E+00  2004.8  1077.4     33.2 0.06579 100   7   -0.67
    -3     1   -18  7.487E+00  2.801E+00  2009.8  1401.7    823.4 0.05411 100   7   27.77
    -3     1   -18 -5.358E-01  2.554E+00  2009.8  1401.7    103.4 0.05411 100  -7   27.77
    -3     1   -18  8.003E+00  2.952E+00  2011.2  1109.2    614.8 0.05412 100   9  -77.99
     3    -1    18  7.618E+00  3.346E+00   442.8  1098.1    971.8 0.05518 100   9 -100.47
     3    -1    18  2.632E+00  3.096E+00   442.8  1098.1    251.8 0.05518  99   6 -100.47
     3    -1    18 -1.359E+00  4.106E+00   441.0  1395.9    466.4 0.05520 100  -7  150.69
    -2     3    18  3.220E+00  2.721E+00   449.5  1067.0    390.7 0.06664  96   8 -178.07
    -2     3    18  5.673E+00  3.952E+00   447.4  1427.1    625.5 0.06667  99   8   62.72
    -2    -1   -18  3.048E+00  3.333E+00  2001.1  1441.3    164.8 0.06866  99   4   61.61
    -2    -1   -18  3.331E+00  3.568E+00  2001.1  1441.3    884.8 0.06866 100   6   61.61
    -2    -1   -18  3.619E+00  2.755E+00  2003.0  1069.5    650.5 0.06869 100   8  -57.39
     3    -2   -18  3.886E+00  2.497E+00  2013.9  1125.0    819.8 0.04831  98   7   31.97
     3    -2   -18  4.258E+00  2.361E+00  2013.9  1125.0     99.8 0.04831  99   6   31.97
     3    -2   -18  1.103E+00  2.054E+00  2012.6  1385.9    295.7 0.04829 100   6  131.16
    -3     2    19  6.139E+00  2.709E+00   391.0  1374.0    647.4 0.04742 100   7   53.12
    -3     2    19  1.759E-01  2.704E+00   392.5  1119.5    462.9 0.04740 100   5  146.68
     2     1    19  1.920E+00  4.672E+00   401.9  1433.4    522.1 0.06934 100   6  119.66
     2    -3   -19  2.021E+00  2.460E+00  2052.4  1080.0     38.4 0.06520 100   7    1.71
     2    -3   -19 -1.454E+00  2.518E+00  2052.4  1080.0    758.4 0.06520  99  -3    1.71
     2    -3   -19  2.120E+00  2.950E+00  2050.6  1431.3    255.3 0.06517 100   7  111.87
     2    -3   -19  3.040E+00  2.920E+00  2050.6  1431.3    975.3 0.06517 100   6  111.87
    -3     1   -19  1.428E+00  2.709E+00  2058.8  1114.7    625.1 0.05241  96   6  -72.55
    -3     1   -19  4.012E+00  2.602E+00  2057.4  1396.7     97.4 0.05239  99   7   24.98
    -3     1   -19  1.878E+00  2.719E+00  2057.4  1396.7    817.4 0.05239  98   7   24.98
     3    -1    19  2.516E+00  2.981E+00   395.4  1102.4    981.9 0.05372 100   6 -105.77
     3    -1    19  1.711E+00  2.863E+00   395.4  1102.4    261.9 0.05372 100   4 -105.77
     3    -1    19 -6.516E+00  3.674E+00   393.7  1391.1    460.7 0.05373 100  -7  153.34
    -2     3    19  2.553E-01  3.850E+00   400.1  1425.0    617.9 0.06626 100   6   66.77
    -2     3    19 -3.411E+00  2.944E+00   402.2  1068.6    395.8 0.06623  95  -6  179.64
    -2    -1   -19  3.408E+00  3.574E+00  2048.7  1439.8    879.6 0.06831  98   6   59.05
    -2    -1   -19 -1.307E+00  3.340E+00  2048.7  1439.8    159.6 0.06831  97  -5   59.05
    -2    -1   -19 -8.885E-01  2.927E+00  2050.5  1071.5    657.7 0.06834 100  -5  -53.75
     3    -2   -19  1.717E+00  2.352E+00  2060.3  1379.1    283.7 0.04589 100   5  124.96
     3    -2   -19  7.037E-01  2.336E+00  2061.5  1132.3    106.6 0.04590 100   6   35.23
     3    -2   -19 -2.050E+00  2.493E+00  2061.5  1132.3    826.6 0.04590 100  -5   35.23
    -3     2    20  4.328E+00  2.824E+00   344.4  1127.7    470.3 0.04445 100   6  143.05
    -3     2    20  6.947E+00  3.028E+00   343.0  1365.2    634.9 0.04446 100   7   59.57
     2     1    20  3.798E+00  4.301E+00   353.9  1430.6    516.7 0.06874 100   6  122.35
     2    -3   -20  1.015E+01  3.393E+00  2100.5  1084.0     44.1 0.06412  92   9    4.37
     2    -3   -20  1.770E+00  2.681E+00  2098.8  1427.8    967.1 0.06410  99   6  107.56
     2    -3   -20  4.144E+00  2.821E+00  2098.8  1427.8    247.1 0.06410 100   8  107.56
     2    -3   -20  7.844E+00  3.318E+00  2100.5  1084.0    764.1 0.06412  93   8    4.37
    -3     1   -20  5.042E+00  2.717E+00  2107.0  1122.2    636.2 0.04996 100   8  -66.77
    -3     1   -20 -1.603E-01  2.745E+00  2105.7  1389.7     90.6 0.04994  98  -5   21.72
    -3     1   -20  8.855E+00  2.855E+00  2105.7  1389.7    810.6 0.04994  97   8   21.72
     3    -1    20  2.424E+00  2.606E+00   347.3  1108.6    992.6 0.05158  95   6 -111.36
     3    -1    20  4.004E+00  2.719E+00   347.3  1108.6    272.6 0.05158  97   7 -111.36
     3    -1    20  1.013E+00  3.902E+00   345.7  1384.4    454.2 0.05160  98   6  156.41
    -2     3    20  1.033E+01  3.264E+00   354.2  1071.5    401.3 0.06536 100   9  177.09
    -2     3    20  1.131E+00  3.513E+00   352.1  1421.6    610.0 0.06539 100   4   70.98
    -2    -1   -20  4.563E+00  3.305E+00  2098.7  1074.8    665.2 0.06754  99   7  -49.94
    -2    -1   -20  7.014E+00  3.457E+00  2096.9  1437.1    874.0 0.06751  99   8   56.26
    -2    -1   -20  7.088E+00  3.449E+00  2096.9  1437.1    154.0 0.06751  99   6   56.26
     3    -2   -20  3.957E+00  2.416E+00  2108.6  1369.8    270.6 0.04252  99   7  118.25
     3    -2   -20  5.818E-01  2.552E+00  2109.7  1142.1    114.6 0.04254  95   4   39.13
     3    -2   -20  7.863E-02  2.342E+00  2108.6  1369.8    990.6 0.04252  98   6  118.25
     3    -2   -20  6.215E+00  2.711E+00  2109.7  1142.1    834.6 0.04254  94   7   39.13
    -3     2    21  8.023E+00  3.158E+00   294.4  1353.4    621.2 0.04033  98   8   66.65
    -3     2    21  6.419E+00  3.027E+00   295.7  1139.1    479.3 0.04032  98   7  138.68
     2     1    21  4.551E-01  4.749E+00   305.3  1426.5    510.7 0.06763  96   6  125.29
     2     1    21  4.657E+00  3.528E+00   307.4  1066.1    310.2 0.06761  92   9 -132.59
     2    -3   -21  9.244E+00  3.211E+00  2147.8  1422.7    958.5 0.06241 100   9  103.02
     2    -3   -21  1.101E+01  3.747E+00  2149.4  1089.6    770.4 0.06244  93   9    7.35
     2    -3   -21  1.061E+01  3.179E+00  2147.8  1422.7    238.5 0.06241 100  10  103.02
     2    -3   -21  9.765E+00  3.659E+00  2149.4  1089.6     50.4 0.06244  93  10    7.35
    -3     1   -21  1.129E+01  2.990E+00  2154.7  1380.2    802.6 0.04652 100   9   17.88
    -3     1   -21  9.870E+00  2.903E+00  2154.7  1380.2     82.6 0.04652 100   8   17.88
    -3     1   -21  6.361E+00  2.729E+00  2155.9  1132.3    648.2 0.04653 100  10  -60.54
     3    -1    21  7.856E+00  2.803E+00   298.6  1117.0    284.1 0.04859  99   8 -117.35
     3    -1    21  9.741E+00  4.129E+00   297.1  1375.5    446.8 0.04860  99   6  160.00
    -2     3    21  5.940E+00  4.011E+00   303.5  1416.6    601.6 0.06397  97   6   75.40
    -2     3    21  2.023E+01  3.862E+00   305.5  1075.9    407.4 0.06395  96  13  174.24
    -2    -1   -21  1.154E+01  3.503E+00  2147.6  1079.5    673.1 0.06618  99  11  -45.91
    -2    -1   -21  5.718E+00  3.571E+00  2145.8  1432.8    867.8 0.06616 100   8   53.21
    -2    -1   -21  6.563E+00  3.521E+00  2145.8  1432.8    147.8 0.06616 100   6   53.21
     3    -2   -21  7.343E+00  2.449E+00  2157.6  1356.8    256.1 0.03779 100   8  110.78
     3    -2   -21  7.510E+00  2.439E+00  2157.6  1356.8    976.1 0.03779 100   8  110.78
     3    -2   -21  1.283E+01  2.731E+00  2158.6  1155.6    124.3 0.03779 100   9   43.90
     3    -2   -21  1.096E+01  2.745E+00  2158.6  1155.6    844.3 0.03779 100   9   43.90
    -3     2    22  4.377E+00  3.070E+00   245.1  1336.8    605.3 0.03439  95   6   74.76
     2     1    22  6.264E-01  4.970E+00   256.0  1420.6    504.3 0.06588 100   6  128.52
     2     1    22  4.939E+00  3.503E+00   258.0  1071.5    318.3 0.06585 100   9 -136.74
     2    -3   -22  1.021E+01  3.428E+00  2199.0  1097.3     57.4 0.05997 100   8   10.69
     2    -3   -22  4.040E+00  3.351E+00  2197.4  1415.6    949.3 0.05995  98   6   98.19
     2    -3   -22  6.227E+00  3.397E+00  2199.0  1097.3    777.4 0.05997 100   7   10.69
     2    -3   -22  4.219E+00  3.208E+00  2197.4  1415.6    229.3 0.05995 100   6   98.19
    -3     1   -22  4.277E+00  2.770E+00  2205.5  1146.0    661.6 0.04172 100   7  -53.62
    -3     1   -22  2.466E+00  2.888E+00  2204.4  1367.0     73.2 0.04171 100   6   13.25
    -3     1   -22  2.890E+00  2.937E+00  2204.4  1367.0    793.2 0.04171 100   8   13.25
     3    -1    22  8.743E+00  2.850E+00   249.1  1128.6    296.7 0.04438 100   9 -123.91
     3    -1    22  3.709E+00  3.714E+00   247.7  1363.4    438.0 0.04439 100   7  164.28
    -2     3    22  6.418E+00  4.277E+00   254.2  1409.8    592.7 0.06184 100   6   80.07
    -2     3    22  6.368E+00  3.585E+00   256.1  1082.2    414.0 0.06181 100   6  171.05
    -2    -1   -22  2.879E+00  3.643E+00  2195.5  1426.7    141.1 0.06411 100   7   49.85
    -2    -1   -22  5.183E+00  3.554E+00  2197.1  1086.2    681.5 0.06414 100   7  -41.63
    -2    -1   -22  2.373E+00  3.618E+00  2195.5  1426.7    861.1 0.06411 100   5   49.85
     3    -2   -22  5.921E+00  2.562E+00  2208.2  1174.9    136.8 0.03083  99   7   50.10
     3    -2   -22  3.438E+00  2.516E+00  2208.2  1174.9    856.8 0.03083 100   6   50.10
     3    -2   -22  2.927E+00  2.231E+00  2207.4  1338.1    958.9 0.03082 100   5  101.98
     3    -2   -22  5.377E+00  2.295E+00  2207.4  1338.1    238.9 0.03082 100   7  101.98
     0     3    22  4.511E+00  4.896E+00   260.5  1459.9    561.7 0.08060  98   7   96.25
     0     3    22  2.693E+00  4.109E+00   263.0  1032.2    353.5 0.08056  99   8 -157.47
     0     3    21  4.230E+00  4.734E+00   309.8  1463.5    567.9 0.08140  87   5   92.96
     0     3    21  2.128E+00  3.873E+00   312.4  1029.2    347.5 0.08136 100   6 -154.61
     0     3    20 -1.828E+00  3.934E+00   361.0  1027.5    341.8 0.08168  96  -8 -151.94
     0    -3   -20  6.469E+00  3.855E+00  2094.1  1039.1    704.1 0.08071  77   8  -26.89
     3    -3    20  4.027E+00  1.908E+00   333.9  1303.3    343.4 0.02132  86   7 -146.74
     0     3    19  9.706E+00  3.698E+00   409.0  1026.9    336.5 0.08162 100   9 -149.47
    -3     3   -19  1.605E+01  2.007E+00  2070.0  1328.1    713.6 0.02694  95  14  -28.33
    -3     3   -19  8.641E+00  1.946E+00  2070.7  1183.4    595.4 0.02694 100  11  -88.10
     0    -3   -19  1.061E+01  3.198E+00  2046.0  1037.6    698.6 0.08081  92  12  -29.43
     3    -3    19  1.543E+01  2.174E+00   381.9  1325.8    359.8 0.02950  99  12 -154.85
     3     0   -18  8.854E+00  1.541E+00  2025.1  1314.7    326.3 0.02196 100  11  144.13
     3     0   -18  5.935E+00  2.149E+00  2025.7  1196.3    217.1 0.02196 100   7   88.92
     3     0   -18  9.927E+00  2.515E+00  2025.7  1196.3    937.1 0.02196  99   8   88.92
     0     3    18  7.466E+00  3.202E+00   456.3  1027.2    331.5 0.08123 100  10 -147.16
    -3     3   -18  6.602E+00  1.614E+00  2022.2  1344.6      6.3 0.03302  78   9  -22.10
    -3     3   -18  6.675E+00  2.857E+00  2023.1  1166.4    574.9 0.03303 100   7  -98.69
    -3     3   -18  1.147E+01  1.715E+00  2022.2  1344.6    726.3 0.03302 100  12  -22.10
    -3     0    18  9.962E+00  1.640E+00   426.7  1313.1    693.5 0.02458 100  11   32.24
     0    -3   -18  9.186E+00  2.732E+00  1998.4  1037.1    693.5 0.08056  95  11  -31.80
     3    -3    18  8.269E+00  3.127E+00   430.4  1153.2    210.0 0.03480  89   8  -78.82
     3    -3    18  1.228E+01  2.035E+00   429.3  1340.7    371.2 0.03481 100  11 -160.39
     3    -3    18  7.587E+00  3.264E+00   430.4  1153.2    930.0 0.03480  89   8  -78.82
     3     0   -17  6.300E+01  4.484E+00  1978.7  1177.5    201.7 0.02873  77  39   81.19
     0     3    17  6.179E+01  5.000E+00   503.1  1028.4    326.7 0.08056 100  38 -145.02
    -3     0    17  6.329E+01  3.587E+00   473.4  1329.5    715.9 0.03044  99  40   20.91
     0    -3   -17  5.940E+01  4.416E+00  1951.5  1037.5    688.6 0.08000  99  42  -34.00
     3    -3    17  6.450E+01  4.925E+00   477.3  1142.7    193.4 0.03861  99  39  -70.17
     3    -3    17  6.987E+01  4.130E+00   476.1  1351.6    380.0 0.03862 100  39 -164.59
     3    -3    17  6.104E+01  4.717E+00   477.3  1142.7    913.4 0.03861 100  36  -70.17
     3     0   -16  1.153E+02  6.125E+00  1932.3  1164.4    190.8 0.03333 100  53   75.71
     3     0   -16  1.123E+02  6.032E+00  1932.3  1164.4    910.8 0.03333 100  52   75.71
     3     0   -16  1.050E+02  5.205E+00  1931.4  1345.6    370.4 0.03333 100  59  166.42
     0     3    16  1.032E+02  6.601E+00   549.3  1030.2    322.2 0.07968 100  50 -143.04
     0     3    16  6.304E+01 -7.540E+00   546.8  1465.0    594.6 0.07971  83  30   78.48
    -3     3   -16  1.077E+02  5.317E+00  1928.5  1364.9     23.6 0.04043 100  60  -13.93
    -3     3   -16  1.051E+02  5.279E+00  1928.5  1364.9    743.6 0.04043 100  59  -13.93
    -3     3   -16  1.076E+02  5.928E+00  1929.6  1145.0    541.9 0.04044  98  59 -115.86
    -3     0    16  1.064E+02  5.381E+00   519.7  1341.3    734.7 0.03457 100  55   11.39
    -3     0    16  1.023E+02  5.151E+00   519.7  1341.3     14.7 0.03457  99  55   11.39
    -3     0    16  1.085E+02  6.270E+00   520.8  1153.6    546.4 0.03456  94  47  106.47
     0    -3   -16  9.935E+01  5.965E+00  1905.1  1038.6    683.9 0.07921  94  57  -36.03
     3    -3    16  1.098E+02  6.176E+00   523.6  1134.9    898.4 0.04145 100  51  -62.33
     3    -3    16  1.167E+02  6.312E+00   523.6  1134.9    178.4 0.04145 100  55  -62.33
     3    -3    16  1.175E+02  6.077E+00   522.3  1360.0    387.2 0.04145 100  49 -167.88
     3     0   -15  5.566E+00  1.611E+00  1885.4  1355.0    387.6 0.03672  96  10  175.14
     3     0   -15  6.322E+00  2.114E+00  1886.4  1154.6    182.3 0.03672 100  10   71.51
     3     0   -15  6.394E+00  2.117E+00  1886.4  1154.6    902.3 0.03672  99   8   71.51
     0     3    15  2.405E+00  4.352E+00   592.5  1463.0    599.1 0.07861 100   8   75.85
     0     3    15  7.356E+00  2.934E+00   595.0  1032.7    317.9 0.07859 100   9 -141.23
    -3     3   -15  6.612E+00  1.643E+00  1882.5  1371.6    749.8 0.04281 100  10  -11.10
    -3     3   -15  8.099E+00  1.552E+00  1882.5  1371.6     29.8 0.04281 100  12  -11.10
    -3     3   -15  9.554E+00  2.458E+00  1883.7  1137.9    527.7 0.04281  96  10 -123.33
    -3     0    15  2.525E+00  1.692E+00   565.5  1350.3    751.3 0.03765  99   6    2.99
    -3     0    15  5.259E+00  2.736E+00   566.6  1145.1    538.7 0.03764 100   6  110.36
    -3     0    15  7.684E+00  1.642E+00   565.5  1350.3     31.3 0.03765 100  10    2.99
     0    -3   -15  4.363E+00  2.634E+00  1859.2  1040.3    679.5 0.07821  84   9  -37.88
     3    -3    15  5.000E+00  2.170E+00   568.1  1366.5    393.0 0.04360  96   9 -170.50
     3    -3    15  6.867E+00  2.740E+00   569.5  1128.8    884.6 0.04359 100   7  -55.06
     3    -3    15  5.633E+00  2.297E+00   569.5  1128.8    164.6 0.04359  98   9  -55.06
     3     0   -14 -1.913E+00  1.432E+00  1839.8  1362.2    403.1 0.03933  98  -8 -177.03
     3     0   -14 -2.261E+00  1.758E+00  1840.9  1146.8    175.6 0.03933 100  -6   68.16
     3     0   -14  1.705E+00  2.003E+00  1840.9  1146.8    895.6 0.03933 100   5   68.16
     0     3    14  2.516E+00  2.742E+00   640.2  1035.6    313.8 0.07734 100   9 -139.60
     0     3    14 -5.892E+00  3.989E+00   637.8  1460.5    603.5 0.07737 100  -8   73.27
    -3     3   -14  1.309E+00  1.411E+00  1837.0  1376.8     35.0 0.04462 100   8   -8.88
    -3     3   -14 -1.530E+00  2.244E+00  1838.2  1132.2    514.6 0.04463 100  -6 -130.31
    -3     3   -14  6.061E-01  1.483E+00  1837.0  1376.8    755.0 0.04462  98   8   -8.88
    -3     0    14 -2.370E+00  1.552E+00   610.8  1357.4     46.2 0.04003  98  -6   -4.60
    -3     0    14  8.107E+00  2.664E+00   612.0  1138.5    532.4 0.04002 100   7  113.46
    -3     0    14 -1.230E+00  1.685E+00   610.8  1357.4    766.2 0.04003  97  -7   -4.60
     0    -3   -14  5.491E-02  2.623E+00  1811.6  1466.1    242.0 0.07701  75   5  105.90
     3    -3    14  2.257E-01  2.338E+00   614.8  1124.1    151.8 0.04524  98   5  -48.25
     3    -3    14 -1.302E+00  1.986E+00   613.4  1371.7    397.8 0.04525  94  -5 -172.56
     3    -3    14 -1.565E+00  2.623E+00   614.8  1124.1    871.8 0.04524  98  -6  -48.25
     3     0   -13  2.923E+00  1.552E+00  1794.7  1367.9    417.1 0.04137 100   8 -169.91
     3     0   -13 -9.323E-01  1.832E+00  1795.9  1140.6    890.1 0.04137 100  -8   65.47
     3     0   -13  9.620E-01  1.838E+00  1795.9  1140.6    170.1 0.04137  97   8   65.47
     0     3    13  2.060E+00  2.753E+00   685.0  1039.0    309.9 0.07596  95   8 -138.16
     0     3    13  1.854E+00  3.363E+00   682.6  1457.6    607.7 0.07598  97   5   70.72
    -3     3   -13  3.233E+00  1.552E+00  1791.9  1380.8    759.3 0.04605 100   7   -7.16
    -3     3   -13  1.246E-01  1.472E+00  1791.9  1380.8     39.3 0.04605 100   7   -7.16
    -3     3   -13  1.238E+00  2.001E+00  1793.2  1127.7    502.3 0.04606 100   8 -136.89
    -3     0    13  2.652E+00  1.740E+00   655.6  1363.1    779.9 0.04190 100   7  -11.53
    -3     0    13  2.307E+00  1.573E+00   655.6  1363.1     59.9 0.04190 100   8  -11.53
    -3     0    13  1.155E+00  2.408E+00   656.9  1133.2    527.3 0.04189  98   4  115.97
     0    -3   -13  8.371E-01  2.388E+00  1766.7  1462.9    966.2 0.07569  98   6  108.49
     0    -3   -13 -2.876E+00  2.285E+00  1766.7  1462.9    246.2 0.07569  98  -7  108.49
     3    -3    13  2.354E+00  1.973E+00   658.3  1375.9    401.8 0.04652 100   7 -174.13
     3    -3    13  1.967E+00  2.191E+00   659.7  1120.5    859.8 0.04651 100   6  -41.82
     3    -3    13 -2.366E+00  2.169E+00   659.7  1120.5    139.8 0.04651 100  -6  -41.82
     3     0   -12  2.979E+01  2.660E+00  1751.3  1135.5    885.7 0.04302  99  34   63.31
     3     0   -12  2.764E+01  2.447E+00  1751.3  1135.5    165.7 0.04302  98  34   63.31
     3     0   -12  3.329E+01  2.638E+00  1750.1  1372.6    430.0 0.04302  95  32 -163.38
     0     3    12  2.861E+01  4.144E+00   727.1  1454.3    611.6 0.07450 100  27   68.18
    -3     3   -12  3.313E+01  2.462E+00  1747.3  1384.0     42.7 0.04715  98  36   -5.90
    -3     3   -12  3.414E+01  2.754E+00  1748.6  1124.1    490.9 0.04716 100  36 -143.13
    -3     3   -12  3.128E+01  2.469E+00  1747.3  1384.0    762.7 0.04715 100  34   -5.90
    -3     0    12  2.854E+01  2.505E+00   700.1  1367.9    792.5 0.04342 100  29  -17.89
    -3     0    12  3.348E+01  3.075E+00   701.5  1128.9    523.3 0.04341 100  28  117.97
    -3     0    12  2.832E+01  2.398E+00   700.1  1367.9     72.5 0.04342 100  29  -17.89
     0    -3   -12  2.688E+01  2.975E+00  1722.1  1459.2    970.3 0.07426 100  37  111.08
     0    -3   -12  2.970E+01  3.075E+00  1722.1  1459.2    250.3 0.07426 100  37  111.08
     3    -3    12  3.224E+01  2.889E+00   702.8  1379.3    405.0 0.04752 100  28 -175.26
     3    -3    12  3.186E+01  2.826E+00   704.2  1117.6    848.6 0.04751  98  35  -35.70
     3    -3    12  3.171E+01  2.832E+00   704.2  1117.6    128.6 0.04751  98  33  -35.70
     3     0   -11 -6.422E-01  1.854E+00  1707.0  1131.2    882.2 0.04437 100  -6   61.59
     3     0   -11  2.154E+00  1.628E+00  1705.8  1376.4    441.8 0.04437 100   6 -157.38
     3     0   -11  1.289E+00  1.691E+00  1707.0  1131.2    162.2 0.04437 100   6   61.59
     0     3    11  2.906E+00  3.072E+00   771.2  1450.7    615.4 0.07292 100   5   65.62
    -3     3   -11  3.141E-01  1.504E+00  1703.0  1386.5    765.5 0.04803  99   6   -5.08
    -3     3   -11  2.854E+00  1.461E+00  1703.0  1386.5     45.5 0.04803  98   6   -5.08
    -3     3   -11 -2.450E-01  1.628E+00  1704.4  1121.0    480.1 0.04804 100  -5 -149.08
    -3     0    11  2.545E+00  1.563E+00   744.2  1371.9     84.0 0.04467 100   7  -23.76
    -3     0    11  5.380E+00  2.197E+00   745.6  1125.3    520.0 0.04466  99   5  119.55
    -3     0    11 -1.265E+00  1.607E+00   744.2  1371.9    804.0 0.04467 100  -4  -23.76
     0    -3   -11  8.583E-01  2.081E+00  1678.0  1455.3    254.1 0.07273 100   6  113.68
     0    -3   -11  1.609E+00  2.015E+00  1678.0  1455.3    974.1 0.07273 100   5  113.68
     3    -3    11  5.273E+00  1.768E+00   748.4  1115.3    118.1 0.04830  98   8  -29.87
     3    -3    11  4.962E-01  1.877E+00   746.9  1382.0    407.5 0.04831 100   7 -175.97
     3    -3    11 -1.827E-01  1.880E+00   748.4  1115.3    838.1 0.04830  98  -5  -29.87
     3     0   -10  1.653E+01  2.100E+00  1663.1  1127.6    159.5 0.04551 100  26   60.26
     3     0   -10  1.779E+01  2.268E+00  1663.1  1127.6    879.5 0.04551  99  27   60.26
     3     0   -10  1.655E+01  2.153E+00  1661.8  1379.6    452.7 0.04550  99  22 -151.87
     0     3    10  1.488E+01  3.193E+00   814.9  1446.8    618.9 0.07127 100  20   62.99
    -3     3   -10  1.765E+01  1.825E+00  1659.1  1388.6     47.6 0.04874  99  28   -4.68
    -3     3   -10  1.703E+01  2.000E+00  1660.5  1118.5    470.1 0.04875 100  26 -154.76
    -3     3   -10  1.816E+01  1.910E+00  1659.1  1388.6    767.6 0.04874  99  27   -4.68
    -3     0    10  1.709E+01  2.049E+00   788.0  1375.4    814.7 0.04573 100  24  -29.15
    -3     0    10  1.723E+01  2.457E+00   789.4  1122.3    517.6 0.04572  99  18  120.76
    -3     0    10  1.608E+01  1.962E+00   788.0  1375.4     94.7 0.04573 100  23  -29.15
     0    -3   -10  1.388E+01  2.300E+00  1634.1  1451.0    977.7 0.07113 100  21  116.36
     0    -3   -10  1.605E+01  2.317E+00  1634.1  1451.0    257.7 0.07113 100  25  116.36
     3    -3    10  1.652E+01  2.205E+00   792.2  1113.4    828.3 0.04895  99  25  -24.29
     3    -3    10  1.853E+01  2.331E+00   790.7  1384.4    409.4 0.04896 100  23 -176.27
     3    -3    10  1.706E+01  2.079E+00   792.2  1113.4    108.3 0.04895 100  25  -24.29
     3     0    -9  1.617E+02  7.911E+00  1619.5  1124.3    877.5 0.04648  99  64   59.27
     3     0    -9  1.577E+02  7.625E+00  1619.5  1124.3    157.5 0.04648 100  65   59.27
     3     0    -9  1.534E+02  7.571E+00  1618.2  1382.3    462.7 0.04647 100  55 -146.82
     0     3     9  1.729E+02  9.197E+00   858.4  1442.7    622.2 0.06957 100  61   60.22
    -3     3    -9  1.517E+02  7.361E+00  1616.9  1116.4    460.7 0.04933 100  57 -160.23
    -3     3    -9  1.621E+02  7.739E+00  1615.5  1390.3    769.0 0.04932 100  62   -4.69
    -3     3    -9  1.564E+02  7.461E+00  1615.5  1390.3     49.0 0.04932 100  64   -4.69
    -3     0     9  1.536E+02  7.652E+00   833.0  1119.7    515.8 0.04665 100  59  121.64
    -3     0     9  1.504E+02  7.345E+00   831.5  1378.5    104.5 0.04665 100  55  -34.08
    -3     0     9  1.432E+02  7.066E+00   831.5  1378.5    824.5 0.04665 100  55  -34.08
     0    -3    -9  1.578E+02  7.965E+00  1590.6  1446.5    261.1 0.06946  98  62  119.17
     0    -3    -9  1.576E+02  7.995E+00  1590.6  1446.5    981.1 0.06946  97  62  119.17
     3    -3     9  1.513E+02  7.504E+00   835.7  1111.8    819.1 0.04949  97  56  -18.92
     3    -3     9  1.663E+02  8.097E+00   835.7  1111.8     99.1 0.04949  97  55  -18.92
     3    -3     9  1.688E+02  8.327E+00   834.2  1386.4    410.6 0.04949 100  55 -176.16
     3     0    -8  1.301E+02  6.560E+00  1576.2  1121.4    876.2 0.04736 100  63   58.57
     3     0    -8  1.210E+02  6.169E+00  1574.9  1384.8    471.9 0.04736  99  54 -142.23
     3     0    -8  1.159E+02  5.858E+00  1576.2  1121.4    156.2 0.04736 100  63   58.57
     0     3     8  1.186E+02  6.773E+00   901.6  1438.5    625.2 0.06784 100  58   57.20
    -3     3    -8  1.263E+02  6.196E+00  1572.1  1391.7    770.0 0.04984 100  61   -5.14
    -3     3    -8  1.133E+02  5.686E+00  1573.6  1114.4    452.0 0.04985 100  59 -165.51
    -3     3    -8  1.192E+02  5.873E+00  1572.1  1391.7     50.0 0.04984 100  63   -5.14
    -3     0     8  1.032E+02  5.341E+00   874.8  1381.3    113.4 0.04748 100  51  -38.57
    -3     0     8  1.233E+02  6.355E+00   876.2  1117.4    514.7 0.04748 100  60  122.23
    -3     0     8  1.126E+02  5.761E+00   874.8  1381.3    833.4 0.04748 100  54  -38.57
     0    -3    -8  1.253E+02  6.562E+00  1547.3  1441.8    984.3 0.06775 100  61  122.24
     0    -3    -8  1.224E+02  6.429E+00  1549.3  1064.1    655.2 0.06776  95  58  -44.26
     0    -3    -8  1.189E+02  6.259E+00  1547.3  1441.8    264.3 0.06775 100  58  122.24
     3    -3     8  1.089E+02  5.663E+00   878.9  1110.5     90.6 0.04995 100  56  -13.73
     3    -3     8  1.115E+02  5.790E+00   878.9  1110.5    810.6 0.04995 100  56  -13.73
     3    -3     8  1.283E+02  6.572E+00   877.4  1388.2    411.4 0.04996 100  53 -175.62
     3     0    -7  1.336E+02 -6.715E+00  1533.2  1118.7    875.4 0.04817 100  60   58.11
     3     0    -7  1.190E+02  6.007E+00  1531.8  1387.1    480.3 0.04817 100  55 -138.10
     3     0    -7  1.104E+02  5.650E+00  1533.2  1118.7    155.4 0.04817 100  60   58.11
     0     3     7  1.339E+02 -7.305E+00   944.6  1434.1    628.0 0.06608  99  57   53.74
     0     3     7  1.027E+02  5.753E+00   946.7  1065.4    291.9 0.06607  98  47 -136.08
    -3     3    -7  1.080E+02  5.407E+00  1529.1  1393.0     50.3 0.05030 100  61   -6.04
    -3     3    -7  1.169E+02  5.854E+00  1530.5  1112.7    444.0 0.05031 100  59 -170.64
    -3     3    -7  1.188E+02  5.893E+00  1529.1  1393.0    770.3 0.05030 100  64   -6.04
    -3     0     7  1.156E+02  5.817E+00   917.7  1383.9    841.6 0.04825 100  55  -42.60
    -3     0     7  1.203E+02  6.217E+00   919.2  1115.2    514.1 0.04825 100  57  122.59
    -3     0     7  1.019E+02  5.215E+00   917.7  1383.9    121.6 0.04825 100  56  -42.60
     0    -3    -7  1.305E+02  6.744E+00  1504.3  1437.0    987.2 0.06602 100  56  125.75
     0    -3    -7  1.113E+02  5.871E+00  1506.3  1068.4    652.8 0.06603 100  59  -43.41
     0    -3    -7  1.131E+02  5.961E+00  1504.3  1437.0    267.2 0.06602 100  57  125.75
     3    -3     7  1.041E+02  5.393E+00   921.9  1109.3     82.8 0.05039  99  57   -8.69
     3    -3     7  1.231E+02  6.279E+00   920.4  1389.9    411.5 0.05039 100  57 -174.64
     3    -3     7  1.086E+02  5.619E+00   921.9  1109.3    802.8 0.05039  99  56   -8.69
     3     0    -6  3.521E+02  1.598E+01  1490.3  1116.1    155.3 0.04895 100  62   57.83
     3     0    -6  3.311E+02  1.507E+01  1488.9  1389.2    487.8 0.04894  99  55 -134.47
     3     0    -6  3.735E+02  1.698E+01  1490.3  1116.1    875.3 0.04895 100  62   57.83
    -3     3    -6  3.487E+02  1.576E+01  1486.2  1394.3     50.1 0.05075  99  62   -7.41
    -3     3    -6  3.408E+02  1.543E+01  1487.7  1111.0    436.6 0.05076  99  55 -175.66
    -3     3    -6  3.477E+02  1.575E+01  1486.2  1394.3    770.1 0.05075  98  60   -7.41
    -3     0     6  3.436E+02  1.558E+01   960.5  1386.5    128.9 0.04901  99  57  -46.15
    -3     0     6  3.785E+02  1.724E+01   962.0  1113.1    514.2 0.04900 100  62  122.78
    -3     0     6  3.318E+02  1.508E+01   960.5  1386.5    848.9 0.04901  99  55  -46.15
     0    -3    -6  3.545E+02  1.624E+01  1461.5  1432.1    269.8 0.06426 100  60  130.04
     0    -3    -6  3.410E+02  1.567E+01  1463.4  1072.9    650.6 0.06427 100  61  -41.50
     0    -3    -6  3.591E+02  1.651E+01  1461.5  1432.1    989.8 0.06426 100  62  130.04
     3    -3     6  3.568E+02  1.621E+01   964.7  1108.1     75.5 0.05081 100  56   -3.75
     3    -3     6  3.589E+02  1.635E+01   963.2  1391.5    411.2 0.05082 100  56 -173.19
     3    -3     6  3.437E+02  1.568E+01   964.7  1108.1    795.5 0.05081 100  54   -3.75
     3     0    -5  3.474E+00  1.521E+00  1447.7  1113.5    155.6 0.04972 100   7   57.62
     3     0    -5  1.905E+00  1.513E+00  1446.2  1391.3    494.7 0.04972 100   7 -131.40
     3     0    -5  4.951E+00  1.671E+00  1447.7  1113.5    875.6 0.04972 100  12   57.62
     0     3     5  2.327E+00  1.619E+00  1031.9  1075.3    288.1 0.06252  99   7 -141.67
     0     3     5  3.657E+00  1.786E+00  1030.0  1425.0    632.8 0.06252 100   9   43.84
    -3     3    -5  2.826E+00  1.363E+00  1445.0  1109.3    429.8 0.05121 100  10  179.39
    -3     3    -5  4.731E+00  1.407E+00  1443.5  1395.5    769.4 0.05121 100  16   -9.28
    -3     3    -5  6.421E+00  1.400E+00  1443.5  1395.5     49.4 0.05121 100  16   -9.28
    -3     0     5  3.499E+00  1.419E+00  1003.1  1389.0    135.6 0.04975 100   9  -49.13
    -3     0     5  4.877E+00  1.655E+00  1004.7  1111.1    514.7 0.04975 100   8  122.91
    -3     0     5  1.067E+00  1.330E+00  1003.1  1389.0    855.6 0.04975 100   5  -49.13
     0    -3    -5  4.264E+00  1.485E+00  1418.9  1427.1    272.1 0.06250 100  15  135.74
     0    -3    -5  2.870E+00  1.477E+00  1420.7  1077.4    648.7 0.06250  97  10  -37.91
     0    -3    -5  2.456E+00  1.531E+00  1418.9  1427.1    992.1 0.06250 100   9  135.74
     3    -3     5  3.013E+00  1.347E+00  1007.4  1106.9     68.9 0.05125  99  11    1.13
     3    -3     5  8.935E-01  1.311E+00  1005.8  1393.2    410.3 0.05125 100   6 -171.24
     3    -3     5  5.866E+00  1.502E+00  1007.4  1106.9    788.9 0.05125  98  13    1.13
     3     0    -4  5.320E+02  2.382E+01  1405.1  1110.9    876.5 0.05051 100  52   57.29
     3     0    -4  4.769E+02  2.140E+01  1403.7  1393.4    500.8 0.05051 100  47 -129.06
     3     0    -4  5.050E+02  2.258E+01  1405.1  1110.9    156.5 0.05051 100  51   57.29
     0     3     4  5.072E+02  2.296E+01  1072.5  1420.4    634.7 0.06075 100  48   35.53
     0     3     4  4.999E+02  2.254E+01  1074.4  1080.4    286.7 0.06075 100  48 -148.26
    -3     3    -4  4.853E+02  2.169E+01  1401.0  1396.7    768.3 0.05168  99  52  -11.64
    -3     3    -4  4.524E+02  2.023E+01  1402.5  1107.6    423.6 0.05168 100  51  174.48
    -3     3    -4  4.906E+02  2.189E+01  1401.0  1396.7     48.3 0.05168  99  53  -11.64
    -3     0     4  5.031E+02  2.256E+01  1047.2  1109.0    515.8 0.05053 100  53  123.17
    -3     0     4  5.008E+02  2.240E+01  1045.6  1391.5    861.5 0.05053 100  45  -51.39
    -3     0     4  5.157E+02  2.304E+01  1045.6  1391.5    141.5 0.05053 100  46  -51.39
     0    -3    -4  4.934E+02  2.216E+01  1376.4  1422.1    274.2 0.06073 100  53  144.10
     0    -3    -4  4.397E+02  1.984E+01  1378.2  1082.0    647.2 0.06073 100  53  -31.37
     0    -3    -4  5.232E+02  2.352E+01  1376.4  1422.1    994.2 0.06073 100  54  144.10
     3    -3     4  5.033E+02  2.252E+01  1048.3  1394.8    409.0 0.05170  99  52 -168.80
     3    -3     4  4.839E+02  2.168E+01  1049.8  1105.7    782.9 0.05170 100  49    5.96
     3    -3     4  5.019E+02  2.245E+01  1049.8  1105.7     62.9 0.05170 100  48    5.96
     3     0    -3  3.875E+02  1.755E+01  1362.8  1108.3    877.9 0.05131 100  52   56.47
     3     0    -3  4.049E+02  1.835E+01  1361.2  1395.6    506.1 0.05131 100  51 -127.77
     3     0    -3  3.781E+02  1.708E+01  1362.8  1108.3    157.9 0.05131 100  53   56.47
     0     3     3  3.966E+02  1.810E+01  1114.9  1415.8    636.3 0.05899 100  56   22.24
     0     3     3  3.857E+02  1.756E+01  1116.7  1085.5    285.6 0.05898 100  50 -160.11
    -3     3    -3  3.735E+02  1.683E+01  1358.6  1398.1     46.6 0.05220 100  56  -14.40
    -3     3    -3  3.590E+02  1.618E+01  1360.1  1105.8    418.1 0.05220 100  55  169.69
    -3     3    -3  3.636E+02  1.642E+01  1358.6  1398.1    766.6 0.05220 100  55  -14.40
    -3     0     3  3.905E+02  1.767E+01  1089.5  1106.9    517.3 0.05132 100  52  123.92
    -3     0     3  4.004E+02  1.807E+01  1088.0  1394.1    146.7 0.05133 100  46  -52.62
    -3     0     3  3.691E+02  1.674E+01  1088.0  1394.1    866.7 0.05133 100  46  -52.62
     0    -3    -3  3.653E+02  1.660E+01  1334.1  1417.0    275.9 0.05897 100  54  157.42
     0    -3    -3  3.517E+02  1.603E+01  1335.8  1086.6    646.0 0.05898 100  56  -19.55
     0    -3    -3  4.004E+02  1.820E+01  1334.1  1417.0    995.9 0.05897 100  54  157.42
     3    -3     3  3.743E+02  1.693E+01  1090.6  1396.6    407.1 0.05222 100  58 -165.98
     3    -3     3  3.710E+02  1.678E+01  1092.2  1104.4    777.6 0.05222 100  57   10.69
     3    -3     3  3.809E+02  1.719E+01  1092.2  1104.4     57.6 0.05222 100  56   10.69
     3     0    -2  1.759E+02  8.535E+00  1318.9  1397.8    510.8 0.05217  99  53 -128.23
     3     0    -2  1.482E+02  7.219E+00  1320.5  1105.6    159.7 0.05217 100  54   54.40
     3     0    -2  1.618E+02  7.883E+00  1320.5  1105.6    879.7 0.05217  98  52   54.40
     0     3     2  1.531E+02  7.473E+00  1158.9  1090.5    285.0 0.05723 100  51 -179.96
     0     3     2  1.641E+02  8.019E+00  1157.2  1411.2    637.5 0.05724 100  52    1.22
    -3     3    -2  1.504E+02  7.214E+00  1317.8  1103.9    413.2 0.05277 100  57  165.29
    -3     3    -2  1.571E+02  7.521E+00  1316.2  1399.5    764.5 0.05276 100  60  -17.25
    -3     3    -2  1.507E+02  7.213E+00  1316.2  1399.5     44.5 0.05276 100  59  -17.25
    -3     0     2  1.704E+02  8.239E+00  1131.8  1104.6    519.3 0.05218  99  49  125.93
    -3     0     2  1.644E+02  7.948E+00  1130.2  1396.8    871.2 0.05218 100  46  -52.11
    -3     0     2  1.592E+02  7.679E+00  1130.2  1396.8    151.2 0.05218 100  47  -52.11
     0    -3    -2  1.670E+02  8.131E+00  1291.8  1411.9    997.3 0.05722 100  58  178.47
     0    -3    -2  1.585E+02  7.681E+00  1293.5  1091.2    645.2 0.05723 100  55    0.27
     0    -3    -2  1.479E+02  7.205E+00  1291.8  1411.9    277.3 0.05722 100  57  178.47
     3    -3     2  1.577E+02  7.574E+00  1134.5  1102.9    772.9 0.05277 100  57   15.05
     3    -3     2  1.470E+02  7.113E+00  1134.5  1102.9     52.9 0.05277 100  59   15.05
     3    -3     2  1.498E+02  7.244E+00  1132.9  1398.5    404.8 0.05278 100  60 -163.08
     3     0    -1  6.697E+02  2.969E+01  1278.2  1102.8    161.9 0.05307 100  51   49.55
     3     0    -1  7.422E+02  3.288E+01  1278.2  1102.8    881.9 0.05307 100  53   49.55
     3     0    -1  7.417E+02  3.291E+01  1276.7  1400.2    514.9 0.05307 100  50 -131.88
     0     3     1  7.103E+02  3.150E+01  1201.1  1095.6    284.8 0.05550 100  49  155.45
     0     3     1  6.997E+02  3.111E+01  1199.4  1406.6    638.3 0.05550 100  54  -24.32
    -3     3    -1  6.629E+02  2.934E+01  1274.0  1401.1     41.9 0.05339 100  53  -19.49
    -3     3    -1  6.687E+02  2.962E+01  1274.0  1401.1    761.9 0.05339 100  53  -19.49
    -3     3    -1  6.573E+02  2.912E+01  1275.6  1101.9    408.9 0.05339  98  53  161.87
    -3     0     1  7.373E+02  3.266E+01  1172.5  1399.6    875.1 0.05308 100  40  -48.42
    -3     0     1  6.797E+02  3.013E+01  1172.5  1399.6    155.1 0.05308 100  41  -48.42
    -3     0     1  6.999E+02  3.104E+01  1174.1  1102.3    521.7 0.05307 100  43  130.75
     0    -3    -1  6.651E+02  2.952E+01  1251.3  1095.8    644.8 0.05550 100  48   24.83
     0    -3    -1  7.973E+02  3.536E+01  1249.6  1406.9    998.2 0.05550 100  51 -155.97
     0    -3    -1  6.944E+02  3.080E+01  1249.6  1406.9    278.2 0.05550 100  48 -155.97
     3    -3     1  7.146E+02  3.164E+01  1176.7  1101.4    768.7 0.05339  98  56   18.42
     3    -3     1  6.634E+02  2.940E+01  1175.1  1400.5    402.1 0.05339 100  58 -160.81
     3    -3     1  6.801E+02  3.014E+01  1176.7  1101.4     48.7 0.05339  97  57   18.42
     3     0     0  3.412E+01 -2.370E+00  1236.1  1099.9    164.6 0.05402 100  51   39.03
     3     0     0  3.411E+01 -2.421E+00  1236.1  1099.9    884.6 0.05402 100  52   39.03
     3     0     0  4.948E+01  3.207E+00  1234.4  1402.7    518.3 0.05402 100  50 -141.46
     0     3     0  4.340E+01  2.859E+00  1241.7  1402.0    638.7 0.05379 100  58  -43.84
     0     3     0  3.507E+01 -2.438E+00  1243.3  1100.6    285.0 0.05379 100  56  136.79
    -3     3     0  4.368E+01  2.687E+00  1231.8  1402.8     38.9 0.05407  99  66  -20.17
    -3     3     0  4.480E+01  2.731E+00  1233.4  1099.7    405.2 0.05407 100  67  160.26
    -3     3     0  4.457E+01  2.797E+00  1231.8  1402.8    758.9 0.05407  99  65  -20.17
    -3     0     0  3.699E+01  2.516E+00  1214.6  1402.5    158.3 0.05402 100  47  -38.82
    -3     0     0  4.621E+01  2.910E+00  1216.3  1099.8    524.5 0.05402 100  45  141.26
    -3     0     0  4.016E+01  2.744E+00  1214.6  1402.5    878.3 0.05402 100  42  -38.82
     0    -3     0  3.668E+01  2.472E+00  1207.4  1401.9    278.8 0.05380 100  59 -136.44
     0    -3     0  4.486E+01  2.773E+00  1209.0  1100.4    644.9 0.05379 100  58   43.49
     0    -3     0  3.967E+01  2.714E+00  1207.4  1401.9    998.8 0.05380  99  56 -136.44
     3    -3     0  4.375E+01  2.759E+00  1218.9  1099.6    765.2 0.05407 100  64   20.02
     3    -3     0  4.152E+01  2.645E+00  1218.9  1099.6     45.2 0.05407 100  59   20.02
     3    -3     0  4.460E+01  2.793E+00  1217.3  1402.7    399.0 0.05407  99  65 -160.11
     3     0     1  5.433E+00  1.624E+00  1192.2  1405.2    521.1 0.05503 100  14 -160.21
     3     0     1  6.523E+00  1.286E+00  1193.9  1096.9    167.6 0.05503 100  28   19.40
     3     0     1  5.670E+00  1.313E+00  1193.9  1096.9    887.6 0.05503 100  20   19.40
     0     3    -1  4.015E+00  1.223E+00  1285.5  1105.6    285.8 0.05210 100  17  126.97
     0     3    -1  6.604E+00  1.430E+00  1283.9  1397.5    638.6 0.05210 100  29  -54.65
    -3     3     1  7.566E+00  1.230E+00  1191.2  1097.4    402.0 0.05482 100  31  160.81
    -3     3     1  8.249E+00  1.331E+00  1189.5  1404.6     35.6 0.05482 100  32  -18.75
    -3     3     1  7.791E+00  1.377E+00  1189.5  1404.6    755.6 0.05482 100  28  -18.75
    -3     0    -1  5.143E+00  1.451E+00  1256.8  1405.6    161.0 0.05502  99  20  -20.07
    -3     0    -1  8.107E+00  1.572E+00  1258.5  1097.2    527.7 0.05502 100  21  160.89
    -3     0    -1  7.673E+00  1.568E+00  1256.8  1405.6    881.0 0.05502 100  23  -20.07
     0    -3     1  8.722E+00  1.317E+00  1165.2  1396.8    278.8 0.05210 100  29 -125.66
     0    -3     1  7.043E+00  1.316E+00  1165.2  1396.8    998.8 0.05210  98  27 -125.66
     0    -3     1  5.932E+00  1.258E+00  1166.8  1105.0    645.6 0.05210 100  26   53.34
     3    -3    -1  8.824E+00  1.346E+00  1261.1  1097.8     42.2 0.05482 100  31   19.48
     3    -3    -1  7.504E+00  1.400E+00  1259.5  1405.0    395.4 0.05482 100  25 -161.54
     3    -3    -1  7.752E+00  1.353E+00  1261.1  1097.8    762.2 0.05482 100  24   19.48
     3     0     2  4.527E+03  1.968E+02  1150.0  1407.9    523.4 0.05608 100  53  174.80
     3     0     2  4.497E+03  1.954E+02  1151.7  1093.7    891.0 0.05608 100  55   -6.57
     3     0     2  4.253E+03  1.848E+02  1151.7  1093.7    171.0 0.05608 100  55   -6.57
     0     3    -2  4.626E+03  2.010E+02  1327.7  1110.6    287.1 0.05042 100  52  122.75
     0     3    -2  4.561E+03  1.982E+02  1326.2  1392.9    638.0 0.05042 100  53  -60.15
    -3     3     2  4.422E+03  1.921E+02  1147.3  1406.6     31.8 0.05563 100  57  -15.62
    -3     3     2  4.402E+03  1.913E+02  1149.0  1095.0    399.5 0.05563 100  53  162.93
    -3     3     2  4.632E+03  2.013E+02  1147.3  1406.6    751.8 0.05563 100  57  -15.62
    -3     0    -2  4.483E+03  1.948E+02  1299.1  1408.8    883.1 0.05608 100  41    4.88
    -3     0    -2  4.111E+03  1.787E+02  1300.7  1094.5    531.3 0.05608 100  35 -173.12
    -3     0    -2  4.160E+03  1.808E+02  1299.1  1408.8    163.1 0.05608 100  39    4.88
     0    -3     2  4.542E+03  1.973E+02  1123.0  1391.8    278.4 0.05042 100  51 -120.20
     0    -3     2  4.334E+03  1.883E+02  1124.6  1109.5    646.7 0.05042 100  56   57.59
     0    -3     2  5.088E+03  2.211E+02  1123.0  1391.8    998.4 0.05042 100  52 -120.20
     3    -3    -2  4.407E+03  1.915E+02  1303.4  1095.8     39.7 0.05563 100  57   17.38
     3    -3    -2  4.528E+03  1.968E+02  1303.4  1095.8    759.7 0.05563 100  57   17.38
     3    -3    -2  4.512E+03  1.961E+02  1301.7  1407.5    391.5 0.05563  99  57 -164.70
     3     0     3  9.070E+02  3.998E+01  1109.4  1090.4    174.7 0.05720 100  58  -28.25
     3     0     3  8.940E+02  3.953E+01  1107.7  1410.7    525.1 0.05720 100  55  154.36
     3     0     3  8.374E+02  3.700E+01  1109.4  1090.4    894.7 0.05720 100  58  -28.25
     0     3    -3  1.007E+03  4.431E+01  1370.0  1115.6    289.1 0.04874  96  51  121.50
     0     3    -3  8.431E+02  3.721E+01  1368.5  1388.4    636.8 0.04874 100  53  -63.18
    -3     3     3  8.576E+02  3.783E+01  1106.7  1092.4    397.4 0.05649 100  57  165.68
    -3     3     3  9.405E+02  4.141E+01  1105.0  1408.7     27.7 0.05649 100  61  -11.62
    -3     3     3  8.707E+02  3.843E+01  1105.0  1408.7    747.7 0.05649 100  60  -11.62
    -3     0    -3  8.974E+02  3.953E+01  1341.3  1412.0    164.7 0.05719 100  42   25.29
    -3     0    -3  8.302E+02  3.668E+01  1343.0  1091.7    535.1 0.05719 100  38 -151.40
    -3     0    -3  8.562E+02  3.781E+01  1341.3  1412.0    884.7 0.05719 100  43   25.29
     0    -3     3  9.598E+02  4.221E+01  1080.8  1386.8    277.4 0.04876 100  53 -117.23
     0    -3     3  8.638E+02  3.806E+01  1082.3  1114.1    648.5 0.04876  98  57   58.91
     0    -3     3  9.499E+02  4.188E+01  1080.8  1386.8    997.4 0.04876 100  52 -117.23
     3    -3    -3  9.360E+02  4.121E+01  1345.7  1093.7     37.8 0.05648 100  59   14.68
     3    -3    -3  8.917E+02  3.932E+01  1344.0  1410.0    387.3 0.05648 100  58 -168.74
     3    -3    -3  8.594E+02  3.793E+01  1345.7  1093.7    757.8 0.05648 100  57   14.68
     3     0     4  9.110E+02  4.020E+01  1067.1  1087.1    178.8 0.05834 100  61  -42.35
     3     0     4  9.433E+02  4.170E+01  1065.3  1413.6    526.3 0.05835 100  58  141.79
     3     0     4  9.140E+02  4.037E+01  1067.1  1087.1    898.8 0.05834 100  61  -42.35
     0     3    -4  9.370E+02  4.122E+01  1412.3  1120.7    291.8 0.04705  99  55  121.84
     0     3    -4  9.497E+02  4.183E+01  1410.9  1383.8    634.9 0.04705 100  51  -65.23
    -3     3     4  8.915E+02  3.934E+01  1062.7  1411.0    743.2 0.05741 100  61   -7.37
    -3     3     4  8.822E+02  3.890E+01  1062.7  1411.0     23.2 0.05741 100  59   -7.37
    -3     3     4  8.895E+02  3.927E+01  1064.4  1089.7    395.9 0.05741 100  57  168.34
    -3     0    -4  9.333E+02  4.116E+01  1383.7  1415.3    885.7 0.05833 100  49   37.82
    -3     0    -4  8.312E+02  3.675E+01  1385.4  1088.8    539.3 0.05834 100  42 -137.25
    -3     0    -4  8.577E+02  3.784E+01  1383.7  1415.3    165.7 0.05833 100  48   37.82
     0    -3     4  1.049E+03  4.613E+01  1038.4  1381.8    995.7 0.04708 100  52 -115.26
     0    -3     4  8.634E+02  3.802E+01  1039.9  1118.7    651.0 0.04708 100  54   58.65
     0    -3     4  9.439E+02  4.151E+01  1038.4  1381.8    275.7 0.04708 100  51 -115.26
     3    -3    -4  8.949E+02  3.945E+01  1388.1  1091.5     36.5 0.05739 100  60   12.06
     3    -3    -4  9.030E+02  3.985E+01  1386.4  1412.7    382.7 0.05739 100  59 -173.03
     3    -3    -4  9.208E+02  4.061E+01  1388.1  1091.5    756.5 0.05739 100  58   12.06
     3     0     5  2.173E+01  2.299E+00  1024.7  1083.7    903.1 0.05954 100  36  -51.58
     3     0     5  2.085E+01  2.508E+00  1022.8  1416.6    527.0 0.05954 100  31  134.44
     3     0     5  2.195E+01  2.287E+00  1024.7  1083.7    183.1 0.05954 100  35  -51.58
     0     3    -5  2.356E+01  2.109E+00  1453.5  1379.1    632.3 0.04534 100  40  -67.02
     0     3    -5  2.155E+01  1.903E+00  1454.8  1125.8    295.3 0.04534 100  42  123.18
    -3     3     5  2.384E+01  2.152E+00  1022.0  1087.0    394.9 0.05836 100  40  170.61
    -3     3     5  2.165E+01  2.101E+00  1020.2  1413.3    738.5 0.05837 100  40   -3.16
    -3     3     5  2.212E+01  2.088E+00  1020.2  1413.3     18.5 0.05837  98  41   -3.16
    -3     0    -5  2.400E+01  2.312E+00  1426.2  1418.7    886.3 0.05951 100  44   45.12
    -3     0    -5  2.607E+01  2.247E+00  1426.2  1418.7    166.3 0.05951 100  47   45.12
    -3     0    -5  2.418E+01  2.405E+00  1427.9  1085.9    543.8 0.05951 100  40 -127.98
     0    -3     5  2.383E+01  2.073E+00   996.0  1376.7    993.3 0.04538 100  45 -113.56
     0    -3     5  1.941E+01  1.779E+00   997.4  1123.3    654.3 0.04538 100  39   57.41
     0    -3     5  2.372E+01  1.955E+00   996.0  1376.7    273.3 0.04538 100  44 -113.56
     3    -3    -5  2.137E+01  2.028E+00  1430.6  1089.2    755.6 0.05834 100  43    9.84
     3    -3    -5  2.265E+01  2.029E+00  1430.6  1089.2     35.6 0.05834 100  43    9.84
     3    -3    -5  2.367E+01  2.154E+00  1428.9  1415.4    377.8 0.05833  99  42 -177.29
     0     3    -6  1.082E+03  4.751E+01  1496.2  1374.2    628.9 0.04357 100  53  -68.92
     0     3    -6  1.016E+03  4.459E+01  1497.5  1131.2    299.7 0.04357 100  54  125.24
    -3     3     6  1.065E+03  4.689E+01   977.6  1415.6     13.4 0.05936  97  65    0.92
    -3     3     6  1.062E+03  4.692E+01   979.4  1084.2    394.3 0.05935  86  64  172.41
    -3     3     6  1.078E+03  4.748E+01   977.6  1415.6    733.4 0.05936  97  64    0.92
    -3     0    -6  1.037E+03  4.569E+01  1468.8  1422.1    886.4 0.06070  99  62   49.48
    -3     0    -6  1.078E+03  4.763E+01  1470.6  1082.9    548.5 0.06071  90  58 -121.30
    -3     0    -6  9.540E+02  4.204E+01  1468.8  1422.1    166.4 0.06070  99  61   49.48
     0    -3     6  1.067E+03  4.684E+01   953.4  1371.4    270.2 0.04363 100  56 -111.77
     0    -3     6  1.003E+03  4.407E+01   954.7  1128.1    658.4 0.04363 100  57   55.45
     0    -3     6  1.132E+03  4.971E+01   953.4  1371.4    990.2 0.04363 100  57 -111.77
     3    -3    -6  1.023E+03  4.519E+01  1473.3  1086.9    755.2 0.05932  83  66    8.10
     3    -3    -6  1.023E+03  4.515E+01  1471.5  1418.2    372.6 0.05931  97  63  178.57
     3    -3    -6  1.015E+03  4.483E+01  1473.3  1086.9     35.2 0.05932  81  66    8.10
     3     0     7  5.740E+01  3.903E+00   939.3  1076.9    192.5 0.06197 100  53  -63.45
     3     0     7  5.756E+01  4.020E+00   937.4  1422.5    527.1 0.06198 100  51  127.31
     3     0     7  6.330E+01  4.143E+00   939.3  1076.9    912.5 0.06197 100  55  -63.45
     0     3    -7  5.902E+01  3.530E+00  1539.1  1369.1    624.5 0.04172 100  52  -71.14
     0     3    -7  5.508E+01  3.196E+00  1540.3  1136.7    305.1 0.04172 100  49  127.96
    -3     3     7  5.391E+01  3.363E+00   934.8  1417.9      8.1 0.06036 100  52    4.90
    -3     3     7  6.140E+01  3.780E+00   936.6  1081.4    394.2 0.06035 100  51  173.74
    -3     3     7  5.892E+01  3.635E+00   934.8  1417.9    728.1 0.06036 100  53    4.90
    -3     0    -7  5.281E+01  3.370E+00  1511.7  1425.5    166.1 0.06191 100  61   52.15
    -3     0    -7  5.998E+01  4.039E+00  1513.5  1080.0    553.5 0.06192 100  51 -116.00
    -3     0    -7  6.496E+01  3.985E+00  1511.7  1425.5    886.1 0.06191 100  63   52.15
     0    -3     7  5.563E+01  3.347E+00   910.6  1365.9    266.1 0.04181 100  45 -109.67
     0    -3     7  5.767E+01  3.344E+00   911.9  1133.2    663.6 0.04181 100  49   52.85
     0    -3     7  6.418E+01  3.733E+00   910.6  1365.9    986.1 0.04181 100  43 -109.67
     3    -3    -7  5.621E+01  3.402E+00  1516.1  1084.6     35.2 0.06030 100  54    6.82
     3    -3    -7  5.661E+01  3.562E+00  1514.4  1421.0    367.1 0.06029 100  54  174.54
     3    -3    -7  6.500E+01  3.830E+00  1516.1  1084.6    755.2 0.06030 100  58    6.82
     3     0     8  3.358E+00  2.286E+00   896.4  1073.5    917.6 0.06319 100   7  -67.94
     3     0     8  4.914E+00  2.436E+00   894.4  1425.4    526.5 0.06320 100   6  125.67
     3     0     8 -7.996E-01  2.161E+00   896.4  1073.5    197.6 0.06319 100  -4  -67.94
     0     3    -8  4.066E-01  1.233E+00  1583.4  1142.7    311.7 0.03974  96   7  131.34
     0     3    -8  1.575E+00  1.600E+00  1582.3  1363.6    619.1 0.03973 100   6  -73.83
    -3     3     8 -1.297E+00  1.702E+00   891.8  1420.2    722.5 0.06138 100  -8    8.78
    -3     3     8  1.176E+00  1.664E+00   893.7  1078.6    394.6 0.06137 100   7  174.65
    -3     3     8  1.478E+00  1.491E+00   891.8  1420.2      2.5 0.06138  95   6    8.78
    -3     0    -8  3.181E+00  1.771E+00  1554.7  1428.8    165.4 0.06311 100   7   53.73
    -3     0    -8  1.656E+00  2.341E+00  1556.5  1077.2    558.7 0.06312 100   5 -111.46
    -3     0    -8  1.762E+00  1.753E+00  1554.7  1428.8    885.4 0.06311 100   7   53.73
     0    -3     8  2.638E-01  1.476E+00   867.6  1360.0    260.9 0.03988  98   8 -107.13
     0    -3     8  2.163E+00  1.316E+00   868.8  1138.5    669.8 0.03987  99   6   49.61
     0    -3     8  3.359E-01  1.487E+00   867.6  1360.0    980.9 0.03988  97   7 -107.13
     3    -3    -8  2.725E+00  1.445E+00  1559.2  1082.3     35.7 0.06128 100   6    5.96
     3    -3    -8  2.649E+00  1.588E+00  1557.4  1423.7    361.4 0.06128  97  10  170.60
     3    -3    -8  1.225E+00  1.513E+00  1559.2  1082.3    755.7 0.06128 100   6    5.96
     3     0     9  4.490E+02  2.070E+01   853.2  1070.2    922.9 0.06440 100  69  -72.00
     3     0     9  4.462E+02  2.051E+01   851.2  1428.2    525.5 0.06441 100  76  124.76
     3     0     9  4.687E+02  2.143E+01   853.2  1070.2    202.9 0.06440 100  69  -72.00
     0     3    -9  4.158E+02  1.857E+01  1626.7  1149.2    319.6 0.03756 100  58  135.45
     0     3    -9  4.205E+02  1.888E+01  1625.6  1357.5    612.4 0.03756 100  57  -77.12
    -3     3     9  4.372E+02  1.991E+01   850.5  1075.9    395.3 0.06236 100  67  175.18
    -3     3     9  4.236E+02  1.930E+01   848.5  1422.5    716.6 0.06238 100  72   12.62
    -3     0    -9  4.101E+02  1.856E+01  1598.0  1432.0    164.3 0.06429 100  78   54.58
    -3     0    -9  4.296E+02  1.949E+01  1598.0  1432.0    884.3 0.06429 100  80   54.58
    -3     0    -9  4.365E+02  2.000E+01  1599.8  1074.4    564.1 0.06430 100  72 -107.35
     0    -3     9  4.612E+02  2.060E+01   824.4  1353.7    254.6 0.03776 100  58 -104.00
     0    -3     9  4.217E+02  1.886E+01   825.5  1144.4    677.5 0.03776 100  60   45.67
     0    -3     9  4.043E+02  1.814E+01   824.4  1353.7    974.6 0.03776 100  58 -104.00
     3    -3    -9  4.225E+02  1.907E+01  1602.5  1080.2     36.5 0.06225 100  74    5.49
     3    -3    -9  3.968E+02  1.799E+01  1600.7  1426.3    355.4 0.06224 100  71  166.71
     3    -3    -9  4.109E+02  1.862E+01  1602.5  1080.2    756.5 0.06225 100  74    5.49
     3     0    10  4.766E+01  4.210E+00   809.8  1067.1    928.5 0.06558 100  42  -75.81
     3     0    10  4.475E+01  4.179E+00   807.7  1430.9    524.1 0.06560 100  41  124.40
     3     0    10  4.774E+01  4.072E+00   809.8  1067.1    208.5 0.06558 100  38  -75.81
     0     3   -10  4.334E+01  2.613E+00  1670.3  1156.5    329.2 0.03510 100  47  140.40
     0     3   -10  4.510E+01  2.918E+00  1669.3  1350.7    604.1 0.03510  99  45  -81.18
    -3     3    10  4.824E+01  3.527E+00   807.0  1073.4    396.5 0.06332 100  42  175.37
    -3     3    10  4.949E+01  3.506E+00   805.1  1424.5    710.5 0.06333 100  45   16.43
    -3     0   -10  4.808E+01  3.532E+00  1641.5  1435.1    882.8 0.06543 100  54   54.90
    -3     0   -10  5.387E+01  4.220E+00  1643.4  1071.8    569.8 0.06545 100  49 -103.48
    -3     0   -10  4.595E+01  3.332E+00  1641.5  1435.1    162.8 0.06543 100  57   54.90
     0    -3    10  4.758E+01  2.963E+00   780.9  1346.7    246.7 0.03539 100  44 -100.14
     0    -3    10  4.880E+01  2.876E+00   782.0  1151.0    686.7 0.03539 100  44   40.91
     0    -3    10  4.679E+01  2.951E+00   780.9  1346.7    966.7 0.03539  99  44 -100.14
     3    -3   -10  4.694E+01  3.183E+00  1644.3  1428.8    349.2 0.06317 100  50  162.84
     3    -3   -10  5.226E+01  3.442E+00  1646.1  1078.2    757.8 0.06318 100  52    5.36
     3    -3   -10  5.134E+01  3.327E+00  1646.1  1078.2     37.8 0.06318 100  52    5.36
     3     0    11 -7.279E-01  3.169E+00   766.0  1064.2    934.2 0.06670  94  -5  -79.49
     3     0    11  3.579E+00  3.246E+00   763.9  1433.3    522.3 0.06672 100   7  124.45
     3     0    11  8.528E-01  3.109E+00   766.0  1064.2    214.2 0.06670  93   6  -79.49
     0     3   -11  4.861E+00  1.258E+00  1714.2  1164.9    341.0 0.03224 100  11  146.42
     0     3   -11  2.096E+00  1.596E+00  1713.3  1342.8    593.9 0.03224 100   7  -86.22
    -3     3    11  9.398E-02  2.061E+00   763.3  1071.1    398.0 0.06424  99   5  175.25
    -3     3    11  5.722E+00  1.945E+00   761.3  1426.4    704.2 0.06425  99  11   20.24
    -3     0   -11  5.870E-02  2.116E+00  1685.4  1437.9    160.9 0.06651  99   4   54.79
    -3     0   -11 -5.017E-01  2.802E+00  1687.3  1069.5    575.6 0.06653 100  -5  -99.75
    -3     0   -11  5.789E+00  2.433E+00  1685.4  1437.9    880.9 0.06651 100   8   54.79
     0    -3    11  3.132E+00  1.454E+00   737.1  1338.7    237.0 0.03266 100   6  -95.34
     0    -3    11  1.400E+00  1.246E+00   738.1  1158.5    697.9 0.03265  82   9   35.15
     0    -3    11  3.619E+00  1.607E+00   737.1  1338.7    957.0 0.03266 100   7  -95.34
     3    -3   -11  4.845E+00  1.791E+00  1688.1  1431.0    342.8 0.06404  98  10  158.97
     3    -3   -11  3.251E+00  1.690E+00  1689.9  1076.4     39.5 0.06405 100   8    5.54
     3    -3   -11  5.777E+00  1.849E+00  1689.9  1076.4    759.5 0.06405 100   9    5.54
     3     0    12  8.813E+00  4.155E+00   721.9  1061.5    940.1 0.06777  76  10  -83.09
     3     0    12  1.325E+01  3.625E+00   719.8  1435.5    520.2 0.06778 100  14  124.85
     0     3   -12  1.363E+01  1.931E+00  1757.6  1333.3    581.0 0.02877 100  18  -92.60
     0     3   -12  1.248E+01  1.486E+00  1758.4  1174.9    355.5 0.02877 100  19  153.84
    -3     3    12  1.807E+01  2.508E+00   717.2  1428.0    697.7 0.06509 100  20   24.07
    -3     3    12  1.475E+01  2.592E+00   719.2  1069.0    400.0 0.06507 100  17  174.85
    -3     0   -12  1.466E+01  2.677E+00  1729.6  1440.5    158.7 0.06751  99  20   54.33
    -3     0   -12  1.126E+01  2.846E+00  1731.5  1067.4    581.7 0.06753  99  15  -96.09
    -3     0   -12  1.807E+01  3.101E+00  1729.6  1440.5    878.7 0.06751  98  24   54.33
     0    -3    12  1.450E+01  1.956E+00   693.0  1329.1    224.8 0.02938  96  20  -89.30
     0    -3    12  1.680E+01  2.121E+00   693.0  1329.1    944.8 0.02938  98  19  -89.30
     3    -3   -12  1.889E+01  2.264E+00  1734.2  1075.0     41.6 0.06483 100  22    6.00
     3    -3   -12  1.493E+01  2.260E+00  1732.3  1432.9    336.1 0.06481 100  18  155.08
     3    -3   -12  1.638E+01  2.310E+00  1734.2  1075.0    761.6 0.06483 100  24    6.00
     3     0    13  5.098E+00  3.768E+00   675.4  1437.4    517.8 0.06874 100   6  125.55
     0     3   -13  1.540E+00  1.076E+00  1803.0  1187.5    374.1 0.02433 100   7  163.32
     0     3   -13  3.849E-01  1.805E+00  1802.3  1321.1    564.2 0.02433  98   6 -100.95
    -3     3    13 -4.349E+00  2.215E+00   672.7  1429.3    690.9 0.06583  99  -6   27.94
    -3     3    13  5.184E-01  2.286E+00   674.8  1067.2    402.3 0.06581 100   7  174.18
    -3     0   -13  2.903E+00  2.500E+00  1774.1  1442.7    156.2 0.06841 100   4   53.58
    -3     0   -13 -9.129E-01  2.568E+00  1776.1  1065.7    587.9 0.06843  99  -7  -92.45
    -3     0   -13 -1.144E+00  2.626E+00  1774.1  1442.7    876.2 0.06841 100  -6   53.58
     0    -3    13  7.740E-01  1.873E+00   648.5  1317.3    209.0 0.02524 100   5  -81.47
     0    -3    13  2.975E-01  1.907E+00   648.5  1317.3    929.0 0.02524 100   4  -81.47
     3    -3   -13  1.733E+00  1.850E+00  1778.7  1073.9     44.0 0.06550  97   5    6.73
     3    -3   -13 -1.700E-01  1.908E+00  1778.7  1073.9    764.0 0.06550  98  -5    6.73
     3    -3   -13 -8.675E-02  1.784E+00  1776.9  1434.5    329.2 0.06548 100  -9  151.15
     3     0    14  3.038E-02  3.956E+00   630.5  1438.9    515.0 0.06957 100   4  126.52
     0     3   -14  3.045E-01  1.527E+00  1847.5  1304.0    540.4 0.01807 100   5 -112.85
     0     3   -14  2.611E+00  9.575E-01  1848.0  1205.1    399.9 0.01807 100   8  176.44
    -3     3    14 -1.143E+00  2.487E+00   627.9  1430.1    684.0 0.06642 100  -7   31.86
    -3     3    14 -2.405E+00  2.349E+00   629.9  1065.9    405.0 0.06640  98  -6  173.26
    -3     0   -14 -1.874E+00  2.511E+00  1819.1  1444.4    153.2 0.06917 100  -3   52.56
    -3     0   -14  4.858E+00  2.949E+00  1821.1  1064.4    594.4 0.06919  91   7  -88.79
    -3     0   -14  3.785E+00  3.078E+00  1819.1  1444.4    873.2 0.06917 100   6   52.56
     0    -3    14  1.055E+00  1.618E+00   603.7  1301.3    907.2 0.01957 100   6  -70.58
     0    -3    14  1.032E+00  1.590E+00   603.7  1301.3    187.2 0.01957 100   5  -70.58
     3    -3   -14 -3.706E+00  1.849E+00  1821.9  1435.7    322.1 0.06600  98  -7  147.17
     3    -3   -14  3.265E+00  2.069E+00  1823.7  1073.2     46.8 0.06602  90   8    7.71
     3    -3   -14  1.914E-01  2.077E+00  1823.7  1073.2    766.8 0.06602  90   8    7.71
     3     0    15  2.037E+02  1.181E+01   585.2  1439.8    511.9 0.07025  97  52  127.72
    -3     3    15  2.312E+02  1.167E+01   582.6  1430.5    676.7 0.06685 100  65   35.85
    -3     3    15  1.803E+02 -9.577E+00   584.6  1065.1    408.1 0.06683  92  55  172.10
    -3     0   -15  2.419E+02  1.211E+01  1864.6  1445.7    870.0 0.06975 100  72   51.29
    -3     0   -15  1.835E+02  9.780E+00  1866.5  1063.7    601.1 0.06977  85  66  -85.09
    -3     0   -15  2.165E+02  1.080E+01  1864.6  1445.7    150.0 0.06975 100  71   51.29
     3    -3   -15  2.124E+02  1.041E+01  1869.2  1073.1    770.1 0.06635  92  69    8.94
     3    -3   -15  2.066E+02  1.020E+01  1867.3  1436.2    314.8 0.06633 100  69  143.11
     3    -3   -15  2.154E+02  1.048E+01  1869.2  1073.1     50.1 0.06635  92  70    8.94
     3     0    16  1.063E+01  5.237E+00   539.5  1440.2    508.4 0.07073  99   8  129.16
    -3     3    16  1.571E+01  3.509E+00   536.8  1430.2    669.3 0.06707 100  13   39.92
    -3     3    16  1.227E+01  2.966E+00   538.9  1064.9    411.5 0.06705  94  14  170.69
    -3     0   -16  1.362E+01  3.389E+00  1910.5  1446.3    866.4 0.07014 100  17   49.79
    -3     0   -16  1.531E+01  3.127E+00  1910.5  1446.3    146.4 0.07014 100  16   49.79
    -3     0   -16  6.177E+00  3.202E+00  1912.4  1063.5    608.0 0.07016  86   9  -81.33
     3    -3   -16  1.484E+01  2.471E+00  1915.1  1073.7     53.7 0.06647 100  19   10.42
     3    -3   -16  9.750E+00  2.391E+00  1915.1  1073.7    773.7 0.06647  99  14   10.42
     3    -3   -16  1.076E+01  2.604E+00  1913.3  1436.1    307.2 0.06644 100  12  138.97
    -3     0   -17  1.460E+01  3.440E+00  1956.9  1446.1    142.4 0.07026 100  16   48.06
    -3     0   -17  1.624E+01  3.665E+00  1956.9  1446.1    862.4 0.07026 100  13   48.06
    -3     0   -17  1.100E+01  3.820E+00  1958.8  1064.2    615.1 0.07029  88   8  -77.49
     3    -3   -17  1.276E+01  2.644E+00  1961.5  1075.1    777.7 0.06630 100  14   12.14
     3    -3   -17  9.871E+00  2.819E+00  1959.7  1435.2    299.3 0.06628  98  11  134.72
     3    -3   -17  1.437E+01  2.528E+00  1961.5  1075.1     57.7 0.06630 100  16   12.14
     3     0    18  2.011E+01  5.591E+00   446.5  1438.7    500.4 0.07094 100  13  132.71
    -3     3    18  2.102E+01  3.639E+00   443.8  1427.1    653.5 0.06668 100  15   48.39
    -3     3    18  2.519E+01  3.423E+00   445.8  1067.0    419.7 0.06665  99  18  167.15
    -3     0   -18  2.188E+01  3.844E+00  2003.9  1445.1    138.1 0.07008  98  22   46.09
    -3     0   -18  1.651E+01  3.831E+00  2003.9  1445.1    858.1 0.07008  98  16   46.09
    -3     0   -18  2.131E+01  3.731E+00  2005.8  1065.7    622.6 0.07011  96  18  -73.54
     3    -3   -18  2.302E+01  3.256E+00  2006.7  1433.4    291.1 0.06577 100  20  130.33
     3    -3   -18  2.776E+01  3.043E+00  2008.5  1077.5     62.2 0.06579 100  23   14.12
     3    -3   -18  2.125E+01  3.125E+00  2008.5  1077.5    782.2 0.06579 100  18   14.12
     3     0    19 -2.203E+00  4.512E+00   399.1  1436.6    495.7 0.07055 100  -6  134.84
    -3     3    19 -9.929E-01  3.260E+00   396.4  1424.0    645.2 0.06594 100  -5   52.84
    -3     3    19  5.010E-01  2.929E+00   398.4  1069.5    424.5 0.06591  97   5  164.99
    -3     0   -19  1.784E+00  3.273E+00  2051.5  1443.1    853.3 0.06953  98   7   43.88
    -3     0   -19  3.073E+00  3.206E+00  2051.5  1443.1    133.3 0.06953  98   5   43.88
    -3     0   -19  1.769E+00  3.180E+00  2053.4  1068.3    630.3 0.06956  95   7  -69.46
     3    -3   -19  1.757E-01  2.909E+00  2056.1  1081.0    787.1 0.06486  98   5   16.38
     3    -3   -19 -7.098E-01  2.960E+00  2054.4  1430.3    282.5 0.06484  99  -7  125.79
     3    -3   -19 -1.985E-02  2.766E+00  2056.1  1081.0     67.1 0.06486  98  -8   16.38
     3     0    20  3.573E+00  4.557E+00   351.1  1433.3    490.7 0.06974 100   6  137.21
    -3     3    20  5.398E+00  3.533E+00   348.4  1419.6    636.4 0.06471 100   5   57.47
    -3     3    20 -1.334E-01  3.334E+00   350.4  1073.4    429.8 0.06468 100  -7  162.54
    -3     0   -20  1.427E+00  3.275E+00  2099.8  1439.7    128.0 0.06852  99   6   41.41
    -3     0   -20  1.115E+00  3.286E+00  2099.8  1439.7    848.0 0.06852  98   6   41.41
    -3     0   -20 -1.660E+00  3.371E+00  2101.6  1072.1    638.4 0.06855 100  -6  -65.22
     3    -3   -20 -2.664E+00  2.844E+00  2102.6  1425.9    993.5 0.06338  96  -6  121.05
     3    -3   -20  4.420E-01  3.184E+00  2104.3  1086.0    792.7 0.06341 100   7   18.95
     3    -3   -20  5.965E+00  3.263E+00  2104.3  1086.0     72.7 0.06341 100   8   18.95
     3    -3   -20  4.915E+00  2.985E+00  2102.6  1425.9    273.5 0.06338  98   7  121.05
     3     0    21 -6.344E+00  4.801E+00   302.5  1428.5    485.1 0.06841 100  -6  139.87
     3     0    21  5.788E+00  3.510E+00   304.6  1064.1    284.0 0.06838  80  10 -117.74
    -3     3    21  2.001E+00  3.595E+00   301.7  1078.9    435.7 0.06285 100   8  159.76
    -3     3    21  1.125E+00  3.637E+00   299.7  1413.6    627.1 0.06288  99   5   62.33
    -3     0   -21  4.626E+00  3.441E+00  2148.7  1434.9    842.3 0.06694 100   5   38.65
    -3     0   -21 -2.424E+00  3.092E+00  2150.4  1077.5    646.9 0.06697 100  -4  -60.77
    -3     0   -21  6.912E+00  3.449E+00  2148.7  1434.9    122.3 0.06694 100   6   38.65
     3    -3   -21  4.769E+00  3.310E+00  2153.2  1092.8     78.8 0.06130  98   6   21.86
     3    -3   -21 -6.834E-01  3.152E+00  2151.6  1419.6    984.0 0.06128 100  -7  116.05
     3    -3   -21  1.912E+00  3.329E+00  2153.2  1092.8    798.8 0.06130  98   6   21.86
     3    -3   -21  3.975E-01  3.067E+00  2151.6  1419.6    264.0 0.06128 100   5  116.05
     3     0    22  4.320E+00  4.886E+00   253.1  1422.0    479.0 0.06642 100   5  142.83
     3     0    22  1.460E+00  3.515E+00   255.2  1070.1    292.8 0.06639  98   5 -122.31
    -3     3    22  9.283E+00  4.171E+00   250.4  1405.6    617.3 0.06028 100   8   67.49
    -3     3    22  1.118E+01  3.953E+00   252.2  1086.4    442.3 0.06025  98   8  156.59
    -3     0   -22  3.907E+00  3.734E+00  2198.4  1428.1    835.8 0.06465  95   6   35.54
    -3     0   -22  7.264E+00  3.622E+00  2200.0  1084.8    656.0 0.06467 100   7  -56.07
    -3     0   -22  4.864E+00  3.817E+00  2198.4  1428.1    115.8 0.06465  95   6   35.54
     3    -3   -22  9.133E+00  3.500E+00  2202.8  1101.7    805.8 0.05834  99   8   25.21
     3    -3   -22  4.596E+00  3.255E+00  2201.3  1411.2    973.8 0.05832 100   8  110.72
     3    -3   -22  9.432E+00  3.530E+00  2202.8  1101.7     85.8 0.05834  97   8   25.21
     3    -3   -22  7.517E+00  3.241E+00  2201.3  1411.2    253.8 0.05832 100   6  110.72
     2     2     0  6.930E+02  3.084E+01  1244.3  1077.0    945.1 0.06217 100  61   87.58
     2     2     0  6.513E+02  2.899E+01  1244.3  1077.0    225.1 0.06217 100  59   87.58
     2     2     0  7.357E+02  3.281E+01  1242.4  1425.6    577.9 0.06217 100  56  -93.07
     2    -4     0  7.136E+02  3.170E+01  1208.2  1425.6    338.6 0.06223 100  59 -154.49
     2    -4     0  6.718E+02  2.980E+01  1210.1  1076.7    705.7 0.06223 100  62   25.46
    -4     2     0  7.106E+02  3.154E+01  1222.6  1426.4     98.1 0.06250 100  48  -22.88
    -4     2     0  7.009E+02  3.110E+01  1224.5  1076.0    465.3 0.06250 100  52  157.36
    -4     2     0  7.093E+02  3.150E+01  1222.6  1426.4    818.1 0.06250 100  50  -22.88
    -2     4     0  5.396E+02  2.418E+01  1242.5  1076.8    345.8 0.06223 100  63  154.83
    -2     4     0  5.352E+02  2.391E+01  1240.7  1425.8    698.5 0.06223 100  65  -25.79
    -2    -2     0  5.106E+02  2.292E+01  1206.4  1425.4    217.9 0.06217 100  45  -87.21
    -2    -2     0  5.474E+02  2.452E+01  1206.4  1425.4    937.9 0.06217 100  44  -87.21
    -2    -2     0  5.326E+02  2.393E+01  1208.3  1076.8    585.1 0.06217 100  50   92.70
     4    -2     0  5.643E+02  2.525E+01  1228.1  1076.0    825.3 0.06250 100  63   22.92
     4    -2     0  5.537E+02  2.478E+01  1226.2  1426.5    458.1 0.06250 100  66 -157.40
     4    -2     0  5.362E+02  2.402E+01  1228.1  1076.0    105.3 0.06250 100  61   22.92
    -4     2     1  8.367E+01  4.570E+00  1180.4  1425.9     94.8 0.06239 100  50  -27.21
    -4     2     1  8.085E+01  4.394E+00  1182.3  1076.1    462.3 0.06239 100  54  152.15
    -4     2     1  8.286E+01  4.551E+00  1180.4  1425.9    814.8 0.06239 100  51  -27.21
     2     2    -1  7.880E+01  4.353E+00  1286.5  1081.6    224.1 0.06064 100  61   87.91
     2     2    -1  8.125E+01  4.702E+00  1284.7  1421.5    576.1 0.06064 100  56  -93.70
     2     2    -1  8.765E+01  4.772E+00  1286.5  1081.6    944.1 0.06064 100  61   87.91
     2     2     1  8.411E+01  4.658E+00  1202.1  1072.4    946.5 0.06373 100  60   87.14
     2     2     1  7.581E+01  4.291E+00  1202.1  1072.4    226.5 0.06373 100  57   87.14
     2     2     1  8.425E+01  4.930E+00  1200.2  1429.8    579.1 0.06374 100  55  -92.65
     2    -4    -1  7.702E+01  4.155E+00  1252.3  1072.9    704.1 0.06365 100  62   18.83
     2    -4    -1  8.311E+01  4.530E+00  1250.4  1429.8    336.6 0.06365 100  58 -161.99
     2    -4     1  7.845E+01  4.233E+00  1167.8  1080.3    707.8 0.06086 100  58   29.78
     2    -4     1  7.744E+01  4.276E+00  1166.0  1421.5    340.2 0.06086  99  51 -149.26
    -4     2    -1  8.653E+01  4.720E+00  1264.9  1427.2    821.0 0.06269 100  48  -16.12
    -4     2    -1  8.227E+01  4.520E+00  1264.9  1427.2    101.0 0.06269 100  49  -16.12
    -4     2    -1  7.475E+01  4.125E+00  1266.7  1075.7    468.7 0.06269 100  49  165.02
     4    -2     1  3.908E+01  2.702E+00  1185.9  1075.3    108.6 0.06269 100  53   15.27
     4    -2     1  4.305E+01  2.942E+00  1184.0  1426.7    461.1 0.06269 100  56 -164.17
     4    -2     1  4.896E+01  3.190E+00  1185.9  1075.3    828.6 0.06269 100  55   15.27
    -2     4    -1  4.347E+01  2.831E+00  1284.7  1080.9    348.0 0.06086 100  53  150.52
    -2     4    -1  4.303E+01  2.785E+00  1282.9  1422.1    700.0 0.06086  99  54  -31.04
    -2     4     1  4.529E+01  2.956E+00  1200.3  1072.6    344.0 0.06365 100  52  161.46
    -2     4     1  4.325E+01  2.875E+00  1198.4  1429.5    696.7 0.06365 100  54  -18.29
    -2    -2    -1  5.516E+01  3.475E+00  1248.6  1430.1    939.0 0.06374 100  47  -87.64
    -2    -2    -1  4.969E+01  3.288E+00  1250.5  1072.7    586.6 0.06374 100  49   93.15
    -2    -2    -1  4.603E+01  3.088E+00  1248.6  1430.1    219.0 0.06374 100  46  -87.64
    -2    -2     1  4.981E+01  3.263E+00  1166.0  1080.9    583.9 0.06064 100  53   92.39
    -2    -2     1  5.220E+01  3.314E+00  1164.2  1420.9    936.3 0.06065 100  47  -86.60
    -2    -2     1  4.555E+01  3.034E+00  1164.2  1420.9    216.3 0.06065 100  48  -86.60
     4    -2    -1  4.166E+01  2.900E+00  1268.4  1426.3    454.7 0.06238 100  52 -153.08
     4    -2    -1  5.049E+01  3.204E+00  1270.3  1076.6    822.5 0.06238 100  55   28.14
     4    -2    -1  4.671E+01  2.987E+00  1270.3  1076.6    102.5 0.06238 100  51   28.14
    -4     2     2  1.919E+03  8.385E+01  1140.1  1076.1    459.7 0.06233  99  56  149.33
    -4     2     2  1.920E+03  8.389E+01  1138.2  1425.4    811.1 0.06233 100  50  -29.02
    -4     2     2  1.961E+03  8.569E+01  1138.2  1425.4     91.1 0.06233 100  51  -29.02
     2     2    -2  1.958E+03  8.568E+01  1327.0  1417.4    573.8 0.05914 100  56  -94.61
     2     2    -2  2.008E+03  8.774E+01  1328.7  1086.1    943.5 0.05914 100  62   88.19
     2     2    -2  1.945E+03  8.497E+01  1328.7  1086.1    223.5 0.05914 100  62   88.19
     2     2     2  1.893E+03  8.277E+01  1159.9  1067.8    228.2 0.06532 100  57   86.52
     2     2     2  1.974E+03  8.644E+01  1157.9  1434.0    579.9 0.06532 100  53  -92.33
     2     2     2  1.945E+03  8.508E+01  1159.9  1067.8    948.2 0.06532 100  57   86.52
     2    -4    -2  1.810E+03  7.910E+01  1294.6  1069.1    703.0 0.06508 100  63   11.04
     2    -4    -2  1.931E+03  8.439E+01  1292.6  1434.1    334.3 0.06508 100  61 -170.75
     2    -4     2  1.863E+03  8.135E+01  1125.6  1083.9    710.4 0.05952  99  56   31.66
     2    -4     2  1.999E+03  8.733E+01  1123.7  1417.4    341.5 0.05953  99  55 -146.26
    -4     2    -2  1.969E+03  8.600E+01  1307.1  1428.1    103.4 0.06293 100  45   -8.07
    -4     2    -2  1.871E+03  8.173E+01  1309.0  1075.3    472.5 0.06294 100  50  174.11
    -4     2    -2  1.924E+03  8.408E+01  1307.1  1428.1    823.4 0.06293 100  46   -8.07
     4    -2     2  2.447E+03  1.067E+02  1143.6  1074.4    112.2 0.06294 100  62    6.20
     4    -2     2  2.474E+03  1.079E+02  1141.7  1427.2    463.7 0.06295 100  66 -172.24
     4    -2     2  2.448E+03  1.068E+02  1143.6  1074.4    832.2 0.06294 100  63    6.20
    -2     4    -2  2.508E+03  1.094E+02  1327.0  1085.0    350.8 0.05953  99  59  148.66
    -2     4    -2  2.335E+03  1.018E+02  1325.2  1418.5    701.1 0.05952  97  60  -34.07
    -2     4     2  2.298E+03  1.003E+02  1156.1  1433.3    694.5 0.06509 100  59   -9.55
    -2     4     2  2.431E+03  1.061E+02  1158.1  1068.4    342.8 0.06509 100  52  169.26
    -2    -2    -2  2.264E+03  9.881E+01  1290.8  1434.7    219.7 0.06532  99  43  -87.97
    -2    -2    -2  2.200E+03  9.611E+01  1292.8  1068.5    588.4 0.06532 100  44   93.77
    -2    -2    -2  2.337E+03  1.020E+02  1290.8  1434.7    939.7 0.06532  98  43  -87.97
    -2    -2     2  2.304E+03  1.005E+02  1122.0  1416.3    214.2 0.05914 100  49  -85.73
    -2    -2     2  2.252E+03  9.833E+01  1123.8  1085.0    583.2 0.05914 100  58   92.14
    -2    -2     2  2.256E+03  9.843E+01  1122.0  1416.3    934.2 0.05914 100  49  -85.73
     4    -2    -2  2.426E+03  1.058E+02  1312.5  1077.0    820.0 0.06233  99  56   30.98
     4    -2    -2  2.378E+03  1.037E+02  1310.7  1426.4    450.8 0.06233  99  60 -151.30
     4    -2    -2  2.447E+03  1.068E+02  1312.5  1077.0    100.0 0.06233  99  56   30.98
    -4     2     3  1.998E+02  9.557E+00  1095.9  1425.1    807.0 0.06235 100  55  -28.88
    -4     2     3  2.110E+02  1.001E+01  1095.9  1425.1     87.0 0.06235 100  57  -28.88
    -4     2     3  1.928E+02  9.185E+00  1097.8  1075.9    457.6 0.06234 100  60  148.21
     2     2    -3  1.893E+02  9.040E+00  1371.0  1090.6    223.4 0.05764 100  66   88.51
     2     2    -3  1.974E+02  9.445E+00  1371.0  1090.6    943.4 0.05764 100  65   88.51
     2     2    -3  2.175E+02  1.044E+01  1369.3  1413.4    571.0 0.05764 100  60  -95.84
     2     2     3  2.019E+02  9.949E+00  1115.6  1438.2    580.3 0.06694 100  60   87.97
     2     2     3  1.997E+02  9.790E+00  1117.6  1063.1    950.2 0.06694  91  54  -94.27
     2     2     3  1.983E+02  9.661E+00  1117.6  1063.1    230.2 0.06694  90  56  -94.27
     2    -4    -3  2.070E+02  9.846E+00  1334.9  1438.4    331.7 0.06656 100  64 -179.36
     2    -4    -3  1.897E+02  9.066E+00  1336.9  1065.3    702.3 0.06657  98  67    3.59
     2    -4     3  1.891E+02  8.945E+00  1083.2  1087.5    713.6 0.05822 100  59   31.66
     2    -4     3  2.014E+02  9.551E+00  1081.5  1413.4    342.4 0.05822 100  56 -144.83
    -4     2    -3  1.945E+02  9.257E+00  1349.4  1429.1    825.4 0.06325 100  51   -0.26
    -4     2    -3  2.090E+02  9.870E+00  1349.4  1429.1    105.4 0.06325 100  52   -0.26
    -4     2    -3  1.991E+02  9.429E+00  1351.3  1074.7    476.6 0.06325 100  59 -176.79
     4    -2     3  1.553E+02  7.668E+00  1101.3  1073.4    836.3 0.06326 100  64   -2.87
     4    -2     3  1.706E+02  8.365E+00  1099.4  1427.7    465.8 0.06326 100  62  179.91
     4    -2     3  1.672E+02  8.138E+00  1101.3  1073.4    116.3 0.06326 100  64   -2.87
    -2     4    -3  1.503E+02  7.269E+00  1367.6  1415.0    701.9 0.05821  99  66  -35.54
    -2     4    -3  1.694E+02  8.166E+00  1369.3  1089.0    354.1 0.05821 100  60  148.72
    -2     4     3  1.581E+02  7.896E+00  1115.9  1064.1    342.0 0.06657  94  54  176.74
    -2     4     3  1.513E+02  7.471E+00  1113.8  1437.2    692.0 0.06658 100  61   -0.96
    -2    -2    -3  1.568E+02  7.824E+00  1335.1  1064.2    590.5 0.06693  97  49  -85.40
    -2    -2    -3  1.613E+02  7.955E+00  1333.1  1439.4    939.9 0.06693  98  49   91.71
    -2    -2    -3  1.645E+02  8.049E+00  1333.1  1439.4    219.9 0.06693  99  46   91.71
    -2    -2     3  1.650E+02  8.029E+00  1079.7  1411.8    211.5 0.05766 100  57  -84.54
    -2    -2     3  1.461E+02  7.229E+00  1079.7  1411.8    931.5 0.05766 100  58  -84.54
    -2    -2     3  1.601E+02  7.889E+00  1081.4  1089.1    582.9 0.05766 100  63   91.87
     4    -2    -3  1.534E+02  7.556E+00  1354.9  1077.3    818.0 0.06234 100  61   32.14
     4    -2    -3  1.694E+02  8.216E+00  1353.0  1426.5    446.6 0.06233 100  67 -151.47
     4    -2    -3  1.709E+02  8.253E+00  1354.9  1077.3     98.0 0.06234 100  65   32.14
    -4     2     4  9.243E+02  4.082E+01  1053.5  1425.0    802.4 0.06242 100  55  -27.47
    -4     2     4  9.436E+02  4.164E+01  1055.4  1075.7    455.8 0.06241 100  62  148.04
    -4     2     4  9.669E+02  4.264E+01  1053.5  1425.0     82.4 0.06242 100  55  -27.47
     2     2    -4  9.818E+02  4.339E+01  1411.8  1409.3    567.5 0.05616 100  63  -97.43
     2     2    -4  9.092E+02  4.009E+01  1413.5  1095.1    223.7 0.05617 100  70   88.95
     2     2    -4  9.579E+02  4.227E+01  1413.5  1095.1    943.7 0.05617 100  71   88.95
     2     2     4  9.939E+02  4.412E+01  1073.2  1442.5    580.2 0.06859 100  62   88.31
     2    -4    -4  9.465E+02  4.183E+01  1377.3  1442.7    328.8 0.06807  99  62  173.03
     2    -4     4  9.251E+02  4.078E+01  1040.8  1091.0    717.5 0.05693 100  59   30.36
     2    -4     4  9.529E+02  4.200E+01  1039.1  1409.4    342.8 0.05693 100  54 -144.26
    -4     2    -4  9.168E+02  4.044E+01  1391.8  1430.2    107.0 0.06361 100  53    6.36
    -4     2    -4  9.000E+02  3.971E+01  1393.7  1074.0    481.2 0.06362 100  52 -168.56
    -4     2    -4  8.966E+02  3.960E+01  1391.8  1430.2    827.0 0.06361 100  55    6.36
     4    -2     4  9.186E+02  4.058E+01  1059.0  1072.3    120.7 0.06363 100  68  -11.05
     4    -2     4  8.857E+02  3.919E+01  1059.0  1072.3    840.7 0.06363 100  66  -11.05
     4    -2     4  9.693E+02  4.286E+01  1057.0  1428.4    467.5 0.06364 100  66  173.25
    -2     4    -4  8.606E+02  3.796E+01  1410.0  1411.4    702.2 0.05691  99  62  -36.17
    -2     4    -4  9.258E+02  4.083E+01  1411.7  1093.0    358.1 0.05691 100  57  150.07
    -2     4     4  9.123E+02  4.037E+01  1071.4  1441.1    689.3 0.06809 100  63    6.61
    -2    -2    -4  8.704E+02  3.853E+01  1375.5  1444.1    219.8 0.06857  99  47   91.33
    -2    -2    -4  8.782E+02  3.892E+01  1375.5  1444.1    939.8 0.06857  98  49   91.33
    -2    -2     4  8.964E+02  3.954E+01  1037.3  1407.3    208.1 0.05619 100  57  -83.01
    -2    -2     4  8.545E+02  3.783E+01  1039.0  1093.1    583.0 0.05618 100  71   91.49
    -2    -2     4  8.754E+02  3.867E+01  1037.3  1407.3    928.1 0.05619 100  56  -83.01
     4    -2    -4  9.261E+02  4.091E+01  1395.4  1426.8    441.9 0.06239 100  61 -152.92
     4    -2    -4  8.678E+02  3.840E+01  1397.3  1077.5    816.4 0.06240 100  59   32.35
     4    -2    -4  8.949E+02  3.953E+01  1397.3  1077.5     96.4 0.06240 100  61   32.35
    -4     2     5  2.496E+02  1.172E+01  1011.0  1424.9    797.4 0.06254 100  61  -25.27
    -4     2     5  2.335E+02  1.100E+01  1012.9  1075.3    454.5 0.06254 100  63  148.31
    -4     2     5  2.378E+02  1.118E+01  1011.0  1424.9     77.4 0.06254 100  58  -25.27
     2     2    -5  2.231E+02  1.047E+01  1456.0  1099.7    224.5 0.05467 100  72   89.56
     2     2    -5  2.236E+02  1.073E+01  1454.4  1405.2    563.3 0.05467 100  64  -99.40
     2     2    -5  2.374E+02  1.114E+01  1456.0  1099.7    944.5 0.05467 100  71   89.56
     2     2     5  2.410E+02  1.174E+01  1030.7  1446.7    579.8 0.07026 100  57   88.75
     2    -4    -5  2.268E+02  1.075E+01  1419.8  1447.1    325.7 0.06960 100  63  166.60
     2    -4     5  2.339E+02  1.091E+01   998.3  1094.6    722.0 0.05565 100  59   28.21
     2    -4     5  2.223E+02  1.044E+01   996.6  1405.4    342.8 0.05566 100  56 -144.04
     2    -4     5  2.061E+02  9.716E+00   998.3  1094.6      2.0 0.05565  96  59   28.21
    -4     2    -5  2.377E+02  1.116E+01  1436.3  1073.3    486.1 0.06403 100  57 -161.41
    -4     2    -5  2.182E+02  1.027E+01  1434.4  1431.4    108.1 0.06402 100  58   11.57
    -4     2    -5  2.367E+02  1.112E+01  1434.4  1431.4    828.1 0.06402 100  58   11.57
     4    -2     5  2.501E+02  1.172E+01  1016.5  1071.0    125.4 0.06405 100  66  -18.16
     4    -2     5  2.840E+02  1.334E+01  1014.5  1429.2    468.8 0.06406 100  61  168.00
     4    -2     5  2.694E+02  1.258E+01  1016.5  1071.0    845.4 0.06405 100  66  -18.16
    -2     4    -5  2.656E+02  1.228E+01  1454.2  1097.0    362.8 0.05562 100  57  152.29
    -2     4    -5  2.700E+02  1.246E+01  1452.6  1407.8    702.0 0.05561  98  62  -36.46
    -2     4     5  2.862E+02  1.341E+01  1028.9  1445.0    686.3 0.06962 100  61   13.00
    -2    -2    -5  2.515E+02  1.183E+01  1418.0  1448.8    219.3 0.07022 100  54   90.86
    -2    -2    -5  2.857E+02  1.338E+01  1418.0  1448.8    939.3 0.07022 100  56   90.86
    -2    -2     5  2.615E+02  1.217E+01   994.8  1402.8    204.1 0.05471 100  62  -81.11
    -2    -2     5  2.525E+02  1.183E+01   996.5  1097.2    583.6 0.05471 100  74   90.95
    -2    -2     5  2.661E+02  1.242E+01   994.8  1402.8    924.1 0.05471 100  59  -81.11
     4    -2    -5  2.683E+02  1.252E+01  1438.0  1427.2    436.7 0.06251 100  60 -155.18
     4    -2    -5  2.777E+02  1.292E+01  1439.8  1077.6    815.2 0.06251 100  63   32.13
     4    -2    -5  2.499E+02  1.168E+01  1439.8  1077.6     95.2 0.06251 100  61   32.13
    -4     2     6  9.717E+02  4.287E+01   968.3  1424.9     72.0 0.06270 100  60  -22.55
    -4     2     6  9.380E+02  4.146E+01   968.3  1424.9    792.0 0.06270 100  61  -22.55
    -4     2     6  9.604E+02  4.240E+01   970.3  1074.8    453.6 0.06269 100  67  148.72
     2     2    -6  9.642E+02  4.254E+01  1498.7  1104.4    945.8 0.05317 100  72   90.40
     2     2    -6  9.221E+02  4.063E+01  1498.7  1104.4    225.8 0.05317 100  72   90.40
     2     2    -6  9.736E+02  4.301E+01  1497.1  1401.0    558.4 0.05316 100  64 -101.76
     2    -4    -6  9.523E+02  4.212E+01  1462.4  1451.4    322.3 0.07114 100  67  161.17
     2    -4     6  1.040E+03  4.577E+01   955.6  1098.1      7.1 0.05437 100  61   25.44
     2    -4     6  9.658E+02  4.257E+01   955.6  1098.1    727.1 0.05437 100  60   25.44
     2    -4     6  9.713E+02  4.281E+01   954.0  1401.4    342.3 0.05437  99  56 -143.88
     4    -2     6  9.519E+02  4.210E+01   973.9  1069.7    130.6 0.06451 100  69  -24.36
     4    -2     6  9.526E+02  4.224E+01   971.9  1430.0    469.6 0.06452  99  61  164.00
     4    -2     6  8.729E+02  3.868E+01   973.9  1069.7    850.6 0.06451 100  70  -24.36
    -2     4    -6  8.815E+02  3.888E+01  1496.9  1101.1    368.2 0.05432  98  58  155.13
    -2     4    -6  8.639E+02  3.810E+01  1495.3  1404.2    701.3 0.05432  97  63  -36.69
    -2    -2    -6  8.651E+02  3.840E+01  1460.6  1453.5    938.4 0.07189 100  61   90.28
    -2    -2    -6  8.500E+02  3.769E+01  1460.6  1453.5    218.4 0.07189 100  60   90.28
    -2    -2     6  9.041E+02  3.990E+01   952.2  1398.2    199.4 0.05322 100  68  -78.83
    -2    -2     6  8.677E+02  3.835E+01   952.2  1398.2    919.4 0.05322 100  65  -78.83
    -2    -2     6  8.620E+02  3.814E+01   953.8  1101.4    584.8 0.05321 100  78   90.19
    -4     2     7  9.262E+01  5.030E+00   925.5  1424.9     66.3 0.06289 100  57  -19.48
    -4     2     7  8.961E+01  4.972E+00   927.5  1074.3    453.1 0.06288 100  58  149.09
    -4     2     7  8.609E+01  4.815E+00   925.5  1424.9    786.3 0.06289 100  54  -19.48
     2     2    -7  8.266E+01  4.663E+00  1541.5  1109.2    947.7 0.05161  99  64   91.50
     2     2    -7  8.501E+01  4.923E+00  1540.0  1396.6    552.7 0.05160 100  56 -104.56
     2     2    -7  9.051E+01  4.868E+00  1541.5  1109.2    227.7 0.05161  98  63   91.50
     2     2     7  8.444E+01  5.601E+00   945.3  1455.2    578.0 0.07362 100  52   89.95
     2    -4    -7  8.967E+01  4.998E+00  1505.3  1455.7    318.7 0.07268 100  65  156.49
     2    -4     7  1.028E+02  5.313E+00   912.8  1101.8     13.1 0.05306  99  59   22.17
     2    -4     7  9.219E+01  4.927E+00   911.2  1397.3    341.3 0.05307  98  55 -143.60
     2    -4     7  9.008E+01  4.812E+00   912.8  1101.8    733.1 0.05306 100  56   22.17
    -4     2    -7  8.251E+01  4.615E+00  1519.9  1434.0    829.1 0.06495 100  59   18.43
    -4     2    -7  9.842E+01  5.216E+00  1519.9  1434.0    109.1 0.06495 100  58   18.43
    -4     2    -7  8.855E+01  4.921E+00  1521.8  1071.6    496.9 0.06495 100  61 -149.57
     4    -2     7  9.844E+01  5.549E+00   931.1  1068.4    136.0 0.06500 100  60  -29.89
     4    -2     7  9.044E+01  5.375E+00   929.1  1430.9    470.0 0.06501  99  56  161.03
     4    -2     7  8.825E+01  5.090E+00   931.1  1068.4    856.0 0.06500 100  60  -29.89
    -2     4    -7  8.335E+01  4.474E+00  1538.2  1400.5    700.1 0.05298  98  60  -37.06
    -2     4    -7  9.233E+01  4.861E+00  1539.8  1105.3    374.3 0.05298 100  57  158.49
    -2     4     7  9.102E+01  5.336E+00   943.5  1452.8    679.5 0.07276 100  58   23.03
    -2    -2    -7  8.859E+01  5.204E+00  1503.5  1458.2    937.2 0.07356 100  59   89.57
    -2    -2    -7  9.261E+01  5.253E+00  1503.5  1458.2    217.2 0.07356 100  61   89.57
    -2    -2     7  8.130E+01  4.633E+00   911.0  1105.6    586.5 0.05168 100  67   89.18
    -2    -2     7  9.508E+01  5.106E+00   909.4  1393.4    193.9 0.05169 100  63  -76.12
    -2    -2     7  8.739E+01  4.789E+00   909.4  1393.4    913.9 0.05169 100  62  -76.12
     4    -2    -7  9.562E+01  5.286E+00  1523.5  1428.0    425.3 0.06281 100  58 -161.08
     4    -2    -7  9.022E+01  4.922E+00  1525.4  1077.6     94.1 0.06282 100  64   31.47
     4    -2    -7  8.649E+01  4.806E+00  1525.4  1077.6    814.1 0.06282 100  59   31.47
    -4     2     8  2.031E+02  9.806E+00   882.5  1424.9    780.1 0.06308 100  63  -16.14
    -4     2     8  2.136E+02  1.030E+01   884.5  1073.9    453.1 0.06307 100  62  149.33
    -4     2     8  2.006E+02  9.646E+00   882.5  1424.9     60.1 0.06308  99  63  -16.14
     2     2    -8  2.038E+02  9.728E+00  1584.6  1114.2    950.3 0.04996  98  65   92.91
     2     2    -8  1.938E+02  9.337E+00  1583.2  1392.1    546.1 0.04995 100  64 -107.81
     2     2    -8  1.869E+02  8.909E+00  1584.6  1114.2    230.3 0.04996  99  67   92.91
     2     2     8  1.991E+02  1.020E+01   904.6  1039.6    244.2 0.07529  88  58 -100.69
     2     2     8  1.967E+02  1.013E+01   904.6  1039.6    964.2 0.07529  87  58 -100.69
     2     2     8  2.192E+02  1.127E+01   902.3  1459.4    576.5 0.07531 100  63   90.74
     2    -4    -8  1.865E+02  9.129E+00  1548.3  1460.0    314.9 0.07423 100  68  152.35
     2    -4     8  1.992E+02  9.421E+00   869.7  1105.6     19.9 0.05170 100  61   18.44
     2    -4     8  2.089E+02  9.884E+00   869.7  1105.6    739.9 0.05170 100  62   18.44
     2    -4     8  1.937E+02  9.207E+00   868.1  1393.0    339.8 0.05171 100  57 -143.09
    -4     2    -8  2.052E+02  9.780E+00  1563.0  1435.3    829.0 0.06541 100  65   20.52
    -4     2    -8  1.955E+02  9.324E+00  1563.0  1435.3    109.0 0.06541 100  64   20.52
    -4     2    -8  2.272E+02  1.092E+01  1564.9  1070.8    502.9 0.06542 100  65 -144.45
     4    -2     8  2.244E+02  1.094E+01   888.1  1067.1    141.8 0.06551 100  70  -34.96
     4    -2     8  2.189E+02  1.090E+01   886.1  1431.7    470.0 0.06552  99  58  158.88
     4    -2     8  2.143E+02  1.054E+01   888.1  1067.1    861.8 0.06551 100  71  -34.96
    -2     4    -8  2.107E+02  9.849E+00  1581.4  1396.6    698.4 0.05158 100  63  -37.67
    -2     4    -8  2.058E+02  9.603E+00  1582.9  1109.7    381.3 0.05158 100  61  162.32
    -2     4     8  2.242E+02  1.103E+01   900.5  1456.6    675.8 0.07432 100  63   27.13
    -2    -2    -8  2.177E+02  1.064E+01  1546.5  1462.8    935.7 0.07522  99  71   88.74
    -2    -2    -8  1.992E+02  9.782E+00  1546.5  1462.8    215.7 0.07522  99  69   88.74
    -2    -2     8  1.921E+02  9.300E+00   867.9  1110.2    588.9 0.05008 100  75   87.87
    -2    -2     8  1.842E+02  8.829E+00   866.4  1388.4    907.5 0.05008 100  67  -72.97
    -2    -2     8  2.080E+02  9.859E+00   866.4  1388.4    187.5 0.05008 100  68  -72.97
     4    -2    -8  2.264E+02  1.083E+01  1566.6  1428.5    419.0 0.06298 100  65 -164.48
     4    -2    -8  2.141E+02  1.020E+01  1568.5  1077.7     94.2 0.06299 100  67   31.29
     4    -2    -8  2.118E+02  1.016E+01  1568.5  1077.7    814.2 0.06299 100  67   31.29
    -4     2     9  1.070E+02  5.708E+00   839.3  1424.9     53.5 0.06328 100  61  -12.59
    -4     2     9  1.134E+02  6.163E+00   841.2  1073.5    453.4 0.06326 100  56  149.40
    -4     2     9  1.099E+02  5.905E+00   839.3  1424.9    773.5 0.06328 100  58  -12.59
     2     2    -9  9.692E+01  5.258E+00  1628.0  1119.6    953.7 0.04820 100  62   94.68
     2     2    -9  9.765E+01  5.291E+00  1626.6  1387.1    538.5 0.04819 100  56 -111.57
     2     2    -9  9.486E+01  5.064E+00  1628.0  1119.6    233.7 0.04820 100  65   94.68
     2     2     9  9.654E+01  6.709E+00   859.0  1463.4    574.8 0.07698  95  53   91.66
     2     2     9  9.449E+01  6.005E+00   861.4  1035.1    967.7 0.07696  99  52 -102.38
     2     2     9  1.033E+02  6.203E+00   861.4  1035.1    247.7 0.07696 100  55 -102.38
     2    -4    -9  1.032E+02  5.686E+00  1591.6  1464.1    310.9 0.07577  96  67  148.57
     2    -4     9  1.043E+02  5.402E+00   824.9  1388.4    337.5 0.05026 100  53 -142.28
     2    -4     9  1.077E+02  5.586E+00   826.4  1109.7    747.5 0.05025 100  57   14.25
     2    -4     9  1.046E+02  5.379E+00   826.4  1109.7     27.5 0.05025  99  58   14.25
    -4     2    -9  1.080E+02  5.718E+00  1606.3  1436.5    828.5 0.06588 100  64   21.97
    -4     2    -9  1.195E+02  6.517E+00  1608.2  1070.1    509.1 0.06589 100  64 -139.62
    -4     2    -9  1.130E+02  5.857E+00  1606.3  1436.5    108.5 0.06588 100  64   21.97
     4    -2     9  1.246E+02  7.090E+00   842.8  1432.5    469.7 0.06601  99  53  157.38
     4    -2     9  1.335E+02  7.247E+00   844.9  1065.8    147.9 0.06600  98  63  -39.73
     4    -2     9  1.257E+02  7.025E+00   844.9  1065.8    867.9 0.06600  98  64  -39.73
    -2     4    -9  1.227E+02  6.056E+00  1626.2  1114.3    389.1 0.05010 100  62  166.61
    -2     4    -9  1.195E+02  5.984E+00  1624.8  1392.4    695.9 0.05009 100  60  -38.58
    -2     4     9  1.222E+02  6.778E+00   859.6  1038.2    345.2 0.07586 100  59 -163.44
    -2     4     9  1.276E+02  7.095E+00   857.2  1460.3    671.8 0.07587 100  63   30.86
    -2    -2    -9  1.135E+02  6.323E+00  1592.0  1039.2    608.7 0.07687  93  60  -77.07
    -2    -2     9  1.169E+02  5.982E+00   823.1  1383.2    900.2 0.04837  99  66  -69.32
    -2    -2     9  1.175E+02  6.014E+00   823.1  1383.2    180.2 0.04837  98  67  -69.32
    -2    -2     9  1.012E+02  5.500E+00   824.6  1115.0    592.0 0.04837 100  64   86.21
     4    -2    -9  1.232E+02  6.384E+00  1611.8  1077.8     94.7 0.06315 100  65   31.28
     4    -2    -9  1.292E+02  6.738E+00  1610.0  1428.8    412.3 0.06314 100  61 -168.09
     4    -2    -9  1.284E+02  6.662E+00  1611.8  1077.8    814.7 0.06315 100  64   31.28
    -4     2    10  2.627E+01  2.592E+00   795.8  1424.7    766.6 0.06344  99  29   -8.85
    -4     2    10  2.632E+01  2.484E+00   795.8  1424.7     46.6 0.06344  99  32   -8.85
    -4     2    10  2.578E+01  2.827E+00   797.7  1073.2    454.2 0.06342 100  26  149.26
     2     2   -10  2.364E+01  2.411E+00  1671.6  1125.5    957.9 0.04627 100  33   96.87
     2     2   -10  2.212E+01  2.604E+00  1670.3  1381.7    529.8 0.04627  98  27 -115.90
     2     2   -10  2.257E+01  2.283E+00  1671.6  1125.5    237.9 0.04627 100  31   96.87
     2     2    10  2.231E+01  3.287E+00   818.0  1030.8    251.5 0.07860  99  25 -104.17
     2     2    10  1.795E+01  3.160E+00   818.0  1030.8    971.5 0.07860 100  25 -104.17
     2    -4   -10  2.917E+01  2.719E+00  1637.4  1038.7    708.0 0.07728  97  37  -16.53
     2    -4    10  2.742E+01  2.304E+00   782.9  1114.1     36.1 0.04868 100  33    9.59
     2    -4    10  2.520E+01  2.294E+00   782.9  1114.1    756.1 0.04868 100  31    9.59
     2    -4    10  2.687E+01  2.316E+00   781.4  1383.5    334.6 0.04869 100  33 -141.12
    -4     2   -10  2.581E+01  3.091E+00  1651.8  1069.5    515.6 0.06633 100  34 -134.97
    -4     2   -10  2.529E+01  2.500E+00  1649.9  1437.5    107.6 0.06632 100  34   22.88
    -4     2   -10  2.413E+01  2.559E+00  1649.9  1437.5    827.6 0.06632 100  33   22.88
     4    -2    10  1.693E+01  3.326E+00   801.4  1064.7    874.3 0.06648  93  25  -44.32
     4    -2    10  2.563E+01  3.330E+00   799.3  1433.2    468.9 0.06649  99  28  156.41
     4    -2    10  2.420E+01  3.255E+00   801.4  1064.7    154.3 0.06648  93  34  -44.32
    -2     4   -10  2.328E+01  2.079E+00  1668.4  1387.8    692.8 0.04846  99  33  -39.86
    -2     4   -10  2.852E+01  2.214E+00  1669.8  1119.4    398.0 0.04847 100  36  171.38
    -2     4    10  2.083E+01  3.201E+00   813.7  1463.9    667.7 0.07740  96  22   34.35
    -2     4    10  2.531E+01  2.869E+00   816.1  1034.1    346.9 0.07739 100  32 -162.86
    -2    -2   -10  2.767E+01  3.131E+00  1635.6  1035.3    612.5 0.07850 100  33  -75.23
    -2    -2    10  2.500E+01  2.356E+00   779.6  1377.4    171.7 0.04651 100  37  -65.12
    -2    -2    10  2.015E+01  2.554E+00   781.0  1120.2    595.9 0.04650 100  27   84.15
    -2    -2    10  2.291E+01  2.358E+00   779.6  1377.4    891.7 0.04651 100  34  -65.12
     4    -2   -10  2.556E+01  2.586E+00  1655.4  1078.1    815.6 0.06326 100  30   31.49
     4    -2   -10  2.645E+01  2.669E+00  1653.6  1429.0    405.2 0.06325 100  30 -171.90
     4    -2   -10  2.565E+01  2.504E+00  1655.4  1078.1     95.6 0.06326 100  33   31.49
    -4     2    11  8.790E+00  2.149E+00   751.9  1424.3     39.3 0.06353  94  13   -4.93
    -4     2    11  1.079E+01  2.498E+00   753.9  1073.1    455.4 0.06352  99  14  148.90
    -4     2    11  7.617E+00  2.182E+00   751.9  1424.3    759.3 0.06353  96  11   -4.93
     2     2   -11  9.999E+00  2.246E+00  1714.3  1375.6    519.8 0.04410  97  11 -120.87
     2     2   -11  7.861E+00  1.860E+00  1715.5  1132.1    243.1 0.04410  97  15   99.54
     2     2   -11  6.243E+00  1.839E+00  1715.5  1132.1    963.1 0.04410  96  14   99.54
     2     2    11  1.627E+01  3.127E+00   774.2  1026.6    975.4 0.08021 100  17 -106.07
     2     2    11  1.023E+01  2.959E+00   774.2  1026.6    255.4 0.08021 100  15 -106.07
     2    -4   -11  1.279E+01  2.255E+00  1681.2  1035.4    710.0 0.07874  98  16  -16.67
     2    -4    11  1.099E+01  1.782E+00   739.0  1119.1     45.8 0.04693 100  15    4.42
     2    -4    11  6.980E+00  1.794E+00   739.0  1119.1    765.8 0.04693 100  14    4.42
     2    -4    11  9.757E+00  1.697E+00   737.6  1378.1    330.9 0.04694  99  16 -139.55
    -4     2   -11  8.953E+00  2.081E+00  1693.8  1438.4    106.2 0.06670 100  15   23.33
    -4     2   -11  9.160E+00  2.189E+00  1693.8  1438.4    826.2 0.06670 100  12   23.33
    -4     2   -11  1.117E+01  2.615E+00  1695.7  1069.1    522.5 0.06671 100  15 -130.43
     4    -2    11  1.091E+01  2.943E+00   757.6  1063.7    161.1 0.06690  89  14  -48.80
     4    -2    11  5.370E+00  3.243E+00   757.6  1063.7    881.1 0.06690  89  11  -48.80
     4    -2    11  1.006E+01  3.174E+00   755.5  1433.7    467.7 0.06691  98   9  155.90
    -2     4   -11  9.649E+00  1.588E+00  1713.7  1125.0    407.9 0.04664 100  18  176.69
    -2     4   -11  9.104E+00  1.608E+00  1712.4  1382.6    688.8 0.04663  99  17  -41.56
    -2     4    11  8.894E+00  2.588E+00   772.4  1030.3    348.9 0.07888 100  14 -162.67
    -2    -2   -11  7.820E+00  2.440E+00  1679.5  1031.7    616.5 0.08007 100  13  -73.29
    -2    -2    11  8.010E+00  2.145E+00   735.8  1371.1    882.1 0.04442 100  13  -60.29
    -2    -2    11  6.628E+00  2.329E+00   737.2  1126.1    600.8 0.04441  97   9   81.63
    -2    -2    11  8.417E+00  1.969E+00   735.8  1371.1    162.1 0.04442 100  15  -60.29
     4    -2   -11  1.083E+01  2.040E+00  1699.3  1078.6     97.0 0.06332  98  15   31.91
     4    -2   -11  1.096E+01  2.190E+00  1697.5  1428.9    397.8 0.06330  99  15 -175.89
     4    -2   -11  1.241E+01  2.152E+00  1699.3  1078.6    817.0 0.06332  97  16   31.91
    -4     2    12  2.964E+01  2.885E+00   707.8  1423.6    751.7 0.06355 100  30   -0.84
    -4     2    12  3.379E+01  3.537E+00   709.8  1073.3    457.1 0.06353  95  27  148.31
    -4     2    12  3.199E+01  2.858E+00   707.8  1423.6     31.7 0.06355 100  33   -0.84
     2     2   -12  2.524E+01  2.447E+00  1759.8  1139.6    969.4 0.04160 100  32  102.80
     2     2   -12  3.276E+01  2.929E+00  1758.6  1368.6    508.4 0.04159 100  30 -126.60
     2     2   -12  3.034E+01  2.653E+00  1759.8  1139.6    249.4 0.04160  98  34  102.80
     2     2    12  2.749E+01  3.836E+00   730.2  1022.6    979.5 0.08175 100  28 -108.07
     2     2    12  3.910E+01  4.391E+00   730.2  1022.6    259.5 0.08175 100  32 -108.07
     2    -4   -12  2.870E+01  2.834E+00  1725.5  1032.3    712.4 0.08013 100  36  -16.48
     2    -4    12  3.281E+01  2.639E+00   694.8  1124.7    776.6 0.04493 100  34   -1.34
     2    -4    12  3.601E+01  2.705E+00   694.8  1124.7     56.6 0.04493 100  35   -1.34
     2    -4    12  3.206E+01  2.466E+00   693.4  1372.0    326.4 0.04494  99  36 -137.50
    -4     2   -12  3.877E+01  3.210E+00  1738.1  1439.0    104.5 0.06699 100  41   23.39
    -4     2   -12  3.762E+01  3.470E+00  1740.0  1069.0    529.6 0.06701  98  35 -125.93
    -4     2   -12  3.520E+01  3.183E+00  1738.1  1439.0    824.5 0.06699 100  37   23.39
     4    -2    12  3.207E+01  3.832E+00   713.4  1063.0    168.1 0.06725  82  36  -53.23
     4    -2    12  3.306E+01  4.197E+00   711.4  1434.0    466.1 0.06727 100  25  155.77
     4    -2    12  2.751E+01  4.097E+00   713.4  1063.0    888.1 0.06725  83  29  -53.23
    -2     4   -12  3.607E+01  2.590E+00  1758.0  1131.4    419.1 0.04454  98  39 -177.41
    -2     4   -12  3.649E+01  2.608E+00  1756.8  1376.7    683.9 0.04453 100  38  -43.75
    -2     4    12  2.925E+01  3.349E+00   728.3  1026.6    351.1 0.08032 100  29 -162.83
    -2    -2   -12  3.509E+01  3.532E+00  1723.7  1028.3    620.7 0.08157 100  39  -71.25
    -2    -2    12  3.171E+01  3.007E+00   692.9  1132.8    606.8 0.04203  97  30   78.55
    -2    -2    12  3.460E+01  3.046E+00   691.6  1364.0    871.0 0.04203 100  31  -54.74
    -2    -2    12  4.080E+01  3.143E+00   691.6  1364.0    151.0 0.04203 100  36  -54.74
     4    -2   -12  3.479E+01  3.086E+00  1743.6  1079.4    818.8 0.06328  95  34   32.57
     4    -2   -12  3.964E+01  3.177E+00  1743.6  1079.4     98.8 0.06328  97  38   32.57
     4    -2   -12  3.911E+01  3.235E+00  1741.8  1428.6    390.0 0.06326  98  37  179.96
    -4     2    13  1.064E+01  2.206E+00   663.3  1422.6     23.6 0.06345 100  14    3.42
    -4     2    13  1.037E+01  3.071E+00   665.3  1073.8    459.2 0.06344  94  10  147.49
    -4     2    13  1.132E+01  2.312E+00   663.3  1422.6    743.6 0.06345  98  16    3.42
     2     2   -13  9.224E+00  1.966E+00  1804.4  1148.3    977.2 0.03863 100  15  106.78
     2     2   -13  1.434E+01  2.130E+00  1803.3  1360.3    495.1 0.03862  99  13 -133.23
     2     2   -13  8.028E+00  1.934E+00  1804.4  1148.3    257.2 0.03863 100  14  106.78
     2     2    13  1.502E+01  3.656E+00   685.7  1018.9    983.7 0.08323 100  15 -110.17
     2     2    13  1.018E+01  3.308E+00   685.7  1018.9    263.7 0.08323 100  10 -110.17
     2    -4   -13  1.124E+01  2.375E+00  1770.1  1029.5    715.0 0.08144 100  14  -15.99
     2    -4    13  1.203E+01  1.925E+00   650.2  1131.3     68.8 0.04260 100  17   -7.75
     2    -4    13  1.063E+01  2.019E+00   650.2  1131.3    788.8 0.04260 100  12   -7.75
     2    -4    13  1.028E+01  1.745E+00   648.9  1365.0    320.7 0.04260  97  15 -134.90
    -4     2   -13  1.320E+01  2.320E+00  1782.7  1439.2    102.4 0.06717 100  15   23.10
    -4     2   -13  1.114E+01  2.402E+00  1782.7  1439.2    822.4 0.06717 100  14   23.10
    -4     2   -13  1.261E+01  2.898E+00  1784.6  1069.3    537.1 0.06719 100  15 -121.43
     4    -2    13  1.123E+01  3.618E+00   669.0  1062.6    895.4 0.06750  81  13  -57.67
     4    -2    13  6.258E+00  3.367E+00   669.0  1062.6    175.4 0.06750  79   7  -57.67
     4    -2    13  8.733E+00  3.518E+00   666.9  1433.9    464.1 0.06752 100   7  156.00
    -2     4   -13  1.474E+01  1.855E+00  1802.7  1138.8    431.6 0.04206 100  19 -170.81
    -2     4   -13  1.152E+01  1.830E+00  1801.5  1369.8    677.9 0.04206 100  15  -46.53
    -2     4    13  1.493E+01  2.877E+00   683.9  1023.2    353.6 0.08168 100  16 -163.27
    -2    -2   -13  1.275E+01  2.910E+00  1768.3  1025.2    625.1 0.08301 100  16  -69.11
    -2    -2    13  1.265E+01  2.190E+00   647.1  1355.6    138.2 0.03922  99  14  -48.33
    -2    -2    13  1.363E+01  2.587E+00   648.4  1140.6    614.2 0.03921 100  13   74.77
    -2    -2    13  1.364E+01  2.244E+00   647.1  1355.6    858.2 0.03922  99  12  -48.33
     4    -2   -13  1.237E+01  2.223E+00  1788.2  1080.6    101.0 0.06310 100  15   33.47
     4    -2   -13  1.001E+01  2.281E+00  1786.4  1427.8    381.8 0.06308  96  14  175.62
     4    -2   -13  9.305E+00  2.267E+00  1788.2  1080.6    821.0 0.06310 100  14   33.47
    -4     2    14  9.220E+01  5.382E+00   618.4  1421.1    735.2 0.06319 100  55    7.85
    -4     2    14  1.078E+02  6.572E+00   620.4  1074.9    461.7 0.06317 100  46  146.42
    -4     2    14  9.471E+01  5.362E+00   618.4  1421.1     15.2 0.06319  99  56    7.85
     2     2   -14  9.245E+01  4.894E+00  1848.5  1350.3    479.6 0.03499  99  51 -141.01
     2     2   -14  9.986E+01  5.305E+00  1849.5  1158.8    267.0 0.03499 100  59  111.74
     2     2   -14  1.021E+02  5.500E+00  1849.5  1158.8    987.0 0.03499 100  57  111.74
     2     2    14  1.010E+02  7.043E+00   640.9  1015.5    268.2 0.08461  96  53 -112.36
     2     2    14  1.064E+02  7.619E+00   640.9  1015.5    988.2 0.08461  96  50 -112.36
     2    -4   -14  9.401E+01  5.562E+00  1815.0  1027.1    717.9 0.08266 100  59  -15.24
     2    -4    14  9.455E+01  5.090E+00   605.2  1139.1    802.7 0.03979 100  53  -14.97
     2    -4    14  9.161E+01  4.875E+00   604.0  1356.7    313.7 0.03980 100  54 -131.63
     2    -4    14  1.010E+02  5.274E+00   605.2  1139.1     82.7 0.03979  96  53  -14.97
    -4     2   -14  1.016E+02  5.682E+00  1827.8  1438.9     99.9 0.06720 100  58   22.49
    -4     2   -14  9.774E+01  5.650E+00  1827.8  1438.9    819.9 0.06720 100  56   22.49
    -4     2   -14  9.492E+01  6.032E+00  1829.6  1070.0    544.8 0.06722 100  59 -116.90
     4    -2    14  7.237E+01 -6.254E+00   624.1  1062.6    903.0 0.06762  81  49  -62.14
     4    -2    14  8.265E+01  6.326E+00   624.1  1062.6    183.0 0.06762  81  48  -62.14
     4    -2    14  9.520E+01  6.720E+00   622.0  1433.4    461.7 0.06764 100  40  156.55
    -2     4   -14  9.996E+01  5.081E+00  1847.7  1147.6    445.9 0.03908 100  57 -163.38
    -2     4   -14  1.024E+02  5.280E+00  1846.6  1361.5    670.5 0.03907 100  60  -50.03
    -2     4    14  9.946E+01  6.301E+00   639.1  1020.1    356.4 0.08295 100  49 -163.97
    -2    -2   -14  1.147E+02  7.075E+00  1813.3  1022.4    629.6 0.08433  95  61  -66.87
    -2    -2    14  9.392E+01  5.082E+00   602.2  1345.7    843.2 0.03580 100  49  -40.84
    -2    -2    14  9.281E+01  4.931E+00   602.2  1345.7    123.2 0.03580 100  49  -40.84
    -2    -2    14  1.011E+02  5.747E+00   603.3  1150.0    623.4 0.03579  98  50   70.10
     4    -2   -14  1.014E+02  5.629E+00  1831.5  1426.6    373.2 0.06274 100  58  171.11
     4    -2   -14  9.818E+01  5.584E+00  1833.2  1082.4    823.7 0.06275 100  57   34.62
     4    -2   -14  1.026E+02  5.619E+00  1833.2  1082.4    103.7 0.06275 100  59   34.62
    -4     2    15  8.720E+01  5.100E+00   573.1  1419.0      6.4 0.06273  99  50   12.47
    -4     2    15  7.563E+01  4.815E+00   573.1  1419.0    726.4 0.06273  99  47   12.47
    -4     2    15  8.950E+01  6.120E+00   575.0  1076.5    464.8 0.06271 100  39  145.09
     2     2   -15  7.737E+01  4.219E+00  1895.0  1172.1    279.5 0.03034 100  50  118.09
     2     2   -15  8.433E+01  4.487E+00  1894.1  1337.5    460.9 0.03034 100  45 -150.38
     2     2    15  6.676E+01  6.171E+00   595.7  1012.5    992.9 0.08589  99  39 -114.66
     2     2    15  7.995E+01  6.191E+00   595.7  1012.5    272.9 0.08589  99  47 -114.66
     2    -4   -15  8.041E+01  5.182E+00  1860.5  1025.1      1.0 0.08374  78  53  -14.27
     2    -4   -15  7.794E+01  4.973E+00  1860.5  1025.1    721.0 0.08374  99  51  -14.27
     2    -4    15  7.979E+01  4.417E+00   558.7  1346.5    305.1 0.03632  98  48 -127.47
     2    -4    15  7.924E+01  4.493E+00   559.8  1148.7    818.5 0.03632  98  44  -23.18
     2    -4    15  8.184E+01  4.508E+00   559.8  1148.7     98.5 0.03632 100  47  -23.18
    -4     2   -15  8.644E+01  5.168E+00  1873.3  1438.1     96.9 0.06705  99  54   21.56
    -4     2   -15  8.508E+01  5.244E+00  1873.3  1438.1    816.9 0.06705  99  52   21.56
    -4     2   -15  8.575E+01  6.247E+00  1875.1  1071.3    552.9 0.06707 100  51 -112.29
     4    -2    15  7.023E+01  6.418E+00   578.7  1063.2    190.9 0.06756  85  42  -66.67
     4    -2    15  7.736E+01  6.469E+00   576.6  1432.3    458.9 0.06758 100  32  157.40
     4    -2    15  5.581E+01  5.850E+00   578.7  1063.2    910.9 0.06756  87  38  -66.67
    -2     4   -15  8.067E+01  4.360E+00  1893.2  1158.4    462.4 0.03534 100  50 -154.86
    -2     4   -15  8.183E+01  4.445E+00  1892.2  1351.2    661.2 0.03533  98  51  -54.49
    -2     4    15  7.639E+01  5.566E+00   593.8  1017.5    359.5 0.08410 100  43 -164.90
    -2    -2   -15  8.564E+01  6.651E+00  1856.3  1489.2    197.6 0.08550  86  55   79.49
    -2    -2   -15  7.952E+01  6.715E+00  1856.3  1489.2    917.6 0.08550  87  50   79.49
    -2    -2   -15  8.551E+01  5.900E+00  1858.7  1020.1    634.4 0.08554 100  50  -64.53
    -2    -2    15  8.451E+01  4.523E+00   556.9  1333.3    105.4 0.03148 100  47  -31.89
    -2    -2    15  8.296E+01  4.604E+00   556.9  1333.3    825.4 0.03148 100  44  -31.89
     4    -2   -15  8.317E+01  4.944E+00  1878.7  1084.8    106.9 0.06218 100  51   36.03
     4    -2   -15  8.782E+01  5.114E+00  1877.0  1424.7    364.3 0.06216 100  51  166.41
     4    -2   -15  8.007E+01  4.983E+00  1878.7  1084.8    826.9 0.06218 100  48   36.03
    -4     2    16  3.638E+01  4.243E+00   529.2  1078.9    468.3 0.06198 100  19  143.49
    -4     2    16  2.868E+01  3.142E+00   527.3  1416.1    717.2 0.06200  99  24   17.28
     2     2   -16  2.514E+01  2.070E+00  1940.9  1190.1    296.7 0.02394 100  25  126.79
     2     2   -16  2.702E+01  2.049E+00  1940.3  1320.0    437.2 0.02393  97  24 -162.32
     2     2    16  2.699E+01  4.600E+00   550.0  1010.0    997.7 0.08701  96  23 -117.05
     2     2    16  2.173E+01  4.065E+00   550.0  1010.0    277.7 0.08701 100  18 -117.05
     2    -4   -16  2.406E+01  2.988E+00  1906.4  1023.6    724.4 0.08467 100  22  -13.08
     2    -4   -16  2.392E+01  2.825E+00  1906.4  1023.6      4.4 0.08467 100  25  -13.08
     2    -4    16  2.340E+01  2.113E+00   512.9  1333.8    294.0 0.03184 100  24 -122.08
    -4     2   -16  2.970E+01  3.224E+00  1919.2  1436.6     93.5 0.06665 100  27   20.33
    -4     2   -16  2.242E+01  3.133E+00  1919.2  1436.6    813.5 0.06665  99  22   20.33
    -4     2   -16  2.814E+01  4.669E+00  1921.1  1073.3    561.3 0.06667 100  18 -107.60
     4    -2    16  1.560E+01  4.934E+00   532.9  1064.4    199.1 0.06726  95  15  -71.29
     4    -2    16  2.174E+01  4.656E+00   530.9  1430.6    455.6 0.06729  99  13  158.55
     4    -2    16  1.622E+01  5.045E+00   532.9  1064.4    919.1 0.06726  95  14  -71.29
    -2     4   -16  3.125E+01  2.499E+00  1939.2  1172.3    481.9 0.03046 100  24 -144.84
    -2     4   -16  2.533E+01  2.188E+00  1938.3  1337.8    649.3 0.03045  96  27  -60.32
    -2     4    16  2.843E+01  3.737E+00   548.1  1015.3    362.8 0.08510  99  21 -166.04
    -2    -2   -16  2.818E+01  5.022E+00  1902.2  1491.5    914.1 0.08656  96  21   77.69
    -2    -2   -16  2.593E+01  3.828E+00  1904.6  1018.3    639.3 0.08659 100  27  -62.09
    -2    -2   -16  2.437E+01  4.821E+00  1902.2  1491.5    194.1 0.08656  95  21   77.69
    -2    -2    16  2.337E+01  2.114E+00   511.1  1317.0    803.2 0.02568 100  19  -20.71
    -2    -2    16  2.549E+01  2.109E+00   511.1  1317.0     83.2 0.02568 100  21  -20.71
     4    -2   -16  2.773E+01  2.792E+00  1923.0  1422.0    354.9 0.06131  99  25  161.51
     4    -2   -16  2.397E+01  2.895E+00  1924.7  1088.0    110.6 0.06133 100  20   37.72
     4    -2   -16  2.574E+01  3.170E+00  1924.7  1088.0    830.6 0.06133  98  20   37.72
    -4     2    17  1.973E+01  2.777E+00   481.0  1412.3    707.6 0.06095 100  19   22.31
    -4     2    17  1.600E+01  3.882E+00   482.9  1082.1    472.4 0.06092 100  13  141.60
     2     2    17  1.377E+01  3.913E+00   503.7  1008.1    282.7 0.08798 100  15 -119.55
     2    -4   -17  2.237E+01  4.630E+00  1950.5  1487.6    991.8 0.08537  79  20  122.52
     2    -4   -17  2.727E+01  3.290E+00  1952.8  1022.7    728.1 0.08540  98  22  -11.70
     2    -4   -17  2.573E+01  3.011E+00  1952.8  1022.7      8.1 0.08540  97  25  -11.70
     2    -4   -17  2.851E+01  4.237E+00  1950.5  1487.6    271.8 0.08537  79  23  122.52
     2    -4    17  1.828E+01  1.923E+00   466.6  1316.5    279.0 0.02569 100  20 -114.69
    -4     2   -17  2.184E+01  3.531E+00  1965.7  1434.3    809.6 0.06595  89  18   18.80
    -4     2   -17  1.834E+01  3.328E+00  1965.7  1434.3     89.6 0.06595  89  19   18.80
     4    -2    17  1.109E+01  4.717E+00   484.6  1428.1    451.9 0.06673  85   9  160.00
    -2     4   -17  2.584E+01  2.366E+00  1985.0  1319.1    632.6 0.02357 100  23  -68.56
    -2     4   -17  2.260E+01  2.482E+00  1985.6  1191.5    506.4 0.02358 100  19 -132.29
    -2     4    17  1.705E+01  3.556E+00   501.9  1013.7    366.3 0.08594  96  15 -167.37
    -2    -2   -17  1.733E+01  3.495E+00  1951.0  1017.0    644.4 0.08747 100  14  -59.55
    -2    -2   -17  1.300E+01  4.716E+00  1948.6  1493.2    910.2 0.08743  97  14   75.76
    -2    -2   -17  1.600E+01  4.872E+00  1948.6  1493.2    190.2 0.08743  96  16   75.76
    -4     2    18  5.488E+00  3.711E+00   436.0  1086.6    477.1 0.05945  96   6  139.38
    -4     2    18  3.483E+00  2.498E+00   434.1  1407.4    697.4 0.05947 100   7   27.59
     2     2    18 -1.844E+00  3.645E+00   457.0  1006.7    288.0 0.08873  98  -6 -122.15
     2     2    18  4.774E+00  6.704E+00   454.2  1487.5    548.0 0.08878  77   6  105.34
     2    -4   -18  8.781E-01  2.558E+00  1999.8  1022.5     12.0 0.08592  97   5  -10.11
     2    -4   -18 -1.273E+00  4.197E+00  1997.5  1488.3    986.1 0.08588  84  -5  119.25
     2    -4   -18  2.129E+00  2.681E+00  1999.8  1022.5    732.0 0.08592  98   5  -10.11
     2    -4   -18  3.632E+00  3.681E+00  1997.5  1488.3    266.1 0.08588  85   7  119.25
    -4     2   -18  2.829E+00  2.965E+00  2012.8  1430.9    805.2 0.06488  99   5   16.96
    -4     2   -18  3.761E+00  3.731E+00  2014.6  1080.0    579.2 0.06490  99   5  -97.80
    -4     2   -18  1.452E+00  2.631E+00  2012.8  1430.9     85.2 0.06488  99   8   16.96
     4    -2    18 -2.733E-01  4.404E+00   439.8  1069.4    216.7 0.06579 100  -5  -80.90
     4    -2    18  1.904E+00  4.163E+00   437.7  1424.6    447.7 0.06582  98   6  161.74
     4    -2    18 -6.203E-01  4.856E+00   439.8  1069.4    936.7 0.06579 100  -6  -80.90
    -2     4    18  1.417E+00  3.267E+00   455.1  1012.7    370.2 0.08655  97   4 -168.90
    -2    -2   -18  2.728E+00  4.282E+00  1995.6  1494.3    906.2 0.08808 100   7   73.70
    -2    -2   -18 -1.936E+00  4.361E+00  1995.6  1494.3    186.2 0.08808  99  -6   73.70
    -2    -2   -18  3.844E+00  3.216E+00  1998.0  1016.4    649.8 0.08812 100   7  -56.89
     4    -2   -18  1.130E+00  2.428E+00  2016.6  1413.3    334.6 0.05843 100   7  150.97
     4    -2   -18  4.728E+00  2.541E+00  2018.2  1097.6    119.9 0.05845 100   7   42.06
     4    -2   -18  2.455E+00  2.859E+00  2018.2  1097.6    839.9 0.05845 100   6   42.06
    -4     2    19  6.795E+00  2.867E+00   386.7  1401.0    686.6 0.05748 100   7   33.16
    -4     2    19  5.171E+00  3.258E+00   388.5  1092.4    482.5 0.05746 100   7  136.79
     2     2    19  3.427E+00  3.847E+00   409.6  1006.1    293.4 0.08926  99   6 -124.87
     2     2    19 -3.183E+00  5.111E+00   406.8  1487.6    543.8 0.08931  78  -6  107.48
     2    -4   -19  8.573E+00  3.125E+00  2047.4  1023.1     16.3 0.08616  99   8   -8.34
     2    -4   -19  6.977E-01  3.572E+00  2045.1  1488.2    260.1 0.08612  84   5  115.91
     2    -4   -19  5.239E+00  3.559E+00  2045.1  1488.2    980.1 0.08612  83  10  115.91
     2    -4   -19  5.165E+00  3.064E+00  2047.4  1023.1    736.3 0.08616  99   7   -8.34
    -4     2   -19  4.037E+00  2.900E+00  2060.5  1426.2     80.2 0.06333 100   7   14.77
    -4     2   -19  3.468E+00  3.144E+00  2060.5  1426.2    800.2 0.06333 100   8   14.77
    -4     2   -19  1.640E+00  2.828E+00  2062.2  1085.2    588.8 0.06335 100   7  -92.63
     4    -2    19  5.763E+00  3.416E+00   392.3  1073.5    226.1 0.06446  97   7  -85.96
     4    -2    19  3.544E+00  3.350E+00   392.3  1073.5    946.1 0.06446  98   5  -85.96
     4    -2    19  7.000E+00  4.036E+00   390.3  1420.0    443.0 0.06448 100   7  163.82
    -2     4    19  7.949E+00  3.562E+00   407.7  1012.5    374.3 0.08692  99   8 -170.62
    -2    -2   -19  9.657E-01  3.319E+00  2045.6  1016.6    655.3 0.08852 100   8  -54.12
    -2    -2   -19  2.537E+00  3.718E+00  2043.2  1494.6    901.8 0.08848 100   5   71.51
    -2    -2   -19  6.145E+00  3.552E+00  2043.2  1494.6    181.8 0.08848 100   7   71.51
     4    -2   -19  6.739E+00  3.025E+00  2065.8  1104.6    845.6 0.05620 100   7   44.80
     4    -2   -19  8.091E+00  2.885E+00  2065.8  1104.6    125.6 0.05620 100  10   44.80
     4    -2   -19  7.403E+00  2.665E+00  2064.3  1406.8    323.5 0.05618  98   7  145.25
    -4     2    20  8.112E+00  3.363E+00   338.7  1392.8    675.1 0.05477 100   8   39.10
    -4     2    20  4.932E+00  3.427E+00   340.4  1100.1    488.8 0.05475 100   6  133.76
     2     2    20  9.921E-02  3.977E+00   361.6  1006.4    299.1 0.08948 100   8 -127.70
     2    -4   -20  1.291E+01  4.003E+00  2095.6  1024.7    740.8 0.08608  98  11   -6.36
     2    -4   -20  8.561E+00  3.703E+00  2095.6  1024.7     20.8 0.08608 100   9   -6.36
    -4     2   -20 -6.105E-01  3.176E+00  2108.8  1419.9    794.6 0.06119 100  -6   12.21
    -4     2   -20  3.234E+00  2.988E+00  2110.4  1092.0    599.0 0.06122  97   4  -87.20
    -4     2   -20  1.176E+01  3.264E+00  2108.8  1419.9     74.6 0.06119 100  10   12.21
     4    -2    20  7.597E+00  3.301E+00   344.2  1079.1    956.0 0.06256 100   6  -91.25
     4    -2    20  5.199E+00  3.099E+00   344.2  1079.1    236.0 0.06256 100   7  -91.25
     4    -2    20  9.545E+00  4.449E+00   342.3  1413.8    437.6 0.06259 100   8  166.25
    -2     4    20  1.024E+01  3.768E+00   359.7  1013.2    378.7 0.08698  98   8 -172.53
    -2    -2   -20  1.019E+01  3.927E+00  2093.8  1017.8    661.1 0.08861  99   9  -51.23
    -2    -2   -20  3.989E+00  3.396E+00  2091.4  1494.0    177.2 0.08856  99   8   69.18
    -2    -2   -20  1.385E+00  3.280E+00  2091.4  1494.0    897.2 0.08856 100   4   69.18
     4    -2   -20  7.800E+00  2.933E+00  2112.7  1398.3    311.6 0.05318 100   8  139.12
     4    -2   -20  7.291E+00  2.956E+00  2114.1  1113.7    852.2 0.05319 100   8   48.01
     4    -2   -20  6.215E+00  2.879E+00  2114.1  1113.7    132.2 0.05319 100   7   48.01
    -4     2    21  2.912E+00  3.187E+00   290.0  1382.2    662.6 0.05116  98   6   45.52
    -4     2    21 -4.095E-01  3.335E+00   291.6  1110.2    496.1 0.05115  99  -5  130.18
     2     2    21  3.082E+00  3.972E+00   313.0  1007.6    305.0 0.08937 100   4 -130.68
     2    -4   -21  6.738E+00  3.980E+00  2144.5  1027.3     25.7 0.08560 100   9   -4.18
     2    -4   -21 -2.681E+00  3.834E+00  2144.5  1027.3    745.7 0.08560 100  -6   -4.18
    -4     2   -21  4.964E-01  3.010E+00  2157.9  1411.6     68.1 0.05829  99   7    9.19
    -4     2   -21  5.911E+00  3.079E+00  2159.4  1100.9    609.9 0.05832 100   8  -81.45
    -4     2   -21  3.915E+00  3.315E+00  2157.9  1411.6    788.1 0.05829  97   5    9.19
     4    -2    21  5.873E+00  3.167E+00   295.4  1086.6    966.5 0.05998  99   8  -96.84
     4    -2    21  5.867E+00  4.177E+00   293.6  1405.8    431.4 0.06001  99   6  169.09
     4    -2    21  1.119E+00  2.961E+00   295.4  1086.6    246.5 0.05998 100   6  -96.84
    -2     4    21  1.316E+01  4.105E+00   311.1  1014.9    383.4 0.08667 100  11 -174.64
    -2    -2   -21  6.864E-01  3.381E+00  2140.3  1492.4    892.3 0.08828  98   5   66.68
    -2    -2   -21  2.020E+00  3.952E+00  2142.6  1019.9    667.2 0.08833  99   6  -48.19
    -2    -2   -21 -3.092E+00  3.556E+00  2140.3  1492.4    172.3 0.08828  99  -5   66.68
     4    -2   -21  9.292E-01  3.047E+00  2163.0  1125.4    860.0 0.04916 100   6   51.84
     4    -2   -21 -5.301E-01  2.840E+00  2161.7  1387.1    298.7 0.04914  99  -6  132.46
     4    -2   -21 -1.379E-01  2.968E+00  2163.0  1125.4    140.0 0.04916 100  -5   51.84
    -4     2    22  9.667E+00  3.598E+00   242.0  1123.7    504.8 0.04625 100   5  125.85
    -4     2    22 -7.493E+00  3.112E+00   240.6  1368.2    648.8 0.04626 100  -6   52.62
     2     2    22  9.779E-01  4.125E+00   263.6  1010.0    311.3 0.08883  98   3 -133.80
     2    -4   -22  4.390E+00  4.183E+00  2194.1  1031.3    750.9 0.08465 100   9   -1.78
     2    -4   -22  7.743E+00  3.950E+00  2194.1  1031.3     30.9 0.08465  98   6   -1.78
    -4     2   -22 -2.157E+00  3.052E+00  2209.0  1112.4    621.7 0.05440 100  -6  -75.25
    -4     2   -22  1.829E-01  3.385E+00  2207.6  1400.6    780.6 0.05438 100   6    5.63
    -4     2   -22  5.854E-01  3.237E+00  2207.6  1400.6     60.6 0.05438 100   6    5.63
     4    -2    22  2.256E+00  3.272E+00   245.9  1096.5    257.9 0.05649 100   6 -102.82
     4    -2    22 -4.906E+00  4.246E+00   244.2  1395.4    424.4 0.05651  94  -7  172.44
     4    -2    22  4.219E+00  3.304E+00   245.9  1096.5    977.9 0.05649 100   7 -102.82
    -2     4    22  4.751E+00  4.135E+00   261.7  1017.8    388.5 0.08593 100   6 -176.96
    -2    -2   -22 -3.410E+00  4.061E+00  2190.0  1489.5    887.0 0.08755  83  -5   64.02
    -2    -2   -22  2.911E+00  4.133E+00  2192.2  1023.4    673.6 0.08760  99   7  -44.99
    -2    -2   -22 -7.834E+00  4.301E+00  2190.0  1489.5    167.0 0.08755  81  -6   64.02
     4    -2   -22 -2.562E+00  2.995E+00  2212.7  1141.0    149.5 0.04364 100  -5   56.54
     4    -2   -22  5.123E+00  2.911E+00  2211.6  1372.0    284.2 0.04362 100   7  125.00
     4    -2   -22  3.666E+00  3.161E+00  2212.7  1141.0    869.5 0.04364 100   4   56.54
    -4     3   -22  5.126E+00  2.785E+00  2214.0  1364.0    738.4 0.04061 100   7  -16.08
    -4     3   -22  1.741E+00  2.628E+00  2215.1  1149.0    611.5 0.04062 100   6  -80.56
    -4     3   -22  2.601E+00  2.595E+00  2214.0  1364.0     18.4 0.04061 100   6  -16.08
     1     3    22  4.918E+00  4.318E+00   266.1   994.4    328.1 0.09465 100   7 -143.92
     1     3    22  3.964E+00  5.721E+00   263.1  1497.8    552.7 0.09471 100   4  101.21
     1    -4   -22  6.399E+00  4.385E+00  2190.9  1011.2      6.4 0.09214  98   6  -14.55
     1    -4   -22  4.815E-02  4.128E+00  2188.5  1501.7    225.1 0.09209 100   5   97.21
     1    -4   -22  5.712E+00  4.362E+00  2190.9  1011.2    726.4 0.09214  99   6  -14.55
     1    -4   -22 -8.443E-01  4.234E+00  2188.5  1501.7    945.1 0.09209 100  -6   97.21
    -4     1    22 -1.881E+00  2.464E+00   234.6  1321.6    653.2 0.02867 100  -6   51.50
     4    -1   -22 -8.853E-01  2.145E+00  2218.0  1320.4    285.2 0.02414 100  -6  124.43
     4    -1   -22  2.745E+00  2.253E+00  2218.7  1192.7    204.6 0.02414  95   6   83.51
    -1     4    22  5.964E+00  4.410E+00   265.1   998.0    364.2 0.09330  98   7 -164.30
    -1     4    22  6.365E+00  5.135E+00   262.2  1494.2    587.3 0.09336  97   6   81.64
    -1    -3   -22  4.157E+00  4.601E+00  2187.5  1505.4    190.5 0.09345  97   5   77.65
    -1    -3   -22  9.602E+00  4.537E+00  2189.9  1007.5    690.2 0.09351 100   7  -34.94
    -1    -3   -22 -1.229E+00  4.238E+00  2187.5  1505.4    910.5 0.09345  98  -5   77.65
     4    -3    22  1.729E+00  2.705E+00   239.5  1131.2    246.5 0.04343  99   7  -96.88
     4    -3    22 -1.131E-01  3.032E+00   238.2  1360.7    383.4 0.04345 100  -6 -166.47
     4    -3    22  1.572E+00  2.811E+00   239.5  1131.2    966.5 0.04343  99   6  -96.88
    -4     3   -21 -4.282E+00  2.672E+00  2165.4  1131.5    595.8 0.04689 100  -6  -88.76
    -4     3   -21 -1.027E-01  2.800E+00  2164.2  1381.0    748.8 0.04687 100  -6  -11.05
    -4     3   -21 -5.986E+00  2.771E+00  2164.2  1381.0     28.8 0.04687 100  -6  -11.05
     1     3    21  1.606E-01  4.012E+00   315.4   992.7    322.5 0.09487 100   7 -141.26
     1     3    21  1.777E+00  5.285E+00   312.5  1500.0    557.8 0.09493 100   5   98.50
     1    -4   -21 -1.923E+00  3.710E+00  2138.8  1504.0    231.0 0.09259 100  -7  100.46
     1    -4   -21  4.059E-01  3.862E+00  2138.8  1504.0    951.0 0.09259 100   3  100.46
     1    -4   -21  3.004E+00  4.186E+00  2141.3  1008.3    721.3 0.09265  99   5  -16.89
     1    -4   -21  3.470E+00  4.406E+00  2141.2  1008.3      1.3 0.09265  78   4  -16.89
    -4     1    21  1.888E+00  2.870E+00   285.2  1146.6    542.1 0.03749  90   5  107.89
    -4     1    21  1.430E+00  2.777E+00   284.0  1345.7    674.0 0.03750 100   5   40.93
     4    -1   -21 -6.546E-01  2.467E+00  2169.0  1164.1    907.6 0.03468 100  -5   74.93
     4    -1   -21  2.404E+00  2.646E+00  2169.0  1164.1    187.6 0.03468 100   7   74.93
     4    -1   -21  2.808E-01  2.418E+00  2168.1  1348.5    308.4 0.03467 100   5  136.26
    -1     4    21  2.863E-01  4.217E+00   314.5   996.1    359.2 0.09363 100   7 -162.02
    -1     4    21  3.569E+00  4.724E+00   311.6  1496.6    593.1 0.09369 100   5   78.46
    -1    -3   -21  1.139E+00  4.132E+00  2137.9  1507.5    195.8 0.09385 100   5   80.44
    -1    -3   -21  5.920E-01  4.110E+00  2137.9  1507.5    915.8 0.09385 100   6   80.44
    -1    -3   -21  2.772E+00  4.042E+00  2140.3  1004.8    684.6 0.09391 100   5  -37.67
     4    -3    21  1.293E+00  2.862E+00   289.1  1116.0    231.6 0.04898 100   5  -89.12
     4    -3    21  2.395E+00  2.912E+00   289.1  1116.0    951.6 0.04898  99   5  -89.12
     4    -3    21 -1.014E+00  3.238E+00   287.6  1376.4    392.9 0.04900  96  -7 -171.07
    -4     3   -20  1.200E+01  2.978E+00  2115.1  1393.6    757.1 0.05142  99   8   -7.07
    -4     3   -20  4.867E-01  2.686E+00  2116.5  1118.4    582.0 0.05144  97   8  -96.00
    -4     3   -20  1.145E+01  2.871E+00  2115.1  1393.6     37.1 0.05142 100   9   -7.07
     1     3    20  9.777E-01  3.943E+00   364.1   992.1    317.3 0.09473 100   7 -138.75
     1     3    20  2.773E+00  4.883E+00   361.1  1501.1    562.7 0.09479  99   5   95.91
     3    -4    20  6.633E+00  1.779E+00   327.4  1303.4    302.3 0.02139  91   9 -125.86
     1    -4   -20  6.110E+00  3.473E+00  2089.9  1505.2    236.7 0.09269 100   5  103.60
     1    -4   -20  9.285E+00  3.649E+00  2089.9  1505.2    956.7 0.09269 100   8  103.60
     1    -4   -20  7.360E+00  4.101E+00  2092.4  1006.5    716.4 0.09274 100   7  -19.05
    -4     1    20  1.044E+01  2.912E+00   332.7  1362.5    690.9 0.04348 100   8   32.31
    -4     1    20  4.720E+00  2.999E+00   334.1  1130.4    531.4 0.04347 100   5  113.22
     4    -1   -20  4.517E+00  2.355E+00  2120.1  1145.2    895.8 0.04144 100   6   69.04
     4    -1   -20  9.279E+00  2.635E+00  2119.0  1366.8    326.4 0.04143  99   9  145.43
     4    -1   -20  9.123E-01  2.464E+00  2120.1  1145.2    175.8 0.04144 100   5   69.04
    -1     4    20  6.093E+00  4.156E+00   363.1   995.3    354.5 0.09356 100   6 -159.93
    -1     4    20 -1.181E+00  4.575E+00   360.2  1497.9    598.7 0.09362 100  -4   75.38
    -1    -3   -20  6.013E+00  3.834E+00  2089.0  1508.5    920.8 0.09387 100   5   83.08
    -1    -3   -20  1.023E+01  3.906E+00  2091.4  1003.3    679.2 0.09392 100   8  -40.23
    -1    -3   -20  7.617E+00  3.899E+00  2089.0  1508.5    200.8 0.09387 100   7   83.08
     4    -3    20  3.470E+00  2.975E+00   337.9  1104.7    218.4 0.05307 100   6  -82.17
     4    -3    20 -1.425E+00  3.034E+00   337.9  1104.7    938.4 0.05307 100  -5  -82.17
     4    -3    20  1.455E+00  3.176E+00   336.3  1388.2    400.7 0.05309  96   8 -174.77
    -4     3   -19  2.379E+00  2.537E+00  2066.7  1403.2    764.1 0.05483 100   5   -3.81
    -4     3   -19  3.874E+00  2.766E+00  2068.2  1108.3    569.4 0.05485 100   6 -102.61
    -4     3   -19  1.977E+00  2.518E+00  2066.7  1403.2     44.1 0.05483  99   7   -3.81
     1     3    19 -3.497E+00  4.699E+00   409.1  1501.3    567.3 0.09432  99  -5   93.43
     1     3    19 -1.728E+00  3.858E+00   412.1   992.4    312.2 0.09427  99  -6 -136.39
     3    -4    19  2.212E+00  1.815E+00   375.4  1329.4    320.8 0.03090  97   6 -135.01
     1    -4   -19  2.836E+00  3.390E+00  2044.2  1005.8    711.9 0.09249 100   8  -21.03
     1    -4   -19  1.902E+00  3.570E+00  2041.7  1505.4    242.2 0.09244  97   6  106.64
     1    -4   -19 -4.168E-01  3.397E+00  2041.7  1505.4    962.2 0.09244  97  -5  106.64
    -4     1    19  2.442E+00  2.575E+00   380.8  1375.0    705.7 0.04785  99   6   24.76
    -4     1    19  2.013E+00  2.974E+00   382.3  1118.4    522.9 0.04784 100   6  117.44
     4    -1   -19  1.068E+00  2.684E+00  2071.8  1131.4    886.7 0.04630  99   5   64.49
     4    -1   -19  2.711E+00  2.575E+00  2071.8  1131.4    166.7 0.04630  96   5   64.49
     4    -1   -19  5.334E+00  2.438E+00  2070.6  1380.1    341.9 0.04629  97   7  153.31
    -1     4    19  1.079E+00  4.572E+00   408.2  1498.3    604.0 0.09323 100   6   72.39
    -1     4    19  5.254E+00  3.865E+00   411.1   995.4    350.0 0.09318 100   8 -158.00
    -3     4   -19  9.805E-01  1.841E+00  2076.5  1332.0    674.7 0.02839 100   7  -48.05
    -3     4   -19  3.139E+00  1.939E+00  2077.2  1179.6    553.0 0.02839 100   6 -109.66
    -1    -3   -19  4.294E+00  3.776E+00  2040.7  1508.5    925.5 0.09353 100   7   85.61
    -1    -3   -19 -1.231E+00  3.371E+00  2043.2  1002.8    674.1 0.09358  99  -7  -42.65
    -1    -3   -19 -5.264E+00  3.817E+00  2040.7  1508.5    205.5 0.09353 100  -5   85.61
     4    -3    19  3.574E+00  3.089E+00   384.4  1397.4    407.3 0.05616 100   8 -177.82
     4    -3    19  6.031E+00  3.227E+00   386.1  1096.0    206.3 0.05614 100   6  -75.76
     4    -3    19  4.907E+00  3.110E+00   386.1  1096.0    926.3 0.05614 100   7  -75.76
    -4     3   -18  5.884E+01  4.068E+00  2019.0  1410.5     50.1 0.05741 100  37   -1.12
    -4     3   -18  5.204E+01  5.017E+00  2020.5  1100.4    557.8 0.05743 100  31 -108.78
    -4     3   -18  5.463E+01  4.090E+00  2019.0  1410.5    770.1 0.05741 100  33   -1.12
     1     3    18  4.699E+01  5.320E+00   459.4   993.5    307.4 0.09355 100  29 -134.17
     1     3    18  4.920E+01  7.856E+00   456.5  1500.7    571.7 0.09360 100  18   91.06
     3     1   -18  6.075E+01  3.399E+00  2031.6  1323.4    377.5 0.02518  95  38  168.96
     3     1   -18  4.970E+01  3.339E+00  2032.3  1187.7    256.7 0.02519 100  35  107.90
     3     1   -18  4.140E+01 -3.094E+00  2032.3  1187.7    976.7 0.02519 100  31  107.90
     3    -4    18  5.128E+01  3.284E+00   422.8  1346.7    333.2 0.03707 100  36 -141.10
     3    -4    18  4.814E+01  3.944E+00   423.9  1147.2    887.0 0.03706 100  31  -56.95
     3    -4    18  5.226E+01  3.881E+00   423.9  1147.2    167.0 0.03706  96  35  -56.95
     1    -4   -18  4.024E+01  4.958E+00  1994.1  1504.8    967.4 0.09189  99  30  109.60
     1    -4   -18  5.437E+01  5.221E+00  1994.1  1504.8    247.4 0.09189  99  34  109.60
     1    -4   -18  5.432E+01  4.413E+00  1996.6  1006.0    707.6 0.09194 100  37  -22.83
    -4     1    18  4.665E+01  5.252E+00   429.8  1109.1    515.9 0.05112  97  23  120.89
    -4     1    18  5.508E+01  3.864E+00   428.2  1384.7    719.0 0.05114  99  34   17.94
     4    -1   -18  5.611E+01  4.450E+00  2024.1  1120.8    879.2 0.04993 100  32   60.79
     4    -1   -18  6.261E+01  4.062E+00  2022.8  1390.2    355.7 0.04992  99  38  160.38
     4    -1   -18  5.731E+01  4.277E+00  2024.1  1120.8    159.2 0.04993 100  34   60.79
    -1     4    18  5.051E+01  5.086E+00   458.5   996.3    345.8 0.09252 100  31 -156.25
    -1     4    18  4.319E+01  6.347E+00   455.6  1497.9    609.1 0.09257  99  23   69.49
    -3     4   -18  4.652E+01  3.691E+00  2029.6  1160.3    531.6 0.03534 100  33 -120.69
    -3     4   -18  5.315E+01  3.275E+00  2028.7  1350.8    688.6 0.03534  98  37  -41.25
    -3    -1    18  5.462E+01  3.118E+00   420.2  1321.0     23.9 0.02756  98  38    7.80
    -3    -1    18  5.184E+01  3.104E+00   420.2  1321.0    743.9 0.02756  97  36    7.80
    -1    -3   -18  4.699E+01  6.331E+00  1993.2  1507.6    930.0 0.09293  98  26   88.03
    -1    -3   -18  5.646E+01  5.023E+00  1995.7  1003.1    669.2 0.09297 100  35  -44.93
    -1    -3   -18  5.167E+01  6.063E+00  1993.2  1507.6    210.0 0.09293 100  31   88.03
     4    -3    18  5.464E+01  5.430E+00   433.6  1089.3    915.0 0.05846 100  27  -69.75
     4    -3    18  4.702E+01  4.487E+00   431.8  1404.6    412.9 0.05848 100  25  179.65
     4    -3    18  5.349E+01  5.400E+00   433.6  1089.3    195.0 0.05846 100  28  -69.75
     1     3    17  1.841E+01  4.080E+00   506.2   995.3    302.9 0.09260 100  16 -132.08
     1     3    17  2.137E+01  7.051E+00   503.3  1499.4    575.8 0.09264  99   9   88.78
     3     1   -17  1.186E+01  2.553E+00  1985.2  1167.5    960.8 0.03245  95  11   99.87
     3     1   -17  1.356E+01  2.343E+00  1985.2  1167.5    240.8 0.03245  98  13   99.87
     3     1   -17  1.775E+01  1.925E+00  1984.3  1343.1    401.1 0.03244  96  18 -179.12
     3    -4    17  1.583E+01  3.046E+00   470.9  1134.8    150.0 0.04154  98  13  -48.15
     3    -4    17  1.712E+01  2.097E+00   469.6  1359.5    342.8 0.04156 100  17 -145.69
     3    -4    17  2.043E+01  3.480E+00   470.9  1134.8    870.0 0.04154  98  13  -48.15
     1    -4   -17  1.914E+01  3.925E+00  1947.1  1503.4    972.4 0.09112 100  18  112.49
     1    -4   -17  1.752E+01  2.991E+00  1949.6  1006.8    703.5 0.09116 100  17  -24.46
     1    -4   -17  1.733E+01  3.726E+00  1947.1  1503.4    252.4 0.09112 100  18  112.49
    -4     1    17  1.559E+01  2.280E+00   475.1  1392.4     11.3 0.05367  99  17   11.65
    -4     1    17  1.518E+01  4.531E+00   476.7  1101.9    510.0 0.05366 100   9  123.79
    -4     1    17  1.466E+01  2.497E+00   475.1  1392.4    731.3 0.05367  99  14   11.65
    -1     4    17  1.255E+01  3.478E+00   505.3   998.0    341.9 0.09165  96  12 -154.67
    -1     4    17  1.784E+01  5.692E+00   502.4  1496.8    614.0 0.09169  99  11   66.64
    -3     4   -17  1.407E+01  3.052E+00  1982.6  1146.2    513.8 0.04029  99  14 -129.89
    -3     4   -17  1.832E+01  2.010E+00  1981.5  1364.4    698.9 0.04029  97  20  -36.27
    -3    -1    17  1.660E+01  2.072E+00   467.0  1339.0    765.9 0.03402  96  15   -3.30
    -3    -1    17  1.563E+01  1.930E+00   467.0  1339.0     45.9 0.03402  97  16   -3.30
    -3    -1    17  1.318E+01  3.024E+00   468.0  1155.2    596.1 0.03401  95   8   82.55
    -1    -3   -17  2.131E+01  4.897E+00  1946.2  1506.1    214.2 0.09208 100  16   90.35
    -1    -3   -17  1.995E+01  3.812E+00  1948.7  1004.2    664.5 0.09212 100  18  -47.06
    -1    -3   -17  1.043E+01  5.270E+00  1946.2  1506.1    934.2 0.09208 100  12   90.35
     4    -3    17  1.420E+01  3.351E+00   478.6  1410.3    417.8 0.06023 100  11  177.54
     4    -3    17  1.021E+01  4.113E+00   480.5  1084.1    184.4 0.06021  99  12  -64.06
     4    -3    17  1.202E+01  4.074E+00   480.5  1084.1    904.4 0.06021  99  11  -64.06
    -4     3   -16  3.028E+01  3.709E+00  1927.0  1089.3    536.7 0.06084 100  24 -120.15
    -4     3   -16  3.334E+01  3.214E+00  1925.3  1420.6    779.7 0.06082  97  27    2.96
    -4     3   -16  3.236E+01  3.001E+00  1925.3  1420.6     59.7 0.06082  97  29    2.96
     1     3    16  2.679E+01  6.631E+00   549.5  1497.5    579.8 0.09152 100  16   86.58
     1     3    16  3.025E+01  4.173E+00   552.4   997.7    298.5 0.09148 100  26 -130.12
     3     1   -16  2.487E+01  2.838E+00  1938.7  1153.0    229.3 0.03755  98  25   94.06
     3     1   -16  3.106E+01  2.474E+00  1937.7  1357.1    420.1 0.03755 100  27 -169.54
     3     1   -16  2.786E+01  3.152E+00  1938.7  1153.0    949.3 0.03755 100  21   94.06
     3    -4    16  3.190E+01  2.729E+00   515.9  1369.6    350.4 0.04500 100  29 -149.29
     3    -4    16  4.222E+01  3.526E+00   517.3  1125.2    135.0 0.04499 100  29  -40.33
     3    -4    16  3.113E+01  3.258E+00   517.3  1125.2    855.0 0.04499 100  21  -40.33
     1    -4   -16  3.021E+01  4.054E+00  1900.7  1501.4    977.2 0.09014 100  26  115.34
     1    -4   -16  3.190E+01  3.273E+00  1903.2  1008.4    699.7 0.09017 100  32  -25.91
     1    -4   -16  2.776E+01  3.802E+00  1900.7  1501.4    257.2 0.09014 100  25  115.34
    -4     1    16  3.372E+01  2.843E+00   521.4  1398.6     22.8 0.05562  99  28    5.79
    -4     1    16  3.415E+01  4.550E+00   523.1  1096.3    505.0 0.05560 100  18  126.22
    -4     1    16  3.551E+01  3.030E+00   521.4  1398.6    742.8 0.05562  98  30    5.79
     4    -1   -16  3.716E+01  3.682E+00  1930.6  1105.7    867.7 0.05485 100  25   55.14
     4    -1   -16  3.120E+01  2.784E+00  1929.1  1404.3    380.1 0.05483  96  28  172.85
     4    -1   -16  3.634E+01  3.440E+00  1930.6  1105.7    147.7 0.05485 100  28   55.14
    -1     4    16  3.225E+01  3.953E+00   551.5  1000.2    338.2 0.09058 100  24 -153.27
    -1     4    16  2.609E+01  5.350E+00   548.6  1495.0    618.7 0.09062 100  17   63.83
    -3     4   -16  3.404E+01  3.214E+00  1936.1  1135.3    498.3 0.04404  99  28 -137.98
    -3     4   -16  3.521E+01  2.633E+00  1934.9  1374.7    707.1 0.04403  96  33  -32.40
    -3    -1    16  3.696E+01  2.788E+00   513.3  1352.4     64.0 0.03869  95  29  -12.43
    -3    -1    16  2.360E+01  3.798E+00   514.5  1142.4    585.5 0.03868  96  15   87.91
    -3    -1    16  3.064E+01  2.699E+00   513.3  1352.4    784.0 0.03869  98  24  -12.43
    -1    -3   -16  3.128E+01  3.766E+00  1902.3  1005.9    660.0 0.09107 100  27  -49.06
    -1    -3   -16  3.026E+01  5.324E+00  1899.8  1503.9    938.3 0.09103 100  23   92.60
    -1    -3   -16  2.741E+01  4.632E+00  1899.8  1503.9    218.3 0.09103 100  22   92.60
     4    -3    16  3.088E+01  4.052E+00   526.9  1080.2    174.4 0.06150 100  23  -58.62
     4    -3    16  3.152E+01  4.381E+00   526.9  1080.2    894.4 0.06150 100  23  -58.62
     4    -3    16  2.855E+01  3.941E+00   525.0  1414.8    422.0 0.06152  97  17  175.81
    -4     3   -15  9.063E+01  5.336E+00  1879.3  1424.0    783.5 0.06190  97  53    4.43
    -4     3   -15  8.481E+01  5.498E+00  1881.0  1085.5    527.1 0.06192  97  53 -125.48
    -4     3   -15  9.047E+01  5.154E+00  1879.3  1424.0     63.5 0.06190  97  55    4.43
     1     3    15  8.160E+01  6.140E+00   598.1  1000.6    294.3 0.09019 100  45 -128.31
     1     3    15  6.035E+01 -7.164E+00   595.3  1495.1    583.5 0.09023 100  35   84.45
     3     1   -15  7.397E+01  4.699E+00  1892.7  1141.8    220.4 0.04144 100  49   89.54
     3     1   -15  8.995E+01  4.853E+00  1891.6  1367.8    436.3 0.04143  98  51 -161.37
     3     1   -15  7.572E+01  5.054E+00  1892.7  1141.8    940.4 0.04144  98  44   89.54
     3    -4    15  9.203E+01  5.094E+00   561.8  1377.7    356.7 0.04771 100  51 -152.16
     3    -4    15  9.166E+01  5.373E+00   563.2  1117.6    841.5 0.04770 100  47  -33.24
     3    -4    15  9.606E+01  5.371E+00   563.2  1117.6    121.5 0.04770 100  53  -33.24
     1    -4   -15  8.419E+01  5.327E+00  1857.3  1010.4    696.1 0.08902 100  55  -27.16
     1    -4   -15  8.469E+01  5.966E+00  1854.8  1498.8    261.8 0.08898  99  54  118.17
     1    -4   -15  8.555E+01  6.012E+00  1854.8  1498.8    981.8 0.08898 100  55  118.17
    -4     1    15  8.235E+01  4.894E+00   567.2  1403.5    753.5 0.05714 100  51    0.30
    -4     1    15  9.019E+01  5.122E+00   567.2  1403.5     33.5 0.05714  99  51    0.30
    -4     1    15  9.994E+01  6.535E+00   569.0  1091.8    500.8 0.05712  99  40  128.27
     4    -1   -15  8.587E+01  5.259E+00  1884.6  1100.4    863.2 0.05652 100  50   52.96
     4    -1   -15  8.950E+01  5.053E+00  1883.1  1409.1    391.1 0.05651  98  54  178.47
     4    -1   -15  9.537E+01  5.490E+00  1884.6  1100.4    143.2 0.05652 100  52   52.96
    -1     4    15  7.855E+01  5.698E+00   597.2  1003.0    334.7 0.08935 100  45 -152.05
    -1     4    15  8.051E+01  6.902E+00   594.4  1492.8    623.3 0.08939 100  41   61.05
    -3     4   -15  8.540E+01  4.583E+00  1888.8  1383.0    713.8 0.04697 100  55  -29.32
    -3     4   -15  9.743E+01  5.320E+00  1890.1  1126.6    484.4 0.04698 100  54 -145.27
    -3    -1    15  8.704E+01  4.906E+00   559.1  1362.8    799.6 0.04229 100  47  -20.31
    -3    -1    15  8.924E+01  4.870E+00   559.1  1362.8     79.6 0.04229 100  51  -20.31
    -3    -1    15  8.842E+01  6.150E+00   560.4  1132.4    577.1 0.04228 100  40   92.14
    -1    -3   -15  8.362E+01  6.700E+00  1853.9  1501.2    942.1 0.08982  98  48   94.77
    -1    -3   -15  8.870E+01  6.396E+00  1853.9  1501.2    222.1 0.08982 100  52   94.77
    -1    -3   -15  8.013E+01  5.462E+00  1856.4  1008.1    655.7 0.08986 100  55  -50.91
     4    -3    15  8.817E+01  6.183E+00   570.8  1418.2    425.7 0.06247  96  37  174.44
     4    -3    15  8.473E+01  5.589E+00   572.7  1077.2    164.9 0.06246 100  51  -53.39
     4    -3    15  8.369E+01  6.065E+00   572.7  1077.2    884.9 0.06246 100  50  -53.39
    -4     3   -14  3.113E+01  3.003E+00  1833.8  1426.5    786.8 0.06270  98  29    5.56
    -4     3   -14  2.986E+01  3.530E+00  1835.5  1082.5    517.9 0.06271 100  27 -130.62
    -4     3   -14  3.256E+01  2.802E+00  1833.8  1426.5     66.8 0.06270  98  33    5.56
     1     3    14  1.911E+01  5.423E+00   640.6  1492.2    587.0 0.08881  99  16   82.37
     1     3    14  2.166E+01  3.996E+00   643.4  1004.0    290.3 0.08878  95  21 -126.65
     3     1   -14  2.737E+01  3.203E+00  1847.2  1132.7    213.1 0.04453 100  26   85.88
     3     1   -14  2.893E+01  2.604E+00  1846.0  1376.4    450.6 0.04452  99  27 -154.20
     3     1   -14  3.766E+01  3.665E+00  1847.2  1132.7    933.1 0.04453 100  27   85.88
     3    -4    14  3.101E+01  3.152E+00   608.7  1111.4    829.3 0.04989  99  26  -26.73
     3    -4    14  3.273E+01  2.952E+00   607.1  1384.4    361.9 0.04990  95  26 -154.46
     3    -4    14  3.227E+01  3.005E+00   608.7  1111.4    109.3 0.04989 100  27  -26.73
     1    -4   -14  3.022E+01  3.098E+00  1811.8  1013.0    692.8 0.08772  99  32  -28.22
     1    -4   -14  3.402E+01  3.683E+00  1809.4  1495.8    266.2 0.08769 100  32  120.98
     1    -4   -14  2.713E+01  3.713E+00  1809.4  1495.8    986.2 0.08769 100  25  120.98
    -4     1    14  2.779E+01  3.730E+00   614.4  1088.3    497.2 0.05830  98  20  129.98
    -4     1    14  3.194E+01  2.995E+00   612.5  1407.6    763.6 0.05831  99  26   -4.87
    -4     1    14  2.911E+01  2.826E+00   612.5  1407.6     43.6 0.05831  99  27   -4.87
     4    -1   -14  2.797E+01  3.016E+00  1839.1  1096.0    139.4 0.05782  98  30   51.14
     4    -1   -14  2.691E+01  2.599E+00  1837.5  1413.0    401.4 0.05781 100  27 -176.25
     4    -1   -14  2.798E+01  3.052E+00  1839.1  1096.0    859.4 0.05782  99  24   51.14
    -1     4    14  2.339E+01  3.458E+00   642.4  1006.1    331.4 0.08800 100  21 -151.04
    -1     4    14  2.636E+01  4.992E+00   639.7  1490.1    627.6 0.08803  99  19   58.28
    -3     4   -14  2.559E+01  2.334E+00  1843.2  1389.6    719.3 0.04932 100  30  -26.86
    -3     4   -14  2.877E+01  2.643E+00  1844.6  1119.5    471.8 0.04933 100  29 -151.95
    -3    -1    14  3.381E+01  4.264E+00   605.9  1124.4    570.3 0.04516  99  19   95.58
    -3    -1    14  2.788E+01  2.625E+00   604.4  1371.4     93.4 0.04518 100  25  -27.26
    -3    -1    14  2.866E+01  2.755E+00   604.4  1371.4    813.4 0.04518  99  25  -27.26
    -1    -3   -14  2.608E+01  4.239E+00  1808.5  1498.0    945.7 0.08847 100  23   96.89
    -1    -3   -14  3.202E+01  3.979E+00  1808.5  1498.0    225.7 0.08847 100  27   96.89
    -1    -3   -14  2.340E+01  3.173E+00  1810.9  1010.8    651.6 0.08851 100  30  -52.62
     4    -3    14  2.997E+01  4.407E+00   618.1  1075.0    875.9 0.06313 100  24  -48.34
     4    -3    14  2.940E+01  3.834E+00   618.1  1075.0    155.9 0.06313 100  25  -48.34
     4    -3    14  2.840E+01  3.810E+00   616.1  1420.9    428.8 0.06315  97  21  173.40
    -4     3   -13  6.115E+01  3.852E+00  1788.7  1428.3     69.5 0.06325 100  51    6.36
    -4     3   -13  5.686E+01  3.856E+00  1788.7  1428.3    789.5 0.06325  99  48    6.36
    -4     3   -13  5.537E+01  4.281E+00  1790.5  1080.2    509.1 0.06326  96  48 -135.61
     1     3    13  5.396E+01  4.800E+00   688.2  1007.7    286.5 0.08726 100  39 -125.15
     1     3    13  3.493E+01 -5.353E+00   685.5  1489.0    590.3 0.08729  98  29   80.34
     3     1   -13  5.882E+01  3.787E+00  1800.9  1383.5    463.2 0.04704 100  42 -147.81
     3     1   -13  5.424E+01  4.023E+00  1802.2  1125.1    207.2 0.04705 100  45   82.89
     3     1   -13  4.507E+01  3.957E+00  1802.2  1125.1    927.2 0.04705 100  38   82.89
     3    -4    13  6.081E+01  4.070E+00   653.6  1106.3     98.0 0.05169  98  44  -20.71
     3    -4    13  6.111E+01  4.222E+00   653.6  1106.3    818.0 0.05169  97  42  -20.71
     3    -4    13  5.852E+01  3.832E+00   652.0  1390.0    366.2 0.05170 100  43 -156.27
     1    -4   -13  5.040E+01  4.170E+00  1764.4  1492.3    270.5 0.08628  99  49  123.82
     1    -4   -13  5.395E+01  3.940E+00  1766.8  1015.9    689.6 0.08632 100  49  -29.04
     1    -4   -13  5.575E+01  4.590E+00  1764.4  1492.3    990.5 0.08628 100  47  123.82
    -4     1    13  6.311E+01  4.021E+00   657.5  1410.8     53.0 0.05923 100  47   -9.75
    -4     1    13  5.394E+01  3.805E+00   657.5  1410.8    773.0 0.05923 100  41   -9.75
    -4     1    13  5.727E+01  4.441E+00   659.3  1085.5    494.2 0.05921 100  37  131.39
     4    -1   -13  5.987E+01  3.916E+00  1792.4  1416.1    411.1 0.05883  99  48 -171.28
     4    -1   -13  5.357E+01  3.828E+00  1794.0  1092.5    856.2 0.05884  99  46   49.64
     4    -1   -13  6.325E+01  4.068E+00  1794.0  1092.5    136.2 0.05884  99  50   49.64
    -1     4    13  5.718E+01  4.645E+00   687.3  1009.7    328.4 0.08653 100  44 -150.26
    -1     4    13  4.821E+01  5.667E+00   684.6  1487.0    631.7 0.08656  82  39   55.48
    -3     4   -13  5.856E+01  3.553E+00  1798.1  1395.1    723.9 0.05124 100  48  -24.91
    -3     4   -13  6.170E+01  3.826E+00  1799.5  1113.5    460.3 0.05125 100  47 -158.11
    -3     4   -13  5.736E+01  3.505E+00  1798.1  1395.1      3.9 0.05124  84  54  -24.91
    -3    -1    13  5.877E+01  3.810E+00   649.4  1378.5    105.7 0.04754 100  42  -33.47
    -3    -1    13  4.663E+01  4.366E+00   650.8  1117.7    564.7 0.04753  99  33   98.40
    -3    -1    13  5.736E+01  3.934E+00   649.4  1378.5    825.7 0.04754 100  38  -33.47
    -1    -3   -13  4.780E+01  3.884E+00  1765.9  1013.9    647.7 0.08705  99  47  -54.16
    -1    -3   -13  4.804E+01  4.120E+00  1763.5  1494.4    229.0 0.08701  98  45   98.97
    -1    -3   -13  4.233E+01 -4.171E+00  1763.5  1494.4    949.0 0.08701 100  42   98.97
     4    -3    13  5.828E+01  4.652E+00   661.0  1423.0    431.4 0.06362 100  35  172.68
     4    -3    13  6.264E+01  4.924E+00   663.0  1073.4    867.3 0.06360 100  45  -43.43
     4    -3    13  6.219E+01  4.745E+00   663.0  1073.4    147.3 0.06360 100  44  -43.43
    -4     3   -12  7.543E+01  4.455E+00  1744.0  1429.6     71.8 0.06363 100  56    6.82
    -4     3   -12  7.888E+01  4.672E+00  1744.0  1429.6    791.8 0.06363 100  58    6.82
    -4     3   -12  8.137E+01  4.993E+00  1745.8  1078.4    500.8 0.06364 100  60 -140.47
     1     3    12  6.720E+01  5.234E+00   732.6  1011.7    282.9 0.08566 100  45 -123.83
     3     1   -12  6.825E+01  4.239E+00  1756.1  1389.5    474.6 0.04914 100  46 -142.09
     3     1   -12  6.938E+01  4.572E+00  1757.5  1118.7    202.4 0.04915  98  54   80.42
     3     1   -12  6.775E+01  4.568E+00  1757.5  1118.7    922.4 0.04915  98  54   80.42
     3    -4    12  7.015E+01  4.391E+00   698.2  1101.9    807.7 0.05319 100  48  -15.10
     3    -4    12  7.395E+01  4.514E+00   698.2  1101.9     87.7 0.05319  99  48  -15.10
     3    -4    12  7.837E+01  4.699E+00   696.5  1394.8    369.7 0.05320 100  49 -157.65
     1    -4   -12  6.380E+01  4.850E+00  1719.9  1488.6    994.5 0.08478  95  57  126.70
     1    -4   -12  7.087E+01  4.580E+00  1722.3  1019.2    686.7 0.08480 100  57  -29.61
     1    -4   -12  6.518E+01  4.615E+00  1719.9  1488.6    274.5 0.08478  95  63  126.70
    -4     1    12  7.551E+01  5.040E+00   703.8  1083.3    491.7 0.05993 100  45  132.53
    -4     1    12  6.916E+01  4.401E+00   702.0  1413.5    782.0 0.05994 100  49  -14.34
    -4     1    12  7.636E+01  4.606E+00   702.0  1413.5     62.0 0.05994  99  52  -14.34
     4    -1   -12  7.526E+01  4.514E+00  1749.4  1089.6    133.5 0.05964 100  57   48.41
     4    -1   -12  7.032E+01  4.347E+00  1749.4  1089.6    853.5 0.05964 100  53   48.41
     4    -1   -12  7.431E+01  4.608E+00  1747.7  1418.5    420.2 0.05963 100  51 -166.60
    -1     4    12  7.072E+01  5.079E+00   731.7  1013.6    325.6 0.08498 100  48 -149.73
    -3     4   -12  7.403E+01  4.159E+00  1753.4  1399.7      7.7 0.05284 100  56  -23.41
    -3     4   -12  6.909E+01  4.033E+00  1753.4  1399.7    727.7 0.05284 100  55  -23.41
    -3     4   -12  7.689E+01  4.394E+00  1754.9  1108.4    449.8 0.05285 100  55 -163.84
    -3    -1    12  7.472E+01  4.501E+00   693.9  1384.7    836.8 0.04953  99  48  -39.05
    -3    -1    12  6.884E+01  4.908E+00   695.4  1112.1    560.2 0.04952 100  45  100.72
    -3    -1    12  7.720E+01  4.512E+00   693.9  1384.7    116.8 0.04953 100  51  -39.05
    -1    -3   -12  5.750E+01 -4.345E+00  1718.9  1490.5    232.2 0.08546  99  58  101.02
    -1    -3   -12  6.172E+01  4.606E+00  1718.9  1490.5    952.2 0.08546  99  57  101.02
    -1    -3   -12  6.069E+01  4.340E+00  1721.4  1017.3    644.0 0.08548 100  55  -55.51
     4    -3    12  8.167E+01  5.408E+00   707.5  1072.3    139.1 0.06390  99  51  -38.65
     4    -3    12  7.608E+01  5.164E+00   707.5  1072.3    859.1 0.06390  99  51  -38.65
     4    -3    12  6.740E+01  4.917E+00   705.5  1424.6    433.5 0.06391 100  40  172.30
    -4     3   -11  7.915E-01  2.061E+00  1701.6  1077.1    492.9 0.06387 100   7 -145.24
    -4     3   -11  6.504E-01  1.761E+00  1699.8  1430.5    793.6 0.06386 100   8    6.93
    -4     3   -11  2.623E+00  1.653E+00  1699.8  1430.5     73.6 0.06386 100   9    6.93
     1     3    11  6.945E+00  2.782E+00   776.7  1016.0    279.5 0.08399 100  11 -122.74
     3     1   -11  3.821E+00  2.277E+00  1713.2  1113.1    198.4 0.05096  99   8   78.39
     3     1   -11  5.339E+00  2.068E+00  1711.8  1394.6    484.9 0.05095 100   7 -136.95
     3     1   -11  3.662E+00  2.365E+00  1713.2  1113.1    918.4 0.05096 100   7   78.39
     3    -4    11  3.784E+00  1.973E+00   742.4  1098.2    798.2 0.05446  99   9   -9.87
     3    -4    11  2.264E+00  1.988E+00   740.7  1399.0    372.5 0.05448 100   7 -158.63
     3    -4    11  7.446E+00  1.970E+00   742.4  1098.2     78.2 0.05446  99   9   -9.87
     1    -4   -11  9.585E-01  1.908E+00  1678.0  1022.8    684.1 0.08323 100   4  -29.88
    -4     1    11  5.108E+00  1.898E+00   746.1  1415.8     70.4 0.06051  98  12  -18.66
    -4     1    11  4.770E+00  1.960E+00   746.1  1415.8    790.4 0.06051  98   8  -18.66
    -4     1    11  4.461E+00  2.353E+00   748.0  1081.5    489.8 0.06049 100   6  133.42
     4    -1   -11  3.100E+00  1.893E+00  1705.1  1087.1    851.4 0.06027 100   5   47.44
     4    -1   -11  6.108E+00  1.919E+00  1705.1  1087.1    131.4 0.06027 100  10   47.44
     4    -1   -11  4.179E+00  2.260E+00  1703.4  1420.4    428.8 0.06026  94   7 -162.20
    -1     4    11  2.716E+00  2.399E+00   775.7  1017.7    323.0 0.08336 100   5 -149.50
    -3     4   -11  3.338E+00  1.604E+00  1709.0  1403.6     10.7 0.05421 100   8  -22.32
    -3     4   -11  1.926E+00  1.627E+00  1709.0  1403.6    730.7 0.05421 100   7  -22.32
    -3     4   -11  4.443E+00  1.690E+00  1710.6  1104.0    440.0 0.05422 100   7 -169.17
    -3    -1    11  3.910E+00  1.848E+00   738.0  1390.0    126.8 0.05124  99   7  -44.07
    -3    -1    11  3.513E-01  2.844E+00   739.6  1107.2    556.5 0.05123 100   5  102.63
    -3    -1    11  5.804E+00  1.916E+00   738.0  1390.0    846.8 0.05124  99   9  -44.07
    -1    -3   -11  2.508E+00  2.270E+00  1677.1  1021.1    640.5 0.08385  97   6  -56.65
     4    -3    11  1.441E+00  2.317E+00   751.7  1071.6    851.4 0.06408 100   4  -33.95
     4    -3    11  4.234E+00  2.665E+00   749.7  1425.8    435.2 0.06409 100   8  172.26
     4    -3    11  3.217E+00  2.378E+00   751.7  1071.6    131.4 0.06408 100   7  -33.95
    -4     3   -10  1.715E+01  2.143E+00  1655.8  1431.0    795.0 0.06400 100  26    6.68
    -4     3   -10  2.182E+01  2.234E+00  1655.8  1431.0     75.0 0.06400 100  32    6.68
    -4     3   -10  1.581E+01  2.324E+00  1657.6  1076.0    485.4 0.06402 100  24 -149.95
     1     3    10  1.425E+01  2.890E+00   820.4  1020.5    276.2 0.08226 100  21 -121.91
     1     3    10  1.064E+01  3.184E+00   820.4  1020.5    996.2 0.08226 100  17 -121.91
     3     1   -10  1.621E+01  2.533E+00  1669.3  1108.1    195.2 0.05253 100  23   76.72
     3     1   -10  1.688E+01  2.514E+00  1669.3  1108.1    915.2 0.05253 100  24   76.72
     3     1   -10  1.922E+01  2.555E+00  1667.8  1399.1    494.2 0.05252 100  23 -132.33
     3    -4    10  1.724E+01  2.302E+00   786.2  1095.0     69.5 0.05559 100  24   -4.98
     3    -4    10  1.601E+01  2.321E+00   786.2  1095.0    789.5 0.05559 100  23   -4.98
     3    -4    10  1.800E+01  2.244E+00   784.5  1402.7    374.8 0.05560 100  24 -159.26
     1    -4   -10  2.002E+01  2.642E+00  1634.1  1026.6    681.7 0.08160  99  27  -29.77
    -4     1    10  1.738E+01  2.621E+00   791.8  1080.1    488.3 0.06095  99  19  134.07
    -4     1    10  1.719E+01  2.222E+00   789.9  1417.7     78.3 0.06096 100  20  -22.71
    -4     1    10  1.593E+01  2.230E+00   789.9  1417.7    798.3 0.06096 100  23  -22.71
     4    -1   -10  1.792E+01  2.524E+00  1659.5  1422.0    436.8 0.06077  99  20 -158.07
     4    -1   -10  1.620E+01  2.264E+00  1661.2  1085.1    849.8 0.06078 100  22   46.71
     4    -1   -10  1.459E+01  2.109E+00  1661.2  1085.1    129.8 0.06078 100  22   46.71
    -1     4    10  1.323E+01  2.686E+00   819.5  1022.1    320.6 0.08170  99  19 -149.65
    -3     4   -10  1.664E+01  1.968E+00  1665.1  1407.1    733.2 0.05540 100  28  -21.60
    -3     4   -10  2.066E+01  2.028E+00  1665.1  1407.1     13.2 0.05540 100  32  -21.60
    -3     4   -10  2.232E+01  2.211E+00  1666.6  1100.1    431.1 0.05541 100  29 -174.16
    -3    -1    10  1.849E+01  2.316E+00   781.9  1394.8    135.9 0.05274 100  24  -48.58
    -3    -1    10  1.642E+01  2.981E+00   783.5  1102.9    553.5 0.05274 100  15  104.18
    -3    -1    10  1.639E+01  2.181E+00   781.9  1394.8    855.9 0.05274 100  22  -48.58
    -1    -3   -10  1.516E+01  2.664E+00  1633.3  1025.0    637.2 0.08216 100  20  -57.52
     4    -3    10  1.475E+01  2.458E+00   795.5  1071.1    124.0 0.06416 100  22  -29.31
     4    -3    10  1.559E+01  2.891E+00   793.5  1426.7    436.4 0.06418  99  19  172.58
     4    -3    10  1.379E+01  2.447E+00   795.5  1071.1    844.0 0.06416 100  21  -29.31
    -4     3    -9  2.618E+02  1.220E+01  1612.2  1431.4    796.0 0.06407 100  65    6.03
    -4     3    -9  2.554E+02  1.188E+01  1612.2  1431.4     76.0 0.06407 100  65    6.03
    -4     3    -9  2.729E+02  1.278E+01  1614.0  1075.2    478.3 0.06408  98  67 -154.63
     1     3     9  2.979E+02  1.476E+01   863.8  1025.2    993.2 0.08051 100  57 -121.42
     1     3     9  2.677E+02  1.322E+01   863.8  1025.2    273.2 0.08051 100  57 -121.42
     3     1    -9  2.648E+02  1.247E+01  1625.7  1103.6    192.7 0.05395  99  76   75.37
     3     1    -9  2.677E+02  1.257E+01  1625.7  1103.6    912.7 0.05395 100  74   75.37
     3     1    -9  2.914E+02  1.365E+01  1624.1  1403.1    502.5 0.05394 100  57 -128.19
     3    -4     9  2.658E+02  1.245E+01   829.8  1092.1     61.6 0.05660  99  55   -0.40
     3    -4     9  2.760E+02  1.296E+01   828.1  1406.1    376.4 0.05661  99  58 -159.54
     3    -4     9  2.818E+02  1.320E+01   829.8  1092.1    781.6 0.05660  98  55   -0.40
     1    -4    -9  2.643E+02  1.258E+01  1590.6  1030.6    679.5 0.07992 100  67  -29.21
    -4     1     9  2.478E+02  1.167E+01   833.5  1419.4     85.6 0.06134 100  60  -26.48
    -4     1     9  2.721E+02  1.286E+01   835.4  1078.9    487.4 0.06132  99  62  134.52
    -4     1     9  2.522E+02  1.192E+01   833.5  1419.4    805.6 0.06134 100  59  -26.48
     4    -1    -9  2.779E+02  1.305E+01  1615.8  1423.4    444.3 0.06119 100  63 -154.23
     4    -1    -9  2.346E+02  1.108E+01  1617.6  1083.3    128.7 0.06121 100  68   46.19
     4    -1    -9  2.498E+02  1.175E+01  1617.6  1083.3    848.7 0.06121 100  68   46.19
    -1     4     9  2.503E+02  1.233E+01   862.9  1026.6    318.6 0.07999 100  55 -150.25
    -3     4    -9  2.618E+02  1.211E+01  1621.4  1410.1    735.0 0.05645 100  66  -21.23
    -3     4    -9  2.521E+02  1.163E+01  1621.4  1410.1     15.0 0.05645 100  65  -21.23
    -3     4    -9  2.822E+02  1.305E+01  1623.0  1096.6    423.0 0.05646  97  63 -178.83
    -3    -1     9  2.802E+02  1.308E+01   825.4  1399.1    864.0 0.05410 100  58  -52.61
    -3    -1     9  2.664E+02  1.246E+01   825.4  1399.1    144.0 0.05410 100  62  -52.61
    -3    -1     9  2.658E+02  1.263E+01   827.1  1099.0    551.2 0.05409 100  74  105.43
    -1    -3    -9  2.600E+02  1.255E+01  1589.7  1029.2    634.1 0.08043 100  59  -58.04
     4    -3     9  2.765E+02  1.313E+01   839.0  1070.9    837.1 0.06419  99  65  -24.70
     4    -3     9  2.954E+02  1.412E+01   837.0  1427.4    437.2 0.06421  99  56  173.29
     4    -3     9  2.598E+02  1.235E+01   839.0  1070.9    117.1 0.06419  99  65  -24.70
    -4     3    -8  3.284E+01  2.611E+00  1568.8  1431.6    796.5 0.06410 100  45    4.95
    -4     3    -8  2.894E+01  2.638E+00  1570.7  1074.6    471.7 0.06411 100  41 -159.33
    -4     3    -8  3.659E+01  2.714E+00  1568.8  1431.6     76.5 0.06410 100  48    4.95
     1     3     8  3.014E+01  3.672E+00   907.0  1030.0    990.4 0.07873  96  33 -121.41
     1     3     8  3.317E+01  3.527E+00   907.0  1030.0    270.4 0.07873  96  34 -121.41
     3     1    -8  3.168E+01  2.879E+00  1582.3  1099.5    190.8 0.05526  99  41   74.29
     3     1    -8  3.006E+01  2.757E+00  1582.3  1099.5    910.8 0.05526 100  42   74.29
     3     1    -8  3.342E+01  3.100E+00  1580.7  1406.8    510.0 0.05525  99  33 -124.52
     3    -4     8  3.301E+01  2.656E+00   873.1  1089.4     54.3 0.05753 100  41    3.89
     3    -4     8  2.904E+01  2.663E+00   871.3  1409.3    377.5 0.05754  98  36 -159.50
     3    -4     8  3.042E+01  2.608E+00   873.1  1089.4    774.3 0.05753 100  40    3.89
     1    -4    -8  3.057E+01  2.893E+00  1547.2  1034.8    677.6 0.07820 100  41  -28.05
    -4     1     8  3.154E+01  2.825E+00   878.6  1077.8    486.8 0.06166 100  34  134.79
    -4     1     8  3.384E+01  2.845E+00   876.7  1420.9    812.5 0.06168 100  37  -29.95
    -4     1     8  3.239E+01  2.730E+00   876.7  1420.9     92.5 0.06168 100  37  -29.95
     4    -1    -8  1.782E+01  2.372E+00  1572.5  1424.5    451.4 0.06157 100  23 -150.68
     4    -1    -8  1.686E+01  2.042E+00  1574.2  1081.7    128.0 0.06158 100  31   45.84
     4    -1    -8  1.757E+01  2.169E+00  1574.2  1081.7    848.0 0.06158 100  29   45.84
    -1     4     8  1.305E+01  2.469E+00   906.1  1031.3    316.7 0.07826 100  23 -151.45
    -3     4    -8  1.628E+01  1.899E+00  1579.7  1093.4    415.5 0.05743 100  28  176.79
    -3     4    -8  1.697E+01  1.832E+00  1578.0  1412.9     16.3 0.05742 100  31  -21.19
    -3     4    -8  2.059E+01  2.037E+00  1578.0  1412.9    736.3 0.05742 100  34  -21.19
    -3    -1     8  1.662E+01  2.685E+00   870.4  1095.4    549.5 0.05535  99  18  106.42
    -3    -1     8  2.000E+01  2.365E+00   868.7  1403.2    151.3 0.05536 100  26  -56.19
    -3    -1     8  1.967E+01  2.498E+00   868.7  1403.2    871.3 0.05536  99  25  -56.19
    -1    -3    -8  1.735E+01  2.577E+00  1546.4  1033.5    631.3 0.07867 100  22  -58.10
     4    -3     8  1.303E+01  2.297E+00   882.3  1070.7    830.6 0.06420  98  22  -20.06
     4    -3     8  1.679E+01  2.654E+00   880.3  1428.0    437.6 0.06421  99  23  174.44
     4    -3     8  1.435E+01  2.236E+00   882.3  1070.7    110.6 0.06420 100  21  -20.06
    -4     3    -7  6.012E+01  3.646E+00  1525.7  1431.7    796.6 0.06412 100  59    3.37
    -4     3    -7  6.337E+01  3.865E+00  1527.6  1074.0    465.4 0.06413 100  58 -164.11
    -4     3    -7  6.297E+01  3.754E+00  1525.7  1431.7     76.6 0.06412 100  59    3.37
     1     3     7  5.781E+01  4.512E+00   950.0  1034.9    987.9 0.07693 100  42 -122.09
     1     3     7  5.850E+01  4.380E+00   950.0  1034.9    267.9 0.07693 100  45 -122.09
     1     3     7  5.715E+01  4.623E+00   947.6  1464.6    605.4 0.07694  90  52   66.62
     3     1    -7  5.056E+01  3.438E+00  1539.2  1095.5    909.4 0.05648 100  54   73.43
     3     1    -7  6.514E+01  4.235E+00  1537.6  1410.3    516.7 0.05647 100  51 -121.30
     3     1    -7  5.971E+01  3.911E+00  1539.2  1095.5    189.4 0.05648 100  57   73.43
     3    -4     7  5.037E+01  3.408E+00   916.1  1086.9    767.7 0.05841  97  46    7.91
     3    -4     7  6.253E+01  3.926E+00   914.3  1412.3    378.2 0.05842  98  49 -159.15
     3    -4     7  6.120E+01  3.785E+00   916.1  1086.9     47.7 0.05841  96  47    7.91
     1    -4    -7  6.072E+01  4.097E+00  1501.9  1466.4    291.8 0.07647  76  61  144.20
     1    -4    -7  5.661E+01  3.843E+00  1504.2  1039.1    675.9 0.07648  97  54  -26.09
    -4     1     7  5.625E+01  3.613E+00   919.8  1422.3     98.9 0.06200  98  51  -33.10
    -4     1     7  5.158E+01  3.503E+00   919.8  1422.3    818.9 0.06200  97  49  -33.10
    -4     1     7  5.905E+01  3.785E+00   921.7  1076.8    486.7 0.06199 100  51  134.94
     4    -1    -7  4.546E+01  3.158E+00  1531.2  1080.2    847.7 0.06193 100  52   45.64
     4    -1    -7  5.342E+01  3.650E+00  1529.4  1425.5    457.9 0.06192  98  49 -147.47
     4    -1    -7  4.822E+01  3.181E+00  1531.2  1080.2    127.7 0.06193 100  53   45.64
    -1     4     7  4.584E+01  3.667E+00   949.1  1036.1    315.2 0.07652 100  43 -153.44
    -1     4     7  4.986E+01  3.994E+00   946.7  1463.4    652.6 0.07654  97  49   35.34
    -3     4    -7  5.982E+01 -3.575E+00  1536.6  1090.3    408.8 0.05835  97  56  172.69
    -3     4    -7  4.855E+01  3.100E+00  1534.9  1415.5    737.1 0.05834 100  55  -21.45
    -3     4    -7  5.908E+01  3.471E+00  1534.9  1415.5     17.1 0.05834  99  57  -21.45
    -3    -1     7  5.629E+01  3.713E+00   911.7  1407.0    877.8 0.05655 100  52  -59.32
    -3    -1     7  5.659E+01  3.590E+00   911.7  1407.0    157.8 0.05655 100  51  -59.32
    -3    -1     7  4.960E+01  3.550E+00   913.4  1092.1    548.3 0.05654 100  51  107.20
    -1    -3    -7  5.779E+01  4.058E+00  1503.3  1037.9    628.6 0.07690  96  56  -57.45
     4    -3     7  4.710E+01  3.392E+00   925.3  1070.7    104.4 0.06418 100  51  -15.34
     4    -3     7  5.644E+01  3.980E+00   923.3  1428.5    437.5 0.06419  99  48  176.07
     4    -3     7  4.605E+01  3.316E+00   925.3  1070.7    824.4 0.06418 100  51  -15.34
    -4     3    -6  1.016E+02  5.609E+00  1484.7  1073.5    459.6 0.06414  82  60 -169.04
     1     3     6  9.677E+01  6.078E+00   992.7  1039.9    985.6 0.07513  79  53 -123.89
     1     3     6  9.304E+01  5.870E+00   992.7  1039.9    265.6 0.07513  80  52 -123.89
     3     1    -6  8.971E+01  4.982E+00  1496.4  1091.8    908.6 0.05765 100  63   72.71
     3     1    -6  9.148E+01  5.052E+00  1496.4  1091.8    188.6 0.05765 100  63   72.71
     3     1    -6  8.980E+01  5.139E+00  1494.7  1413.6    522.7 0.05765 100  54 -118.56
     3    -4     6  9.266E+01  5.102E+00   959.0  1084.4    761.7 0.05927 100  53   11.66
     3    -4     6  9.478E+01  5.234E+00   957.2  1415.2    378.3 0.05928  98  54 -158.54
     3    -4     6  8.564E+01  4.747E+00   959.0  1084.4     41.7 0.05927 100  50   11.66
     1    -4    -6  9.149E+01  5.121E+00  1459.1  1461.6    294.7 0.07475 100  62  149.36
    -4     1     6  9.187E+01  5.025E+00   962.6  1423.7    104.8 0.06231 100  53  -35.86
    -4     1     6  9.711E+01  5.286E+00   964.5  1075.9    487.1 0.06230 100  54  135.02
    -4     1     6  9.201E+01  5.072E+00   962.6  1423.7    824.8 0.06231 100  52  -35.86
     4    -1    -6  9.822E+01  5.328E+00  1488.3  1078.8    847.9 0.06227  99  57   45.49
     4    -1    -6  1.072E+02  5.835E+00  1486.5  1426.5    463.9 0.06226  97  56 -144.65
     4    -1    -6  9.044E+01  4.916E+00  1488.3  1078.8    127.9 0.06227 100  60   45.49
    -1     4     6  8.824E+01  5.576E+00   991.8  1040.9    313.9 0.07479  77  53 -156.54
    -3     4    -6  1.083E+02  5.532E+00  1492.0  1418.0     17.4 0.05922  99  63  -22.00
    -3     4    -6  1.030E+02  5.364E+00  1493.7  1087.3    402.6 0.05923 100  60  168.87
    -3     4    -6  1.088E+02  5.610E+00  1492.0  1418.0    737.4 0.05922 100  62  -22.00
    -3    -1     6  1.004E+02  5.584E+00   956.3  1088.8    547.7 0.05771 100  59  107.84
    -3    -1     6  9.936E+01  5.307E+00   954.5  1410.7    163.7 0.05771 100  58  -61.99
    -3    -1     6  1.057E+02  5.620E+00   954.5  1410.7    883.7 0.05771 100  56  -61.99
    -1    -3    -6  9.786E+01  5.358E+00  1458.2  1462.6    246.4 0.07510 100  56  116.76
    -1    -3    -6  1.004E+02  5.476E+00  1458.2  1462.6    966.4 0.07510 100  60  116.76
     4    -3     6  9.568E+01  5.289E+00   968.1  1070.7     98.7 0.06417  97  57  -10.47
     4    -3     6  1.054E+02  5.803E+00   966.1  1429.0    437.1 0.06418 100  56  178.26
     4    -3     6  1.015E+02  5.548E+00   968.1  1070.7    818.7 0.06417  97  58  -10.47
    -4     3    -5  9.986E+01  5.278E+00  1440.1  1431.8    795.6 0.06417 100  62   -1.50
    -4     3    -5  9.617E+01  5.150E+00  1442.0  1072.9    454.1 0.06418 100  55 -174.19
    -4     3    -5  9.128E+01  4.901E+00  1440.1  1431.8     75.6 0.06417 100  60   -1.50
     1     3     5  9.469E+01  5.575E+00  1033.1  1455.5    608.4 0.07335  99  56   57.24
     3     1    -5  8.798E+01  4.971E+00  1451.9  1416.8    528.0 0.05881  99  54 -116.33
     3     1    -5  9.138E+01  5.018E+00  1453.7  1088.1    908.3 0.05881 100  60   72.06
     3     1    -5  9.239E+01  5.118E+00  1453.7  1088.1    188.3 0.05881 100  61   72.06
     3    -4     5  1.025E+02  5.388E+00  1001.6  1082.0    756.4 0.06013 100  53   15.11
     3    -4     5  9.770E+01  5.268E+00   999.8  1418.0    378.0 0.06014  99  53 -157.72
     3    -4     5  8.062E+01  4.444E+00  1001.6  1082.0     36.4 0.06013 100  50   15.11
     1    -4    -5  8.469E+01  4.752E+00  1416.5  1456.7    297.3 0.07302 100  58  155.81
    -4     1     5  8.953E+01  4.886E+00  1007.1  1075.0    487.8 0.06264 100  55  135.17
    -4     1     5  1.014E+02  5.433E+00  1005.2  1425.1    830.2 0.06265 100  53  -38.13
    -4     1     5  8.864E+01  4.849E+00  1005.2  1425.1    110.2 0.06265 100  50  -38.13
     4    -1    -5  1.497E+02  7.520E+00  1443.7  1427.5    469.5 0.06261  99  58 -142.32
     4    -1    -5  1.422E+02  7.102E+00  1445.6  1077.3    848.5 0.06262 100  59   45.29
     4    -1    -5  1.308E+02  6.598E+00  1445.6  1077.3    128.5 0.06262 100  60   45.29
    -1     4     5  1.582E+02  8.082E+00  1032.2  1454.7    657.8 0.07306 100  57   23.81
    -3     4    -5  1.387E+02  6.890E+00  1451.0  1084.4    397.1 0.06011 100  55  165.36
    -3     4    -5  1.488E+02  7.316E+00  1449.2  1420.4    737.3 0.06010 100  60  -22.75
    -3     4    -5  1.336E+02  6.638E+00  1449.2  1420.4     17.3 0.06010 100  62  -22.75
    -3    -1     5  1.510E+02  7.504E+00   997.1  1414.4    888.8 0.05884  99  59  -64.16
    -3    -1     5  1.461E+02  7.341E+00   998.9  1085.6    547.5 0.05884 100  60  108.42
    -3    -1     5  1.324E+02  6.656E+00   997.1  1414.4    168.8 0.05884  98  57  -64.16
    -1    -3    -5  1.430E+02  7.203E+00  1415.6  1457.6    967.9 0.07332 100  58  122.38
    -1    -3    -5  1.326E+02  6.725E+00  1415.6  1457.6    247.9 0.07332 100  56  122.38
     4    -3     5  1.306E+02  6.638E+00  1010.7  1070.6     93.5 0.06419 100  59   -5.37
     4    -3     5  1.480E+02  7.495E+00  1008.8  1429.5    436.2 0.06420 100  57 -178.94
     4    -3     5  1.438E+02  7.237E+00  1010.7  1070.6    813.5 0.06419 100  60   -5.37
    -4     3    -4  4.205E+02  1.900E+01  1399.5  1072.3    449.1 0.06424 100  59 -179.61
    -4     3    -4  4.459E+02  2.009E+01  1397.6  1432.0     74.4 0.06424 100  61   -4.91
    -4     3    -4  4.179E+02  1.892E+01  1397.6  1432.0    794.4 0.06424 100  63   -4.91
     1     3     4  4.474E+02  2.055E+01  1075.6  1450.9    609.4 0.07157  99  58   47.74
     3     1    -4  4.189E+02  1.899E+01  1411.1  1084.4    908.4 0.05996 100  65   71.32
     3     1    -4  4.456E+02  2.016E+01  1411.1  1084.4    188.4 0.05996 100  66   71.32
     3     1    -4  4.123E+02  1.873E+01  1409.4  1420.0    532.7 0.05996 100  56 -114.71
     3    -4     4  4.488E+02  2.023E+01  1044.2  1079.6     31.6 0.06101 100  57   18.18
     3    -4     4  4.554E+02  2.059E+01  1042.3  1420.9    377.3 0.06102 100  56 -156.80
     3    -4     4  4.260E+02  1.930E+01  1044.2  1079.6    751.6 0.06101 100  58   18.18
     1    -4    -4  4.592E+02  2.085E+01  1374.0  1451.9    299.6 0.07132  96  62  164.14
    -4     1     4  4.111E+02  1.864E+01  1049.6  1074.0    489.0 0.06302  99  60  135.58
    -4     1     4  4.290E+02  1.943E+01  1047.7  1426.6    835.1 0.06302 100  55  -39.72
    -4     1     4  4.350E+02  1.965E+01  1047.7  1426.6    115.1 0.06302 100  55  -39.72
     4    -1    -4  3.678E+02  1.677E+01  1403.0  1075.9    849.5 0.06300 100  61   44.82
     4    -1    -4  3.949E+02  1.800E+01  1401.2  1428.5    474.6 0.06300 100  62 -140.68
     4    -1    -4  3.985E+02  1.808E+01  1403.0  1075.9    129.5 0.06300 100  60   44.82
    -1     4     4  4.202E+02  1.929E+01  1074.7  1450.2    660.0 0.07134  98  60   15.51
    -3     4    -4  3.919E+02  1.776E+01  1406.7  1422.9    736.7 0.06099 100  64  -23.61
    -3     4    -4  3.912E+02  1.773E+01  1408.5  1081.5    392.2 0.06100 100  57  162.23
    -3     4    -4  4.030E+02  1.819E+01  1406.7  1422.9     16.7 0.06099 100  64  -23.61
    -3    -1     4  3.780E+02  1.712E+01  1039.6  1418.0    173.3 0.05999 100  59  -65.71
    -3    -1     4  3.857E+02  1.763E+01  1041.5  1082.5    547.8 0.05998 100  62  109.10
    -3    -1     4  3.776E+02  1.716E+01  1039.6  1418.0    893.3 0.05999 100  57  -65.71
    -1    -3    -4  3.882E+02  1.770E+01  1373.1  1452.5    249.0 0.07155 100  53  131.91
    -1    -3    -4  3.576E+02  1.637E+01  1373.1  1452.5    969.0 0.07155  99  53  131.91
     4    -3     4  3.818E+02  1.746E+01  1053.2  1070.5    808.6 0.06426 100  66    0.00
     4    -3     4  4.121E+02  1.873E+01  1053.2  1070.5     88.6 0.06426 100  64    0.00
     4    -3     4  4.113E+02  1.873E+01  1051.3  1430.1    435.0 0.06426 100  62 -175.48
    -4     3    -3  3.767E+02  1.707E+01  1357.1  1071.6    444.6 0.06436 100  60  174.73
    -4     3    -3  3.893E+02  1.765E+01  1355.2  1432.2    792.9 0.06436 100  60   -8.92
    -4     3    -3  3.905E+02  1.770E+01  1355.2  1432.2     72.9 0.06436 100  59   -8.92
     1     3     3  4.064E+02  1.870E+01  1118.0  1446.3    610.1 0.06980 100  57   28.81
     3     1    -3  3.763E+02  1.713E+01  1368.7  1080.8    909.0 0.06114 100  63   70.22
     3     1    -3  3.996E+02  1.817E+01  1368.7  1080.8    189.0 0.06114 100  61   70.22
     3     1    -3  3.725E+02  1.702E+01  1366.9  1423.2    536.7 0.06113 100  55 -113.93
     3    -4     3  3.949E+02  1.787E+01  1086.6  1077.1     27.4 0.06192 100  58   20.69
     3    -4     3  4.037E+02  1.836E+01  1084.7  1423.8    376.2 0.06192 100  58 -156.00
     3    -4     3  3.982E+02  1.806E+01  1086.6  1077.1    747.4 0.06192 100  57   20.69
     1    -4    -3  3.968E+02  1.809E+01  1331.6  1447.0    301.7 0.06962 100  54  174.91
    -4     1     3  3.674E+02  1.673E+01  1092.0  1072.9    490.5 0.06342 100  56  136.62
    -4     1     3  3.905E+02  1.779E+01  1090.1  1428.1    839.6 0.06343  98  50  -40.29
    -4     1     3  3.968E+02  1.802E+01  1090.1  1428.1    119.6 0.06343  98  51  -40.29
     4    -1    -3  4.850E+02  2.183E+01  1358.7  1429.6    479.1 0.06341  99  60 -140.06
     4    -1    -3  4.950E+02  2.226E+01  1360.6  1074.3    851.0 0.06342 100  56   43.73
     4    -1    -3  5.034E+02  2.262E+01  1360.6  1074.3    131.0 0.06342 100  57   43.73
    -1     4     3  5.213E+02  2.356E+01  1117.1  1445.8    662.0 0.06964 100  55    4.77
    -3     4    -3  5.181E+02  2.321E+01  1364.2  1425.4    735.7 0.06191 100  63  -24.36
    -3     4    -3  5.037E+02  2.257E+01  1366.1  1078.6    387.9 0.06191 100  58  159.67
    -3     4    -3  5.136E+02  2.297E+01  1364.2  1425.4     15.7 0.06191 100  62  -24.36
    -3    -1     3  4.692E+02  2.112E+01  1082.0  1421.6    897.2 0.06115 100  55  -66.44
    -3    -1     3  5.185E+02  2.335E+01  1083.9  1079.3    548.5 0.06114 100  57  110.15
    -3    -1     3  4.606E+02  2.073E+01  1082.0  1421.6    177.2 0.06115 100  54  -66.44
    -1    -3    -3  5.090E+02  2.292E+01  1330.7  1447.5    249.8 0.06979 100  48  150.87
    -1    -3    -3  4.869E+02  2.192E+01  1330.7  1447.5    969.8 0.06979 100  49  150.87
     4    -3     3  5.375E+02  2.415E+01  1093.7  1430.8    433.3 0.06437 100  63 -171.43
     4    -3     3  5.133E+02  2.310E+01  1095.6  1070.3    804.2 0.06437 100  59    5.62
     4    -3     3  5.162E+02  2.323E+01  1095.6  1070.3     84.2 0.06437 100  60    5.62
    -4     3    -2  2.619E+02  1.216E+01  1312.8  1432.5     71.0 0.06452 100  55  -13.25
    -4     3    -2  2.559E+02  1.187E+01  1314.7  1070.9    440.4 0.06452 100  58  169.07
    -4     3    -2  2.513E+02  1.171E+01  1312.8  1432.5    791.0 0.06452 100  55  -13.25
     1     3     2  2.672E+02  1.271E+01  1160.3  1441.7    610.5 0.06806 100  56   -7.45
     3     1    -2  2.636E+02  1.231E+01  1326.4  1077.1    910.0 0.06233 100  62   68.26
     3     1    -2  2.615E+02  1.226E+01  1326.4  1077.1    190.0 0.06233 100  62   68.26
     3     1    -2  2.307E+02  1.095E+01  1324.5  1426.4    540.2 0.06233 100  56 -114.42
     3    -4     2  2.677E+02  1.245E+01  1128.9  1074.6    743.8 0.06286 100  63   22.35
     3    -4     2  2.596E+02  1.212E+01  1127.0  1426.8    374.7 0.06287 100  60 -155.69
     3    -4     2  2.587E+02  1.200E+01  1128.9  1074.6     23.8 0.06286 100  63   22.35
     1    -4    -2  2.552E+02  1.197E+01  1289.3  1442.1    303.5 0.06795 100  54 -172.05
    -4     1     2  2.491E+02  1.164E+01  1132.4  1429.8    843.5 0.06390 100  47  -39.29
    -4     1     2  2.396E+02  1.123E+01  1134.4  1071.7    492.5 0.06389 100  56  138.92
    -4     1     2  2.415E+02  1.130E+01  1132.4  1429.8    123.5 0.06390 100  49  -39.29
     4    -1    -2  6.513E+02  2.905E+01  1318.3  1072.7    132.8 0.06389 100  56   41.40
     4    -1    -2  6.119E+02  2.729E+01  1316.4  1430.8    483.2 0.06388 100  55 -141.03
     4    -1    -2  6.609E+02  2.946E+01  1318.3  1072.7    852.8 0.06389 100  56   41.40
    -1     4     2  6.771E+02  3.027E+01  1159.4  1441.4    663.7 0.06796 100  55   -8.24
    -3     4    -2  6.637E+02  2.951E+01  1321.9  1427.9    734.4 0.06285 100  63  -24.63
    -3     4    -2  6.246E+02  2.781E+01  1323.7  1075.6    384.1 0.06286 100  58  157.97
    -3     4    -2  6.457E+02  2.871E+01  1321.9  1427.9     14.4 0.06285 100  60  -24.63
    -3    -1     2  6.189E+02  2.759E+01  1124.3  1425.3    180.5 0.06233  99  46  -65.90
    -3    -1     2  6.394E+02  2.860E+01  1126.2  1076.1    549.6 0.06233  99  52  112.06
    -3    -1     2  6.040E+02  2.693E+01  1124.3  1425.3    900.5 0.06233 100  46  -65.90
    -1    -3    -2  6.666E+02  2.973E+01  1288.4  1442.4    250.3 0.06805 100  43 -172.85
    -1    -3    -2  6.131E+02  2.737E+01  1288.4  1442.4    970.3 0.06805 100  45 -172.85
     4    -3     2  6.789E+02  3.026E+01  1137.9  1069.9    800.2 0.06453  99  62   11.24
     4    -3     2  6.840E+02  3.048E+01  1137.9  1069.9     80.2 0.06453  98  61   11.24
     4    -3     2  6.464E+02  2.884E+01  1136.0  1431.6    431.3 0.06453 100  65 -167.06
    -4     3    -1  1.560E+02  7.667E+00  1270.5  1433.0    788.7 0.06474  99  52  -17.32
    -4     3    -1  1.945E+02 -9.307E+00  1270.5  1433.0     68.7 0.06474  99  51  -17.32
    -4     3    -1  1.707E+02  8.211E+00  1272.5  1069.9    436.7 0.06475 100  57  163.94
     1     3     1  1.523E+02  7.623E+00  1204.6  1065.1    978.2 0.06634  99  60  136.42
     1     3     1  1.710E+02  8.551E+00  1202.6  1437.1    610.5 0.06634 100  57  -43.42
     1     3     1  2.077E+02 -1.007E+01  1204.6  1065.1    258.2 0.06634  98  59  136.42
     3     1    -1  1.873E+02  9.072E+00  1284.1  1073.4    191.3 0.06356 100  58   64.39
     3     1    -1  1.702E+02  8.405E+00  1282.2  1429.7    543.1 0.06356 100  62 -117.15
     3     1    -1  1.515E+02  7.498E+00  1284.1  1073.4    911.3 0.06356 100  60   64.39
     3    -4     1  1.889E+02  8.990E+00  1171.2  1071.9     20.7 0.06385 100  65   22.73
     3    -4     1  1.748E+02  8.491E+00  1169.2  1429.9    372.8 0.06386 100  68 -156.38
     3    -4     1  1.667E+02  8.112E+00  1171.2  1071.9    740.7 0.06385  99  66   22.73
     1    -4    -1  1.799E+02  8.751E+00  1247.0  1437.3    304.9 0.06630 100  56 -158.51
     1    -4    -1  1.685E+02  8.222E+00  1249.0  1065.4    672.7 0.06630  97  54   22.24
    -4     1     1  1.489E+02 -7.392E+00  1174.7  1431.5    847.0 0.06442 100  51  -35.84
    -4     1     1  1.639E+02  8.005E+00  1176.6  1070.4    494.8 0.06442 100  54  143.40
    -4     1     1  1.793E+02  8.677E+00  1174.7  1431.5    127.0 0.06442 100  50  -35.84
     4    -1    -1  1.171E+02  6.060E+00  1274.1  1432.1    486.8 0.06442 100  60 -144.45
     4    -1    -1  1.279E+02  6.528E+00  1276.0  1070.9    134.9 0.06442 100  58   36.89
     4    -1    -1  1.056E+02  5.579E+00  1276.0  1070.9    854.9 0.06442 100  57   36.89
    -1     4     1  1.218E+02  6.348E+00  1203.7  1065.2    312.7 0.06631  98  54  158.04
    -1     4     1  1.136E+02  6.024E+00  1201.7  1437.0    665.0 0.06631 100  61  -21.77
    -3     4    -1  1.151E+02  5.837E+00  1281.5  1072.5    380.9 0.06386 100  67  157.56
    -3     4    -1  1.042E+02  5.430E+00  1279.6  1430.5    732.7 0.06385 100  71  -23.91
    -3     4    -1  1.317E+02  6.549E+00  1279.6  1430.5     12.7 0.06385 100  71  -23.91
    -3    -1     1  1.229E+02  6.421E+00  1168.5  1072.8    551.1 0.06356 100  54  115.90
    -3    -1     1  9.556E+01 -5.112E+00  1166.6  1429.1    903.2 0.06356 100  49  -63.15
    -3    -1     1  1.263E+02  6.404E+00  1166.6  1429.1    183.2 0.06356 100  46  -63.15
    -1    -3    -1  9.679E+01 -5.116E+00  1246.2  1437.4    970.4 0.06634 100  48 -136.87
    -1    -3    -1  1.211E+02  6.227E+00  1246.2  1437.4    250.4 0.06634 100  47 -136.87
[truncated: 8,524,364 more chars]
