# Supplementary material for: Crystallographic anomalous diffraction data for the experimental phasing of two myelin proteins, gliomedin and periaxin
Source: Data Brief. 2017 Mar 6;11:552–6. doi: 10.1016/j.dib.2017.02.049 (PMC5567927; doi:10.1016/j.dib.2017.02.049)
Supplement: Supplementary file 2 — XDS_ASCII-prx-xe-8min.HKL [file mmc2.zip › XDS_ASCII-prx-W-peak.HKL]

!FORMAT=XDS_ASCII    MERGE=FALSE    FRIEDEL'S_LAW=FALSE
!OUTPUT_FILE=XDS_ASCII.HKL        DATE=11-Apr-2013
!Generated by CORRECT   (VERSION  September 26, 2012)          
!PROFILE_FITTING= TRUE 
!NAME_TEMPLATE_OF_DATA_FRAMES=/Volumes/CSSB-HZI/20130405/RAW_DATA/huijong/prx/W_
!DATA_RANGE=       1     500
!ROTATION_AXIS=  0.999980  0.005167  0.003771
!OSCILLATION_RANGE=  0.500000
!STARTING_ANGLE=     0.000
!STARTING_FRAME=       1
!INCLUDE_RESOLUTION_RANGE=    50.000     3.299
!SPACE_GROUP_NUMBER=  154
!UNIT_CELL_CONSTANTS=    77.675    77.675    80.135  90.000  90.000 120.000
!UNIT_CELL_A-AXIS=     1.420   -49.141    60.138
!UNIT_CELL_B-AXIS=     7.001    76.406    12.106
!UNIT_CELL_C-AXIS=   -79.594     6.193     6.940
!REFLECTING_RANGE_E.S.D.=     0.213
!BEAM_DIVERGENCE_E.S.D.=     0.043
!X-RAY_WAVELENGTH=  1.214970
!INCIDENT_BEAM_DIRECTION= -0.000978  0.000464  0.823065
!FRACTION_OF_POLARIZATION=   0.990
!POLARIZATION_PLANE_NORMAL=  0.000000  1.000000  0.000000
!AIR=  0.001000
!SILICON=  7.021595
!SENSOR_THICKNESS=  0.000000
!DETECTOR=PILATUS                                           
!OVERLOAD=   1048576
!DIRECTION_OF_DETECTOR_X-AXIS=   1.00000   0.00000   0.00000
!DIRECTION_OF_DETECTOR_Y-AXIS=   0.00000   1.00000   0.00000
!DETECTOR_DISTANCE=   544.279
!ORGX=   1228.66  ORGY=   1249.57
!NX=  2463  NY=  2527    QX=  0.172000  QY=  0.172000
!VARIANCE_MODEL=  1.167E+00  1.479E-03
!NUMBER_OF_ITEMS_IN_EACH_DATA_RECORD=12
!ITEM_H=1
!ITEM_K=2
!ITEM_L=3
!ITEM_IOBS=4
!ITEM_SIGMA(IOBS)=5
!ITEM_XD=6
!ITEM_YD=7
!ITEM_ZD=8
!ITEM_RLP=9
!ITEM_PEAK=10
!ITEM_CORR=11
!ITEM_PSI=12
!END_OF_HEADER
     0     0    -4  3.796E+00  7.412E-01  1415.6  1275.0    233.5 0.00715  81  16   96.06
     0     0    -5  8.666E+00  9.553E-01  1463.5  1280.4    226.1 0.00878  99  21   92.36
     0     0    -6  3.901E+02  1.648E+01  1511.6  1285.4    218.4 0.01029 100  54   88.57
     0     0    -7  7.303E+00  1.127E+00  1559.9  1289.9    210.6 0.01166  99  15   84.67
     0     0    -8 -1.563E+00  1.198E+00  1608.4  1293.9    202.4 0.01286  98  -6   80.62
     0     0    -9  3.651E+03  1.529E+02  1657.2  1297.1    193.9 0.01382 100  62   76.38
     0     0   -10  4.573E-01  1.568E+00  1706.4  1299.5    184.9 0.01452 100   7   71.91
     0     0   -11 -1.162E+00  1.521E+00  1755.8  1300.7    175.3 0.01487 100  -6   67.11
     0     0   -12  8.576E+01 -4.045E+00  1806.2  1208.6      4.6 0.01477  85  60  -18.74
     0     0   -12  6.546E+01 -3.417E+00  1805.7  1300.5    164.8 0.01477  96  50   61.87
     0     0   -13 -2.666E-01  1.335E+00  1856.4  1211.3     16.4 0.01404  96  -5  -12.85
     0     0   -13  1.743E+00  1.619E+00  1855.9  1298.4    153.0 0.01404  99   6   55.98
     0     0   -14 -3.993E-01  1.274E+00  1907.1  1216.8     30.4 0.01237  93  -6   -5.87
     0     0   -14 -7.033E-01  1.404E+00  1906.7  1293.4    139.0 0.01237  98  -6   49.01
     0     1    22  4.022E-01  2.880E+00   122.4  1312.5    489.9 0.02242  97   6  134.45
     0    -1   -21  2.293E+00  2.965E+00  2270.7  1334.8    138.7 0.02583  98   6   49.80
     0    -1   -21  1.238E+01  2.854E+00  2271.6  1179.4     41.4 0.02584  97   8    0.32
     0     1    20  2.272E+01  3.434E+00   234.3  1144.0    382.1 0.03368  78  17 -170.49
     0    -1   -20  2.125E+01  3.739E+00  2215.6  1350.9    152.6 0.03113  99  12   56.87
     0    -1   -20  2.520E+01  3.189E+00  2216.6  1162.7     27.8 0.03114  95  16   -6.48
     0     1    19 -1.281E-01  2.788E+00   288.7  1135.3    371.7 0.03648  97  -5 -165.35
     0    -1   -19  7.007E+00  3.439E+00  2161.2  1361.4    164.2 0.03453  99   7   62.73
     0    -1   -19  4.668E+00  2.585E+00  2162.3  1151.6     16.7 0.03454  97   7  -12.04
     0     1    18  2.296E+01  3.169E+00   342.4  1129.7    362.5 0.03826  99  16 -160.80
     0    -1   -18  1.794E+01  2.724E+00  2108.7  1144.2      6.9 0.03672  96  15  -16.88
     0    -1   -18  1.885E+01  3.635E+00  2107.5  1368.2    174.3 0.03671  99  13   67.88
     0     1    17  2.334E+02  1.074E+01   395.3  1126.3    354.2 0.03930  99  68 -156.69
     0    -1   -17  2.308E+02  1.120E+01  2054.6  1372.5    183.5 0.03805 100  64   72.55
     0     1    16  1.650E+01  2.748E+00   447.6  1124.7    346.5 0.03975  98  16 -152.91
     0    -1   -16  1.016E+01  4.111E+00  2002.3  1374.8    192.0 0.03874 100   8   76.87
     0     1    15  4.659E+02  2.019E+01   499.4  1124.6    339.3 0.03974  99  74 -149.41
     0    -1   -15  4.704E+02  2.073E+01  1950.5  1375.5    200.0 0.03893 100  75   80.93
     0     1    14  7.530E+00  2.211E+00   550.6  1125.7    332.6 0.03937 100  11 -146.15
    -1     1   -14  5.254E+00  1.244E+00  1909.4  1290.0     52.5 0.01127 100   8    3.70
     0    -1   -14  7.121E-01  3.532E+00  1899.3  1375.0    207.5 0.03872  98   7   84.78
     0     1    13  2.839E+00  2.059E+00   601.3  1127.7    326.2 0.03868 100   6 -143.10
    -1     1   -13  6.173E+00  1.435E+00  1858.7  1298.6     65.1 0.01410 100   8    9.82
     0    -1   -13  6.430E+00  3.290E+00  1848.6  1373.4    214.7 0.03816 100   7   88.46
     1    -1    13  1.888E+00  1.464E+00   590.7  1296.0    433.0 0.01551  96   9  166.08
     0     1    12  6.016E+01  3.667E+00   651.5  1130.5    320.2 0.03775  97  52 -140.25
    -1     1   -12  8.315E+01 -4.020E+00  1808.4  1303.5     73.6 0.01572 100  57   13.92
     0    -1   -12  6.013E+01  4.343E+00  1798.4  1370.8    221.5 0.03734 100  49   92.00
     1    -1    12  4.927E+01  2.819E+00   640.9  1300.2    440.2 0.01671 100  46  162.64
     1     0   -11  1.796E+01 -1.456E+00  1760.4  1282.1    260.3 0.00892 100  22  110.43
     1     0   -11  2.462E+01  1.646E+00  1760.7  1226.5    136.7 0.00892 100  29   48.34
     0     1    11  2.054E+01  2.346E+00   701.3  1134.1    314.6 0.03661 100  25 -137.59
    -1     1   -11  2.541E+01  1.953E+00  1758.5  1306.2     79.7 0.01663  99  29   16.75
     0    -1   -11  1.045E+01 -2.939E+00  1748.6  1367.6    228.1 0.03628  99  19   95.42
     1    -1    11  1.555E+01 -1.809E+00   690.8  1302.6    445.5 0.01736 100  19  160.25
     1     0   -10  3.479E+01  2.035E+00  1711.2  1220.5    127.6 0.01071 100  39   43.89
     1     0   -10  3.142E+01  1.899E+00  1710.9  1287.5    291.7 0.01071 100  35  126.19
     0     1    10  2.769E+01  2.332E+00   750.7  1138.2    309.2 0.03530 100  38 -135.14
    -1     1   -10  3.009E+01  2.093E+00  1709.0  1307.5     83.9 0.01709  99  36   18.58
     0    -1   -10  2.505E+01  2.915E+00  1699.1  1363.7    234.4 0.03504 100  33   98.75
     1    -1    10  3.002E+01  2.147E+00   740.2  1303.9    449.0 0.01763  99  36  158.76
     1     0    -9  6.648E+01  3.215E+00  1661.7  1290.8    321.5 0.01180  99  53  141.21
     1     0    -9  5.867E+01  2.901E+00  1662.1  1216.8    122.6 0.01180 100  55   41.47
     0     1     9  5.921E+01  3.310E+00   799.8  1142.8    304.2 0.03385 100  57 -132.90
    -1     1    -9  5.615E+01  2.942E+00  1659.8  1307.9     86.4 0.01726  99  55   19.52
     0    -1    -9  5.654E+01  3.514E+00  1650.0  1359.3    240.5 0.03365 100  52  102.01
     1    -1     9  6.231E+01  3.206E+00   789.4  1304.3    451.0 0.01764  99  52  158.10
     1     0    -8  1.862E+01  1.475E+00  1612.9  1292.8    350.9 0.01252  98  28  156.00
     1     0    -8  1.737E+01  1.442E+00  1613.3  1214.2    120.3 0.01252 100  33   40.45
     0     1     8  2.106E+01  1.869E+00   848.6  1147.8    299.6 0.03227 100  40 -130.90
    -1     1    -8  2.158E+01  1.696E+00  1611.0  1307.6     87.4 0.01723  99  35   19.60
     0    -1    -8  1.700E+01  2.099E+00  1601.2  1354.5    246.3 0.03213 100  28  105.22
     1    -1     8  2.155E+01  1.693E+00   838.2  1304.2    451.4 0.01749  99  33  158.28
     1     0    -7  1.715E+02  7.435E+00  1564.7  1212.2    120.3 0.01305 100  60   40.58
     1     0    -7  1.460E+02  6.413E+00  1564.3  1294.3    379.7 0.01305  99  51  170.57
    -1     1    -7  1.760E+02  7.682E+00  1562.5  1307.0     86.8 0.01709  99  62   18.79
     0    -1    -7  1.615E+02  7.395E+00  1552.7  1349.3    251.9 0.03052 100  59  108.40
     1    -1     7  1.423E+02 -6.343E+00   886.8  1303.9    450.4 0.01727  99  52  159.33
     1     0    -6  2.088E+03  8.721E+01  1516.4  1210.4    122.3 0.01351 100  55   41.71
     1     0    -6  2.038E+03  8.511E+01  1516.0  1295.5    407.6 0.01351  99  48 -175.34
    -1     1    -6  2.086E+03  8.704E+01  1514.1  1306.3     84.6 0.01693  99  58   17.04
    -1     0     6  1.990E+03  8.310E+01   933.4  1292.8     51.5 0.01366  87  43   -6.70
     0    -1    -6  2.139E+03  8.935E+01  1504.4  1343.8    257.2 0.02882  99  55  111.63
     1    -1     6  1.992E+03  8.320E+01   935.1  1303.5    447.7 0.01704 100  47  161.33
     1     0    -5  2.017E+03  8.415E+01  1468.3  1208.6    126.0 0.01398 100  53   43.73
     1     0    -5  1.865E+03  7.786E+01  1467.8  1296.8    433.7 0.01398  99  47 -162.09
    -1     1    -5  1.831E+03  7.647E+01  1466.6  1199.7    484.6 0.01679 100  51 -144.28
    -1     1    -5  1.999E+03  8.339E+01  1466.0  1305.7     80.8 0.01679  99  55   14.26
     0    -1    -5  2.072E+03  8.653E+01  1456.3  1338.1    262.3 0.02706 100  50  115.00
     1     0    -4  1.342E+03  5.603E+01  1420.3  1206.6    131.2 0.01453 100  50   46.52
     1     0    -4  1.353E+03  5.654E+01  1419.8  1298.3    457.3 0.01453 100  44 -150.09
    -1     1    -4  1.328E+03  5.544E+01  1418.0  1305.3     75.5 0.01673 100  50   10.30
    -1     1    -4  1.321E+03  5.520E+01  1418.6  1199.6    465.0 0.01673 100  45 -155.38
    -1     0     4  1.365E+03  5.699E+01  1029.5  1296.3     99.8 0.01457  99  40  -31.21
     0    -1    -4  1.363E+03  5.702E+01  1408.4  1332.2    267.0 0.02526 100  44  118.75
     1    -1     4  1.305E+03  5.456E+01  1031.2  1303.3    437.6 0.01677 100  43  168.57
     1     0    -3  1.577E+03  6.580E+01  1372.0  1300.2    477.9 0.01518  99  44 -139.67
     1     0    -3  1.442E+03  6.013E+01  1372.5  1204.2    137.7 0.01518  98  49   49.88
    -1     1    -3  1.414E+03  5.898E+01  1370.2  1305.3     68.7 0.01681 100  49    4.91
    -1     1    -3  1.530E+03  6.387E+01  1370.8  1199.0    446.6 0.01681 100  47 -166.56
    -1     0     3  1.456E+03  6.077E+01  1077.3  1298.6    119.6 0.01520  99  42  -41.29
     0    -1    -3  1.459E+03  6.097E+01  1360.6  1326.2    271.3 0.02343  99  47  123.59
     1    -1     3  1.483E+03  6.193E+01  1079.0  1303.8    430.2 0.01683  99  44  174.23
     1     0    -2  6.532E+02 -2.744E+01  1324.3  1302.5    495.1 0.01598 100  42 -131.28
     1     0    -2  5.349E+02  2.247E+01  1324.8  1201.4    145.2 0.01598 100  45   53.36
    -1     1    -2  5.187E+02  2.179E+01  1322.5  1305.8     60.5 0.01704 100  45   -2.45
    -1     1    -2  6.526E+02 -2.740E+01  1323.1  1198.0    429.9 0.01704 100  44 -178.16
    -1     0     2  5.183E+02  2.178E+01  1125.0  1301.4    136.3 0.01599 100  43  -49.37
     0    -1    -2  5.817E+02  2.449E+01  1312.9  1320.2    275.1 0.02159 100  44  132.00
     1    -1     2  6.596E+02 -2.769E+01  1126.8  1304.7    421.5 0.01705  99  42 -178.17
     0     1    -2  1.741E+03  7.254E+01  1327.3  1206.8    291.7 0.01427 100  42  121.95
    -1     1     2  1.689E+03  7.042E+01  1131.8  1313.2     18.5 0.01970  99  38   -0.94
    -1     0    -2  1.696E+03  7.077E+01  1315.5  1316.7    173.6 0.02050 100  45   52.59
     0    -1     2  1.784E+03  7.433E+01  1122.5  1296.0    281.7 0.01428  99  39 -117.37
     1    -1    -2  1.682E+03  7.014E+01  1318.0  1189.6     25.7 0.01969 100  40    3.94
     1    -1    -2  1.809E+03  7.544E+01  1317.3  1314.2    377.6 0.01969 100  41 -179.60
     0     1    -3  2.658E+03  1.107E+02  1375.0  1212.9    301.3 0.01241  98  43  126.91
    -1     1     3  2.931E+03  1.220E+02  1084.1  1316.2      6.9 0.02074 100  39    8.08
    -1     0    -3  2.754E+03  1.147E+02  1363.2  1321.3    177.3 0.02188 100  49   60.61
     1    -1    -3  2.917E+03  1.215E+02  1365.7  1186.6     20.2 0.02072 100  42   -2.08
     1    -1    -3  2.587E+03  1.078E+02  1365.0  1317.6    365.7 0.02072 100  41  171.22
     0     1    -4  3.374E+03  1.406E+02  1422.8  1219.4    316.8 0.01048 100  47  135.01
    -1     0    -4  3.431E+03  1.429E+02  1411.0  1326.0    179.4 0.02330 100  54   64.21
     1    -1    -4  3.322E+03  1.383E+02  1412.8  1321.4    353.8 0.02182 100  47  163.30
     1    -1    -4  3.272E+03  1.362E+02  1413.6  1183.4     16.4 0.02182 100  50   -5.97
     0     1    -5  7.659E+02  3.212E+01  1470.8  1226.5    342.1 0.00831  95  49  148.01
    -1     0    -5  7.436E+02  3.135E+01  1458.9  1330.7    180.3 0.02474 100  56   65.96
     1    -1    -5  6.751E+02  2.838E+01  1461.5  1180.1     14.1 0.02299 100  53   -8.43
     1    -1    -5  7.884E+02  3.315E+01  1460.7  1325.2    342.0 0.02299  99  50  156.13
     0     1    -6  3.048E+02  1.299E+01  1518.9  1235.5    387.2 0.00555 100  50  170.98
    -1     0    -6  2.985E+02  1.295E+01  1507.0  1335.4    180.0 0.02617 100  60   66.64
     1    -1    -6  2.767E+02  1.187E+01  1509.7  1176.8     13.1 0.02416 100  58   -9.84
     1    -1    -6  2.862E+02  1.235E+01  1508.9  1329.1    330.3 0.02416 100  55  149.42
    -1     0    -7  4.571E+01  2.906E+00  1555.3  1340.0    178.8 0.02757 100  54   66.58
     1    -1    -7  3.995E+01  2.329E+00  1558.0  1173.5     13.2 0.02532 100  50  -10.44
     1    -1    -7  4.409E+01  2.683E+00  1557.2  1332.9    318.8 0.02532 100  48  143.05
    -1     0    -8  9.460E+02  3.987E+01  1603.9  1344.3    176.8 0.02890 100  69   65.97
     1    -1    -8  8.878E+02  3.730E+01  1606.6  1170.4     14.3 0.02642 100  63  -10.39
     1    -1    -8  9.655E+02  4.061E+01  1605.7  1336.5    307.5 0.02642 100  59  136.91
    -1     0    -9  3.535E+00  1.950E+00  1652.7  1348.3    174.1 0.03013 100  12   64.90
     1    -1    -9  2.525E+00  1.472E+00  1655.4  1167.7     16.4 0.02744  99   8   -9.78
     1    -1    -9  4.230E+00  1.698E+00  1654.5  1339.8    296.4 0.02744 100   8  130.96
     1     0    10  1.043E+03  4.406E+01   748.1  1150.0    253.9 0.03154  79  72 -104.07
    -1     0   -10  9.636E+02  4.068E+01  1701.8  1351.8    170.7 0.03125  94  69   63.44
     1    -1   -10  9.722E+02  4.087E+01  1704.6  1165.3     19.2 0.02833  97  64   -8.69
     1    -1   -10  9.252E+02  3.899E+01  1703.6  1342.6    285.3 0.02832  99  62  125.13
     1     0    11  3.205E+00  1.878E+00   698.6  1146.7    262.9 0.03258  95   7 -108.76
    -1     0   -11  4.776E+00  2.182E+00  1751.2  1354.8    166.7 0.03220  98   6   61.63
     1    -1   -11 -8.815E-01  1.935E+00  1753.1  1344.9    274.3 0.02903 100  -5  119.37
     1    -1   -11  4.817E+00  1.689E+00  1754.0  1163.6     22.8 0.02903 100   8   -7.16
     1     0    12  4.691E+01  3.079E+00   648.8  1144.0    272.1 0.03342  99  50 -113.45
    -1     0   -12  3.646E+01 -3.092E+00  1801.1  1357.2    162.2 0.03295 100  38   59.49
     1    -1   -12  3.026E+01 -2.483E+00  1803.9  1162.6     27.2 0.02953  98  32   -5.22
     1    -1   -12  4.926E+01  3.282E+00  1802.9  1346.5    263.2 0.02952 100  44  113.63
     1     0    13  3.712E+01  2.743E+00   598.6  1142.1    281.4 0.03404 100  41 -118.19
    -1     0   -13  3.183E+01  3.165E+00  1851.3  1358.7    157.0 0.03343 100  32   57.04
     1    -1   -13  3.528E+01  2.818E+00  1854.2  1162.5     32.2 0.02972  95  34   -2.87
     1    -1   -13  3.029E+01  2.938E+00  1853.2  1347.1    252.0 0.02972 100  32  107.85
     1     0    14  2.973E+01  2.641E+00   547.8  1141.2    290.9 0.03437 100  35 -123.02
    -1     0   -14  2.432E+01  3.141E+00  1902.0  1359.2    151.2 0.03361  99  25   54.26
     1    -1   -14  2.208E+01  2.943E+00  1903.9  1346.6    240.6 0.02956 100  24  101.97
     1    -1   -14  2.437E+01  2.500E+00  1904.9  1163.6     38.1 0.02956  98  27   -0.09
     1     0    15  2.338E+01  2.653E+00   496.6  1141.3    300.7 0.03434  80  30 -127.99
    -1     0   -15  3.107E+01  3.306E+00  1953.2  1358.4    144.8 0.03339 100  24   51.12
     1    -1   -15  4.372E+01 -3.041E+00  1956.1  1166.1     44.9 0.02893  99  35    3.16
     1    -1   -15  2.434E+01  3.636E+00  1955.1  1344.6    228.7 0.02892  99  21   95.90
     1     0    16  3.589E+00  2.200E+00   444.9  1142.9    310.9 0.03386 100   7 -133.16
    -1     0   -16  6.581E+00  2.774E+00  2005.0  1356.1    137.6 0.03267  99   9   47.58
     1    -1   -16  7.692E+00  2.209E+00  2007.8  1170.6     52.8 0.02768  99  10    6.98
     1    -1   -16  1.187E+01  3.642E+00  2006.9  1340.7    216.2 0.02767 100   7   89.50
     1     0    17  1.058E+01  3.302E+00   391.4  1347.3    494.3 0.03280 100   9  133.91
    -1     0   -17  1.192E+01  2.993E+00  2057.3  1351.8    129.4 0.03129  97  10   43.54
     1    -1   -17  1.514E+01  2.505E+00  2060.1  1177.6     62.0 0.02558  98  11   11.54
     1    -1   -17  1.057E+01  3.353E+00  2059.3  1334.3    202.6 0.02557 100   8   82.59
     1     0    18  7.438E+00  3.704E+00   338.5  1341.1    485.5 0.03098  99   7  138.25
    -1     0   -18  3.101E+00  2.721E+00  2110.3  1344.8    120.0 0.02904  98   8   38.85
     1    -1   -18  1.122E+01  3.393E+00  2112.3  1323.9    187.2 0.02220 100   9   74.76
     1    -1   -18  8.034E+00  2.232E+00  2113.0  1188.5     73.5 0.02220 100   9   17.20
     1     0    19 -4.161E+00  3.526E+00   284.9  1331.6    475.2 0.02808  98  -5  143.35
    -1     0   -19 -1.826E+00  2.575E+00  2164.0  1333.9    108.6 0.02548  99  -5   33.19
     1     0    20  2.534E+01  3.454E+00   230.7  1317.0    462.5 0.02351  99  13  149.69
    -1     0   -20  3.670E+01  2.659E+00  2219.1  1197.4     10.2 0.01965  93  24  -16.80
    -1     0   -20  3.688E+01  3.024E+00  2218.4  1316.2     93.8 0.01965  98  22   25.77
     1    -2     0  2.591E+03  1.080E+02  1214.9  1349.8    340.2 0.03113 100  50 -155.21
    -2     1     0  2.696E+03  1.124E+02  1222.6  1350.3     99.6 0.03126 100  48  -22.42
    -1    -1     0  3.170E+03  1.321E+02  1213.1  1349.7    219.5 0.03107 100  48  -87.45
     2    -1     0  3.512E+03  1.464E+02  1226.1  1350.3    459.6 0.03127 100  52 -157.88
    -2     1     1  2.385E+02  1.041E+01  1175.0  1349.4     92.6 0.03105 100  50  -28.95
     1     1    -1  2.427E+02  1.059E+01  1284.3  1158.8    221.1 0.02936 100  55   87.76
     1    -2    -1  2.713E+02  1.177E+01  1262.5  1354.8    335.7 0.03260 100  51 -171.04
     1    -2     1  2.799E+02 -1.209E+01  1167.3  1345.1    344.3 0.02971 100  49 -147.60
    -2     1    -1  2.317E+02  1.013E+01  1270.2  1351.6    105.7 0.03159 100  48   -7.11
    -2     1    -1  3.259E+02 -1.416E+01  1271.3  1151.6    470.4 0.03159 100  49  174.13
     2    -1     1  8.407E+02  3.548E+01  1178.5  1351.1    466.0 0.03159 100  49 -173.22
    -1     2    -1  7.729E+02  3.253E+01  1282.5  1157.7    348.9 0.02970 100  53  148.81
    -1    -1    -1  7.677E+02  3.242E+01  1260.7  1355.4    221.4 0.03279 100  47  -87.78
    -1    -1     1  7.266E+02  3.066E+01  1165.5  1344.0    216.4 0.02936 100  45  -86.49
     2    -1    -1  7.815E+02  3.291E+01  1274.9  1153.4     97.0 0.03105 100  49   29.95
     2    -1    -1  8.404E+02  3.545E+01  1273.8  1349.9    452.3 0.03105 100  48 -151.38
    -2     1     2  2.783E+03  1.160E+02  1127.3  1348.8     84.6 0.03096 100  48  -27.96
    -2     1     2  2.947E+03  1.230E+02  1128.4  1152.9    451.1 0.03096 100  47  149.99
     1     1    -2  2.934E+03  1.223E+02  1332.0  1164.4    219.9 0.02768  99  52   87.69
     1     1     2  3.173E+03  1.323E+02  1141.4  1141.6    228.7 0.03455 100  49  -94.02
     1    -2    -2  2.972E+03  1.239E+02  1310.2  1359.8    330.8 0.03410 100  50  173.25
     1    -2     2  2.904E+03  1.210E+02  1119.6  1340.5    347.8 0.02834 100  49 -146.69
    -2     1    -2  2.889E+03  1.205E+02  1317.9  1353.2    110.9 0.03203 100  51    8.12
    -2     1    -2  3.365E+03  1.403E+02  1319.0  1150.5    478.2 0.03203 100  51 -169.18
     2    -1     2  3.050E+03  1.272E+02  1131.9  1149.5    117.7 0.03203 100  50  -10.42
     2    -1     2  3.574E+03 -1.490E+02  1130.8  1352.2    471.4 0.03203 100  51  171.48
    -1     2    -2  3.177E+03  1.324E+02  1330.2  1162.3    355.5 0.02834 100  53  149.61
    -1     2     2  3.177E+03  1.324E+02  1139.7  1142.9    337.2 0.03411 100  47 -175.23
    -1    -1    -2  3.162E+03  1.319E+02  1308.4  1361.2    222.4 0.03454 100  51   92.10
    -1    -1     2  2.943E+03  1.227E+02  1117.9  1338.4    212.0 0.02769 100  48  -84.66
     2    -1    -2  3.464E+03  1.444E+02  1321.5  1349.9    444.0 0.03096 100  54 -152.46
     2    -1    -2  2.921E+03  1.218E+02  1322.5  1153.9     91.6 0.03096 100  54   30.43
    -2     1     3  2.750E+02  1.191E+01  1079.5  1348.6     75.8 0.03098 100  51  -23.88
    -2     1     3  2.843E+02  1.243E+01  1080.6  1152.6    446.2 0.03098  98  49  151.98
     1     1    -3  2.798E+02  1.211E+01  1379.7  1170.0    219.4 0.02600  99  55   87.80
     1     1     3  3.025E+02  1.325E+01  1093.7  1135.7    232.2 0.03632 100  52  -95.51
     1    -2    -3  2.953E+02  1.285E+01  1357.9  1364.9    325.6 0.03566 100  53  162.13
     1    -2     3  2.988E+02  1.289E+01  1071.9  1336.0    350.8 0.02704 100  50 -148.01
    -2     1    -3  3.209E+02  1.401E+01  1366.8  1149.2    486.6 0.03257 100  52 -156.73
    -2     1    -3  2.802E+02  1.219E+01  1365.6  1355.1    115.1 0.03256 100  56   18.43
     2    -1     3  9.309E+02  3.918E+01  1084.2  1147.6    125.8 0.03257 100  49  -22.76
     2    -1     3  9.520E+02  4.016E+01  1083.1  1353.6    475.9 0.03258 100  50  161.07
    -1     2    -3  9.030E+02  3.792E+01  1377.9  1166.8    363.7 0.02702 100  51  153.65
    -1     2     3  8.828E+02  3.718E+01  1091.9  1137.8    335.4 0.03567 100  46 -165.87
    -1    -1    -3  9.211E+02  3.886E+01  1356.1  1367.0    222.6 0.03631 100  57   91.88
    -1    -1     3  8.387E+02  3.525E+01  1070.1  1332.8    206.0 0.02601 100  45  -81.87
     2    -1    -3  9.381E+02  3.950E+01  1369.2  1350.1    434.9 0.03097 100  52 -156.65
     2    -1    -3  8.795E+02  3.696E+01  1370.3  1154.2     87.0 0.03097 100  55   28.55
    -2     1     4  5.394E+02  2.286E+01  1031.7  1348.6     66.1 0.03110 100  47  -18.68
    -2     1     4  5.256E+02  2.242E+01  1032.8  1152.0    442.2 0.03110  97  44  154.32
     1     1    -4  5.411E+02  2.290E+01  1427.5  1175.7    220.1 0.02431  99  53   88.31
     1     1     4  5.606E+02  2.394E+01  1045.9  1129.9    236.1 0.03810 100  48  -97.27
     1    -2    -4  5.510E+02  2.349E+01  1405.7  1370.1    320.1 0.03723  99  52  154.32
     1    -2     4  5.382E+02  2.278E+01  1024.1  1331.7    353.0 0.02577 100  44 -149.62
    -2     1    -4  5.264E+02  2.240E+01  1413.5  1357.3    118.4 0.03319 100  54   24.97
    -2     1    -4  5.073E+02  2.170E+01  1414.6  1147.5    495.5 0.03319 100  51 -147.38
     2    -1     4  2.460E+03  1.028E+02  1035.2  1355.3    479.4 0.03321  98  47  154.42
     2    -1     4  2.360E+03  9.853E+01  1036.4  1145.4    134.5 0.03321 100  50  -32.01
    -1     2    -4  2.325E+03  9.697E+01  1425.7  1171.1    373.7 0.02574 100  51  159.23
    -1     2     4  2.273E+03  9.492E+01  1044.1  1132.6    334.4 0.03725 100  45 -160.33
    -1    -1    -4  2.423E+03  1.013E+02  1403.9  1372.8    222.1 0.03808 100  55   91.44
    -1    -1     4  2.205E+03  9.203E+01  1022.3  1327.2    198.1 0.02435 100  44  -78.05
     2    -1    -4  2.342E+03  9.771E+01  1418.1  1154.2     83.3 0.03108 100  55   26.33
     2    -1    -4  2.394E+03  9.996E+01  1417.1  1350.6    425.0 0.03108 100  50 -161.97
     1     1     5  7.037E+02  2.990E+01   998.0  1124.1    240.3 0.03989 100  53  -99.24
     1    -2    -5  7.290E+02  3.092E+01  1453.6  1375.3    314.3 0.03883 100  52  148.31
     1    -2     5  7.020E+02  2.958E+01   976.1  1327.4    354.3 0.02453  99  48 -150.92
    -2     1    -5  6.898E+02  2.921E+01  1461.4  1359.6    120.8 0.03387 100  58   29.23
    -1     2     5  1.951E+03  8.163E+01   996.2  1127.4    334.2 0.03886 100  48 -157.07
    -1    -1    -5  2.022E+03  8.463E+01  1451.8  1378.5    220.9 0.03986 100  62   90.77
    -1    -1     5  1.974E+03  8.242E+01   974.4  1321.5    187.9 0.02265  99  47  -73.03
     2    -1    -5  1.909E+03  7.975E+01  1466.1  1154.0     80.4 0.03126 100  58   24.38
     2    -1    -5  2.083E+03  8.710E+01  1465.0  1351.4    414.4 0.03126 100  51 -167.80
    -2     1     6  1.889E+03  7.890E+01   935.6  1349.3     44.8 0.03157 100  49   -6.98
    -2     1     6  1.700E+03  7.120E+01   936.7  1150.2    436.8 0.03157  99  47  158.04
     1     1    -6  1.862E+03  7.778E+01  1523.6  1187.6    225.4 0.02077 100  58   91.23
     1     1     6  1.812E+03  7.593E+01   949.9  1118.4    244.8 0.04166 100  58 -101.38
     1    -2    -6  1.878E+03  7.865E+01  1501.7  1380.4    308.4 0.04041 100  54  143.26
     1    -2     6  1.824E+03  7.619E+01   928.0  1323.1    354.7 0.02328 100  51 -151.67
    -2     1    -6  1.889E+03  7.901E+01  1509.6  1362.0    122.3 0.03461 100  61   32.03
     2    -1     6  1.993E+03  8.337E+01   940.3  1140.5    153.0 0.03467 100  55  -46.34
     2    -1     6  1.849E+03  7.752E+01   939.1  1359.1    483.8 0.03467 100  50  147.14
    -1     2    -6  1.842E+03  7.696E+01  1521.8  1179.9    400.2 0.02319  99  54  173.71
    -1     2     6  1.816E+03  7.604E+01   948.1  1122.2    334.7 0.04047 100  49 -155.19
    -1    -1    -6  1.851E+03  7.755E+01  1499.9  1384.2    219.2 0.04162 100  62   89.86
    -1    -1     6  1.858E+03  7.760E+01   926.2  1315.5    174.9 0.02088 100  51  -66.55
     2    -1    -6  1.848E+03  7.733E+01  1513.2  1352.3    403.1 0.03150 100  52 -173.93
     2    -1    -6  1.942E+03  8.114E+01  1514.3  1153.6     78.4 0.03150 100  60   22.87
    -2     1     7  2.123E+02  9.501E+00   888.3  1149.2    435.3 0.03187  97  54  159.19
    -2     1     7  2.541E+02  1.106E+01   887.2  1349.9     33.2 0.03187 100  53   -0.76
     1     1    -7  2.365E+02  1.029E+01  1571.9  1194.2    231.0 0.01878 100  60   94.11
     1     1     7  2.375E+02  1.070E+01   901.6  1112.8    249.5 0.04341 100  61 -103.66
     1    -2    -7  2.435E+02  1.093E+01  1550.0  1385.4    302.3 0.04198  99  59  138.74
     1    -2     7  2.234E+02  9.703E+00   879.6  1318.7    354.0 0.02199 100  58 -151.78
    -2     1    -7  2.484E+02  1.102E+01  1557.9  1364.5    123.0 0.03535 100  68   33.83
     2    -1     7  1.261E+02 -6.037E+00   891.9  1137.9    162.7 0.03544 100  64  -52.61
     2    -1     7  7.149E+01 -4.363E+00   890.7  1361.2    484.7 0.03544 100  47  145.24
    -1     2    -7  8.659E+01  4.344E+00  1570.2  1184.5    417.1 0.02184 100  49 -177.29
    -1     2     7  9.040E+01  4.681E+00   899.8  1117.1    335.8 0.04206 100  53 -154.24
    -1    -1    -7  9.943E+01  5.272E+00  1548.2  1389.7    217.0 0.04334 100  66   88.73
    -1    -1     7  1.330E+02 -5.958E+00   877.9  1309.1    158.3 0.01896 100  59  -58.28
     2    -1    -7  8.217E+01  4.359E+00  1561.5  1353.2    391.3 0.03177  99  48  179.72
     2    -1    -7  1.477E+02 -6.803E+00  1562.6  1153.2     77.3 0.03177 100  65   21.85
    -2     1     8  7.158E+01  3.675E+00   838.6  1350.4     21.2 0.03217 100  54    5.62
    -2     1     8  6.193E+01  3.468E+00   839.7  1148.1    434.8 0.03216 100  52  159.87
     1     1    -8  5.783E+01  3.294E+00  1619.9  1305.3    492.8 0.01647 100  44 -134.59
     1     1    -8  6.174E+01  3.158E+00  1620.4  1201.8    239.5 0.01647  99  55   98.44
     1     1     8  5.857E+01  3.761E+00   853.1  1107.3    254.4 0.04513 100  57 -106.08
     1    -2    -8  6.467E+01  3.890E+00  1598.6  1390.3    296.1 0.04350 100  55  134.54
     1    -2     8  6.372E+01  3.219E+00   831.1  1313.9    351.8 0.02059 100  57 -151.11
    -2     1    -8  6.114E+01  3.604E+00  1606.5  1366.9    123.0 0.03608 100  61   34.86
     2    -1     8  2.664E+01  2.942E+00   842.1  1363.2    484.9 0.03622 100  31  144.10
     2    -1     8  3.084E+01  2.463E+00   843.4  1135.4    172.6 0.03621 100  52  -58.63
    -1     2    -8  3.077E+01  2.353E+00  1618.7  1189.6    436.8 0.02035  99  35 -166.95
    -1     2     8  2.997E+01  2.487E+00   851.3  1112.1    337.4 0.04361 100  41 -153.94
    -1    -1    -8  2.422E+01  2.740E+00  1596.8  1395.1    214.4 0.04503 100  40   87.40
    -1    -1     8  3.081E+01  1.866E+00   829.4  1301.9    137.1 0.01678  99  50  -47.68
     2    -1    -8  3.381E+01  2.502E+00  1611.2  1152.9     77.0 0.03202 100  45   21.30
     2    -1    -8  2.975E+01  2.518E+00  1610.1  1354.1    379.0 0.03201  99  38  173.21
    -2     1     9  6.490E+01  3.625E+00   790.9  1147.2    435.0 0.03244  98  55  160.08
    -2     1     9  7.849E+01  3.989E+00   789.8  1350.8      8.8 0.03244 100  56   12.14
     1     1    -9  6.065E+01  3.185E+00  1668.8  1296.5    463.6 0.01361 100  48 -149.19
     1     1    -9  6.168E+01  3.091E+00  1669.3  1211.1    252.6 0.01361 100  52  105.08
     1     1     9  7.287E+01  4.381E+00   804.3  1102.1    259.6 0.04679  98  59 -108.60
     1    -2    -9  6.412E+01  4.056E+00  1647.4  1394.9    289.6 0.04498 100  54  130.52
     1    -2     9  6.584E+01  3.271E+00   782.2  1308.5    347.9 0.01899  97  58 -149.52
    -2     1    -9  6.848E+01  3.967E+00  1655.3  1369.1    122.2 0.03677 100  62   35.28
     2    -1     9  1.301E+02  6.289E+00   794.6  1133.0    182.8 0.03696 100  70  -64.49
     2    -1     9  1.189E+02  6.250E+00   793.3  1365.0    484.3 0.03696 100  58  143.57
    -1     2    -9  1.142E+02  5.423E+00  1667.6  1195.4    459.8 0.01861  99  56 -155.06
    -1     2     9  1.223E+02  6.061E+00   802.5  1107.3    339.5 0.04512 100  61 -154.15
    -1    -1    -9  1.293E+02  6.699E+00  1645.6  1400.2    211.4 0.04664 100  71   85.89
    -1    -1     9  1.365E+02  6.026E+00   780.5  1293.2    109.5 0.01412  85  57  -33.86
     2    -1    -9  1.145E+02  5.613E+00  1658.9  1354.8    366.4 0.03222 100  58  166.55
     2    -1    -9  1.469E+02 -6.863E+00  1660.0  1152.7     77.5 0.03222 100  68   21.23
    -2     1    10  3.243E+01  2.626E+00   741.8  1146.6    436.1 0.03262  99  38  159.83
     1     1   -10  3.040E+01  1.988E+00  1718.1  1283.8    422.6 0.00952 100  29 -169.83
     1     1   -10  2.473E+01  1.594E+00  1718.4  1224.3    274.8 0.00952  99  32  116.33
     1     1    10  2.770E+01  2.755E+00   755.2  1097.2    265.0 0.04837 100  37 -111.24
     1    -2   -10  2.806E+01  3.053E+00  1696.5  1399.3    283.1 0.04637 100  31  126.60
     1    -2    10  2.886E+01  1.891E+00   733.1  1302.0    341.7 0.01704  99  41 -146.72
    -2     1   -10  3.102E+01  2.834E+00  1704.4  1371.0    120.7 0.03738  98  36   35.18
     2    -1    10  3.588E+01  2.835E+00   745.4  1130.9    193.1 0.03763 100  45  -70.27
     2    -1    10  4.448E+01  3.687E+00   744.1  1366.6    483.1 0.03764 100  39  143.57
    -1     2   -10  4.725E+01  3.213E+00  1716.7  1202.6    486.5 0.01646  95  33 -141.32
    -1     2    10  4.092E+01  3.093E+00   753.4  1102.8    342.1 0.04657 100  47 -154.76
    -1    -1   -10  3.499E+01  3.764E+00  1694.7  1404.9    208.1 0.04818  98  36   84.19
     2    -1   -10  3.847E+01  2.942E+00  1708.1  1355.2    353.4 0.03234  99  37  159.77
     2    -1   -10  4.341E+01  2.984E+00  1709.2  1152.8     78.8 0.03234 100  47   21.61
    -2     1    11  6.109E+01  3.673E+00   692.3  1146.3    438.0 0.03269  97  51  159.13
     1     1    11  6.962E+01  4.362E+00   705.8  1092.6    270.5 0.04986 100  56 -113.97
     1    -2   -11  7.078E+01  4.532E+00  1745.9  1403.2    276.3 0.04766 100  51  122.73
     1    -2    11  6.899E+01  3.373E+00   683.6  1293.6    332.1 0.01448  82  60 -142.19
    -2     1   -11  8.860E+01 -4.917E+00  1753.9  1372.6    118.6 0.03786  99  61   34.62
     2    -1    11  5.513E+01  4.091E+00   694.6  1367.8    481.1 0.03820  99  46  144.02
     2    -1    11  6.870E+01  4.154E+00   696.0  1129.1    203.6 0.03820  99  62  -76.01
    -1     2    11  5.885E+01  3.841E+00   703.9  1098.7    345.1 0.04791 100  52 -155.71
    -1    -1   -11  6.416E+01  4.733E+00  1744.1  1409.4    204.3 0.04962 100  50   82.33
     2    -1   -11  5.966E+01  3.756E+00  1757.6  1355.2    340.1 0.03231 100  45  152.86
     2    -1   -11  8.823E+01 -4.672E+00  1758.7  1153.4     81.0 0.03231 100  58   22.46
    -2     1    12  8.017E+01  4.424E+00   642.4  1146.7    440.7 0.03257  96  55  157.98
     1     1    12  7.857E+01  4.773E+00   655.9  1088.4    276.3 0.05123 100  59 -116.81
     1    -2   -12  7.859E+01  4.902E+00  1795.8  1406.7    269.5 0.04881 100  54  118.87
    -2     1   -12  8.262E+01  4.707E+00  1803.8  1373.5    115.8 0.03820 100  57   33.64
     2    -1    12  9.697E+01  5.621E+00   644.7  1368.6    478.6 0.03863  99  58  144.89
     2    -1    12  8.475E+01  4.837E+00   646.1  1127.8    214.3 0.03862 100  67  -81.75
    -1     2    12  8.433E+01  4.929E+00   654.1  1094.9    348.5 0.04914  98  58 -156.95
    -1    -1   -12  7.746E+01  5.469E+00  1793.9  1413.3    200.3 0.05092 100  54   80.31
     2    -1   -12  8.962E+01  4.810E+00  1807.5  1354.4    326.4 0.03207 100  53  145.81
     2    -1   -12  8.751E+01  4.692E+00  1808.5  1154.7     84.1 0.03207 100  57   23.77
    -2     1    13  1.513E+02  7.249E+00   592.1  1147.8    444.4 0.03221  91  65  156.37
     1     1    13  1.381E+02  7.025E+00   605.7  1084.7    282.2 0.05246 100  66 -119.75
     1    -2   -13  1.338E+02  7.181E+00  1846.0  1409.6    262.4 0.04980 100  63  115.00
    -2     1   -13  1.258E+02  6.381E+00  1854.1  1373.8    112.3 0.03831  99  66   32.24
     2    -1    13  1.212E+02  6.331E+00   595.8  1127.2    225.1 0.03885  99  70  -87.51
     2    -1    13  1.407E+02  7.316E+00   594.5  1368.7    475.3 0.03885 100  65  146.17
    -1     2    13  1.278E+02  6.598E+00   603.9  1091.7    352.2 0.05022  99  65 -158.46
    -1    -1   -13  1.332E+02  7.570E+00  1844.2  1416.7    195.9 0.05207 100  63   78.13
     2    -1   -13  1.328E+02  6.493E+00  1857.8  1352.8    312.4 0.03155 100  62  138.60
     2    -1   -13  1.273E+02  6.249E+00  1858.8  1156.9     88.0 0.03156 100  65   25.56
     1     1    14  1.168E+02  6.410E+00   555.0  1081.7    288.4 0.05351  99  65 -122.80
     1    -2   -14  1.128E+02  6.628E+00  1896.7  1411.9    255.2 0.05060 100  61  111.09
    -2     1   -14  1.083E+02  5.782E+00  1904.8  1373.2    108.1 0.03814  99  58   30.45
     2    -1    14  1.173E+02  6.456E+00   543.7  1367.9    471.4 0.03884  99  61  147.83
     2    -1    14  1.126E+02  5.984E+00   545.1  1127.4    236.2 0.03883  99  66  -93.34
    -1     2    14  1.111E+02  6.057E+00   553.2  1089.2    356.4 0.05111 100  65 -160.21
    -1    -1   -14  1.144E+02  7.144E+00  1894.9  1419.5    191.2 0.05303 100  55   75.78
     2    -1   -14  1.137E+02  5.719E+00  1909.6  1160.2     93.0 0.03067 100  66   27.88
     2    -1   -14  1.081E+02  5.547E+00  1908.5  1350.0    297.9 0.03066 100  58  131.16
     1     1    15  3.229E+01  3.478E+00   503.8  1079.3    294.8 0.05435 100  32 -125.96
     1    -2   -15  3.330E+01  3.391E+00  1949.6  1097.3      3.5 0.05116  98  31  -16.40
     1    -2   -15  2.881E+01  4.106E+00  1947.9  1413.4    247.7 0.05115  99  22  107.11
    -2     1   -15  3.509E+01  3.418E+00  1956.0  1371.5    103.2 0.03761 100  27   28.23
    -1     2    15  2.382E+01  3.359E+00   502.0  1087.3    360.9 0.05177  99  21 -162.21
    -1    -1   -15  2.811E+01  4.853E+00  1946.1  1421.5    186.2 0.05376 100  19   73.27
     2    -1   -15  2.547E+01  2.815E+00  1960.8  1165.2     99.1 0.02926  99  24   30.81
     2    -1   -15  2.489E+01  2.800E+00  1959.8  1345.6    282.7 0.02925  99  22  123.42
     1     1    16  2.875E+02  1.324E+01   452.1  1077.9    301.4 0.05494  99  75 -129.26
     1    -2   -16  2.757E+02  1.311E+01  1999.7  1413.9    240.0 0.05140 100  71  103.04
     1    -2   -16  2.932E+02  1.332E+01  2001.4  1097.4      8.6 0.05141  96  74  -14.07
    -2     1   -16  3.043E+02  1.365E+01  2007.8  1368.3     97.4 0.03663 100  75   25.56
     2    -1    16  3.004E+02  1.347E+01   442.0  1131.1    259.4 0.03771  99  78 -105.38
     2    -1    16  2.842E+02  1.303E+01   440.7  1363.1    461.4 0.03772  99  69  152.38
    -1     2    16  2.862E+02  1.322E+01   450.2  1086.4    365.9 0.05217 100  71 -164.45
    -1    -1   -16  3.118E+02  1.490E+01  1997.8  1422.6    180.9 0.05421 100  71   70.58
     2    -1   -16  3.061E+02  1.357E+01  2011.6  1339.1    266.6 0.02714 100  71  115.20
     2    -1   -16  2.971E+02  1.311E+01  2012.5  1172.3    106.7 0.02714 100  74   34.50
     1     1    17  4.704E+01  4.264E+00   399.8  1077.4    308.3 0.05522 100  35 -132.69
     1    -2   -17  4.453E+01  3.805E+00  2053.7  1098.6     14.2 0.05132 100  33  -11.49
     1    -2   -17  5.332E+01  5.690E+00  2052.0  1413.2    232.0 0.05131 100  29   98.84
    -2     1   -17  5.001E+01  3.885E+00  2060.2  1363.2     90.7 0.03504  99  33   22.35
     2    -1    17  4.914E+01  4.323E+00   388.4  1358.4    455.1 0.03641  99  31  155.35
     2    -1    17  4.743E+01  3.609E+00   389.7  1135.2    271.7 0.03641 100  38 -111.73
    -1     2    17  5.188E+01  4.422E+00   397.9  1086.5    371.2 0.05224  98  37 -166.93
    -1    -1   -17  4.467E+01  5.179E+00  2050.1  1422.6    175.1 0.05434 100  26   67.70
     2    -1   -17  4.961E+01  3.567E+00  2064.8  1182.6    116.4 0.02396 100  33   39.26
     2    -1   -17  4.237E+01  3.516E+00  2064.1  1329.3    248.9 0.02396 100  29  106.18
     1     1    18  6.723E+00  3.449E+00   346.9  1078.0    315.5 0.05512 100  10 -136.29
     1    -2   -18  1.220E+01  3.129E+00  2106.6  1101.2     20.3 0.05078  98  11   -8.62
     1    -2   -18  1.126E+01  5.458E+00  2105.0  1411.2    223.7 0.05077  99   7   94.48
    -2     1   -18  9.847E+00  2.595E+00  2113.2  1355.7     82.7 0.03262  99  10   18.48
     2    -1    18  8.397E+00  3.566E+00   335.5  1351.4    447.6 0.03438  99   8  158.91
     2    -1    18  1.082E+01  2.706E+00   336.7  1141.6    284.7 0.03437  96  13 -118.45
    -1     2    18  1.356E+01  3.389E+00   345.0  1087.9    377.0 0.05190  98  12 -169.67
    -1    -1   -18  1.206E+01  4.415E+00  2103.1  1421.3    169.0 0.05406  92   7   64.60
     2    -1   -18  1.120E+01  2.392E+00  2117.7  1198.4    129.6 0.01897 100  11   45.80
     2    -1   -18  1.431E+01  3.290E+00  2117.1  1314.1    228.1 0.01897  99   9   95.63
     1     1    19  6.394E+00  3.607E+00   293.2  1080.1    323.1 0.05457  98   5 -140.09
     1    -2   -19  3.286E-01  3.188E+00  2160.2  1105.4     26.9 0.04970  98   5   -5.44
     1    -2   -19 -1.874E+00  5.251E+00  2158.6  1407.6    214.9 0.04968 100  -6   89.90
    -2     1   -19  4.863E-01  2.469E+00  2166.9  1344.6     72.8 0.02900 100   4   13.68
     2    -1    19 -3.449E+00  3.221E+00   281.9  1341.5    438.7 0.03135 100  -6  163.24
    -1     2    19  9.222E-02  3.243E+00   291.3  1090.9    383.4 0.05107  99   6 -172.71
    -1    -1   -19 -2.087E+00  4.488E+00  2156.7  1418.6    162.3 0.05329 100  -6   61.26
     1     1    20  7.464E+00  3.761E+00   238.9  1084.0    331.2 0.05347 100   7 -144.12
     1    -2   -20  1.529E+01  3.557E+00  2214.5  1111.8     34.3 0.04794  98   9   -1.88
     1    -2   -20  4.926E+00  4.966E+00  2212.9  1401.8    205.5 0.04792  97   7   85.04
    -2     1   -20  9.019E+00  2.336E+00  2221.4  1327.6     60.0 0.02343 100   7    7.35
     2    -1    20  9.782E+00  3.192E+00   227.6  1326.9    427.5 0.02678  98   9  168.72
    -1     2    20  7.423E+00  3.758E+00   237.0  1095.7    390.4 0.04962  98   7 -176.09
    -1    -1   -20  5.027E+00  4.675E+00  2211.0  1413.9    155.1 0.05191 100   7   57.63
     1     1    21  6.016E+00  3.809E+00   183.8  1089.9    339.8 0.05167 100   8 -148.45
     1    -2   -21  3.067E+00  4.333E+00  2268.1  1393.3    195.3 0.04525 100   6   79.79
     1    -2   -21  1.176E+01  4.228E+00  2269.5  1120.9     42.5 0.04527  99   8    2.15
     2    -1    21  9.370E+00  2.668E+00   172.6  1303.7    411.9 0.01931  93   8  176.44
    -1     2    21  7.540E+00  3.628E+00   181.8  1102.9    398.2 0.04736  96   8 -179.89
    -1    -1   -21  1.507E+01  4.497E+00  2266.1  1406.9    147.1 0.04975 100   9   53.62
     1     1    22  4.201E+01  4.974E+00   127.8  1098.6    349.2 0.04895  97  20 -153.18
     1    -2   -22  5.550E+01  5.252E+00  2325.4  1133.6     52.0 0.04137  98  22    6.83
     1    -2   -22  1.659E+01 -3.863E+00  2324.1  1381.2    183.9 0.04135 100  12   73.97
    -1     2    22  4.610E+01  4.742E+00   125.9  1113.4    407.1 0.04404  97  24  175.77
    -1    -1   -22  3.055E+01  4.806E+00  2322.1  1396.8    138.3 0.04656  99  16   49.14
     1     1    23 -7.828E-01  4.439E+00    69.4  1379.2    493.1 0.04501 100  -6  133.35
     1     1    23 -5.830E-01  4.251E+00    71.0  1110.9    359.7 0.04499 100  -4 -158.45
     1    -2   -23  2.281E-01  3.796E+00  2380.9  1363.7    170.8 0.03559  94   6   67.24
     1    -2   -23  2.626E+00  4.075E+00  2382.1  1151.7     63.4 0.03560  98   6   12.49
    -1     2    23  4.814E+00  3.820E+00    69.0  1128.3    417.5 0.03918 100   6  170.64
    -1    -1   -23 -1.184E+00  3.883E+00  2380.3  1132.9      4.8 0.04193  92  -3  -18.86
    -1    -1   -23 -4.047E+00  4.441E+00  2379.0  1382.5    128.0 0.04192  97  -5   43.96
     1     1    24  3.947E+00  4.054E+00    13.2  1128.6    371.9 0.03920  95   5 -164.57
     1     1    24 -1.821E+00  4.600E+00    11.8  1360.9    481.9 0.03922  99  -6  139.03
     1    -2   -24  4.757E+00  3.487E+00  2439.6  1179.7     78.5 0.02648 100   4   20.02
     1    -2   -24 -5.092E+00  3.331E+00  2438.8  1336.3    154.0 0.02647 100  -6   58.69
    -1    -1   -24 -2.238E+00  4.155E+00  2436.8  1361.6    115.5 0.03501  98  -6   37.65
    -1    -1   -24  2.589E+00  3.973E+00  2437.9  1154.4     18.2 0.03501  97   6  -12.11
     0     2    24  7.943E-01  4.532E+00    15.9  1090.9    383.3 0.05187  98   6 -171.55
     0    -2   -24 -2.794E-01  4.630E+00  2434.0  1402.5    156.6 0.04878  99  -6   59.74
     0    -2   -24  3.236E+00  4.898E+00  2435.5  1113.5     27.9 0.04880  95   5   -6.00
     0     2    23  3.594E+01  5.374E+00    73.7  1078.4    374.0 0.05586  99  16 -166.98
     0    -2   -23  5.556E+01 -5.974E+00  2377.9  1098.4     18.1 0.05346  97  21  -10.88
     0    -2   -23  2.528E+01  5.108E+00  2376.2  1416.9    166.8 0.05343  97  12   64.95
     0     2    22 -1.328E-01  4.415E+00   130.5  1069.4    365.8 0.05866  96  -5 -162.91
     0    -2   -22  7.259E+00  4.386E+00  2319.4  1427.3    175.8 0.05667 100   6   69.58
     0    -2   -22 -2.325E+00  4.962E+00  2321.2  1087.5      9.4 0.05670  96  -5  -15.17
     0    -2   -21 -8.413E-01 -4.721E+00  2263.5  1434.6    184.1 0.05891 100  -5   73.82
     0    -2   -21  1.715E+01 -4.647E+00  2265.4  1079.5      1.6 0.05893  84  12  -19.02
     0    -2   -20  3.449E+00  5.464E+00  2208.4  1439.6    191.7 0.06035 100   6   77.74
     0    -2   -19 -3.143E+00  5.716E+00  2154.0  1442.7    198.8 0.06118 100  -5   81.43
     0    -2   -18  2.785E+02  1.425E+01  2100.4  1444.2    205.5 0.06150  99  70   84.92
    -2     2   -17  7.176E+01  3.695E+00  2067.8  1309.9     12.8 0.01762 100  47  -17.42
     0    -2   -17  5.900E+01  6.658E+00  2047.5  1444.4    211.9 0.06142 100  33   88.25
     2    -2    17  6.907E+01  3.776E+00   381.4  1308.7    381.2 0.02025 100  43 -166.92
    -2     2   -16  7.733E+02  3.276E+01  2015.3  1325.4     26.5 0.02268 100  80  -10.72
     0    -2   -16  7.202E+02  3.186E+01  1995.2  1443.5    218.0 0.06100 100  78   91.45
     2    -2    16  7.162E+02  3.047E+01   433.7  1322.1    392.8 0.02443 100  77 -172.55
    -2     2   -15  1.920E+01  2.283E+00  1963.4  1335.5     36.2 0.02597  95  18   -6.08
     0    -2   -15  6.660E+00  5.279E+00  1943.4  1441.7    223.7 0.06029 100  10   94.53
     2    -2    15  2.262E+01  2.650E+00   485.5  1331.3    401.4 0.02722  79  25 -176.62
     2     0   -14  6.861E+01  3.960E+00  1916.5  1203.8    182.5 0.01660  93  46   71.63
     2     0   -14  6.668E+01  3.574E+00  1916.0  1306.5    317.6 0.01660  98  43  139.52
     0     2    14  5.849E+01  4.801E+00   557.6  1062.2    317.7 0.05978  78  55 -140.01
    -2     2   -14  7.347E+01  3.987E+00  1912.1  1342.5     43.6 0.02824 100  51   -2.64
     0    -2   -14  5.569E+01  5.773E+00  1892.3  1439.1    229.3 0.05934  99  40   97.52
     2    -2    14  6.619E+01  3.859E+00   536.7  1337.9    408.0 0.02917  98  47 -179.69
     2     0   -13  8.301E+00  1.950E+00  1865.1  1317.8    344.4 0.02028 100  10  153.07
     2     0   -13  5.670E+00  2.038E+00  1865.8  1191.9    170.5 0.02029 100   9   65.65
     0     2    13  4.294E+00  2.789E+00   608.3  1065.7    313.1 0.05855  98   9 -138.00
    -2     2   -13  6.858E+00  2.133E+00  1861.3  1347.5     49.3 0.02984 100   7   -0.06
     0    -2   -13  5.914E+00  3.846E+00  1841.6  1435.9    234.6 0.05821 100   7  100.43
     2    -2    13  9.074E+00  2.282E+00   587.5  1342.7    413.2 0.03054 100  12  178.01
     2     0   -12  2.177E+02  9.736E+00  1814.7  1325.7    367.7 0.02286  98  61  164.84
     2     0   -12  2.275E+02  1.011E+01  1815.5  1183.5    162.2 0.02286 100  73   61.54
     0     2    12  2.178E+02  1.027E+01   658.6  1069.8    308.8 0.05717 100  66 -136.18
    -2     2   -12  2.447E+02  1.086E+01  1811.0  1351.0     53.8 0.03097 100  71    1.82
    -2     0    12  2.281E+02  9.944E+00   634.3  1321.6     12.4 0.02358  98  64   12.72
     0    -2   -12  2.109E+02  1.032E+01  1791.3  1432.0    239.7 0.05690 100  69  103.27
     2    -2    12  2.242E+02  1.009E+01   637.8  1346.3    417.2 0.03151 100  68  176.36
     2     0   -11  1.966E+01  2.307E+00  1764.8  1331.6    388.7 0.02476  99  20  175.44
     2     0   -11  2.430E+01  2.415E+00  1765.6  1177.0    156.2 0.02476  99  30   58.60
     0     2    11  2.299E+01  2.895E+00   708.4  1074.3    304.8 0.05567 100  27 -134.55
    -2     2   -11  2.847E+01  2.517E+00  1761.1  1353.5     57.1 0.03178 100  32    3.10
    -2     0    11  2.889E+01  2.055E+00   684.2  1327.3     32.6 0.02529  98  39    2.49
     0    -2   -11  1.918E+01  3.428E+00  1741.5  1427.7    244.6 0.05545 100  20  106.08
     2    -2    11  2.484E+01  2.400E+00   688.8  1147.9    157.5 0.03218  91  37  -52.34
     2    -2    11  2.097E+01  2.367E+00   687.6  1348.9    420.2 0.03218 100  24  175.28
     2     0   -10  3.940E+02  1.697E+01  1716.1  1171.9    151.9 0.02625 100  70   56.53
     2     0   -10  3.654E+02  1.587E+01  1715.3  1336.2    407.8 0.02625  98  61 -174.89
     0     2    10  3.452E+02  1.532E+01   757.8  1079.3    301.0 0.05406  99  63 -133.16
    -2     2   -10  3.824E+02  1.648E+01  1711.6  1355.3     59.5 0.03234 100  70    3.81
    -2     0    10  3.489E+02  1.493E+01   733.7  1332.0     51.2 0.02662  98  59   -6.90
     0    -2   -10  3.491E+02  1.574E+01  1692.1  1422.9    249.2 0.05389 100  67  108.86
     2    -2    10  3.383E+02  1.477E+01   737.1  1350.9    422.2 0.03265  99  67  174.74
     2    -2    10  3.606E+02  1.560E+01   738.3  1146.5    143.2 0.03265  99  69  -44.72
     2     0    -9  5.167E+02  2.214E+01  1666.1  1339.9    425.3 0.02745 100  60 -166.02
     2     0    -9  5.977E+02  2.540E+01  1667.0  1167.7    149.0 0.02745 100  70   55.15
     0     2     9  4.981E+02  2.155E+01   806.9  1084.5    297.5 0.05237 100  60 -132.05
    -2     2    -9  6.069E+02 -2.577E+01  1662.4  1356.5     61.0 0.03276 100  73    3.97
    -2     2    -9  4.754E+02 -2.063E+01  1663.5  1151.0    492.1 0.03276 100  64 -141.36
    -2     0     9  5.686E+02  2.406E+01   782.8  1335.9     68.2 0.02771 100  58  -15.52
     0    -2    -9  5.573E+02  2.420E+01  1643.0  1417.8    253.6 0.05224 100  67  111.67
     2    -2     9  5.009E+02  2.146E+01   786.3  1352.4    423.4 0.03297  99  65  174.73
     2    -2     9  5.381E+02  2.293E+01   787.5  1145.5    129.6 0.03297 100  67  -37.34
     2     0    -8  3.013E+02 -1.325E+01  1617.2  1343.0    441.2 0.02847 100  55 -157.93
     2     0    -8  2.674E+02  1.172E+01  1618.1  1164.1    147.3 0.02847 100  66   54.36
     0     2     8  2.546E+02  1.143E+01   855.7  1090.0    294.3 0.05061 100  57 -131.28
    -2     2    -8  3.050E+02 -1.362E+01  1614.6  1149.6    478.9 0.03307 100  62 -148.67
    -2     2    -8  2.393E+02  1.057E+01  1613.5  1357.4     61.6 0.03306 100  68    3.59
    -2     0     8  2.378E+02  1.039E+01   831.7  1339.3     83.7 0.02865 100  56  -23.41
     0    -2    -8  2.709E+02  1.237E+01  1594.2  1412.4    257.8 0.05052  99  64  114.55
     2    -2     8  2.271E+02 -1.003E+01   836.3  1144.8    116.7 0.03321 100  61  -30.18
     2    -2     8  2.748E+02  1.212E+01   835.2  1353.6    423.8 0.03322 100  61  175.26
     2     0    -7  4.138E+02  1.785E+01  1568.6  1345.8    455.7 0.02940 100  57 -150.58
     2     0    -7  3.418E+02 -1.478E+01  1569.6  1160.8    146.6 0.02940 100  67   54.07
     0     2     7  3.673E+02  1.613E+01   904.2  1095.7    291.4 0.04881 100  57 -130.96
    -2     2    -7  3.177E+02 -1.378E+01  1564.9  1358.1     61.4 0.03331 100  72    2.63
    -2     2    -7  4.180E+02  1.811E+01  1566.1  1148.4    466.4 0.03331 100  63 -155.77
    -2     0     7  3.023E+02 -1.306E+01   880.3  1342.4     97.9 0.02951 100  56  -30.56
     0    -2    -7  3.699E+02  1.629E+01  1545.6  1406.8    261.7 0.04875 100  62  117.61
     2    -2     7  4.112E+02  1.774E+01   883.7  1354.7    423.3 0.03341 100  61  176.36
     2    -2     7  2.977E+02 -1.293E+01   884.9  1144.3    104.6 0.03341 100  59  -23.22
     2     0    -6  3.987E+02  1.709E+01  1521.2  1157.6    146.8 0.03026 100  66   54.21
     2     0    -6  3.860E+02  1.673E+01  1520.2  1348.3    468.8 0.03025 100  55 -144.00
     0     2     6  4.191E+02  1.829E+01   952.5  1101.6    288.9 0.04697  98  56 -131.31
    -2     2    -6  3.515E+02  1.530E+01  1517.7  1147.2    454.8 0.03355 100  60 -162.70
    -2     2    -6  4.206E+02  1.802E+01  1516.6  1358.7     60.5 0.03355 100  66    1.05
    -2     0     6  3.907E+02  1.673E+01   928.6  1345.4    110.5 0.03033 100  52  -36.97
     0    -2    -6  4.050E+02  1.768E+01  1497.3  1401.0    265.4 0.04693 100  56  121.01
     2    -2     6  3.919E+02  1.696E+01   932.1  1355.8    422.0 0.03361  99  57  178.08
     2    -2     6  4.009E+02  1.719E+01   933.3  1143.8     93.2 0.03361 100  55  -16.43
     2     0    -5  4.906E+02  2.105E+01  1473.1  1154.6    147.8 0.03111  76  60   54.68
     2     0    -5  5.807E+02 -2.492E+01  1472.0  1350.9    480.4 0.03111  89  54 -138.20
     0     2     5  5.673E+02  2.434E+01  1000.6  1107.6    286.7 0.04511 100  53 -132.69
    -2     2    -5  5.682E+02  2.427E+01  1469.6  1146.0    444.0 0.03380  99  60 -169.52
    -2     2    -5  4.915E+02  2.096E+01  1468.4  1359.4     58.7 0.03380 100  62   -1.22
    -2     0     5  5.051E+02  2.152E+01   976.7  1348.3    121.8 0.03115  98  51  -42.60
     0    -2    -5  5.434E+02  2.335E+01  1449.2  1395.1    268.8 0.04509 100  55  125.11
     2     0    -4  2.506E+03  1.047E+02  1424.0  1353.5    490.6 0.03198 100  52 -133.28
     2     0    -4  2.512E+03  1.048E+02  1425.1  1151.4    149.7 0.03198 100  55   55.35
     0     2     4  2.584E+03  1.080E+02  1048.6  1113.6    285.0 0.04325 100  48 -135.92
    -2     2    -4  2.463E+03  1.028E+02  1421.6  1144.7    434.1 0.03410 100  55 -176.33
    -2     2    -4  2.478E+03  1.034E+02  1420.4  1360.2     56.3 0.03409 100  58   -4.29
    -2     0     4  2.466E+03  1.029E+02  1024.7  1351.4    131.8 0.03200  99  49  -47.38
     0    -2    -4  2.439E+03  1.020E+02  1401.3  1389.1    271.8 0.04324 100  54  130.69
     2    -2     4  2.439E+03  1.018E+02  1029.4  1142.5     73.0 0.03412 100  49   -3.06
     2    -2     4  2.479E+03  1.035E+02  1028.2  1358.1    417.3 0.03413 100  50 -176.33
     2     0    -3  2.746E+01  2.058E+00  1377.2  1148.2    152.2 0.03289 100  52   55.90
     2     0    -3  1.664E+01 -1.862E+00  1376.1  1356.2    499.6 0.03289 100  35 -129.48
     0     2     3  2.608E+01  2.182E+00  1096.4  1119.7    283.8 0.04138 100  47 -142.99
    -2     2    -3  1.824E+01 -1.818E+00  1373.7  1143.2    425.1 0.03446 100  36  176.79
    -2     2    -3  2.849E+01  2.036E+00  1372.5  1361.2     53.1 0.03446 100  51   -8.23
    -2     0     3  2.591E+01  1.970E+00  1072.6  1354.6    140.4 0.03290 100  47  -51.05
     0    -2    -3  2.142E+01  2.049E+00  1353.5  1383.0    274.4 0.04137 100  46  139.71
     2    -2     3  2.673E+01  1.990E+00  1077.3  1141.5     64.3 0.03448 100  48    3.71
     2    -2     3  1.828E+01 -1.852E+00  1076.1  1359.6    413.9 0.03448 100  41 -172.27
     2     0    -2  1.826E+03  7.636E+01  1329.5  1144.8    155.3 0.03386 100  54   55.53
     0     2     2  1.864E+03  7.803E+01  1144.1  1125.8    283.1 0.03952 100  50 -159.11
    -2     2    -2  1.837E+03  7.684E+01  1326.0  1141.5    417.1 0.03491 100  54  169.90
    -2     2    -2  1.794E+03  7.501E+01  1324.8  1362.4     49.3 0.03491 100  54  -12.95
    -2     0     2  1.770E+03  7.403E+01  1120.3  1358.0    147.8 0.03386 100  46  -52.91
     0    -2    -2  1.790E+03  7.495E+01  1305.8  1376.9    276.7 0.03951 100  54  157.35
     2    -2     2  1.861E+03  7.785E+01  1123.8  1361.3    409.8 0.03491  99  53 -167.45
     2    -2     2  1.724E+03  7.209E+01  1125.0  1140.3     56.6 0.03491 100  50   10.50
     2     0    -1  1.474E+03  6.177E+01  1281.8  1141.2    159.0 0.03489  99  54   51.97
     0     2     1  1.479E+03  6.199E+01  1191.7  1131.9    283.1 0.03768 100  49  168.31
    -2     2    -1  1.422E+03  5.959E+01  1278.3  1139.5    410.0 0.03543 100  52  163.83
    -2     2    -1  1.481E+03  6.197E+01  1277.1  1363.8     44.8 0.03543 100  54  -17.55
    -2     0     1  1.482E+03  6.208E+01  1168.0  1361.5    154.0 0.03489 100  49  -50.83
     0    -2    -1  1.441E+03  6.042E+01  1258.1  1370.8    278.4 0.03768 100  53 -168.94
     2    -2     1  1.448E+03  6.068E+01  1171.5  1363.3    405.1 0.03544 100  51 -162.78
     2    -2     1  1.446E+03  6.053E+01  1172.7  1138.9     49.8 0.03544  99  52   16.50
     2     0     0  3.147E+02  1.367E+01  1234.2  1137.4    163.2 0.03600 100  51   38.82
     0     2     0  3.070E+02  1.334E+01  1239.3  1138.0    283.8 0.03584 100  52  137.20
    -2     2     0  2.898E+02  1.263E+01  1230.7  1137.2    403.9 0.03607 100  54  160.87
    -2     2     0  3.543E+02  1.524E+01  1229.4  1365.6     39.8 0.03607 100  53  -19.51
    -2     0     0  3.195E+02  1.387E+01  1215.6  1365.3    159.1 0.03600 100  50  -38.66
     0    -2     0  3.030E+02  1.317E+01  1210.5  1364.8    279.6 0.03584 100  51 -136.95
     2    -2     0  3.295E+02  1.421E+01  1220.4  1137.1     43.9 0.03607 100  52   19.42
     2    -2     0  2.962E+02  1.290E+01  1219.2  1365.5    399.8 0.03607 100  53 -160.78
     2     0     1  6.397E+03  2.662E+02  1186.6  1133.4    167.9 0.03718 100  49    6.59
     0     2    -1  6.787E+03  2.824E+02  1287.0  1144.0    285.3 0.03402 100  50  124.59
    -2     2     1  6.805E+03  2.831E+02  1181.8  1367.6     34.2 0.03679 100  50  -16.87
    -2     2     1  6.770E+03  2.817E+02  1183.0  1134.7    398.8 0.03679 100  48  162.62
    -2     0    -1  6.648E+03  2.767E+02  1263.2  1369.3    163.1 0.03718 100  52   -7.33
     0    -2     1  6.914E+03  2.877E+02  1162.9  1358.7    280.2 0.03402  98  47 -123.31
     2    -2    -1  6.933E+03  2.884E+02  1268.1  1135.1     39.0 0.03679 100  51   17.69
     2    -2    -1  7.032E+03  2.926E+02  1266.8  1368.1    394.0 0.03679 100  51 -163.44
     2     0     2  1.758E+02  8.013E+00  1138.9  1129.3    172.9 0.03842 100  53  -27.90
     0     2    -2  1.644E+02  7.399E+00  1334.6  1150.1    287.9 0.03220 100  53  121.49
    -2     2     2  2.219E+02 -9.793E+00  1134.1  1369.9     28.1 0.03760 100  50  -11.33
    -2     2     2  1.536E+02  7.093E+00  1135.4  1131.9    394.5 0.03760 100  48  167.00
    -2     0    -2  1.705E+02  7.759E+00  1310.9  1373.4    166.3 0.03842 100  52   25.97
     0    -2     2  1.639E+02  7.381E+00  1115.2  1352.7    280.0 0.03221  99  48 -118.59
     2    -2    -2  1.447E+02  6.724E+00  1314.5  1370.9    387.7 0.03759 100  55 -169.05
     2    -2    -2  2.219E+02 -9.796E+00  1315.8  1132.9     34.9 0.03759 100  51   13.37
     2     0     3  1.518E+02  7.083E+00  1091.2  1125.0    178.3 0.03971 100  55  -46.62
     0     2    -3  1.541E+02  6.969E+00  1382.3  1156.2    291.6 0.03038 100  53  122.01
    -2     2     3  1.646E+02  7.572E+00  1087.6  1128.8    391.1 0.03849 100  50  171.46
    -2     2     3  1.642E+02  7.453E+00  1086.3  1372.4     21.7 0.03849 100  48   -5.23
    -2     0    -3  1.475E+02  6.896E+00  1358.6  1377.7    168.6 0.03971 100  57   43.06
     0    -2     3  1.611E+02  7.247E+00  1067.5  1346.6    278.9 0.03039 100  47 -116.58
     2    -2    -3  1.566E+02  7.146E+00  1363.5  1130.4     31.7 0.03848 100  55    8.99
     2    -2    -3  1.541E+02  7.139E+00  1362.2  1373.9    381.0 0.03848 100  55 -175.22
     2     0     4  4.787E+02  2.059E+01  1043.4  1120.5    184.0 0.04106 100  53  -56.84
     0     2    -4  4.502E+02  1.914E+01  1430.2  1162.3    296.7 0.02854 100  54  124.24
    -2     2     4  4.662E+02  1.993E+01  1038.4  1375.1     14.9 0.03945 100  49    0.57
    -2     2     4  4.724E+02  2.028E+01  1039.8  1125.6    388.5 0.03945 100  50  175.08
    -2     0    -4  4.516E+02  1.946E+01  1406.5  1382.1    170.1 0.04105  98  56   51.17
     0    -2     4  4.745E+02  2.020E+01  1019.6  1340.5    276.7 0.02857 100  49 -115.08
     2    -2    -4  4.668E+02  2.006E+01  1410.0  1377.0    374.0 0.03943 100  54  178.90
     2    -2    -4  4.591E+02  1.965E+01  1411.4  1127.7     29.4 0.03943 100  55    5.45
     2     0     5  1.582E+03  6.645E+01   995.4  1116.0    189.9 0.04244  99  57  -63.68
    -2     2     5  1.670E+03  7.008E+01   991.8  1122.3    386.7 0.04045  89  55  177.81
    -2     0    -5  1.527E+03  6.413E+01  1454.4  1386.6    170.9 0.04241  98  59   55.43
     0    -2     5  1.541E+03  6.443E+01   971.7  1334.2    273.2 0.02668 100  48 -113.30
     2    -2    -5  1.589E+03  6.657E+01  1459.4  1125.0     27.7 0.04043 100  57    2.80
     2    -2    -5  1.556E+03  6.531E+01  1458.0  1380.3    366.7 0.04042 100  54  173.40
     2     0     6  8.325E+02  3.533E+01   947.3  1111.5    196.1 0.04384 100  62  -69.04
     0     2    -6  8.207E+02  3.451E+01  1526.3  1175.4    312.5 0.02462 100  57  132.31
    -2     2     6  8.101E+02  3.433E+01   943.7  1118.9    385.6 0.04150 100  54  179.77
    -2     0    -6  8.302E+02  3.525E+01  1502.5  1391.1    171.0 0.04379  98  64   57.80
     0    -2     6  8.158E+02  3.430E+01   923.5  1327.6    268.2 0.02471 100  48 -110.85
     2    -2    -6  8.204E+02  3.478E+01  1506.1  1383.7    359.1 0.04145  99  57  168.20
     2    -2    -6  8.883E+02  3.746E+01  1507.5  1122.1     26.8 0.04146 100  59    0.93
     2     0     7  3.424E+02  1.505E+01   899.0  1107.0    202.5 0.04525  99  71  -73.69
     0     2    -7  3.477E+02  1.491E+01  1574.6  1182.7    324.1 0.02243  99  61  138.33
    -2     2     7  3.204E+02  1.411E+01   895.4  1115.4    385.2 0.04258 100  59 -178.92
    -2     0    -7  3.780E+02  1.657E+01  1550.8  1395.5    170.5 0.04518  98  68   59.06
     0    -2     7  3.574E+02  1.527E+01   875.2  1320.5    261.0 0.02259 100  53 -107.40
     2    -2    -7  3.240E+02  1.427E+01  1554.4  1387.0    351.2 0.04250 100  60  163.20
     2    -2    -7  3.920E+02 -1.693E+01  1555.9  1119.3     26.6 0.04250 100  63   -0.30
     2     0     8  2.283E+01  2.622E+00   850.5  1102.6    209.1 0.04663 100  40  -77.98
     0     2    -8  1.968E+01  1.830E+00  1623.2  1191.0    339.4 0.01993 100  29  146.18
    -2     2     8  1.946E+01  2.308E+00   846.8  1112.0    385.4 0.04363 100  28 -178.14
    -2     0    -8  1.877E+01  2.708E+00  1599.4  1399.8    169.5 0.04653  98  30   59.59
     0    -2     8  2.468E+01  1.851E+00   826.6  1312.6    251.1 0.02018 100  38 -102.58
     2    -2    -8  2.152E+01  2.316E+00  1604.5  1116.6     27.0 0.04353 100  33   -0.99
     2    -2    -8  1.846E+01  2.507E+00  1603.0  1390.3    343.2 0.04352  99  25  158.31
     2     0     9  7.271E+01  4.423E+00   801.7  1098.3    215.8 0.04798 100  68  -82.07
     0     2    -9  8.324E+01  4.011E+00  1672.0  1200.8    359.9 0.01691 100  54  156.66
    -2     2     9  9.464E+01 -5.101E+00   798.0  1108.8    386.2 0.04466 100  60 -177.83
    -2     0    -9  7.336E+01  4.578E+00  1648.2  1403.9    168.0 0.04784  99  58   59.59
     0    -2     9  7.847E+01  3.771E+00   777.8  1303.2    237.2 0.01734  99  59  -95.71
     2    -2    -9  6.804E+01  3.989E+00  1653.3  1114.0     28.0 0.04452 100  55   -1.22
     2    -2    -9  8.694E+01  4.857E+00  1651.8  1393.4    334.9 0.04451 100  60  153.51
     2     0    10  3.594E+01  3.433E+00   752.5  1094.3    222.6 0.04927 100  44  -86.05
     0     2   -10  4.468E+01  2.537E+00  1721.1  1213.8    389.2 0.01287 100  39  171.57
    -2     2    10  4.302E+01  3.252E+00   748.9  1105.7    387.6 0.04564 100  44 -177.92
    -2     0   -10  3.659E+01  3.559E+00  1697.3  1407.8    166.0 0.04908 100  40   59.17
     2    -2   -10  4.231E+01  3.343E+00  1702.5  1111.7     29.5 0.04544  94  41   -1.05
     2    -2   -10  4.103E+01  3.467E+00  1701.0  1396.3    326.6 0.04543 100  38  148.74
     2     0    11  1.909E+02  9.278E+00   703.1  1090.6    229.7 0.05049 100  78  -89.99
    -2     2    11  1.611E+02  7.806E+00   699.4  1103.0    389.5 0.04653  99  65 -178.37
    -2     0   -11  1.861E+02  9.121E+00  1746.8  1411.3    163.5 0.05024 100  69   58.39
     2    -2   -11  2.227E+02 -1.024E+01  1752.0  1109.7     31.5 0.04627  96  69   -0.51
     2    -2   -11  1.726E+02  8.369E+00  1750.4  1398.8    318.0 0.04626 100  65  143.99
     2     0    12  4.920E+01  4.083E+00   653.2  1087.3    236.9 0.05159 100  47  -93.91
    -2     2    12  5.310E+01  3.754E+00   649.6  1100.7    391.9 0.04731  99  46 -179.15
    -2     0   -12  4.901E+01  4.213E+00  1796.6  1414.4    160.7 0.05128  99  41   57.32
     2    -2   -12  4.933E+01  3.809E+00  1800.3  1400.9    309.3 0.04697  99  41  139.23
     2    -2   -12  4.837E+01  3.713E+00  1801.9  1108.1     34.1 0.04698 100  41    0.36
     2     0    13  2.612E+01  3.366E+00   603.0  1084.4    244.2 0.05255 100  28  -97.86
    -2     2    13  2.620E+01  2.977E+00   599.3  1098.9    394.8 0.04794 100  26  179.75
    -2     0   -13  2.621E+01  3.685E+00  1846.9  1417.0    157.4 0.05216 100  24   55.97
     2    -2   -13  3.074E+01  3.298E+00  1852.2  1107.2     37.2 0.04751  99  30    1.54
     2    -2   -13  2.251E+01  3.178E+00  1850.6  1402.4    300.4 0.04750 100  23  134.43
     2     0    14  5.177E+01  4.270E+00   552.3  1082.2    251.7 0.05335 100  43 -101.84
    -2     2    14  5.295E+01  3.982E+00   548.6  1097.7    398.2 0.04837  99  43  178.35
    -2     0   -14  5.778E+01  4.874E+00  1897.6  1418.9    153.7 0.05286 100  41   54.36
     2    -2   -14  5.782E+01  4.348E+00  1901.3  1403.3    291.3 0.04782  98  45  129.58
     2    -2   -14  7.028E+01  4.544E+00  1902.9  1106.9     40.8 0.04783  98  47    3.03
     2     0    15  1.863E+02  9.297E+00   501.1  1080.7    259.4 0.05393  98  73 -105.88
    -2     2    15  2.081E+02  1.018E+01   497.3  1097.3    402.1 0.04856  79  66  176.66
    -2     0   -15  2.021E+02  1.014E+01  1948.8  1420.1    149.5 0.05333  99  65   52.50
     2    -2   -15  1.780E+02  8.628E+00  1954.1  1107.5     44.9 0.04790 100  65    4.83
     2    -2   -15  1.844E+02  9.159E+00  1952.5  1403.2    281.9 0.04789 100  65  124.64
     2     0    16  3.440E+02  1.561E+01   449.3  1080.0    267.3 0.05425 100  77 -110.01
    -2     2    16  3.331E+02  1.499E+01   445.6  1097.9    406.6 0.04845  99  73  174.66
    -2     0   -16  3.391E+02  1.564E+01  2000.6  1420.4    145.0 0.05352 100  71   50.38
     2    -2   -16  3.332E+02  1.516E+01  2004.3  1402.1    272.3 0.04761 100  73  119.59
     2    -2   -16  3.283E+02  1.473E+01  2005.9  1109.1     49.6 0.04762  98  75    6.94
     2     0    17  2.280E+02  1.091E+01   397.0  1080.3    275.5 0.05425 100  73 -114.25
    -2     2    17  2.359E+02  1.113E+01   393.2  1099.7    411.6 0.04795 100  68  172.35
    -2     0   -17  2.181E+02  1.073E+01  2052.9  1419.5    139.9 0.05336  99  66   48.01
     2    -2   -17  2.394E+02  1.152E+01  2056.7  1399.8    262.3 0.04693 100  69  114.38
     2    -2   -17  2.421E+02  1.128E+01  2058.2  1112.1     54.9 0.04694 100  70    9.39
     2     0    18  6.957E+00  4.473E+00   342.2  1411.2    497.5 0.05389  98   7  133.00
     2     0    18  6.587E+00  3.551E+00   344.0  1081.9    284.0 0.05387 100   7 -118.63
    -2     2    18  2.966E+00  3.365E+00   340.2  1103.0    417.3 0.04700 100   6  169.68
    -2     0   -18  5.187E+00  3.575E+00  2105.9  1417.4    134.4 0.05278  99   7   45.35
     2    -2   -18  2.213E+00  3.102E+00  2111.2  1116.7     60.9 0.04574  98   5   12.21
     2    -2   -18 -4.459E-01  3.677E+00  2109.7  1395.8    251.9 0.04573 100  -4  108.96
     2     0    19 -3.639E+00  3.569E+00   290.4  1084.9    292.9 0.05301 100  -4 -123.19
     2     0    19  2.936E+00  4.963E+00   288.6  1407.6    491.6 0.05302 100   5  135.84
    -2     2    19  5.534E+00  3.428E+00   286.5  1108.1    423.7 0.04543  98   6  166.60
    -2     0   -19 -1.824E-02  3.943E+00  2159.5  1413.6    128.2 0.05167  97  -6   42.38
     2    -2   -19 -4.527E-01  3.941E+00  2163.4  1389.8    240.8 0.04386 100  -4  103.25
     2    -2   -19  4.865E+00  3.265E+00  2164.8  1123.3     67.7 0.04387  99   5   15.48
     2     0    20  2.007E-01  3.618E+00   236.0  1089.9    302.3 0.05154  99   4 -127.99
     2     0    20  3.108E+00  4.811E+00   234.2  1402.1    485.1 0.05156  99   6  139.01
    -2     2    20 -1.454E+00  3.327E+00   232.1  1115.5    431.1 0.04308 100  -5  163.04
    -2     0   -20 -2.461E+00  3.965E+00  2213.9  1407.8    121.4 0.04990  98  -6   39.03
     2    -2   -20  7.629E+00  4.599E+00  2217.8  1381.1    228.9 0.04110  99   6   97.12
     2    -2   -20  3.768E+00  3.670E+00  2219.1  1132.6     75.6 0.04111 100   6   19.31
     2     0    21  2.914E+01  4.962E+00   179.2  1394.2    477.8 0.04932  99  19  142.60
     2     0    21  4.064E+01  4.657E+00   180.9  1097.1    312.3 0.04930 100  23 -133.11
    -2     2    21  4.183E+01  4.095E+00   177.0  1126.2    439.8 0.03966  98  24  158.83
    -2     0   -21  5.812E+01 -5.307E+00  2269.1  1399.4    113.7 0.04727  99  30   35.23
     2    -2   -21  6.442E+01 -5.032E+00  2274.1  1145.6     85.0 0.03710 100  31   23.90
     2    -2   -21  2.415E+01 -4.005E+00  2273.0  1368.7    215.7 0.03709 100  16   90.36
     2     0    22 -1.993E+00  4.101E+00   124.9  1107.4    323.2 0.04604  97  -4 -138.67
     2     0    22  2.517E+00  4.430E+00   123.3  1383.3    469.5 0.04606  98   5  146.71
    -2     2    22  3.501E+00  3.529E+00   120.9  1141.6    450.2 0.03465  84   6  153.68
    -2     0   -22  1.543E+00  4.408E+00  2325.1  1387.5    104.8 0.04346 100   7   30.81
     2    -2   -22  1.720E+00  3.677E+00  2330.0  1164.3     96.7 0.03112 100   6   29.69
     2    -2   -22 -1.162E-01  3.146E+00  2329.0  1350.5    200.4 0.03112 100  -7   82.51
     2     0    23  2.458E+01  4.611E+00    66.6  1368.2    459.7 0.04133  99  15  151.56
     2     0    23  2.285E+01  4.316E+00    68.0  1121.9    335.4 0.04132 100  13 -144.89
    -2     0   -23  2.619E+01  4.606E+00  2382.0  1370.6     94.1 0.03792 100  13   25.49
     2     0    24  5.116E+00  4.047E+00     9.0  1346.4    447.6 0.03432  98   7  157.60
    -2     0   -24  7.730E+00  3.691E+00  2439.8  1345.0     80.2 0.02940  99   7   18.54
     1     2    24 -2.014E+00  5.459E+00    20.3  1031.6    346.8 0.07175  98  -6 -152.52
     1    -3   -24  5.222E+00  5.202E+00  2431.6  1453.0    193.6 0.06575 100   5   79.79
     1     2    23  4.910E+01 -6.551E+00    78.0  1023.9    339.3 0.07400 100  22 -148.79
     1    -3   -23  1.224E+01 -5.228E+00  2373.9  1462.9    202.1 0.06876  83   8   84.25
    -1     3    23  3.787E+01  5.829E+00    76.1  1033.9    382.6 0.07067  98  20 -172.52
    -3     2   -22  3.898E+00  3.140E+00  2336.0  1329.1     23.4 0.02396 100   6  -12.12
     1     2    22  6.609E+00  5.424E+00   134.8  1018.5    332.3 0.07548 100   6 -145.33
    -1     3    22  1.875E+00  5.007E+00   132.9  1027.8    376.1 0.07244  99   5 -169.44
     3    -2    22  4.601E+00  3.503E+00   113.0  1330.4    391.5 0.02847 100   5 -172.12
    -3     2   -21  1.542E+01  3.454E+00  2279.8  1355.3     38.4 0.03265 100   9   -4.72
     1     2    21  2.434E+00  5.261E+00   190.8  1015.0    325.8 0.07635 100   6 -142.09
     1    -3   -21  5.009E+00  4.843E+00  2263.4  1039.2     12.9 0.07225  86   8  -11.93
    -1     3    21  7.265E+00  5.037E+00   188.9  1023.6    370.2 0.07355  98   6 -166.62
     3    -2    21  7.506E+00  3.144E+00   170.1  1138.5    275.7 0.03559  94   8 -112.84
     3    -2    21  1.050E+01  3.708E+00   168.9  1352.7    404.3 0.03560  98   8 -178.37
    -3     2   -20  3.379E+01  3.423E+00  2224.5  1372.3     49.2 0.03820 100  23    0.52
     1     2    20  3.285E+01  5.554E+00   245.9  1013.1    319.6 0.07672  99  21 -139.03
     1    -3   -20  3.892E+01  5.025E+00  2208.3  1035.4      7.2 0.07303  98  20  -14.60
    -1     3    20  3.616E+01  5.425E+00   244.0  1021.0    364.7 0.07413 100  19 -164.05
     3    -2    20  3.202E+01  4.294E+00   224.0  1368.0    414.0 0.04039 100  20  176.94
     3    -2    20  3.131E+01  4.002E+00   225.4  1123.8    260.3 0.04038  99  21 -104.92
    -3     2   -19  1.281E+01  3.007E+00  2170.1  1384.3     57.7 0.04209 100  10    4.62
     1     2    19  1.465E+01  4.725E+00   300.2  1012.4    313.6 0.07667 100  12 -136.15
     1    -3   -19  1.523E+01  4.154E+00  2154.0  1033.1      1.9 0.07336  92  11  -17.04
     3    -1   -19  1.269E+01  2.732E+00  2175.9  1332.8    274.0 0.02513 100   9  118.88
     3    -1   -19  1.236E+01  3.175E+00  2176.7  1180.4    161.9 0.02513 100  12   62.16
    -1     3    19  1.678E+01  4.703E+00   298.3  1019.9    359.6 0.07425 100  13 -161.69
    -1    -2   -19  1.003E+01  6.928E+00  2149.8  1487.4    188.7 0.07577  76   8   75.83
     3    -2    19  1.606E+01  3.775E+00   278.3  1379.2    421.9 0.04377 100  10  173.19
     3    -2    19  1.400E+01  3.595E+00   279.9  1113.2    246.6 0.04376  99  11  -97.80
    -3     2   -18  1.429E+02  7.296E+00  2116.3  1393.1     64.8 0.04486 100  61    7.95
     1     2    18  1.458E+02  8.426E+00   353.8  1012.9    308.0 0.07628 100  58 -133.41
     3    -1   -18  1.390E+02  6.955E+00  2122.1  1350.3    294.4 0.03085 100  56  129.24
     3    -1   -18  1.542E+02  7.834E+00  2123.1  1162.3    149.6 0.03086 100  63   56.02
    -1     3    18  1.584E+02  9.031E+00   351.9  1019.9    354.8 0.07402 100  60 -159.53
    -1    -2   -18  1.242E+02  1.019E+01  2096.1  1487.3    193.9 0.07552  78  52   78.52
     3    -2    18  1.412E+02  7.995E+00   333.6  1105.5    233.9 0.04618 100  60  -91.18
     3    -2    18  1.504E+02  8.121E+00   332.0  1387.5    428.4 0.04619 100  58  170.11
    -3     2   -17  3.886E+01  3.731E+00  2063.2  1399.4     70.8 0.04684 100  25   10.70
     1     2    17  3.058E+01  4.578E+00   406.7  1014.4    302.6 0.07561  99  21 -130.81
    -3     1    17  3.373E+01  3.730E+00   380.9  1135.9    495.9 0.03620 100  24  130.87
     3    -1   -17  3.116E+01  3.375E+00  2068.9  1362.4    311.9 0.03478 100  21  138.14
     3    -1   -17  3.495E+01  3.815E+00  2070.1  1149.6    140.4 0.03479 100  24   51.47
    -1     3    17  2.580E+01  4.501E+00   404.9  1020.9    350.3 0.07350  98  19 -157.56
     3    -2    17  3.596E+01  4.272E+00   385.0  1393.6    434.1 0.04791  99  23  167.55
     3    -2    17  2.819E+01  4.554E+00   386.7  1100.0    221.9 0.04789  99  20  -84.92
    -3     2   -16  6.855E+00  2.990E+00  2010.8  1404.0     75.9 0.04823 100   6   12.96
     1     2    16  1.352E+01  3.865E+00   459.1  1016.6    297.4 0.07468 100  11 -128.34
     2    -3    16  1.491E+01  2.102E+00   426.3  1313.6    329.2 0.02170  99  14 -140.20
    -3     1    16  1.591E+01  3.424E+00   433.4  1128.0    489.2 0.03870  97  12  134.14
     3    -1   -16  1.343E+01  3.238E+00  2017.7  1140.1    133.1 0.03761 100  15   47.90
     3    -1   -16  1.256E+01  3.160E+00  2016.5  1371.3    327.7 0.03760 100  10  146.20
    -1     3    16  6.953E+00  3.894E+00   457.2  1022.8    346.1 0.07271 100  10 -155.78
     3    -2    16  1.280E+01  3.629E+00   437.4  1398.1    438.9 0.04908 100   9  165.44
     3    -2    16  1.246E+01  3.996E+00   439.1  1096.0    210.6 0.04907 100  12  -78.92
    -3     2   -15  8.042E+01  5.115E+00  1959.0  1407.2     80.2 0.04916  99  48   14.81
     1     2    15  8.599E+01  5.911E+00   510.8  1019.6    292.5 0.07356 100  56 -125.99
     2    -3    15  8.814E+01  4.585E+00   478.0  1328.5    341.5 0.02635  99  57 -146.19
    -3     1    15  1.144E+02 -6.778E+00   485.3  1122.2    483.7 0.04053  79  59  136.77
     3    -1   -15  7.671E+01  4.988E+00  1964.6  1377.8    342.3 0.03968  94  45  153.66
     3    -1   -15  7.497E+01  5.187E+00  1965.9  1133.0    127.1 0.03969  82  53   45.03
    -1     3    15  8.155E+01  5.687E+00   508.9  1025.4    342.2 0.07170 100  49 -154.19
    -3     2   -14  2.154E+02  1.019E+01  1907.7  1409.2     83.9 0.04975 100  72   16.27
     1     2    14  2.257E+02  1.118E+01   562.0  1023.2    287.7 0.07227  99  72 -123.78
     2     1   -14  2.086E+02  9.352E+00  1923.4  1308.4    390.6 0.01723  98  61  175.01
     2     1   -14  2.125E+02  9.466E+00  1923.9  1201.9    253.9 0.01723 100  65  106.40
     2    -3    14  2.142E+02  9.631E+00   529.3  1339.4    350.5 0.02967 100  76 -150.46
    -3     1    14  2.020E+02  9.764E+00   536.6  1117.9    479.2 0.04188 100  69  138.90
     3    -1   -14  2.228E+02  1.047E+01  1914.6  1127.5    122.3 0.04123 100  74   42.72
     3    -1   -14  1.977E+02  9.525E+00  1913.3  1382.7    356.0 0.04122  99  64  160.68
    -1     3    14  1.958E+02  9.843E+00   560.1  1028.6    338.5 0.07053 100  72 -152.80
    -2    -1    14  2.131E+02  9.293E+00   525.9  1305.6     37.8 0.01879  94  69    1.23
     3    -2    14  1.915E+02  9.599E+00   540.5  1403.5    446.4 0.05030  99  69  162.39
     3    -2    14  2.046E+02  9.942E+00   542.2  1091.8    189.2 0.05029 100  76  -67.49
    -3     2   -13  2.103E+01  3.216E+00  1856.9  1410.4     87.0 0.05006 100  21   17.35
     1     2    13  1.642E+01  3.555E+00   612.7  1027.3    283.2 0.07083 100  19 -121.69
     2     1   -13  1.642E+01  2.618E+00  1872.4  1324.8    419.9 0.02253 100  13 -170.20
     2     1   -13  1.549E+01  2.489E+00  1873.2  1185.1    236.9 0.02253 100  18   97.81
     2    -3    13  1.951E+01  2.359E+00   580.1  1347.8    357.3 0.03220 100  20 -153.61
     2    -3    13  2.409E+01  2.281E+00   581.2  1147.9    129.3 0.03219  90  32  -38.56
    -3     1    13  1.251E+01  3.188E+00   587.4  1114.7    475.6 0.04288 100  15  140.58
    -3     1    13  2.490E+01  2.578E+00   585.9  1381.1     11.7 0.04288  99  28   11.20
     3    -1   -13  1.979E+01  3.175E+00  1862.4  1386.4    369.0 0.04236  98  19  167.34
     3    -1   -13  2.521E+01  3.139E+00  1863.9  1123.3    118.3 0.04237 100  25   40.89
    -1     3    13  1.784E+01  3.395E+00   610.8  1032.4    335.1 0.06921 100  22 -151.62
    -2     3   -13  1.794E+01  3.556E+00  1869.7  1157.2    493.0 0.03150 100  15 -139.48
    -2    -1    13  2.656E+01  2.031E+00   576.6  1320.7     65.1 0.02350  99  33  -12.52
     3    -2    13  2.519E+01  3.258E+00   593.0  1090.9    179.1 0.05048  99  26  -61.97
     3    -2    13  1.433E+01  3.465E+00   591.2  1404.9    449.3 0.05049  99  15  161.40
    -3     2   -12  2.298E+01  3.173E+00  1806.6  1410.8     89.5 0.05014  99  20   18.07
     1     2    12  1.970E+01  3.455E+00   662.9  1031.8    278.8 0.06927 100  27 -119.74
     2     1   -12  2.358E+01  2.948E+00  1822.9  1172.9    225.3 0.02628  99  21   91.96
     2     1   -12  2.490E+01  2.978E+00  1822.0  1336.4    443.1 0.02628 100  19 -158.56
     2    -3    12  2.412E+01  2.213E+00   631.6  1141.7    112.8 0.03418  98  33  -29.99
     2    -3    12  2.404E+01  2.597E+00   630.4  1354.5    362.6 0.03418 100  28 -155.94
     1    -3   -12  1.480E+01  3.674E+00  1788.8  1465.3    271.7 0.06752  81  18  122.46
    -3     1    12  2.473E+01  2.485E+00   636.3  1384.0     23.7 0.04360 100  29    5.01
    -3     1    12  2.359E+01  3.280E+00   637.8  1112.3    472.7 0.04359 100  24  141.86
     3    -1   -12  2.687E+01  3.266E+00  1813.5  1120.1    115.2 0.04320 100  30   39.46
     3    -1   -12  2.591E+01  3.232E+00  1812.1  1389.1    381.3 0.04320  97  23  173.66
    -1     3    12  2.708E+01  3.509E+00   661.1  1036.6    332.0 0.06776 100  32 -150.67
    -2     3   -12  2.500E+01  3.716E+00  1819.4  1149.9    476.0 0.03367  98  19 -148.31
    -2    -1    12  3.345E+01  2.373E+00   626.9  1331.9     87.2 0.02694  98  40  -23.61
     3    -2    12  3.264E+01  3.235E+00   643.3  1090.8    169.4 0.05049  99  38  -56.55
     3    -2    12  2.842E+01  3.676E+00   641.6  1405.6    451.6 0.05050 100  28  160.78
    -3     2   -11  7.629E+01  4.807E+00  1756.7  1410.8     91.5 0.05008 100  57   18.42
     1     2    11  6.534E+01  4.763E+00   712.7  1036.7    274.7 0.06762  99  53 -117.95
     2     1   -11  6.344E+01  4.050E+00  1773.0  1163.3    216.8 0.02919 100  49   87.67
     2     1   -11  6.049E+01  4.130E+00  1772.0  1345.4    462.3 0.02919  99  41 -148.86
     2    -3    11  7.545E+01  4.060E+00   681.5  1136.6     97.8 0.03579  99  62  -22.12
     2    -3    11  6.906E+01  3.991E+00   680.3  1360.1    366.6 0.03579 100  57 -157.61
     1    -3   -11  6.209E+01  4.898E+00  1739.0  1460.9    276.7 0.06604 100  48  125.66
    -3     1    11  8.059E+01 -4.378E+00   686.2  1386.2     35.2 0.04412 100  60   -0.89
    -3     1    11  6.000E+01  4.276E+00   687.7  1110.6    470.5 0.04411 100  46  142.78
     3    -1   -11  6.634E+01  4.551E+00  1762.2  1391.1    392.9 0.04381  99  44  179.69
     3    -1   -11  6.831E+01  4.371E+00  1763.6  1117.5    112.8 0.04382 100  56   38.42
    -1     3    11  6.563E+01  4.872E+00   710.9  1041.1    329.2 0.06623  78  56 -149.99
    -2     3   -11  8.141E+01  4.362E+00  1768.3  1364.9      3.8 0.03541  96  62  -23.88
    -2     3   -11  6.543E+01  4.530E+00  1769.5  1143.8    460.6 0.03542 100  41 -156.39
    -2    -1    11  7.245E+01  3.822E+00   676.8  1340.9    105.8 0.02966 100  59  -32.94
    -1    -2   -11  6.804E+01  5.915E+00  1737.2  1465.3    223.2 0.06743  81  52   94.19
     3    -2    11  5.957E+01  4.484E+00   691.5  1405.8    453.4 0.05035 100  48  160.53
     3    -2    11  7.310E+01  4.587E+00   693.2  1091.1    160.0 0.05034  98  59  -51.20
    -3     2   -10  1.299E+01  2.671E+00  1707.1  1410.3     92.9 0.04990 100  16   18.36
     2     1   -10  1.200E+01  2.577E+00  1723.5  1155.3    210.4 0.03158 100  18   84.43
     2     1   -10  2.228E+01  3.322E+00  1722.4  1352.8    478.8 0.03157 100  19 -140.58
     2    -3    10  1.431E+01  1.938E+00   731.1  1132.4     84.2 0.03714 100  24  -14.88
     2    -3    10  2.035E+01  2.287E+00   729.8  1364.9    369.6 0.03715 100  26 -158.70
     1    -3   -10  1.329E+01  3.226E+00  1689.5  1456.2    281.5 0.06447  99  16  128.92
    -3     1    10  1.816E+01  2.984E+00   737.3  1109.4    469.0 0.04449 100  20  143.36
    -3     1    10  8.844E+00 -1.879E+00   735.7  1388.0     46.0 0.04449 100  17   -6.52
     3    -1   -10  2.806E+01  3.381E+00  1712.6  1392.6    404.0 0.04427 100  24 -174.57
     3    -1   -10  1.667E+01  2.624E+00  1714.1  1115.5    111.0 0.04427 100  23   37.72
    -2     3   -10  2.304E+01  3.160E+00  1720.0  1138.7    446.7 0.03687 100  25 -163.82
    -2     3   -10  2.109E+01  2.404E+00  1718.7  1369.4      7.2 0.03687 100  25  -22.60
    -2    -1    10  1.881E+01  2.082E+00   726.3  1348.4    121.7 0.03190 100  33  -40.94
    -1    -2   -10  1.616E+01  3.871E+00  1687.7  1460.3    226.4 0.06575 100  25   96.10
     3    -2    10  2.211E+01  3.233E+00   741.0  1405.7    454.7 0.05010 100  25  160.68
     3    -2    10  2.012E+01  2.780E+00   742.7  1091.8    150.9 0.05009  99  27  -45.89
    -3     2    -9  4.084E+02  1.789E+01  1657.9  1409.5     93.8 0.04963 100  72   17.86
     2     1    -9  3.596E+02  1.595E+01  1673.1  1359.2    493.0 0.03361 100  60 -133.46
     2     1    -9  3.602E+02  1.569E+01  1674.3  1148.5    205.6 0.03361 100  67   81.96
     2    -3     9  3.940E+02  1.698E+01   780.4  1128.7     71.8 0.03833 100  65   -8.20
     2    -3     9  3.859E+02  1.672E+01   779.0  1369.2    371.7 0.03833 100  69 -159.29
     1    -3    -9  3.801E+02  1.705E+01  1640.4  1451.2    286.1 0.06283 100  65  132.32
    -3     1     9  3.862E+02  1.670E+01   784.9  1389.5     56.3 0.04478 100  63  -11.85
    -3     1     9  3.513E+02  1.560E+01   786.5  1108.4    468.1 0.04477 100  63  143.62
     3    -1    -9  4.311E+02  1.875E+01  1664.9  1113.8    109.9 0.04462  99  74   37.36
     3    -1    -9  4.173E+02  1.842E+01  1663.4  1393.7    414.5 0.04461 100  63 -169.12
    -2     3    -9  4.022E+02  1.764E+01  1670.8  1134.2    434.0 0.03813 100  63 -170.66
    -2     3    -9  4.554E+02  1.956E+01  1669.5  1373.4      9.5 0.03813 100  75  -21.85
    -2    -1     9  4.205E+02  1.805E+01   775.5  1355.0    135.4 0.03383 100  65  -47.84
    -1    -2    -9  4.145E+02  1.865E+01  1638.6  1454.9    229.3 0.06401  99  74   97.99
     3    -2     9  3.623E+02  1.614E+01   790.2  1405.3    455.4 0.04979 100  64  161.26
     3    -2     9  4.006E+02  1.754E+01   791.9  1092.7    142.1 0.04978 100  67  -40.58
    -3     2    -8  2.662E+02  1.202E+01  1609.1  1408.6     94.1 0.04931 100  72   16.88
    -3     2    -8  2.119E+02 -1.031E+01  1610.7  1098.4    495.2 0.04932 100  64 -143.98
     2     1    -8  2.354E+02  1.063E+01  1625.4  1142.4    202.1 0.03541  97  68   80.12
     2    -3     8  2.548E+02  1.124E+01   829.3  1125.4     60.6 0.03939  99  65   -2.03
     2    -3     8  2.279E+02  1.023E+01   827.9  1373.0    372.9 0.03939 100  67 -159.41
     1    -3    -8  2.394E+02  1.125E+01  1591.6  1446.0    290.6 0.06115 100  64  135.94
    -3     1     8  2.191E+02  1.017E+01   835.4  1107.7    467.9 0.04500 100  61  143.57
    -3     1     8  2.575E+02  1.145E+01   833.8  1390.7     66.0 0.04500 100  64  -16.89
     3    -1    -8  1.642E+02  8.075E+00  1614.5  1394.6    424.4 0.04488 100  61 -163.98
     3    -1    -8  1.878E+02  8.786E+00  1616.0  1112.4    109.4 0.04488  99  70   37.30
    -2     3    -8  1.635E+02  7.933E+00  1621.9  1130.2    422.4 0.03925  99  61 -176.97
    -2     3    -8  1.919E+02  8.711E+00  1620.6  1376.9     11.1 0.03925 100  76  -21.59
    -2    -1     8  1.820E+02  8.287E+00   824.4  1360.9    147.4 0.03556 100  62  -53.79
    -1    -2    -8  1.686E+02  8.678E+00  1589.8  1449.3    232.0 0.06221 100  66   99.88
     3    -2     8  1.769E+02  8.329E+00   840.8  1093.8    133.7 0.04942 100  69  -35.22
     3    -2     8  1.549E+02  7.662E+00   839.1  1404.8    455.5 0.04943 100  65  162.33
    -3     2    -7  4.744E+02  2.094E+01  1562.1  1098.9    487.0 0.04899 100  64 -149.54
    -3     2    -7  4.779E+02  2.069E+01  1560.5  1407.5     93.9 0.04898 100  72   15.31
     2     1    -7  4.715E+02  2.032E+01  1576.8  1136.7    199.5 0.03704 100  65   78.78
     2    -3     7  4.580E+02  1.971E+01   876.5  1376.6    373.5 0.04038 100  61 -159.10
     2    -3     7  4.684E+02  2.005E+01   877.9  1122.3     50.5 0.04037 100  61    3.66
     1    -3    -7  4.699E+02  2.055E+01  1543.0  1440.6    294.8 0.05943 100  65  139.92
    -3     1     7  4.364E+02  1.908E+01   884.0  1107.1    468.2 0.04520 100  60  143.25
    -3     1     7  4.608E+02  1.982E+01   882.4  1391.9     75.1 0.04520 100  61  -21.61
     3    -1    -7  2.964E+02  1.339E+01  1565.9  1395.3    433.7 0.04512 100  62 -159.16
     3    -1    -7  2.997E+02  1.330E+01  1567.4  1111.2    109.6 0.04512  99  71   37.52
    -2     3    -7  2.963E+02  1.326E+01  1573.3  1126.5    412.0 0.04029 100  62  177.21
    -2     3    -7  3.119E+02  1.361E+01  1571.9  1380.1     11.9 0.04028 100  74  -21.77
    -2    -1     7  3.108E+02  1.361E+01   873.0  1366.4    157.7 0.03715 100  59  -58.91
    -1    -2    -7  2.908E+02  1.330E+01  1541.2  1443.6    234.4 0.06038 100  71  101.87
     3    -2     7  2.645E+02  1.208E+01   887.7  1404.1    455.2 0.04907 100  64  163.98
     3    -2     7  2.981E+02  1.328E+01   889.4  1094.9    125.7 0.04906 100  63  -29.75
    -3     2    -6  9.477E+02  4.015E+01  1512.1  1406.5     93.2 0.04866 100  68   13.05
    -3     2    -6  9.876E+02  4.210E+01  1513.8  1099.4    479.2 0.04866 100  62 -155.32
     1     2     6  1.022E+03  4.349E+01   957.0  1064.9    257.2 0.05856  96  59 -112.65
     2     1    -6  9.091E+02  3.845E+01  1528.4  1131.4    197.9 0.03859 100  64   77.83
     2    -3     6  9.329E+02  3.932E+01   926.3  1119.4     41.4 0.04133 100  57    8.89
     2    -3     6  9.778E+02  4.129E+01   924.9  1380.1    373.3 0.04134 100  58 -158.39
     1    -3    -6  9.525E+02  4.051E+01  1494.7  1435.1    298.9 0.05770 100  59  144.48
    -3     1     6  9.271E+02  3.917E+01   930.8  1393.0     83.5 0.04541 100  58  -25.96
    -3     1     6  9.642E+02  4.093E+01   932.4  1106.5    469.1 0.04540 100  57  142.70
     3    -1    -6  1.772E+03  7.448E+01  1517.5  1396.0    442.3 0.04535 100  62 -154.71
     3    -1    -6  1.672E+03  7.013E+01  1519.0  1109.9    110.3 0.04536  99  66   37.98
    -1     3     6  1.733E+03  7.290E+01   955.2  1067.5    319.9 0.05774 100  54 -153.20
    -2     3    -6  1.723E+03  7.226E+01  1524.9  1122.9    402.7 0.04128 100  64  171.85
    -2     3    -6  1.730E+03  7.243E+01  1523.5  1383.1     12.0 0.04127 100  74  -22.36
    -2    -1     6  1.639E+03  6.866E+01   921.4  1371.6    166.5 0.03865 100  56  -63.27
    -1    -2    -6  1.638E+03  6.897E+01  1492.9  1437.7    236.5 0.05853 100  69  104.11
     3    -2     6  1.693E+03  7.119E+01   936.1  1403.5    454.3 0.04871 100  61  166.32
     3    -2     6  1.712E+03  7.186E+01   937.8  1096.1    118.1 0.04871 100  59  -24.05
    -3     2    -5  3.330E+02  1.471E+01  1463.9  1405.4     91.9 0.04835 100  65    9.93
    -3     2    -5  3.293E+02  1.484E+01  1465.6  1099.9    471.9 0.04835 100  66 -161.48
     1     2     5  3.714E+02  1.653E+01  1005.1  1070.9    254.5 0.05667 100  61 -113.25
     2    -3     5  3.510E+02  1.537E+01   973.1  1383.5    372.6 0.04229 100  59 -157.32
     2    -3     5  3.403E+02  1.481E+01   974.5  1116.5     33.3 0.04229 100  56   13.68
     1    -3    -5  3.364E+02  1.499E+01  1446.6  1429.5    302.7 0.05596 100  59  149.99
    -3     1     5  3.438E+02  1.515E+01   979.0  1394.2     91.3 0.04564  89  60  -29.87
     3    -1    -5  3.651E+02  1.621E+01  1469.3  1396.7    450.3 0.04561  98  63 -150.72
     3    -1    -5  3.664E+02  1.603E+01  1470.9  1108.7    111.5 0.04561  93  70   38.59
    -1     3     5  3.774E+02  1.666E+01  1003.3  1073.1    319.2 0.05599 100  56 -156.44
    -2    -1     5  3.449E+02  1.504E+01   969.5  1376.6    174.1 0.04011 100  56  -66.89
    -1    -2    -5  3.614E+02  1.606E+01  1444.8  1431.7    238.2 0.05665 100  59  106.94
    -3     2    -4  3.471E+01 -3.028E+00  1417.6  1100.3    465.0 0.04809 100  48 -168.25
    -3     2    -4  9.346E+00 -1.931E+00  1415.9  1404.5     90.0 0.04809 100  21    5.70
     1     2     4  1.991E+01  2.589E+00  1053.0  1077.0    252.0 0.05480 100  32 -115.67
     2     1    -4  1.454E+01  1.941E+00  1432.3  1121.3    197.0 0.04153 100  30   76.73
     2    -3     4  2.330E+01  2.338E+00  1021.1  1387.0    371.3 0.04327 100  39 -156.01
     2    -3     4  1.616E+01  1.945E+00  1022.6  1113.5     26.2 0.04327  98  32   17.96
     1    -3    -4  1.990E+01  2.420E+00  1398.6  1423.9    306.2 0.05422 100  36  157.09
    -3     1     4  1.492E+01  2.066E+00  1027.0  1395.5     98.4 0.04592 100  29  -33.17
    -3     1     4  3.855E+01 -3.262E+00  1028.6  1105.1    472.6 0.04592 100  45  141.33
     3    -1    -4  6.992E+01  3.968E+00  1422.9  1107.3    113.4 0.04590 100  61   39.17
     3    -1    -4  1.121E+02 -5.880E+00  1421.3  1397.6    457.7 0.04590 100  61 -147.33
    -1     3     4  9.649E+01 -5.179E+00  1051.2  1078.8    318.8 0.05424 100  58 -161.59
    -2     3    -4  1.050E+02 -5.271E+00  1428.8  1115.8    387.1 0.04324 100  64  162.57
    -2     3    -4  6.623E+01  3.683E+00  1427.3  1389.1     10.4 0.04324 100  62  -24.52
    -2    -1     4  8.148E+01  4.388E+00  1017.5  1381.6    180.5 0.04155 100  55  -69.78
    -1    -2    -4  8.456E+01  4.803E+00  1396.8  1425.7    239.5 0.05479 100  62  111.27
     3    -2     4  1.203E+02 -6.267E+00  1032.2  1402.5    450.8 0.04811  99  61  173.82
     3    -2     4  7.373E+01  4.171E+00  1033.9  1098.2    104.3 0.04811 100  59  -11.27
    -3     2    -3  1.574E+03  6.624E+01  1369.7  1100.6    458.6 0.04790 100  63 -175.87
    -3     2    -3  1.628E+03  6.833E+01  1368.0  1403.7     87.6 0.04789 100  63    0.14
     1     2     3  1.743E+03  7.327E+01  1100.8  1083.1    249.9 0.05293 100  55 -122.94
     2     1    -3  1.506E+03  6.321E+01  1384.4  1116.3    197.5 0.04299 100  59   76.23
     2    -3     3  1.607E+03  6.744E+01  1068.9  1390.6    369.4 0.04427 100  55 -154.68
     2    -3     3  1.686E+03  7.063E+01  1070.5  1110.5     20.0 0.04427 100  56   21.57
     1    -3    -3  1.592E+03  6.690E+01  1350.8  1418.3    309.5 0.05250  99  58  166.74
    -3     1     3  1.677E+03  7.037E+01  1074.8  1396.9    104.9 0.04626 100  54  -35.51
    -3     1     3  1.609E+03  6.770E+01  1076.4  1104.2    475.1 0.04626 100  56  141.06
     3    -1    -3  4.370E+03  1.823E+02  1373.4  1398.5    464.3 0.04624 100  60 -144.91
     3    -1    -3  4.324E+03  1.803E+02  1375.0  1105.9    115.7 0.04624 100  63   39.37
    -1     3     3  4.419E+03  1.843E+02  1099.1  1084.4    319.0 0.05251 100  51 -169.62
    -2     3    -3  4.348E+03  1.812E+02  1379.4  1392.2      8.8 0.04426 100  64  -25.76
    -2     3    -3  4.304E+03  1.794E+02  1380.9  1112.2    380.7 0.04426 100  61  158.87
    -2    -1     3  4.296E+03  1.791E+02  1065.4  1386.5    185.9 0.04300 100  50  -71.82
    -1    -2    -3  4.263E+03  1.778E+02  1349.0  1419.6    240.5 0.05292 100  58  120.13
     3    -2     3  4.520E+03  1.885E+02  1081.8  1099.0     98.0 0.04790 100  57   -3.72
     3    -2     3  4.473E+03  1.866E+02  1080.1  1402.2    448.2 0.04791 100  60  179.45
    -3     2    -2  2.059E+01  2.015E+00  1320.3  1403.1     84.7 0.04777 100  42   -6.78
    -3     2    -2  3.413E+01 -2.860E+00  1321.9  1100.7    452.7 0.04777 100  52  175.63
     1     2     2  2.874E+01  2.651E+00  1148.6  1089.2    248.2 0.05107 100  50 -150.30
     2     1    -2  2.353E+01  2.254E+00  1336.7  1111.2    198.6 0.04446 100  46   75.25
     2    -3     2  1.726E+01 -1.869E+00  1118.3  1107.3     14.7 0.04533 100  39   24.06
     2    -3     2  3.478E+01 -2.622E+00  1116.7  1394.3    367.0 0.04533 100  52 -153.88
     1    -3    -2  2.968E+01 -2.552E+00  1303.0  1412.7    312.5 0.05080 100  51  179.85
    -3     1     2  3.914E+01 -3.204E+00  1124.2  1103.1    478.2 0.04666 100  51  141.96
    -3     1     2  2.024E+01  2.184E+00  1122.6  1398.6    110.7 0.04666 100  43  -36.17
     3    -1    -2  2.294E+01 -2.180E+00  1327.2  1104.2    118.6 0.04666 100  51   38.40
     3    -1    -2  1.121E+01  2.286E+00  1325.6  1399.7    470.3 0.04666 100  20 -144.19
    -1     3     2  2.030E+01  2.165E+00  1146.8  1090.0    319.7 0.05080 100  42  178.56
    -2     3    -2  3.063E+01 -2.352E+00  1331.6  1395.4      6.6 0.04532 100  52  -26.49
    -2     3    -2  1.728E+01  2.045E+00  1333.1  1108.5    375.1 0.04532 100  36  156.31
    -2    -1     2  1.462E+01  1.938E+00  1113.2  1391.5    190.3 0.04447 100  34  -72.69
    -1    -2    -2  1.824E+01  2.305E+00  1301.3  1413.5    241.0 0.05107 100  37  148.76
     3    -2     2  1.212E+01  2.204E+00  1127.9  1402.1    445.0 0.04777 100  30 -173.57
     3    -2     2  2.546E+01 -2.269E+00  1129.6  1099.6     92.3 0.04777 100  53    4.72
    -3     2    -1  3.160E+03  1.321E+02  1274.2  1100.5    447.3 0.04771 100  58  166.97
    -3     2    -1  3.344E+03  1.396E+02  1272.6  1402.8     81.1 0.04771 100  56  -14.26
     1     2     1  3.341E+03  1.395E+02  1196.2  1095.2    246.8 0.04923 100  55  137.44
     2     1    -1  3.103E+03  1.296E+02  1289.0  1106.2    200.1 0.04596  98  57   72.70
     2    -3     1  3.218E+03  1.344E+02  1164.4  1398.1    364.2 0.04644 100  53 -154.63
     2    -3     1  3.519E+03  1.468E+02  1166.0  1104.0     10.2 0.04644 100  55   24.53
     1    -3    -1  3.231E+03  1.349E+02  1255.4  1407.2    315.1 0.04912 100  51 -164.50
    -3     1     1  3.130E+03  1.309E+02  1171.9  1101.7    481.8 0.04714 100  52  145.56
    -3     1     1  3.386E+03  1.413E+02  1170.3  1400.4    115.9 0.04715 100  52  -33.72
     3    -1    -1  4.731E+03  1.972E+02  1279.5  1102.3    122.0 0.04715 100  58   34.75
     3    -1    -1  4.387E+03  1.831E+02  1277.9  1401.0    475.7 0.04714 100  59 -146.60
    -1     3     1  4.441E+03  1.852E+02  1194.5  1095.6    321.0 0.04912  99  53  163.92
    -2     3    -1  4.252E+03  1.773E+02  1285.4  1104.6    370.4 0.04643 100  57  155.79
    -2     3    -1  4.919E+03  2.049E+02  1283.8  1398.8      4.0 0.04643 100  60  -25.69
    -2    -1     1  4.294E+03  1.790E+02  1160.9  1396.6    193.9 0.04597 100  49  -71.45
    -1    -2    -1  4.555E+03  1.899E+02  1253.6  1407.5    241.0 0.04923 100  53 -137.98
     3    -2     1  4.758E+03  1.983E+02  1177.3  1100.0     87.2 0.04772 100  56   13.34
     3    -2     1  4.294E+03  1.792E+02  1175.6  1402.3    441.3 0.04772 100  59 -166.05
    -3     2     0  3.512E+03  1.467E+02  1226.5  1100.1    442.5 0.04776 100  58  160.02
    -3     2     0  3.467E+03  1.447E+02  1224.9  1402.6     77.1 0.04776 100  55  -20.29
     1     2     0  3.521E+03  1.470E+02  1243.9  1101.3    246.0 0.04741 100  56  110.31
     2     1     0  3.273E+03  1.367E+02  1241.3  1101.0    202.1 0.04750 100  57   65.20
     2    -3     0  3.487E+03  1.456E+02  1212.0  1402.1    361.0 0.04761 100  56 -158.22
     2    -3     0  3.381E+03  1.411E+02  1213.7  1100.5      6.5 0.04761 100  54   21.85
     1    -3     0  3.446E+03  1.438E+02  1207.7  1401.7    317.4 0.04748 100  50 -150.60
    -3     1     0  3.460E+03  1.444E+02  1218.0  1402.5    120.3 0.04772 100  51  -26.13
    -3     1     0  3.486E+03  1.456E+02  1219.6  1100.2    485.8 0.04772 100  53  154.06
     3    -1     0  2.850E+03  1.191E+02  1231.9  1100.3    125.8 0.04772 100  58   26.24
     3    -1     0  3.051E+03  1.277E+02  1230.2  1402.6    480.3 0.04772 100  57 -154.17
    -1     3     0  2.894E+03  1.209E+02  1242.1  1101.1    322.9 0.04748 100  58  150.89
    -2     3     0  2.738E+03  1.144E+02  1236.1  1402.2      1.0 0.04760  99  58  -22.07
    -2     3     0  2.883E+03  1.205E+02  1237.8  1100.6    366.5 0.04760 100  57  158.44
    -2    -1     0  2.711E+03  1.133E+02  1208.5  1401.8    196.6 0.04750 100  49  -64.92
    -1    -2     0  2.890E+03  1.208E+02  1205.9  1401.5    240.5 0.04741 100  48 -109.98
     3    -2     0  2.990E+03  1.250E+02  1223.3  1402.6    437.1 0.04776 100  59 -160.01
     3    -2     0  2.767E+03  1.156E+02  1224.9  1100.1     82.5 0.04776 100  58   20.28
    -3     2     1  4.570E+01  3.111E+00  1178.9  1099.5    438.3 0.04787 100  56  156.36
    -3     2     1  5.099E+01  3.140E+00  1177.2  1402.8     72.5 0.04787 100  58  -23.06
     1     2    -1  4.556E+01  2.930E+00  1291.5  1107.3    245.6 0.04560 100  57  103.37
     2     1     1  4.196E+01  2.871E+00  1193.7  1095.7    204.6 0.04907 100  54   37.13
     2    -3    -1  4.341E+01  2.928E+00  1259.7  1406.2    357.4 0.04883 100  57 -164.93
     2    -3    -1  5.048E+01  3.053E+00  1261.4  1096.9      3.5 0.04883 100  63   16.03
     1    -3     1  4.939E+01  3.082E+00  1160.1  1396.3    319.2 0.04586 100  59 -141.95
    -3     1    -1  5.321E+01  3.375E+00  1265.6  1404.8    124.2 0.04836 100  57  -12.93
    -3     1    -1  5.055E+01  3.439E+00  1267.3  1098.4    490.3 0.04836 100  52  168.16
     3    -1     1  3.598E+02  1.603E+01  1182.5  1404.3    484.3 0.04836 100  59 -167.38
     3    -1     1  3.690E+02  1.616E+01  1184.2  1098.0    130.1 0.04836 100  61   12.15
    -1     3    -1  3.312E+02  1.448E+01  1289.8  1106.5    325.5 0.04585 100  58  143.22
    -2     3     1  3.433E+02  1.510E+01  1190.1  1096.5    363.3 0.04883 100  57  164.27
    -2    -1    -1  3.388E+02  1.497E+01  1256.2  1407.0    198.7 0.04907 100  54  -37.73
    -1    -2     1  3.372E+02  1.480E+01  1158.3  1395.5    239.3 0.04561  99  51 -102.06
     3    -2    -1  3.568E+02  1.555E+01  1272.6  1100.0     78.5 0.04787 100  60   23.95
     3    -2    -1  3.327E+02  1.473E+01  1271.0  1403.3    432.3 0.04787 100  60 -157.25
    -3     2     2  9.327E+02  3.955E+01  1131.2  1098.6    434.6 0.04809 100  58  155.69
    -3     2     2  9.059E+02  3.831E+01  1129.5  1403.1     67.3 0.04809 100  53  -22.64
     1     2    -2  9.449E+02  3.995E+01  1339.2  1113.3    245.8 0.04382 100  56  101.26
     2     1     2  8.944E+02  3.799E+01  1146.0  1090.4    207.4 0.05068 100  55  -36.59
     2    -3    -2  8.774E+02  3.711E+01  1309.1  1093.1      1.1 0.05011  99  58    8.91
     2    -3    -2  9.270E+02  3.928E+01  1307.4  1410.5    353.5 0.05010 100  57 -173.13
     1    -3     2  9.579E+02  4.045E+01  1112.4  1390.9    320.7 0.04428  97  53 -137.89
    -3     1    -2  9.319E+02  3.946E+01  1313.3  1407.3    127.3 0.04908 100  56    2.12
    -3     1    -2  9.278E+02  3.941E+01  1315.0  1096.4    495.1 0.04908 100  56 -175.68
     3    -1     2  1.185E+03  5.001E+01  1136.5  1095.4    134.8 0.04908 100  59   -3.98
     3    -1     2  1.336E+03  5.649E+01  1134.8  1406.3    487.7 0.04908 100  55  177.54
    -1     3    -2  1.185E+03  4.988E+01  1337.5  1111.9    328.9 0.04427 100  59  140.48
    -2     3     2  1.269E+03  5.353E+01  1142.4  1092.2    360.8 0.05010 100  55  171.43
    -2    -1    -2  1.131E+03  4.779E+01  1303.8  1412.3    200.1 0.05067 100  55   34.98
    -1    -2     2  1.208E+03  5.085E+01  1110.6  1389.5    237.4 0.04382 100  50  -98.61
     3    -2    -2  1.287E+03  5.430E+01  1318.7  1404.1    427.0 0.04808 100  61 -157.70
     3    -2    -2  1.114E+03  4.692E+01  1320.3  1099.6     75.0 0.04808 100  62   24.66
    -3     2     3  4.953E+03  2.065E+02  1083.4  1097.5    431.5 0.04837 100  54  156.65
    -3     2     3  4.804E+03  2.002E+02  1081.7  1403.7     61.7 0.04837 100  54  -20.25
     1     2    -3  4.887E+03  2.036E+02  1387.0  1119.3    246.6 0.04203 100  55  100.90
     2     1     3  4.679E+03  1.951E+02  1098.3  1085.0    210.5 0.05231 100  57  -65.91
     2    -3    -3  4.869E+03  2.030E+02  1355.1  1414.9    349.2 0.05143  99  56  179.01
     1    -3     3  4.765E+03  1.985E+02  1064.6  1385.6    321.5 0.04271  99  49 -136.31
    -3     1    -3  4.778E+03  1.992E+02  1361.1  1410.0    129.9 0.04986  99  57   14.51
     3    -1     3  6.750E+03  2.811E+02  1088.7  1092.7    139.9 0.04987  98  56  -17.79
     3    -1     3  6.790E+03  2.829E+02  1087.0  1408.5    490.4 0.04988 100  53  165.10
    -1     3    -3  6.373E+03  2.653E+02  1385.2  1117.2    333.2 0.04270 100  58  140.77
    -2     3     3  6.908E+03  2.877E+02  1094.7  1087.8    358.9 0.05144  99  52  177.95
    -2    -1    -3  6.421E+03  2.675E+02  1351.6  1417.7    200.9 0.05231  98  59   63.01
    -1    -2     3  6.889E+03  2.868E+02  1062.9  1383.5    234.8 0.04204 100  46  -96.32
     3    -2    -3  6.716E+03  2.796E+02  1368.1  1099.1     72.0 0.04836 100  60   23.76
     3    -2    -3  6.994E+03  2.913E+02  1366.4  1405.2    421.2 0.04836  99  58 -160.16
    -3     2     4  5.584E+02  2.405E+01  1035.5  1096.2    429.0 0.04874 100  58  158.16
    -3     2     4  5.939E+02  2.540E+01  1033.8  1404.5     55.6 0.04874 100  57  -16.85
     1     2    -4  5.513E+02  2.359E+01  1434.8  1125.4    248.2 0.04023 100  60  101.43
     2     1     4  5.323E+02  2.302E+01  1050.4  1079.6    213.9 0.05398 100  63  -75.60
     2    -3    -4  5.454E+02  2.349E+01  1403.0  1419.4    344.7 0.05280 100  59  172.21
     1    -3     4  5.498E+02  2.350E+01  1016.8  1380.3    321.9 0.04115  99  52 -135.73
    -3     1    -4  5.563E+02  2.392E+01  1409.0  1412.8    131.9 0.05072 100  63   23.18
     3    -1     4  8.156E+02  3.470E+01  1040.9  1089.9    145.3 0.05074 100  56  -28.27
     3    -1     4  7.836E+02  3.356E+01  1039.1  1410.9    492.5 0.05074 100  55  156.37
    -1     3    -4  7.559E+02  3.203E+01  1433.1  1122.5    338.5 0.04113 100  61  142.78
    -2     3     4  8.281E+02  3.524E+01  1046.9  1083.3    357.7 0.05281 100  56 -176.94
    -2    -1    -4  7.904E+02  3.374E+01  1399.4  1423.1    201.2 0.05396  98  60   71.06
    -1    -2     4  8.692E+02  3.682E+01  1015.0  1377.4    231.2 0.04025 100  50  -94.16
     3    -2    -4  8.062E+02  3.419E+01  1416.0  1098.4     69.7 0.04872 100  66   22.31
     3    -2    -4  8.362E+02  3.560E+01  1414.3  1406.5    414.9 0.04872 100  60 -163.62
     2     1     5  6.361E+01  4.116E+00  1002.5  1074.1    217.6 0.05567 100  59  -80.82
     2    -3    -5  8.238E+01 -4.649E+00  1451.0  1423.9    339.9 0.05419 100  59  166.40
     1    -3     5  8.525E+01 -4.485E+00   968.8  1375.0    321.5 0.03960  98  57 -135.41
    -3     1    -5  6.181E+01  3.872E+00  1456.9  1415.8    133.3 0.05162 100  58   29.00
     3    -1     5  1.729E+02  8.349E+00   992.9  1086.9    151.1 0.05165  96  61  -36.31
     3    -1     5  1.908E+02  9.395E+00   991.1  1413.3    494.1 0.05165  88  59  150.48
    -2     3     5  1.755E+02  8.410E+00   998.9  1078.7    356.9 0.05422 100  56 -173.19
    -2    -1    -5  1.571E+02  7.869E+00  1447.4  1428.5    201.0 0.05564  97  66   74.31
    -1    -2     5  1.714E+02  7.981E+00   967.0  1371.3    226.6 0.03843 100  57  -91.73
     3    -2    -5  1.772E+02  8.514E+00  1462.3  1407.9    408.2 0.04914 100  62 -167.56
     3    -2    -5  1.522E+02  7.243E+00  1464.0  1097.5     67.9 0.04914 100  65   20.84
    -3     2     6  8.178E+02  3.485E+01   939.4  1093.1    425.6 0.04964 100  63  161.03
    -3     2     6  9.417E+02  3.979E+01   937.6  1406.5     42.2 0.04964 100  60   -8.86
     1     2    -6  8.516E+02  3.597E+01  1531.0  1138.1    254.0 0.03648 100  64  104.33
     2     1     6  8.869E+02  3.784E+01   954.4  1068.7    221.6 0.05736 100  71  -84.55
     2    -3    -6  8.583E+02  3.657E+01  1499.1  1428.4    334.9 0.05561 100  62  161.34
     1    -3     6  8.576E+02  3.622E+01   920.6  1369.6    320.5 0.03802  98  60 -134.97
    -3     1    -6  8.943E+02  3.799E+01  1505.1  1418.8    134.1 0.05255 100  70   32.90
     3    -1     6  5.909E+02 -2.570E+01   942.9  1415.9    495.1 0.05260 100  60  146.51
     3    -1     6  7.980E+02 -3.409E+01   944.8  1083.8    157.2 0.05260 100  66  -42.84
    -1     3    -6  6.406E+02  2.726E+01  1529.2  1133.4    352.4 0.03795 100  67  149.82
    -2     3     6  6.734E+02  2.893E+01   950.8  1074.1    356.7 0.05565 100  60 -170.54
    -2    -1    -6  7.172E+02  3.085E+01  1495.5  1433.9    200.4 0.05732  99  69   75.75
    -1    -2     6  6.999E+02  2.969E+01   918.8  1364.9    220.8 0.03655 100  59  -88.80
     3    -2    -6  8.151E+02 -3.464E+01  1512.2  1096.5     66.7 0.04959 100  70   19.59
     3    -2    -6  6.477E+02  2.786E+01  1510.5  1409.4    401.1 0.04959  98  63 -171.76
    -3     2     7  7.729E+01  4.522E+00   891.0  1091.5    424.8 0.05014 100  58  162.06
    -3     2     7  7.935E+01  4.360E+00   889.3  1407.6     34.8 0.05014 100  59   -4.57
     1     2    -7  7.742E+01  4.223E+00  1579.3  1144.8    258.6 0.03448  98  56  106.69
     2     1     7  8.271E+01  5.197E+00   906.0  1063.3    225.7 0.05906  89  69  -87.68
     2    -3    -7  7.780E+01  4.680E+00  1547.4  1433.0    329.6 0.05703 100  56  156.78
     1    -3     7  7.315E+01  3.907E+00   872.2  1363.9    318.6 0.03638 100  56 -134.23
    -3     1    -7  7.773E+01  4.621E+00  1553.4  1421.8    134.4 0.05351 100  61   35.52
     3    -1     7  1.083E+02  6.210E+00   894.5  1418.5    495.5 0.05358 100  55  143.83
     3    -1     7  1.111E+02  5.920E+00   896.4  1080.7    163.6 0.05357 100  66  -48.47
    -1     3    -7  1.055E+02  5.339E+00  1577.6  1139.2    361.4 0.03627 100  62  154.55
    -2     3     7  1.177E+02  6.181E+00   902.4  1069.6    357.0 0.05709 100  60 -168.72
    -2    -1    -7  1.090E+02  6.072E+00  1543.8  1439.2    199.3 0.05900 100  66   76.27
    -1    -2     7  9.841E+01  4.899E+00   870.5  1358.3    213.7 0.03459 100  60  -85.22
     3    -2    -7  1.037E+02  5.665E+00  1558.8  1411.0    393.6 0.05007 100  53 -176.12
     3    -2    -7  1.114E+02  5.786E+00  1560.6  1095.4     66.0 0.05008 100  66   18.64
    -3     2     8  5.760E+02  2.481E+01   842.4  1089.9    424.4 0.05067 100  67  162.77
    -3     2     8  6.255E+02  2.669E+01   840.6  1408.7     27.2 0.05067 100  61   -0.17
     1     2    -8  6.511E+02  2.765E+01  1627.9  1152.1    264.5 0.03230 100  63  109.76
     2    -3    -8  6.395E+02  2.763E+01  1596.0  1437.4    324.2 0.05844 100  65  152.56
     1    -3     8  6.080E+02  2.581E+01   823.6  1358.0    315.8 0.03463 100  63 -133.03
     1    -3     8  6.251E+02  2.646E+01   824.8  1140.4      9.8 0.03463  99  62   21.04
    -3     1    -8  6.297E+02  2.710E+01  1602.0  1424.8    134.2 0.05446 100  73   37.22
     3    -1     8  4.061E+02  1.785E+01   847.8  1077.6    170.2 0.05456 100  71  -53.56
     3    -1     8  4.063E+02  1.816E+01   845.9  1421.0    495.5 0.05456 100  61  142.06
    -1     3    -8  4.197E+02  1.809E+01  1626.2  1145.3    371.9 0.03447 100  63  160.09
    -2     3     8  4.180E+02  1.840E+01   853.9  1065.0    357.7 0.05852  96  63 -167.56
    -2    -1    -8  4.305E+02  1.919E+01  1592.4  1444.4    197.8 0.06067 100  75   76.25
    -1    -2     8  3.862E+02  1.661E+01   821.9  1351.2    204.8 0.03247 100  63  -80.83
     3    -2    -8  4.326E+02  1.902E+01  1607.4  1412.5    385.8 0.05056 100  64  179.40
     3    -2    -8  4.573E+02  1.991E+01  1609.2  1094.4     65.8 0.05056 100  69   18.00
    -3     2     9  2.817E+02  1.273E+01   793.5  1088.3    424.7 0.05116 100  66  163.16
    -3     2     9  2.949E+02  1.307E+01   791.8  1409.7     19.1 0.05117  99  64    4.33
     1     2    -9  2.934E+02  1.280E+01  1676.8  1160.2    272.2 0.02987  98  66  113.71
     2    -3    -9  2.869E+02  1.319E+01  1644.8  1441.7    318.5 0.05983 100  63  148.56
     1    -3     9  2.860E+02  1.246E+01   774.7  1351.5    311.8 0.03274 100  69 -131.27
     1    -3     9  2.915E+02  1.264E+01   775.9  1146.3     21.7 0.03273 100  61   14.80
    -3     1    -9  2.801E+02  1.277E+01  1650.9  1427.7    133.6 0.05539 100  72   38.25
     3    -1     9  2.916E+02  1.321E+01   799.0  1074.6    177.0 0.05552 100  76  -58.33
     3    -1     9  2.747E+02  1.294E+01   797.1  1423.5    495.0 0.05553 100  63  140.96
    -1     3    -9  2.839E+02  1.253E+01  1675.1  1152.0    384.2 0.03250 100  61  166.54
    -2    -1    -9  2.790E+02  1.308E+01  1641.2  1449.5    196.0 0.06229 100  72   75.83
    -1    -2     9  2.671E+02  1.170E+01   773.0  1343.4    194.0 0.03012 100  63  -75.42
     3    -2    -9  2.982E+02  1.341E+01  1658.0  1093.5     66.2 0.05103 100  71   17.70
     3    -2    -9  2.803E+02  1.277E+01  1656.3  1413.9    377.6 0.05103  99  62  174.81
    -3     2    10  6.965E+00  2.191E+00   742.6  1410.6     10.8 0.05165  98  10    8.94
    -3     2    10  1.069E+01  2.626E+00   744.4  1086.9    425.4 0.05164 100  14  163.23
     1     2   -10  8.080E+00  1.902E+00  1726.0  1169.5    282.2 0.02706  98  13  118.81
     2    -3   -10  8.292E+00  3.166E+00  1694.0  1445.8    312.7 0.06117 100   9  144.70
     1    -3    10  8.862E+00  1.756E+00   725.6  1344.3    306.4 0.03060 100  14 -128.81
    -3     1   -10  4.853E+00  2.880E+00  1700.0  1430.4    132.5 0.05629  99   6   38.75
     3    -1    10  1.392E+01  3.360E+00   747.9  1425.8    494.0 0.05647 100  16  140.40
     3    -1    10  7.119E+00  2.707E+00   749.8  1071.7    184.1 0.05646 100  11  -62.90
    -1     3   -10  1.340E+01  2.327E+00  1724.2  1159.5    398.6 0.03025 100  17  174.06
    -2    -1   -10  1.345E+01  3.704E+00  1690.3  1454.3    193.9 0.06388 100  13   75.12
    -1    -2    10  4.215E+00 -1.706E+00   723.8  1334.5    180.6 0.02744 100   9  -68.72
     3    -2   -10  4.051E+00  2.577E+00  1707.2  1092.8     67.1 0.05146 100   8   17.70
     3    -2   -10  1.234E+01  2.827E+00  1705.5  1415.2    369.1 0.05145  98  16  170.13
    -3     2    11  1.521E+02  7.325E+00   693.0  1411.2      2.2 0.05206  96  66   13.64
    -3     2    11  1.603E+02  7.877E+00   694.9  1085.7    426.6 0.05205 100  69  162.99
     1     2   -11  1.562E+02  7.166E+00  1775.5  1180.7    295.4 0.02364 100  62  125.51
     2    -3   -11  1.600E+02  8.267E+00  1743.4  1449.6    306.7 0.06245 100  66  140.93
     1    -3    11  1.514E+02  6.906E+00   676.0  1336.0    299.3 0.02809 100  71 -125.46
    -3     1   -11  1.414E+02  7.459E+00  1749.5  1432.9    130.9 0.05712  99  65   38.80
     3    -1    11  1.623E+02  8.584E+00   698.3  1427.9    492.6 0.05735 100  67  140.27
     3    -1    11  1.585E+02  8.038E+00   700.3  1069.1    191.4 0.05734 100  74  -67.36
    -1     3   -11  1.737E+02  8.125E+00  1773.8  1168.3    415.7 0.02760 100  62 -177.11
    -2    -1   -11  1.695E+02  9.239E+00  1739.8  1458.9    191.4 0.06540 100  69   74.16
    -1    -2    11  1.582E+02  7.151E+00   674.3  1323.9    163.6 0.02421 100  68  -60.27
     3    -2   -11  1.616E+02  8.082E+00  1756.8  1092.4     68.5 0.05180  99  67   18.02
     3    -2   -11  1.624E+02  8.233E+00  1755.0  1416.2    360.3 0.05180 100  64  165.34
    -3     2    12  3.865E+01  3.536E+00   645.0  1084.9    428.4 0.05236 100  36  162.46
     1     2   -12  3.346E+01  2.536E+00  1825.4  1195.0    313.6 0.01918 100  30  134.80
     1     2   -12  4.203E+01  3.239E+00  1824.7  1314.3    495.9 0.01918 100  30 -133.74
     2     1    12  2.970E+01  3.964E+00   660.3  1038.7    249.6 0.06708  96  36 -101.52
     2    -3   -12  3.547E+01  3.951E+00  1793.3  1453.1    300.5 0.06365 100  29  137.20
     1    -3    12  3.016E+01  2.277E+00   626.1  1326.0    289.9 0.02502  99  39 -120.90
    -3     1   -12  2.796E+01  3.730E+00  1799.4  1435.0    128.9 0.05786  98  29   38.49
     3    -1    12  2.553E+01  4.351E+00   648.4  1429.6    490.7 0.05815 100  24  140.52
     3    -1    12  1.965E+01  3.649E+00   650.5  1066.8    198.9 0.05814 100  21  -71.77
    -1     3   -12  3.333E+01  2.984E+00  1823.7  1179.0    436.3 0.02431 100  25 -166.57
    -2    -1   -12  2.644E+01  4.949E+00  1789.6  1463.2    188.6 0.06683  94  23   72.99
    -1    -2    12  2.640E+01  1.956E+00   624.4  1310.6    141.5 0.02008 100  35  -49.20
     3    -2   -12  3.039E+01  3.687E+00  1804.9  1416.7    351.2 0.05203  97  26  160.45
     3    -2   -12  1.886E+01  3.236E+00  1806.7  1092.4     70.4 0.05204  99  22   18.64
    -3     2    13  7.599E+01  4.827E+00   594.6  1084.6    430.7 0.05253 100  54  161.63
     1     2   -13  8.196E+01  4.225E+00  1875.2  1293.4    460.8 0.01242 100  42 -151.45
     1     2   -13  8.082E+01  3.996E+00  1875.6  1216.4    342.8 0.01242 100  48  149.61
     2     1    13  8.346E+01  5.747E+00   610.0  1034.7    254.9 0.06846 100  58 -104.33
     2    -3   -13  7.997E+01  5.482E+00  1843.6  1456.2    294.2 0.06473 100  53  133.49
     1    -3    13  8.501E+01  4.166E+00   575.8  1313.1    276.8 0.02105  99  64 -114.50
    -3     1   -13  9.424E+01  5.837E+00  1849.7  1436.6    126.5 0.05846 100  58   37.83
     3    -1    13  7.956E+01  5.958E+00   598.1  1431.0    488.5 0.05884  99  49  141.10
     3    -1    13  8.439E+01  5.659E+00   600.2  1064.9    206.5 0.05882  96  59  -76.16
    -1     3   -13  8.635E+01  4.790E+00  1874.0  1193.0    461.8 0.01996  99  44 -153.52
     3    -2   -13  8.130E+01  5.280E+00  1855.2  1416.8    341.8 0.05213 100  51  155.45
     3    -2   -13  9.969E+01  5.844E+00  1857.0  1092.8     72.9 0.05214 100  57   19.56
    -3     2    14  2.140E+02  1.025E+01   543.9  1084.8    433.4 0.05252 100  74  160.51
     2     1    14  2.130E+02  1.071E+01   559.3  1031.1    260.4 0.06973 100  72 -107.19
     2    -3   -14  2.036E+02  1.033E+01  1894.3  1458.8    287.7 0.06566  99  71  129.76
     1    -3    14  2.088E+02  9.222E+00   525.1  1294.8    256.9 0.01530  89  77 -104.66
    -3     1   -14  1.931E+02  9.713E+00  1900.5  1437.7    123.6 0.05890 100  69   36.87
     3    -1    14  2.151E+02  1.104E+01   547.4  1431.8    485.7 0.05937 100  68  141.99
     3    -1    14  1.905E+02  9.825E+00   549.4  1063.5    214.4 0.05935  92  79  -80.57
    -1     3   -14  2.000E+02  9.043E+00  1924.7  1214.0    497.0 0.01333  99  61 -135.61
     3    -2   -14  2.044E+02  1.002E+01  1906.0  1416.2    332.1 0.05201 100  68  150.32
     3    -2   -14  2.022E+02  9.787E+00  1907.8  1094.0     75.9 0.05202 100  72   20.78
     2     1    15  2.867E+01  4.368E+00   508.1  1028.0    266.1 0.07085 100  28 -110.12
     2    -3   -15  2.419E+01  4.310E+00  1945.5  1460.8    281.0 0.06644 100  20  126.01
    -3     1   -15  2.051E+01  4.069E+00  1951.7  1438.1    120.3 0.05914  98  20   35.62
     3    -1    15  3.726E+01  5.154E+00   498.2  1062.8    222.5 0.05970  78  27  -85.02
     3    -1    15  3.251E+01  5.601E+00   496.1  1432.0    482.6 0.05972  77  20  143.16
    -2     3    15  1.928E+01  3.827E+00   504.4  1040.3    373.2 0.06692  91  19 -170.21
     3    -2   -15  2.979E+01  3.960E+00  1957.3  1414.9    322.1 0.05164  96  22  145.05
     3    -2   -15  2.729E+01  3.652E+00  1959.0  1095.9     79.4 0.05166 100  22   22.31
    -3     2    16  3.499E+02  1.592E+01   440.8  1087.7    440.7 0.05175  99  78  157.34
     2     1    16  3.647E+02  1.687E+01   456.4  1025.6    271.9 0.07180  99  76 -113.13
     2    -3   -16  3.244E+02  1.542E+01  1997.3  1462.1    274.1 0.06700  99  73  122.21
    -3     1   -16  3.462E+02  1.598E+01  2003.5  1437.7    116.6 0.05912 100  73   34.09
     3    -1    16  3.495E+02  1.649E+01   446.4  1062.8    230.9 0.05981  84  83  -89.53
     3    -1    16  3.376E+02  1.628E+01   444.3  1431.4    479.0 0.05983  99  71  144.61
    -2     3    16  3.510E+02  1.618E+01   452.6  1038.7    376.8 0.06758  97  75 -171.65
     3    -2   -16  3.524E+02  1.592E+01  2010.8  1098.9     83.5 0.05097 100  78   24.17
     3    -2   -16  3.522E+02  1.598E+01  2009.1  1412.4    311.6 0.05095 100  72  139.61
    -3     2    17  6.212E+01  5.047E+00   388.3  1090.9    445.2 0.05085 100  38  155.26
     2     1    17  4.219E+01  5.066E+00   404.0  1023.9    278.0 0.07253 100  33 -116.23
     2    -3   -17  4.639E+01  5.392E+00  2049.6  1462.5    267.0 0.06729  97  33  118.34
    -3     1   -17  4.922E+01  4.818E+00  2055.9  1436.3    112.4 0.05879  99  30   32.27
     3    -1    17  4.273E+01  4.941E+00   394.0  1063.8    239.5 0.05963  89  33  -94.14
     3    -1    17  5.005E+01  5.886E+00   391.9  1429.8    475.0 0.05965 100  30  146.34
    -2     3    17  5.628E+01  5.174E+00   400.3  1037.9    380.8 0.06801  95  37 -173.31
     3    -2   -17  5.345E+01  4.593E+00  2061.6  1408.7    300.8 0.04986 100  35  133.97
     3    -2   -17  6.474E+01  4.914E+00  2063.2  1103.2     88.3 0.04988 100  41   26.39
    -3     2    18  1.848E+01  4.178E+00   335.3  1095.4    450.4 0.04946 100  13  152.81
     2     1    18  1.360E+01  4.495E+00   351.1  1023.1    284.2 0.07299 100   9 -119.43
     2    -3   -18  1.760E+01  5.005E+00  2102.6  1461.9    259.6 0.06729  98  13  114.37
    -3     1   -18  2.276E+01  4.025E+00  2108.9  1433.6    107.6 0.05807  99  16   30.14
     3    -1    18  7.211E+00  5.224E+00   339.0  1427.1    470.5 0.05911  99   7  148.35
     3    -1    18  1.222E+01  4.141E+00   341.0  1065.9    248.5 0.05909  97  13  -98.88
    -2     3    18  1.162E+01  4.077E+00   347.3  1038.0    385.1 0.06815  98  13 -175.20
     3    -2   -18  2.332E+01  3.771E+00  2116.2  1109.1     93.9 0.04825 100  16   29.00
     3    -2   -18  1.866E+01  3.658E+00  2114.6  1403.4    289.4 0.04823  98  12  128.07
    -3     2    19 -3.546E-01  4.031E+00   281.6  1101.9    456.5 0.04746 100  -6  149.92
     2     1    19  1.604E+00  4.377E+00   297.5  1023.3    290.8 0.07314 100   7 -122.75
     2    -3   -19  2.599E+00  5.148E+00  2156.3  1460.1    251.9 0.06690 100   6  110.29
    -3     1   -19  9.014E+00  4.035E+00  2162.6  1429.4    102.3 0.05687 100   8   27.69
     3    -1    19 -2.582E+00  4.924E+00   285.3  1423.1    465.4 0.05813 100  -8  150.68
     3    -1    19 -1.192E+00  4.056E+00   287.3  1069.4    257.8 0.05811  99  -6 -103.77
    -2     3    19 -5.214E+00  3.795E+00   293.7  1039.3    389.8 0.06794  92  -4 -177.31
     3    -2   -19  2.422E-01  3.451E+00  2168.3  1396.0    277.3 0.04593 100   5  121.84
     3    -2   -19  4.388E+00  3.633E+00  2169.8  1117.0    100.3 0.04594 100   4   32.10
    -3     2    20  3.348E+01  4.471E+00   227.1  1110.8    463.6 0.04465 100  18  146.49
     2     1    20  2.510E+01  5.097E+00   243.1  1024.7    297.5 0.07293 100  18 -126.21
     2    -3   -20  1.635E+01  5.655E+00  2210.6  1456.9    244.0 0.06606 100   9  106.06
    -3     1   -20  2.343E+01  4.419E+00  2217.0  1423.4     96.3 0.05505 100  12   24.87
     3    -1    20  2.262E+01  5.429E+00   231.0  1417.2    459.7 0.05658  99  12  153.35
     3    -1    20  2.169E+01  4.364E+00   232.9  1074.6    267.5 0.05656 100  13 -108.87
     3    -2   -20  2.326E+01  4.291E+00  2224.2  1127.8    107.9 0.04271 100  14   35.79
     3    -2   -20  2.092E+01  4.220E+00  2222.8  1385.9    264.3 0.04270 100  12  115.13
    -3     2    21  2.424E+01  3.795E+00   171.9  1123.1    472.1 0.04070 100  14  142.35
     2     1    21  3.740E+01  5.541E+00   188.0  1027.5    304.7 0.07226 100  20 -129.82
     2    -3   -21  2.299E+01  5.501E+00  2265.8  1452.0    235.6 0.06465 100  15  101.64
    -3     1   -21  4.685E+01 -5.273E+00  2272.2  1415.0     89.5 0.05244  99  24   21.60
     3    -1    21  2.797E+01  4.598E+00   177.7  1082.0    277.9 0.05430 100  17 -114.25
     3    -1    21  2.756E+01  4.953E+00   175.8  1409.3    453.2 0.05432 100  17  156.42
     3    -2   -21  5.191E+01 -5.002E+00  2279.3  1142.4    117.2 0.03816 100  24   40.32
     3    -2   -21  3.274E+01  4.319E+00  2278.1  1371.8    249.8 0.03815 100  19  107.71
    -3     2    22  2.430E+01  3.961E+00   115.8  1140.4    482.6 0.03503  85  14  137.16
     2     1    22  1.451E+01  5.595E+00   132.0  1032.0    312.1 0.07104 100   7 -133.62
     2    -3   -22  3.111E+01  5.694E+00  2323.8  1069.9     50.0 0.06256  97  14    7.00
     2    -3   -22  6.137E+00 -5.031E+00  2321.8  1444.9    226.7 0.06253  99  10   96.98
    -3     1   -22  2.843E+01  4.995E+00  2328.3  1403.4     81.6 0.04878 100  12   17.78
     3    -1    22  1.006E+01  4.940E+00   119.9  1398.5    445.8 0.05112 100  12  159.99
     3    -1    22  1.735E+01  4.628E+00   121.7  1092.2    289.0 0.05110 100  12 -120.01
     3    -2   -22  2.344E+01  4.019E+00  2335.2  1163.3    129.0 0.03150 100  13   46.19
     3    -2   -22  1.526E+01  3.501E+00  2334.2  1351.6    233.0 0.03149 100  12   99.08
     2     1    23  1.790E+01  6.244E+00    75.2  1038.6    320.1 0.06913  79   9 -137.66
     2    -3   -23  2.702E+01  5.705E+00  2380.5  1080.3     57.3 0.05953 100  10   10.49
     2    -3   -23  2.317E+01  5.103E+00  2378.6  1435.1    217.1 0.05950 100  10   91.99
    -3     1   -23  2.632E+01  4.827E+00  2385.2  1387.5     72.2 0.04361 100  11   13.17
     3    -1    23  1.388E+01  4.877E+00    63.2  1383.9    437.2 0.04663 100  11  164.22
     3    -1    23  1.914E+01  4.638E+00    64.7  1106.1    301.3 0.04662 100  11 -126.33
    -2    -1   -23  2.572E+01  5.627E+00  2374.7  1458.1    137.0 0.06716  97  11   48.04
     2     1    24  1.242E-01  5.884E+00    15.2  1441.7    493.2 0.06638 100   7  133.79
     2    -3   -24 -5.785E+00  5.232E+00  2438.2  1094.3     65.5 0.05527  99  -5   14.51
     2    -3   -24 -1.056E+00  4.751E+00  2436.5  1421.7    206.6 0.05524  97  -6   86.55
    -3     1   -24  1.214E+00  4.045E+00  2443.1  1364.6     60.4 0.03604 100   4    7.31
     3    -1    24 -1.990E+00  3.946E+00     6.8  1125.7    315.3 0.04018  95  -7 -133.54
     3    -1    24 -1.734E+00  4.215E+00     5.5  1363.7    426.6 0.04020  89  -7  169.43
    -2     3    24 -3.635E+00  4.792E+00    13.5  1072.7    421.4 0.05801  96  -6  167.69
    -2    -1   -24 -1.905E-01  5.727E+00  2432.5  1447.7    129.6 0.06396  97  -7   44.30
     0     3    24 -1.870E+00  6.370E+00    22.8  1001.6    360.0 0.08176 100  -5 -160.47
     0    -3   -24  6.504E+00  5.789E+00  2429.7  1020.8      2.9 0.07989  95   6  -17.99
     0    -3   -24  4.543E+00  5.544E+00  2427.2  1495.1    185.1 0.07984  99   6   75.25
     0     3    23  4.824E+00  6.184E+00    80.5   995.7    353.6 0.08337 100   6 -157.40
     0    -3   -23  3.625E+00  5.552E+00  2369.5  1502.0    192.0 0.08175 100   7   78.86
     0     3    22  5.640E+01 -7.026E+00   137.3   991.7    347.7 0.08434  99  24 -154.55
     0    -3   -22  1.961E+01 -5.831E+00  2312.6  1506.7    198.5 0.08298 100  13   82.26
     0     3    21  5.191E+00  5.342E+00   193.3   989.3    342.1 0.08480 100   7 -151.90
     0    -3   -21 -2.340E+00  5.468E+00  2256.7  1509.7    204.6 0.08364 100  -6   85.50
     0     3    20  1.016E+01  5.021E+00   248.4   988.3    336.9 0.08482 100   8 -149.43
     0    -3   -20 -2.243E+00  6.842E+00  2201.6  1511.3    210.5 0.08384 100  -8   88.58
     3    -3    20  1.314E+01  3.128E+00   216.6  1330.9    360.0 0.02816 100  10 -155.49
     0     3    19  4.778E+01  5.837E+00   302.7   988.4    331.9 0.08448 100  30 -147.12
    -3     3   -19  5.729E+01  3.806E+00  2177.7  1353.9      6.6 0.03207  95  34  -21.48
     0    -3   -19  4.430E+01  8.327E+00  2147.3  1511.6    216.0 0.08367 100  21   91.55
     3    -3    19  4.378E+01  4.380E+00   272.2  1142.1    225.3 0.03429  88  31  -86.86
     3    -3    19  5.714E+01  4.196E+00   271.0  1350.2    372.1 0.03429 100  32 -161.37
     3     0   -18  2.222E+01  3.497E+00  2130.3  1204.4    221.3 0.01705  99  13   91.20
     3     0   -18  2.454E+01  2.466E+00  2129.8  1308.2    308.6 0.01704 100  17  135.18
     0     3    18  2.444E+01  5.055E+00   356.3   989.5    327.1 0.08386 100  14 -144.98
    -3     3   -18  2.687E+01  2.972E+00  2123.9  1368.8     16.7 0.03692 100  20  -16.62
     0    -3   -18  1.685E+01  7.774E+00  2093.6  1510.9    221.3 0.08316 100  13   94.41
     3    -3    18  2.341E+01  3.320E+00   324.7  1364.0    381.2 0.03855 100  19 -165.74
     3    -3    18  2.516E+01  4.067E+00   326.0  1128.9    208.4 0.03855 100  16  -78.12
     3     0   -17  2.605E+02  1.202E+01  2077.3  1178.8    202.5 0.02527  93  68   81.73
     3     0   -17  2.557E+02  1.153E+01  2076.5  1333.3    337.4 0.02527 100  65  149.76
     0     3    17  2.643E+02  1.319E+01   409.3   991.5    322.6 0.08298  99  70 -142.99
    -3     3   -17  2.911E+02  1.304E+01  2070.8  1379.7     24.6 0.04043 100  75  -12.88
     0    -3   -17  2.850E+02  1.547E+01  2040.7  1509.3    226.3 0.08239 100  71   97.18
     3    -3    17  2.614E+02  1.222E+01   379.1  1119.1    193.2 0.04167 100  78  -70.20
     3    -3    17  2.482E+02  1.143E+01   377.7  1374.4    388.5 0.04168 100  74 -169.16
     3     0   -16  3.565E+02  1.595E+01  2025.0  1162.1    190.3 0.03050 100  76   75.60
     3     0   -16  3.518E+02  1.559E+01  2024.0  1349.4    359.6 0.03049 100  68  160.98
     0     3    16  3.481E+02  1.644E+01   461.6   994.2    318.4 0.08188 100  73 -141.15
    -3     3   -16  3.632E+02  1.601E+01  2018.3  1388.0     31.1 0.04304 100  77   -9.92
    -3     0    16  3.470E+02  1.505E+01   424.8  1344.9      4.3 0.03186  92  73   16.51
     0    -3   -16  3.642E+02  1.809E+01  1988.4  1506.9    231.2 0.08140 100  74   99.88
     3    -3    16  3.537E+02  1.574E+01   430.1  1382.4    394.5 0.04401 100  76 -171.88
     3    -3    16  3.386E+02  1.521E+01   431.6  1111.7    179.1 0.04400  99  83  -62.86
     0     3    15  3.240E+01  4.514E+00   513.3   997.6    314.3 0.08061 100  27 -139.48
    -3     3   -15  3.832E+01  3.753E+00  1966.4  1394.3     36.4 0.04500  75  34   -7.57
    -3     0    15  4.517E+01  2.995E+00   476.6  1356.0     22.5 0.03526 100  39    7.32
     0    -3   -15  3.446E+01  6.039E+00  1936.6  1503.8    235.8 0.08021 100  19  102.52
     3    -3    15  4.023E+01  3.586E+00   483.5  1106.0    166.0 0.04577  96  36  -55.94
     3    -3    15  2.081E+01 -3.390E+00   481.9  1388.6    399.4 0.04578 100  19 -174.04
     3     0   -14  2.114E+00  2.936E+00  1921.9  1140.4    174.1 0.03712 100   4   67.55
     3     0   -14 -3.532E+00  2.992E+00  1920.6  1370.0    395.3 0.03711  99  -6  179.10
     0     3    14 -7.181E-01  3.593E+00   564.5  1001.5    310.5 0.07919 100  -5 -137.97
    -3     3   -14  2.350E+00  2.598E+00  1915.0  1399.1     40.8 0.04651 100   4   -5.73
    -3     0    14  5.478E+00  1.981E+00   527.9  1364.8     38.8 0.03787  95   8   -0.91
     0    -3   -14  6.118E+00  4.709E+00  1885.4  1500.1    240.2 0.07886 100   6  105.12
     3    -3    14  2.244E+00  2.869E+00   533.2  1393.5    403.5 0.04711 100   7 -175.72
     3    -3    14  4.437E+00  2.614E+00   534.8  1101.7    153.7 0.04710 100   7  -49.38
     3     0   -13  4.199E+00  2.810E+00  1871.1  1132.7    168.5 0.03938 100   7   64.77
     3     0   -13  4.934E+00  3.154E+00  1869.8  1377.1    410.6 0.03938  96   7 -173.19
     0     3    13  9.415E+00  3.305E+00   615.2  1005.9    306.9 0.07765 100  10 -136.65
    -3     3   -13  1.647E+01 -2.894E+00  1864.2  1402.9     44.4 0.04765 100  17   -4.34
    -3     0    13  1.263E+01  2.051E+00   578.7  1371.9     53.6 0.03995 100  20   -8.40
     0    -3   -13  3.562E+00  4.141E+00  1834.7  1495.9    244.5 0.07738 100  10  107.70
     3    -3    13  6.503E+00  2.469E+00   585.7  1098.3    142.0 0.04812  98  12  -43.11
     3    -3    13  4.472E+00  2.935E+00   584.0  1397.4    406.8 0.04813  97   8 -176.98
     3     0   -12  9.547E+01  5.829E+00  1819.3  1382.9    424.5 0.04120  99  50 -166.14
     3     0   -12  8.348E+01  5.000E+00  1820.7  1126.4    164.1 0.04120 100  62   62.57
     0     3    12  9.372E+01  5.959E+00   665.5  1010.7    303.5 0.07600 100  59 -135.54
    -3     3   -12  8.547E+01  6.118E+00  1815.4  1103.4    493.2 0.04853 100  45 -141.71
    -3     3   -12  9.295E+01  5.316E+00  1813.8  1405.8     47.3 0.04852 100  60   -3.37
    -3     0    12  8.132E+01  4.391E+00   629.1  1377.7     67.1 0.04163  99  60  -15.26
     0    -3   -12  8.315E+01  6.301E+00  1784.5  1491.3    248.5 0.07579  98  54  110.28
     3    -3    12  9.705E+01  5.587E+00   634.4  1400.5    409.5 0.04890  99  59 -177.82
     3    -3    12  8.207E+01  4.756E+00   636.1  1095.8    131.0 0.04889 100  61  -37.10
     3     0   -11  1.655E+00  3.070E+00  1769.4  1387.7    437.2 0.04270 100   6 -159.69
     3     0   -11  6.950E-01  2.544E+00  1770.8  1121.1    160.6 0.04271 100   7   60.86
     0     3    11  4.290E-01  2.810E+00   715.3  1015.8    300.4 0.07428  97   7 -134.68
    -3     3   -11  2.395E+00  3.609E+00  1765.5  1100.6    482.6 0.04921  99   5 -147.60
    -3     3   -11  7.026E+00  2.649E+00  1763.9  1408.0     49.5 0.04920 100  10   -2.81
    -3     0    11  6.859E+00  2.109E+00   679.0  1382.7     79.5 0.04303 100   9  -21.55
     3    -3    11  2.204E+00  2.602E+00   684.3  1403.0    411.5 0.04949 100   5 -178.28
     3    -3    11  7.970E+00  2.449E+00   686.0  1093.8    120.6 0.04948 100  12  -31.31
     3     0   -10  4.966E+01  4.210E+00  1719.8  1391.7    448.9 0.04399  99  40 -153.79
     3     0   -10  5.359E+01  4.060E+00  1721.2  1116.4    157.9 0.04400  99  53   59.55
     0     3    10  5.475E+01  4.307E+00   764.7  1021.2    297.5 0.07249 100  48 -134.11
    -3     3   -10  5.444E+01  3.785E+00  1714.3  1409.8     51.1 0.04974 100  50   -2.63
    -3     3   -10  3.928E+01  4.475E+00  1716.0  1098.3    472.5 0.04974 100  30 -153.29
    -3     0    10  4.605E+01  3.188E+00   728.6  1387.1     90.9 0.04423 100  50  -27.32
     3    -3    10  5.201E+01  3.499E+00   735.6  1092.3    110.7 0.04994  97  53  -25.73
     3    -3    10  5.469E+01  4.010E+00   733.8  1405.1    412.9 0.04994 100  47 -178.34
     3     0    -9  3.968E+02  1.749E+01  1672.0  1112.3    156.0 0.04511 100  74   58.61
     3     0    -9  3.775E+02  1.689E+01  1670.5  1395.3    459.6 0.04511 100  63 -148.40
     0     3     9  3.719E+02  1.667E+01   813.9  1026.8    294.8 0.07065 100  65 -133.91
    -3     3    -9  3.886E+02  1.701E+01  1665.1  1411.2     52.2 0.05017 100  75   -2.86
    -3     3    -9  3.838E+02  1.729E+01  1666.8  1096.4    463.1 0.05018 100  67 -158.79
    -3     0     9  3.756E+02  1.638E+01   777.8  1391.0    101.4 0.04528  99  64  -32.58
     3    -3     9  3.672E+02  1.609E+01   784.8  1091.0    101.5 0.05032 100  68  -20.33
     3    -3     9  3.991E+02  1.764E+01   783.1  1406.9    413.8 0.05033 100  67 -178.02
     3     0    -8  3.077E+02  1.386E+01  1623.1  1108.6    154.8 0.04613 100  73   57.96
     3     0    -8  3.004E+02  1.375E+01  1621.6  1398.5    469.3 0.04612 100  62 -143.51
     0     3     8  2.874E+02  1.319E+01   862.7  1032.6    292.3 0.06879 100  63 -134.20
    -3     3    -8  2.854E+02  1.276E+01  1616.1  1412.4     52.7 0.05053 100  73   -3.51
    -3     3    -8  2.932E+02  1.348E+01  1617.9  1094.6    454.2 0.05054 100  66 -164.13
    -3     0     8  2.793E+02  1.244E+01   826.7  1394.6    110.9 0.04625 100  64  -37.36
     3    -3     8  2.669E+02  1.196E+01   833.7  1089.9     92.8 0.05064 100  67  -15.08
     3    -3     8  3.057E+02  1.378E+01   832.0  1408.5    414.1 0.05065 100  66 -177.28
     3     0    -7  3.317E+02  1.480E+01  1574.5  1105.0    154.2 0.04708 100  71   57.57
     3     0    -7  3.543E+02  1.605E+01  1572.9  1401.5    478.2 0.04708  99  62 -139.13
     0     3     7  3.248E+02  1.473E+01   911.2  1038.5    290.2 0.06689  97  60 -135.20
    -3     3    -7  3.280E+02  1.482E+01  1569.2  1093.0    446.0 0.05088 100  67 -169.35
    -3     3    -7  2.962E+02  1.318E+01  1567.5  1413.5     52.6 0.05088 100  72   -4.59
    -3     0     7  2.983E+02  1.322E+01   875.3  1398.0    119.5 0.04717  99  61  -41.63
     0    -3    -7  3.216E+02  1.475E+01  1538.6  1464.0    265.7 0.06684  91  65  125.05
     3    -3     7  3.403E+02  1.517E+01   880.6  1410.0    413.8 0.05095 100  63 -176.11
     3    -3     7  2.793E+02 -1.243E+01   882.4  1089.0     84.7 0.05094 100  64   -9.95
     3     0    -6  8.732E+02  3.712E+01  1526.1  1101.6    154.1 0.04801 100  70   57.36
     3     0    -6  8.937E+02  3.824E+01  1524.5  1404.4    486.2 0.04801 100  63 -135.28
    -3     3    -6  8.543E+02  3.651E+01  1520.8  1091.4    438.3 0.05121  99  67 -174.48
    -3     3    -6  8.401E+02  3.567E+01  1519.1  1414.5     52.1 0.05121 100  71   -6.13
    -3     0     6  8.323E+02  3.534E+01   923.7  1401.3    127.3 0.04806 100  60  -45.38
     0    -3    -6  8.359E+02  3.579E+01  1490.3  1458.1    268.5 0.06496 100  63  129.38
     3    -3     6  8.256E+02  3.506E+01   930.8  1088.0     77.2 0.05126 100  62   -4.90
     3    -3     6  8.751E+02  3.728E+01   929.0  1411.5    413.1 0.05126 100  61 -174.49
    -3     3    -5  8.622E+00  2.610E+00  1472.6  1089.9    431.2 0.05157  88  19 -179.55
    -3     3    -5  1.213E+01  2.203E+00  1470.9  1415.6     51.0 0.05156  94  25   -8.16
    -3     0     5  1.096E+01  2.235E+00   971.9  1404.6    134.3 0.04896 100  27  -48.53
     0    -3    -5  9.043E+00  2.409E+00  1442.2  1452.0    271.0 0.06306  99  18  135.13
     3    -3     5  1.178E+01  2.516E+00   977.2  1413.0    411.9 0.05160  97  26 -172.38
     3    -3     5  1.201E+01  2.320E+00   979.0  1087.0     70.4 0.05159  88  28    0.09
     3     0    -4  1.323E+03  5.588E+01  1428.2  1410.1    499.7 0.04985 100  58 -129.56
     3     0    -4  1.411E+03  5.944E+01  1429.9  1094.9    155.7 0.04985 100  63   56.95
    -3     3    -4  1.431E+03  6.032E+01  1424.6  1088.2    424.8 0.05195 100  61  175.42
    -3     3    -4  1.448E+03  6.088E+01  1422.8  1416.7     49.5 0.05195 100  64  -10.67
    -3     0     4  1.314E+03  5.536E+01  1019.9  1407.9    140.5 0.04987 100  48  -50.92
     0    -3    -4  1.365E+03  5.758E+01  1394.2  1446.0    273.2 0.06117 100  56  143.53
     3    -3     4  1.385E+03  5.837E+01  1025.2  1414.6    410.1 0.05197  99  54 -169.79
     3    -3     4  1.396E+03  5.873E+01  1027.0  1085.9     64.1 0.05197 100  54    5.04
     3     0    -3  8.961E+02  3.810E+01  1382.0  1091.4    157.2 0.05082 100  63   56.19
     0     3     3  9.979E+02  4.258E+01  1103.5  1062.9    284.7 0.05930  81  57 -159.55
    -3     3    -3  8.647E+02  3.682E+01  1376.7  1086.4    418.9 0.05239 100  61  170.52
    -3     3    -3  8.964E+02  3.798E+01  1374.9  1418.0     47.4 0.05239 100  63  -13.57
    -3     0     3  8.791E+02  3.731E+01  1067.8  1411.4    145.9 0.05083 100  50  -52.25
     0    -3    -3  8.577E+02  3.655E+01  1346.4  1439.8    275.1 0.05929 100  58  156.91
     3    -3     3  9.112E+02  3.859E+01  1074.9  1084.7     58.4 0.05240 100  54    9.88
     3    -3     3  8.341E+02  3.554E+01  1073.1  1416.4    408.0 0.05240 100  57 -166.83
     3     0    -2  3.796E+02  1.670E+01  1334.3  1087.9    159.1 0.05182  99  63   54.17
     0     3     2  3.745E+02  1.653E+01  1151.2  1069.0    284.3 0.05743 100  56 -179.46
    -3     3    -2  3.746E+02  1.651E+01  1329.0  1084.5    413.7 0.05289 100  63  166.02
    -3     3    -2  3.642E+02  1.597E+01  1327.1  1419.4     45.0 0.05288 100  65  -16.52
    -3     0     2  3.795E+02  1.666E+01  1115.6  1414.9    150.6 0.05182 100  53  -51.82
     0    -3    -2  3.638E+02  1.606E+01  1298.6  1433.7    276.6 0.05742 100  60  178.00
     3    -3     2  3.759E+02  1.653E+01  1120.9  1418.3    405.3 0.05290 100  59 -163.83
     3    -3     2  3.641E+02  1.592E+01  1122.7  1083.3     53.3 0.05289 100  55   14.33
     3     0    -1  1.672E+03  7.024E+01  1286.5  1084.2    161.5 0.05288 100  56   49.36
     0     3     1  1.763E+03  7.409E+01  1198.9  1075.1    284.3 0.05558 100  55  155.92
    -3     3    -1  1.757E+03  7.380E+01  1281.2  1082.3    409.0 0.05345 100  59  162.54
    -3     3    -1  1.692E+03  7.103E+01  1279.4  1421.0     42.0 0.05345 100  59  -18.83
    -3     0     1  1.697E+03  7.134E+01  1163.3  1418.6    154.6 0.05288 100  50  -48.19
     0    -3    -1  1.755E+03  7.374E+01  1250.9  1427.6    277.8 0.05558 100  57 -156.42
     3    -3     1  1.743E+03  7.322E+01  1168.6  1420.4    402.2 0.05345 100  57 -161.48
     3    -3     1  1.683E+03  7.066E+01  1170.5  1081.7     48.8 0.05345 100  58   17.78
     3     0     0  1.249E+02  6.287E+00  1238.9  1080.4    164.3 0.05398 100  60   38.86
     0     3     0  1.327E+02  6.553E+00  1246.6  1081.2    284.8 0.05375 100  61  137.27
    -3     3     0  1.413E+02  6.946E+00  1233.6  1080.0    405.0 0.05409 100  67  160.90
    -3     3     0  1.353E+02  6.629E+00  1231.7  1422.8     38.7 0.05409 100  64  -19.54
    -3     0     0  1.408E+02  7.019E+00  1211.0  1422.4    158.0 0.05398 100  61  -38.62
     0    -3     0  1.315E+02  6.537E+00  1203.3  1421.6    278.6 0.05375 100  62 -136.89
     3    -3     0  1.319E+02  6.442E+00  1218.2  1079.9     44.9 0.05409 100  65   19.40
     3    -3     0  1.409E+02  6.966E+00  1216.3  1422.7    398.7 0.05409 100  64 -160.76
     3     0     1  1.945E+01  2.276E+00  1191.2  1076.4    167.4 0.05515 100  40   19.25
     0     3    -1  1.720E+01  2.135E+00  1294.2  1087.2    285.9 0.05193 100  41  127.48
    -3     3     1  1.815E+01  2.240E+00  1185.9  1077.5    401.5 0.05479 100  43  161.46
    -3     3     1  2.239E+01  2.320E+00  1184.0  1424.8     35.0 0.05479 100  38  -18.10
    -3     0    -1  1.731E+01  2.347E+00  1258.6  1426.3    160.8 0.05515 100  40  -19.89
     0    -3     1  1.798E+01  2.309E+00  1155.6  1415.5    278.9 0.05194 100  34 -126.14
     3    -3    -1  1.697E+01  2.286E+00  1264.0  1425.2    394.9 0.05479  99  36 -162.21
     3    -3    -1  2.121E+01  2.205E+00  1265.9  1078.0     41.6 0.05479 100  49   18.84
     3     0     2  1.059E+04  4.409E+02  1143.5  1072.3    170.8 0.05638 100  59   -6.71
     0     3    -2  1.097E+04  4.562E+02  1341.9  1093.3    287.5 0.05013 100  57  123.35
    -3     3     2  1.082E+04  4.501E+02  1138.2  1074.8    398.6 0.05558 100  57  163.65
    -3     3     2  1.111E+04  4.621E+02  1136.2  1427.0     30.9 0.05558 100  57  -14.91
    -3     0    -2  1.078E+04  4.485E+02  1306.3  1430.4    163.0 0.05637 100  57    5.07
     0    -3     2  1.112E+04  4.628E+02  1107.9  1409.5    278.7 0.05014 100  52 -120.74
     3    -3    -2  1.108E+04  4.607E+02  1313.6  1075.8     38.8 0.05558 100  60   16.68
     3    -3    -2  1.104E+04  4.593E+02  1311.7  1427.9    390.6 0.05558  99  60 -165.42
     3     0     3  2.086E+03  8.752E+01  1095.8  1068.1    174.6 0.05765 100  59  -28.38
     0     3    -3  2.080E+03  8.715E+01  1389.7  1099.3    289.9 0.04834  98  59  122.21
    -3     3     3  2.497E+03 -1.044E+02  1088.4  1429.3     26.4 0.05642 100  54  -10.81
    -3     3     3  1.865E+03  7.834E+01  1090.4  1072.0    396.2 0.05642 100  54  166.49
    -3     0    -3  2.079E+03  8.724E+01  1354.1  1434.6    164.6 0.05764 100  58   25.49
     0    -3     3  2.016E+03  8.448E+01  1060.1  1403.5    278.0 0.04835 100  52 -117.87
     3    -3    -3  1.924E+03  8.080E+01  1359.4  1430.7    386.0 0.05641 100  57 -169.56
     3    -3    -3  2.504E+03 -1.048E+02  1361.4  1073.5     36.6 0.05641 100  61   13.89
     3     0     4  2.166E+03  9.102E+01  1047.9  1063.7    178.6 0.05897  91  64  -42.47
     0     3    -4  2.059E+03  8.623E+01  1437.6  1105.5    292.9 0.04653 100  59  122.71
    -3     3     4  2.141E+03  8.982E+01  1042.5  1068.9    394.3 0.05733 100  56  169.26
    -3     3     4  2.002E+03  8.391E+01  1040.5  1431.8     21.7 0.05733 100  54   -6.46
    -3     0    -4  1.975E+03  8.293E+01  1402.0  1438.9    165.8 0.05896 100  60   38.03
     0    -3     4  2.082E+03  8.720E+01  1012.2  1397.4    276.6 0.04655 100  51 -116.01
     3    -3    -4  2.131E+03  8.937E+01  1407.3  1433.7    381.1 0.05731 100  57 -173.96
     3    -3    -4  2.066E+03  8.661E+01  1409.3  1071.0     34.9 0.05731 100  62   11.16
     0     3    -5  2.063E+02  9.489E+00  1485.6  1111.7    296.9 0.04470  88  65  124.24
    -3     3     5  2.579E+02  1.177E+01   992.5  1434.4     16.6 0.05829  91  65   -2.13
    -3     3     5  2.070E+02  9.859E+00   994.5  1065.8    393.0 0.05828  97  60  171.65
    -3     0    -5  2.055E+02  9.763E+00  1449.9  1443.3    166.4 0.06030 100  64   45.35
     0    -3     5  2.133E+02  9.687E+00   964.2  1391.2    274.5 0.04475 100  56 -114.43
     3    -3    -5  2.260E+02  1.039E+01  1457.3  1068.5     33.7 0.05826 100  68    8.83
     3    -3    -5  2.140E+02  1.006E+01  1455.3  1436.8    375.9 0.05825 100  61 -178.34
     0     3    -6  2.529E+03  1.057E+02  1533.8  1118.1    301.8 0.04281  99  64  126.55
    -3     3     6  2.346E+03  9.822E+01   944.3  1437.1     11.2 0.05929 100  62    2.08
    -3     3     6  2.854E+03  1.198E+02   946.4  1062.6    392.1 0.05928  78  65  173.57
    -3     0    -6  2.366E+03  9.926E+01  1498.1  1447.7    166.6 0.06168 100  68   49.75
     0    -3     6  2.422E+03  1.012E+02   916.0  1384.9    271.7 0.04288  99  56 -112.77
     3    -3    -6  2.425E+03  1.016E+02  1505.5  1065.9     33.0 0.05925  98  66    6.96
     3    -3    -6  2.475E+03  1.037E+02  1503.5  1440.0    370.4 0.05924 100  63  177.39
     0     3    -7  1.426E+02  6.921E+00  1582.1  1124.8    307.8 0.04083 100  65  129.56
    -3     3     7  1.023E+02 -5.446E+00   895.9  1439.8      5.6 0.06031 100  64    6.17
    -3     0    -7  1.198E+02  6.519E+00  1546.4  1452.0    166.3 0.06305 100  68   52.44
     0    -3     7  1.350E+02  6.439E+00   867.7  1378.3    267.9 0.04093 100  57 -110.81
     3    -3    -7  1.425E+02  7.285E+00  1551.8  1443.1    364.6 0.06025 100  66  173.23
     3    -3    -7  1.246E+02  6.626E+00  1553.9  1063.2     32.7 0.06025  82  70    5.56
     0     3    -8  1.004E+01  2.238E+00  1630.8  1132.0    315.0 0.03872 100  14  133.29
    -3     0    -8  1.017E+01  3.114E+00  1595.0  1456.3    165.7 0.06444 100  17   54.06
     0    -3     8  8.811E+00  2.014E+00   819.0  1371.3    263.0 0.03887 100  15 -108.38
     3    -3    -8  8.611E+00  2.914E+00  1600.4  1446.3    358.6 0.06125  99  14  169.17
     0     3    -9  1.141E+03  4.810E+01  1679.7  1139.8    323.9 0.03640  99  69  137.84
    -3     0    -9  1.134E+03  4.832E+01  1643.9  1460.5    164.6 0.06580 100  74   54.95
     0    -3     9  1.155E+03  4.862E+01   770.1  1363.7    256.8 0.03662 100  64 -105.35
     3    -3    -9  1.089E+03  4.634E+01  1649.3  1449.3    352.4 0.06225 100  70  165.16
     3     0    10  1.110E+02  6.515E+00   756.9  1037.6    207.8 0.06728  98  69  -75.61
     0     3   -10  1.399E+02  6.812E+00  1728.9  1148.5    334.6 0.03379 100  64  143.34
    -3     0   -10  1.307E+02  7.579E+00  1693.0  1464.6    163.2 0.06713  89  67   55.31
     0    -3    10  1.281E+02  6.163E+00   720.9  1355.3    249.1 0.03411  97  64 -101.54
     3    -3   -10  1.367E+02  7.444E+00  1698.5  1452.2    345.9 0.06321 100  64  161.18
     3     0    11  3.115E+00  3.382E+00   707.4  1033.7    213.4 0.06860 100  11  -79.18
     0     3   -11  9.061E+00  2.339E+00  1778.4  1158.5    347.7 0.03074 100  13  150.07
     0    -3    11  5.310E+00  1.995E+00   671.4  1345.7    239.3 0.03120 100  10  -96.73
     3    -3   -11  6.303E+00  3.104E+00  1748.0  1454.8    339.2 0.06412 100   8  157.20
     3     0    12  3.644E+01  4.393E+00   657.5  1030.0    219.1 0.06986 100  35  -82.68
     0     3   -12  4.492E+01  3.195E+00  1828.3  1170.6    364.1 0.02702 100  36  158.45
     0    -3    12  4.024E+01  3.003E+00   621.5  1334.2    226.9 0.02769  98  40  -90.54
     3    -3   -12  4.187E+01  4.429E+00  1797.9  1457.2    332.4 0.06495 100  36  153.21
     3     0    13 -3.465E-01  4.045E+00   607.2  1026.7    225.0 0.07103 100  -5  -86.14
     0     3   -13 -1.498E+00  2.146E+00  1878.6  1186.2    385.5 0.02218 100  -6  169.35
     0    -3    13  3.957E+00  2.030E+00   571.2  1319.7    210.2 0.02319  98   7  -82.25
     3    -3   -13  2.556E+00  3.567E+00  1848.2  1459.2    325.3 0.06568 100   6  149.20
     3     0    14  9.329E+00  4.431E+00   556.5  1023.8    231.1 0.07209 100   8  -89.60
     0     3   -14  6.419E+00  2.000E+00  1929.4  1208.9    416.7 0.01499 100   8 -174.77
    -3     3    14  8.588E+00  3.818E+00   551.0  1040.7    400.7 0.06666  82  12  175.44
     0    -3    14  6.669E+00  1.787E+00   520.4  1299.5    185.8 0.01680  99   9  -70.06
     3    -3   -14 -7.581E-01  3.640E+00  1899.0  1460.6    318.0 0.06626 100  -4  145.14
     3     0    15  6.963E+02  3.058E+01   505.3  1021.4    237.4 0.07300  99  87  -93.08
    -3     3    15  7.132E+02  3.117E+01   499.7  1039.6    403.5 0.06718  91  77  174.41
     3    -3   -15  6.710E+02  2.943E+01  1950.2  1461.5    310.5 0.06667  99  78  141.02
     3     0    16  4.314E+01  5.167E+00   453.5  1019.6    243.8 0.07375 100  33  -96.60
    -3     3    16  5.771E+01  5.074E+00   447.9  1039.1    406.7 0.06748  96  39  173.14
     3    -3   -16  4.581E+01  4.985E+00  2002.0  1461.7    302.8 0.06688  99  31  136.83
     3     0    17  4.153E+01  5.418E+00   401.1  1018.5    250.4 0.07428 100  30 -100.18
    -3     3    17  4.470E+01  4.967E+00   395.5  1039.4    410.3 0.06754  96  29  171.63
     3    -3   -17  4.730E+01  5.017E+00  2054.4  1460.9    294.8 0.06680 100  29  132.54
     3     0    18  6.588E+01  6.068E+00   348.1  1018.3    257.3 0.07456  99  39 -103.83
    -3     3    18  6.428E+01  5.976E+00   342.5  1040.7    414.3 0.06730  86  37  169.88
     3    -3   -18  7.099E+01  6.088E+00  2107.4  1459.2    286.6 0.06641  99  37  128.14
     3     0    19 -3.595E-01  4.747E+00   294.5  1019.1    264.4 0.07453 100  -5 -107.58
     3    -3   -19 -1.155E+00  4.415E+00  2161.1  1456.1    278.0 0.06560 100  -4  123.59
     3     0    20  4.488E-01  5.001E+00   240.1  1021.1    271.8 0.07412  99   5 -111.45
     3    -3   -20  4.588E+00  4.790E+00  2215.6  1451.5    269.0 0.06431 100   6  118.87
     3     0    21  1.014E+01  5.292E+00   184.9  1024.5    279.5 0.07325 100   6 -115.47
     3    -3   -21  1.503E+01  5.227E+00  2272.8  1069.1     72.5 0.06242  99   9   18.69
     3    -3   -21  2.637E+00  5.022E+00  2270.8  1445.1    259.6 0.06240 100   6  113.92
     3     0    22  2.759E+01  5.937E+00   129.0  1029.7    287.5 0.07183  99  15 -119.67
     3     0    22  2.442E+01  6.085E+00   126.5  1461.1    482.7 0.07186  91  16  140.69
     3    -3   -22  4.188E+01  6.095E+00  2328.7  1078.6     79.0 0.05970 100  19   21.82
     3    -3   -22  2.600E+01  5.051E+00  2326.8  1436.2    249.5 0.05968 100  12  108.67
     3     0    23  1.376E+01  5.226E+00    72.1  1036.9    296.1 0.06970  93   7 -124.09
     3     0    23  1.695E+01  6.207E+00    69.7  1453.2    476.6 0.06974  99   8  143.66
    -3     3    23  2.273E+00  4.611E+00    66.2  1071.2    442.6 0.05829  96  10  156.62
    -3     0   -23  6.584E+00  5.474E+00  2377.9  1459.8    113.3 0.06774  93   6   34.63
     3    -3   -23  1.263E+01  5.154E+00  2385.5  1091.2     86.5 0.05593 100   7   25.45
     3    -3   -23  6.384E+00  4.959E+00  2383.7  1424.3    238.6 0.05590 100   6  103.01
     3     0    24 -1.638E+00  6.006E+00    12.0  1442.7    469.7 0.06673  98  -5  146.99
    -3     3    24  1.028E+01  4.928E+00     8.3  1085.5    450.8 0.05370  99   8  152.63
    -3     0   -24 -2.018E+00  5.723E+00  2435.7  1448.6    106.2 0.06430  99  -6   31.11
     3    -3   -24  7.522E-01  5.046E+00  2443.2  1108.0     95.3 0.05069 100   4   29.76
     3    -3   -24  7.313E+00  4.646E+00  2441.6  1408.1    226.6 0.05067  98   7   96.77
     2    -4     0  2.242E+03  9.402E+01  1204.9  1448.6    338.4 0.06223 100  61 -155.12
    -4     2     0  2.412E+03  1.011E+02  1220.3  1449.5     97.8 0.06250 100  60  -22.40
    -2    -2     0  1.220E+03  5.173E+01  1201.3  1448.2    217.7 0.06211 100  58  -87.35
     4    -2     0  1.365E+03  5.783E+01  1227.4  1449.5    457.8 0.06250 100  68 -157.90
    -4     2     1  2.773E+02  1.261E+01  1172.6  1448.5     94.3 0.06227 100  60  -26.70
     2    -4    -1  2.784E+02  1.266E+01  1252.6  1453.4    336.1 0.06369 100  57 -162.62
     2    -4     1  2.736E+02  1.237E+01  1157.2  1443.8    340.3 0.06081  99  60 -149.92
    -4     2    -1  2.854E+02  1.296E+01  1268.0  1450.7    100.9 0.06280 100  62  -15.63
     4    -2     1  7.110E+01  4.812E+00  1179.7  1450.2    461.0 0.06281 100  57 -164.67
    -2    -2    -1  7.306E+01  4.508E+00  1249.0  1453.9    218.7 0.06383 100  61  -87.78
    -2    -2     1  7.942E+01  4.800E+00  1153.6  1442.5    216.1 0.06042 100  60  -86.74
     4    -2    -1  7.034E+01  4.667E+00  1275.1  1449.0    454.2 0.06227 100  56 -153.60
    -4     2     2  3.938E+03  1.645E+02  1124.8  1447.7     90.3 0.06212 100  58  -28.45
     2     2    -2  4.005E+03  1.673E+02  1343.9  1066.0    223.5 0.05874  99  61   88.39
     2    -4    -2  3.776E+03  1.577E+02  1300.3  1458.4    333.5 0.06518 100  61 -171.41
     2    -4     2  3.799E+03  1.586E+02  1109.5  1439.0    341.9 0.05945 100  61 -147.00
    -4     2    -2  4.049E+03  1.691E+02  1315.7  1452.1    103.6 0.06318 100  59   -7.56
     4    -2     2  6.634E+03  2.766E+02  1131.9  1451.1    463.8 0.06318 100  67 -172.76
    -2     4    -2  6.883E+03  2.868E+02  1340.4  1063.7    351.3 0.05944  90  68  149.42
    -2    -2    -2  6.321E+03  2.636E+02  1296.7  1459.7    219.3 0.06558 100  59  -88.13
    -2    -2     2  6.250E+03  2.604E+02  1105.9  1436.8    214.0 0.05875 100  56  -85.86
     4    -2    -2  6.723E+03  2.803E+02  1322.9  1448.7    450.1 0.06211  99  68 -151.88
    -4     2     3  6.556E+02  2.822E+01  1077.0  1447.0     85.9 0.06204 100  61  -28.23
     2     2    -3  6.763E+02  2.917E+01  1391.7  1071.6    223.4 0.05709 100  64   88.74
     2     2     3  6.656E+02  2.886E+01  1105.4  1037.2    229.7 0.06736 100  64  -94.04
     2    -4    -3  6.473E+02  2.799E+01  1348.1  1463.5    330.7 0.06671  94  64  179.93
     2    -4     3  6.080E+02  2.616E+01  1061.6  1434.4    343.2 0.05810 100  60 -145.67
    -4     2    -3  6.553E+02  2.824E+01  1363.5  1453.7    105.7 0.06362 100  63    0.29
     4    -2     3  3.641E+02  1.650E+01  1084.1  1452.2    466.1 0.06364 100  70  179.35
    -2     4    -3  3.925E+02  1.731E+01  1388.2  1068.4    355.0 0.05809 100  65  149.58
    -2     4     3  3.962E+02  1.759E+01  1101.8  1039.3    341.0 0.06672  95  61  177.47
    -2    -2    -3  4.533E+02 -2.022E+01  1344.5  1465.5    219.5 0.06736  82  70   91.54
    -2    -2     3  4.156E+02  1.824E+01  1058.1  1431.2    211.4 0.05710 100  57  -84.67
     4    -2    -3  3.508E+02  1.582E+01  1370.7  1448.6    445.5 0.06202 100  65 -152.14
    -4     2     4  2.445E+03  1.024E+02  1029.1  1446.6     81.1 0.06202 100  61  -26.72
     2     2    -4  2.419E+03  1.014E+02  1439.6  1077.3    223.8 0.05543 100  66   89.22
     2     2     4  2.423E+03  1.018E+02  1057.5  1031.4    231.9 0.06916 100  66  -94.98
     2    -4     4  2.278E+03  9.547E+01  1013.7  1429.8    344.0 0.05680 100  59 -145.23
    -4     2    -4  2.439E+03  1.022E+02  1411.5  1455.4    107.5 0.06413 100  64    6.96
     4    -2     4  1.940E+03  8.176E+01  1036.2  1453.4    468.0 0.06415 100  66  172.63
    -2     4    -4  2.037E+03  8.548E+01  1436.1  1073.0    359.3 0.05678  99  69  151.07
    -2     4     4  1.996E+03  8.392E+01  1053.9  1034.1    340.3 0.06829  98  61 -176.22
    -2    -2     4  1.903E+03  7.991E+01  1010.2  1425.6    208.1 0.05546 100  54  -83.13
     4    -2    -4  1.997E+03  8.404E+01  1418.6  1448.6    440.5 0.06200 100  67 -153.70
     2     2    -5  5.010E+02  2.186E+01  1487.6  1083.0    224.7 0.05378  98  67   89.88
     2     2     5  5.275E+02  2.318E+01  1009.5  1025.5    234.3 0.07098 100  68  -96.08
     2    -4     5  4.613E+02  2.000E+01   967.6  1074.6      3.5 0.05549 100  62   27.08
     2    -4     5  5.159E+02  2.241E+01   965.7  1425.3    344.4 0.05550 100  63 -145.17
    -4     2    -5  4.774E+02  2.094E+01  1459.5  1457.2    108.8 0.06469 100  68   12.24
    -2     4    -5  6.899E+02  2.987E+01  1484.1  1077.6    364.4 0.05547  76  77  153.45
    -2     4     5  7.272E+02  3.131E+01  1005.9  1029.0    340.1 0.06989  99  64 -171.35
    -2    -2     5  6.752E+02  2.898E+01   962.2  1419.9    204.0 0.05382 100  57  -81.22
     4    -2    -5  7.642E+02  3.302E+01  1466.6  1448.7    435.1 0.06202 100  70 -156.08
    -4     2     6  2.599E+03  1.088E+02   932.8  1446.0     70.1 0.06214 100  64  -21.54
     2     2    -6  2.537E+03  1.062E+02  1535.9  1088.8    226.2 0.05209 100  70   90.78
     2     2     6  2.380E+03  1.000E+02   961.4  1019.6    237.0 0.07283 100  68  -97.32
     2    -4     6  2.400E+03  1.005E+02   917.5  1420.7    344.3 0.05421 100  63 -145.18
     2    -4     6  2.689E+03  1.124E+02   919.4  1078.7      9.1 0.05421  99  64   24.12
    -4     2    -6  2.487E+03  1.043E+02  1507.7  1459.1    109.7 0.06529 100  72   16.25
     4    -2     6  1.978E+03  8.350E+01   939.9  1456.2    470.5 0.06533 100  66  163.24
    -2     4    -6  2.022E+03  8.486E+01  1532.3  1082.3    370.2 0.05415 100  70  156.48
    -2     4     6  1.974E+03  8.309E+01   957.8  1023.8    340.3 0.07153  99  63 -167.75
    -2    -2     6  1.903E+03  7.984E+01   914.0  1414.1    199.3 0.05215 100  56  -78.89
     4    -2    -6  2.067E+03  8.705E+01  1514.9  1449.0    429.2 0.06209 100  70 -158.99
    -4     2     7  2.587E+02  1.182E+01   884.4  1445.8     64.0 0.06226 100  67  -18.32
     2     2    -7  2.478E+02  1.152E+01  1584.3  1094.9    228.3 0.05035 100  71   91.98
     2     2     7  2.292E+02  1.102E+01   913.0  1013.8    240.0 0.07468  99  71  -98.70
     2    -4     7  2.747E+02  1.223E+01   870.9  1082.8     15.5 0.05290 100  66   20.65
     2    -4     7  2.108E+02 -9.788E+00   869.1  1416.0    343.7 0.05291 100  66 -145.08
    -4     2    -7  2.596E+02  1.211E+01  1556.1  1461.1    110.2 0.06591 100  72   19.24
     4    -2     7  2.389E+02  1.138E+01   893.8  1041.4    136.7 0.06597  86  74  -30.48
     4    -2     7  2.026E+02  1.035E+01   891.5  1457.7    471.1 0.06598 100  67  160.20
    -2     4    -7  2.118E+02  9.992E+00  1580.7  1087.0    376.7 0.05283 100  65  160.04
    -2     4     7  2.137E+02  1.030E+01   909.4  1018.6    340.8 0.07316  98  65 -165.16
    -2    -2    -7  2.059E+02  1.034E+01  1536.9  1488.7    216.5 0.07462  96  77   89.35
    -2    -2     7  2.170E+02  1.000E+01   865.5  1408.2    193.6 0.05044 100  60  -76.12
     4    -2    -7  2.224E+02  1.088E+01  1563.3  1449.3    423.0 0.06218 100  65 -162.28
    -4     2     8  4.662E+02  2.026E+01   835.8  1445.6     57.5 0.06239 100  69  -14.83
     2     2    -8  5.353E+02  2.332E+01  1632.9  1101.2    231.1 0.04852 100  70   93.50
     2     2     8  5.106E+02  2.261E+01   864.4  1008.1    243.1 0.07652 100  74 -100.19
     2    -4    -8  5.405E+02  2.388E+01  1589.1  1489.0    312.9 0.07474  96  67  151.29
     2    -4     8  5.045E+02  2.184E+01   820.4  1411.2    342.5 0.05155  99  73 -144.77
     2    -4     8  4.855E+02  2.091E+01   822.2  1087.1     22.7 0.05155 100  68   16.71
    -4     2    -8  5.172E+02  2.278E+01  1604.7  1463.0    110.3 0.06656  96  74   21.43
     4    -2     8  5.631E+02  2.456E+01   845.2  1039.4    142.6 0.06664  96  69  -35.55
     4    -2     8  5.784E+02  2.558E+01   842.8  1459.2    471.3 0.06665 100  69  157.96
    -2     4    -8  5.755E+02  2.495E+01  1629.4  1091.9    384.2 0.05144 100  69  164.09
    -2     4     8  5.568E+02  2.434E+01   860.8  1013.5    341.6 0.07482  99  69 -163.36
    -2    -2    -8  5.449E+02  2.418E+01  1585.5  1494.4    215.0 0.07645 100  76   88.51
    -2    -2     8  5.312E+02  2.292E+01   816.9  1402.0    187.0 0.04864 100  64  -72.87
     4    -2    -8  6.151E+02  2.694E+01  1611.9  1449.5    416.3 0.06228 100  68 -165.83
    -4     2     9  2.590E+02  1.175E+01   786.8  1445.4     50.6 0.06253 100  72  -11.11
     2     2    -9  2.432E+02  1.127E+01  1681.9  1107.9    234.8 0.04655 100  69   95.42
     2     2     9  2.644E+02  1.267E+01   815.6  1002.4    246.5 0.07835 100  76 -101.80
     2    -4    -9  2.589E+02  1.247E+01  1637.9  1493.9    308.7 0.07635 100  67  147.46
     2    -4     9  2.594E+02  1.180E+01   771.5  1406.2    340.8 0.05013  98  75 -144.18
     2    -4     9  2.715E+02  1.210E+01   773.2  1091.6     30.9 0.05012 100  71   12.31
    -4     2    -9  2.753E+02  1.309E+01  1653.6  1464.9    110.0 0.06720  82  79   22.96
     4    -2     9  3.804E+02  1.762E+01   793.9  1460.6    471.1 0.06732 100  69  156.37
     4    -2     9  3.919E+02  1.766E+01   796.3  1037.4    148.7 0.06731  99  70  -40.30
    -2     4    -9  3.624E+02  1.623E+01  1678.3  1097.2    392.5 0.04996 100  68  168.60
    -2     4     9  3.587E+02  1.630E+01   812.0  1008.4    342.8 0.07645 100  69 -162.18
    -2    -2    -9  3.270E+02  1.538E+01  1634.3  1500.0    213.2 0.07826 100  77   87.56
    -2    -2     9  3.526E+02  1.556E+01   768.0  1395.4    179.4 0.04672 100  67  -69.07
     4    -2    -9  3.985E+02  1.811E+01  1660.9  1449.7    409.3 0.06239  99  73 -169.62
    -4     2    10  8.673E+01  4.927E+00   737.6  1445.0     43.3 0.06263 100  65   -7.19
     2     2   -10  7.536E+01  4.657E+00  1731.1  1115.3    239.4 0.04440 100  56   97.80
     2     2    10  8.193E+01  5.781E+00   766.5   996.9    250.0 0.08016 100  56 -103.51
     2    -4   -10  7.061E+01  5.170E+00  1687.1  1498.7    304.3 0.07794 100  52  143.87
     2    -4    10  9.091E+01  4.791E+00   723.9  1096.5     39.9 0.04858 100  63    7.42
     2    -4    10  7.157E+01  4.326E+00   722.2  1400.7    338.3 0.04859 100  60 -143.26
     4    -2    10  7.863E+01  5.277E+00   747.1  1035.5    155.0 0.06797 100  59  -44.86
     4    -2    10  7.011E+01  5.777E+00   744.7  1462.0    470.5 0.06798  97  53  155.30
    -2     4   -10  6.525E+01  4.531E+00  1727.6  1102.8    401.8 0.04837 100  47  173.61
    -2     4    10  6.976E+01  4.997E+00   762.8  1003.5    344.3 0.07807 100  52 -161.49
    -2    -2   -10  7.235E+01  5.859E+00  1683.5  1505.4    211.1 0.08004 100  51   86.49
    -2    -2    10  7.713E+01  4.388E+00   718.7  1388.3    170.5 0.04465 100  60  -64.65
     4    -2   -10  7.543E+01  5.453E+00  1710.1  1449.8    401.9 0.06245  98  47 -173.60
    -4     2    11  3.055E+01  3.034E+00   688.0  1444.5     35.6 0.06269 100  33   -3.10
     2     2   -11  2.176E+01  2.868E+00  1780.7  1123.5    245.1 0.04198 100  25  100.73
     2     2    11  2.540E+01  4.084E+00   717.0   991.6    253.8 0.08194 100  24 -105.32
     2    -4   -11  2.608E+01  4.080E+00  1736.6  1503.3    299.8 0.07949 100  26  140.47
     2    -4    11  1.730E+01  2.634E+00   672.7  1394.7    335.2 0.04689 100  26 -141.94
     2    -4    11  2.644E+01  2.565E+00   674.3  1102.0     50.1 0.04688 100  37    2.01
     4    -2    11  2.268E+01  4.335E+00   695.1  1463.2    469.5 0.06860  92  27  154.69
     4    -2    11  2.404E+01  3.779E+00   697.5  1033.8    161.7 0.06858  99  27  -49.29
    -2     4   -11  2.002E+01  3.298E+00  1777.1  1109.0    412.3 0.04658 100  17  179.16
    -2     4    11  2.796E+01  3.762E+00   713.3   998.8    346.0 0.07966 100  29 -161.21
    -2    -2   -11  2.170E+01  5.052E+00  1732.9  1510.6    208.8 0.08178 100  25   85.30
    -2    -2    11  2.592E+01  2.720E+00   669.1  1380.4    160.3 0.04232 100  32  -59.52
     4    -2   -11  2.176E+01  3.874E+00  1759.7  1449.6    394.1 0.06245 100  21 -177.77
    -4     2    12  9.085E+01  5.273E+00   638.1  1443.6     27.6 0.06266  99  63    1.17
     2     2   -12  9.462E+01  5.390E+00  1830.6  1132.8    252.1 0.03919 100  54  104.35
     2     2    12  9.295E+01  6.444E+00   667.1   986.5    257.7 0.08367 100  61 -107.23
     2    -4   -12  9.076E+01  6.251E+00  1786.5  1507.6    295.1 0.08099 100  59  137.17
     2    -4    12  8.782E+01  4.899E+00   622.7  1388.0    331.1 0.04495  99  63 -140.18
     2    -4    12  9.274E+01  4.896E+00   624.3  1108.1     61.4 0.04494 100  63   -3.98
     4    -2    12  9.529E+01  5.878E+00   647.6  1032.3    168.6 0.06914 100  65  -53.65
     4    -2    12  1.054E+02  7.241E+00   645.2  1464.1    468.2 0.06916  87  60  154.45
    -2     4   -12  9.357E+01  5.856E+00  1827.1  1116.1    423.9 0.04454 100  50 -174.70
    -2     4    12  1.041E+02  6.552E+00   663.5   994.3    348.0 0.08119  99  63 -161.26
    -2    -2   -12  1.092E+02  7.646E+00  1782.8  1515.5    206.3 0.08347 100  57   83.99
    -2    -2    12  1.025E+02  5.260E+00   619.2  1371.5    148.4 0.03966 100  69  -53.56
     4    -2   -12  1.001E+02  6.438E+00  1809.7  1449.0    385.9 0.06237 100  53  177.89
    -4     2    13  4.112E+01  3.523E+00   587.7  1442.3     19.2 0.06252  98  43    5.61
     2     2   -13  4.215E+01  4.416E+00  1879.8  1366.2    491.1 0.03585 100  23 -135.21
     2     2   -13  3.761E+01  3.470E+00  1881.0  1143.8    261.0 0.03586 100  32  108.84
     2     2    13  4.147E+01  4.876E+00   616.9   981.7    261.8 0.08533 100  34 -109.23
     2    -4   -13  3.387E+01  4.723E+00  1836.7  1511.7    290.2 0.08241  98  28  133.95
     2    -4    13  3.317E+01  3.054E+00   572.3  1380.3    326.1 0.04270 100  34 -137.89
     2    -4    13  3.946E+01  2.982E+00   573.8  1115.3     74.1 0.04269 100  40  -10.61
     4    -2    13  3.480E+01  4.231E+00   597.2  1031.2    175.7 0.06961 100  32  -57.99
     4    -2    13  3.999E+01  5.413E+00   594.8  1464.7    466.4 0.06963  80  35  154.55
    -2     4   -13  3.769E+01  4.256E+00  1877.5  1124.2    436.9 0.04215 100  24 -167.88
    -2     4    13  4.268E+01  4.645E+00   613.2   990.2    350.3 0.08267  98  39 -161.60
    -2    -2   -13  3.724E+01  5.938E+00  1833.1  1520.1    203.5 0.08508 100  25   82.58
    -2    -2    13  4.175E+01  2.958E+00   568.8  1361.0    134.4 0.03651  99  45  -46.56
     4    -2   -13  3.361E+01  4.263E+00  1860.0  1448.1    377.3 0.06215  99  23  173.36
    -4     2    14  2.913E+02  1.322E+01   536.9  1440.6     10.4 0.06224  98  77   10.23
     2     2   -14  2.708E+02  1.212E+01  1931.8  1157.2    272.2 0.03173  99  71  114.55
     2     2   -14  2.899E+02  1.349E+01  1930.8  1353.3    473.8 0.03173 100  61 -143.93
     2     2    14  2.923E+02  1.422E+01   566.1   977.3    266.0 0.08691 100  76 -111.32
     2    -4   -14  2.859E+02  1.409E+01  1887.5  1515.3    285.2 0.08373 100  72  130.76
     2    -4    14  2.825E+02  1.264E+01   521.5  1371.2    319.8 0.03999 100  80 -134.96
     2    -4    14  2.776E+02  1.232E+01   522.9  1123.8     88.3 0.03998 100  77  -18.02
     4    -2    14  3.139E+02  1.485E+01   546.4  1030.5    183.1 0.06995 100  81  -62.34
     4    -2    14  2.928E+02  1.474E+01   544.0  1464.8    464.3 0.06997  78  77  154.97
    -2     4   -14  3.043E+02  1.419E+01  1928.3  1133.8    451.6 0.03925 100  68 -160.25
    -2     4    14  2.810E+02  1.365E+01   562.4   986.3    352.9 0.08405 100  73 -162.19
    -2    -2   -14  2.897E+02  1.492E+01  1883.8  1524.4    200.5 0.08661 100  76   81.05
    -2    -2    14  2.735E+02  1.204E+01   518.0  1348.4    117.8 0.03264 100  73  -38.21
     4    -2   -14  2.632E+02  1.277E+01  1912.9  1063.7    100.2 0.06178  90  74   32.91
     4    -2   -14  2.852E+02  1.367E+01  1910.9  1446.6    368.4 0.06177  99  71  168.66
     2     2   -15  2.443E+02  1.101E+01  1983.1  1174.5    287.2 0.02632 100  68  122.17
     2     2   -15  2.459E+02  1.151E+01  1982.3  1336.6    452.2 0.02632  97  59 -154.79
     2     2    15  2.501E+02  1.273E+01   514.9   973.3    270.5 0.08838 100  74 -113.50
     2    -4   -15  2.591E+02  1.338E+01  1938.7  1518.5    280.0 0.08493 100  70  127.59
     2    -4    15  2.424E+02  1.080E+01   471.4  1134.2    104.5 0.03664 100  80  -26.37
     2    -4    15  2.408E+02  1.087E+01   470.1  1360.2    312.0 0.03665 100  77 -131.22
    -2     4   -15  2.539E+02  1.249E+01  1979.6  1145.6    468.4 0.03567  84  66 -151.59
    -2     4    15  2.605E+02  1.300E+01   511.2   982.9    355.7 0.08532 100  74 -163.01
    -2    -2   -15  2.441E+02  1.354E+01  1935.0  1528.1    197.2 0.08801 100  68   79.42
    -2    -2    15  2.562E+02  1.127E+01   466.7  1332.4     97.4 0.02766 100  72  -27.95
     4    -2   -15  2.548E+02  1.259E+01  1962.2  1444.3    359.0 0.06117  99  67  163.78
     4    -2   -15  2.363E+02  1.181E+01  1964.2  1066.5    103.2 0.06118  89  71   34.23
     2     2   -16  8.491E+01  4.665E+00  2034.3  1311.9    422.6 0.01829 100  40 -169.73
     2     2   -16  8.472E+01  4.413E+00  2034.9  1199.7    309.6 0.01830 100  47  133.59
     2     2    16  8.318E+01  6.565E+00   463.2   969.8    275.1 0.08974 100  50 -115.77
     2    -4   -16  9.471E+01  7.107E+00  1990.5  1521.1    274.6 0.08599 100  49  124.40
     2    -4    16  1.067E+02  5.620E+00   419.4  1147.5    123.2 0.03238  75  68  -35.98
     2    -4    16  8.881E+01  4.824E+00   418.3  1346.4    301.9 0.03238  96  57 -126.35
     4    -2    16  7.299E+01  6.254E+00   443.3  1030.9    198.7 0.07015 100  43  -71.18
     4    -2    16  7.298E+01  6.717E+00   440.8  1463.3    458.9 0.07017  90  45  156.65
    -2     4   -16  8.087E+01  5.959E+00  2031.5  1160.6    487.9 0.03100  95  35 -141.53
    -2     4    16  7.996E+01  6.323E+00   459.4   980.0    358.8 0.08646 100  47 -164.03
    -2    -2   -16  7.437E+01  8.094E+00  1986.8  1531.4    193.7 0.08929 100  38   77.67
    -2    -2    16  9.161E+01  4.439E+00   414.8  1310.0     70.4 0.02057  99  57  -14.34
     4    -2   -16  8.456E+01  6.297E+00  2014.1  1441.2    349.2 0.06028  96  42  158.68
     4    -2   -16  9.922E+01  6.535E+00  2016.1  1070.2    106.8 0.06030 100  50   35.83
    -4     2    17  8.456E+01  6.669E+00   383.3  1063.1    468.3 0.05990  81  51  143.67
     2     2    17  7.608E+01  6.617E+00   410.8   966.8    279.8 0.09092 100  45 -118.13
     2    -4   -17  8.433E+01  7.010E+00  2042.9  1523.1    269.1 0.08687 100  45  121.19
     2    -4   -17  9.828E+01  6.593E+00  2045.7   988.6      3.9 0.08691 100  52  -13.79
     2    -4    17  8.311E+01  4.496E+00   365.9  1328.0    288.4 0.02659  99  54 -119.70
     4    -2    17  7.587E+01  6.768E+00   388.4  1461.4    455.5 0.06992  97  39  157.90
     4    -2    17  7.413E+01  6.858E+00   390.8  1032.2    206.8 0.06989 100  44  -75.71
    -2     4    17  8.422E+01  6.604E+00   407.1   977.7    362.1 0.08743 100  43 -165.25
    -2    -2   -17  7.339E+01  8.820E+00  2039.2  1534.1    190.0 0.09039  99  39   75.81
     4    -2   -17  7.398E+01  5.922E+00  2066.6  1436.9    339.0 0.05904 100  38  153.36
     4    -2   -17  8.945E+01  6.188E+00  2068.5  1075.1    110.9 0.05906 100  47   37.75
    -4     2    18  7.417E+00  4.954E+00   330.2  1068.1    472.8 0.05840 100   7  141.54
     2     2    18 -1.000E+00  5.196E+00   357.9   964.5    284.8 0.09194 100  -9 -120.59
     2    -4   -18  1.032E+01  5.944E+00  2095.9  1524.4    263.3 0.08754 100   6  117.93
     2    -4   -18  1.346E+00  4.196E+00  2098.7   987.9      7.6 0.08758  99   5  -12.33
     2    -4    18  8.622E+00  1.971E+00   312.9  1299.8    267.4 0.01755  94   9 -109.27
     4    -2    18  7.732E+00  5.388E+00   335.4  1458.5    451.8 0.06937 100   8  159.43
     4    -2    18  2.940E+00  5.859E+00   337.8  1034.5    215.4 0.06934 100   6  -80.35
    -2     4    18 -6.144E-01  4.886E+00   354.1   976.1    365.7 0.08821 100  -2 -166.66
    -2    -2   -18  1.661E+01  7.688E+00  2092.1  1536.0    186.1 0.09130 100   7   73.83
     4    -2   -18 -3.022E+00  4.106E+00  2121.6  1081.3    115.7 0.05735 100  -9   40.01
     4    -2   -18  1.047E+01  4.180E+00  2119.7  1431.2    328.2 0.05733 100   9  147.77
    -4     2    19  1.511E+01  5.083E+00   276.4  1074.8    478.1 0.05637 100   9  139.03
     2     2    19  1.229E+01  5.508E+00   304.2   963.0    290.0 0.09272 100  12 -123.15
     2    -4   -19  2.371E+01  4.879E+00  2152.4   988.1     11.6 0.08800  99  14  -10.68
     2    -4   -19  2.840E+01  6.602E+00  2149.5  1524.8    257.4 0.08795  99  12  114.61
    -4     2   -19  2.346E+01  4.574E+00  2165.9  1461.4     84.9 0.06734  97  15   17.36
     4    -2    19 -2.171E+00 -5.734E+00   284.0  1038.0    224.2 0.06840  95  -9  -85.12
     4    -2    19  1.320E+01  5.599E+00   281.7  1454.5    447.5 0.06843  99  12  161.24
    -2     4    19  2.683E+01  5.455E+00   300.5   975.3    369.6 0.08875  98  14 -168.25
    -2    -2   -19  4.458E+00  7.293E+00  2145.8  1537.2    181.9 0.09197 100   7   71.73
     4    -2   -19  2.153E+01  4.416E+00  2173.5  1423.8    316.7 0.05505 100  12  141.86
     4    -2   -19  2.432E+01  4.693E+00  2175.3  1089.4    121.3 0.05507 100  15   42.68
    -4     2    20  2.320E+01  4.456E+00   221.9  1083.6    484.2 0.05363 100  15  136.07
     2     2    20  1.920E+01  5.628E+00   249.9   962.4    295.3 0.09325 100  12 -125.82
     2    -4   -20  2.747E+01  6.888E+00  2203.9  1524.1    251.2 0.08806 100  13  111.21
     2    -4   -20  2.767E+01  4.979E+00  2206.7   989.4     15.8 0.08811 100  16   -8.85
    -4     2   -20  2.073E+01  4.621E+00  2220.4  1455.7     79.9 0.06572  99  13   15.12
     4    -2    20  2.044E+01  5.930E+00   227.2  1448.9    442.7 0.06703 100  15  163.37
    -2     4    20  2.542E+01  5.701E+00   246.1   975.5    373.7 0.08900 100  18 -170.02
    -2    -2   -20  2.445E+01  7.166E+00  2200.1  1537.4    177.5 0.09236 100  10   69.50
     4    -2   -20  2.846E+01  4.629E+00  2228.1  1414.0    304.5 0.05198 100  17  135.55
     4    -2   -20  2.777E+01  5.271E+00  2229.7  1099.7    127.8 0.05200 100  14   45.83
    -4     2    21  8.187E+00  3.808E+00   166.5  1095.2    491.4 0.04996  99   8  132.55
     2     2    21  7.918E+00  5.882E+00   194.8   962.8    300.9 0.09347  99   5 -128.60
     2    -4   -21  1.073E+01  5.580E+00  2261.9   991.8     20.4 0.08786  98   7   -6.82
     2    -4   -21  4.542E+00  6.206E+00  2259.1  1522.3    244.8 0.08780 100   8  107.71
    -4     2   -21  8.719E+00  4.792E+00  2275.7  1448.2     74.2 0.06343 100   6   12.51
     4    -2    21  3.063E+00  5.082E+00   172.1  1441.6    437.3 0.06504 100   6  165.83
    -2     4    21  1.435E+01  5.585E+00   190.9   976.8    378.2 0.08890  98   8 -171.98
    -2    -2   -21  1.089E+01  6.081E+00  2255.2  1536.5    172.8 0.09242  99   8   67.14
     4    -2   -21  4.481E+00  4.671E+00  2284.9  1113.2    135.5 0.04789  99   7   49.63
     4    -2   -21  1.179E+01  4.257E+00  2283.4  1401.1    291.1 0.04788  98   7  128.68
     2     2    22  1.287E+01  6.369E+00   138.8   964.5    306.7 0.09331 100   6 -131.52
     2    -4   -22  1.696E+01  6.090E+00  2317.8   995.6     25.4 0.08715 100   7   -4.58
     2    -4   -22 -4.213E-01  5.937E+00  2315.0  1519.1    238.1 0.08710 100  -6  104.09
    -4     2   -22  9.646E+00  5.257E+00  2331.8  1438.1     67.7 0.06032 100   5    9.46
     4    -2    22  8.859E+00  5.318E+00   116.1  1431.9    431.2 0.06228  99   5  168.70
    -2     4    22  1.737E+00  5.566E+00   135.0   979.4    383.0 0.08841 100   8 -174.14
    -2    -2   -22  3.135E+00  6.235E+00  2311.2  1534.3    167.8 0.09208  98   6   64.62
     4    -2   -22  1.060E+01  4.499E+00  2340.9  1131.2    145.0 0.04225 100   7   54.32
     4    -2   -22  9.772E+00  3.931E+00  2339.6  1383.7    276.1 0.04223 100   7  121.00
     2     2    23  8.752E+00  6.840E+00    82.0   967.5    312.8 0.09270 100  10 -134.58
     2    -4   -23  4.915E+00  6.257E+00  2371.9  1514.3    231.0 0.08587 100   6  100.33
     2    -4   -23  2.056E+01  6.960E+00  2374.6  1001.1     30.7 0.08592  94  10   -2.12
    -4     2   -23  1.910E+01  5.268E+00  2388.8  1424.8     60.2 0.05609 100   8    5.87
     4    -2    23  8.071E-01  5.126E+00    61.2  1070.6    264.8 0.05850 100   7 -106.53
     4    -2    23  1.758E+01  5.360E+00    59.2  1419.4    424.1 0.05853  99   8  172.06
    -2     4    23  1.206E+01  5.863E+00    78.1   983.6    388.1 0.08741 100   7 -176.52
    -2    -2   -23  3.047E+00  6.371E+00  2368.0  1530.6    162.5 0.09126 100   8   61.92
     4    -2   -23  9.208E+00  3.814E+00  2397.7  1156.6    157.4 0.03407 100   8   60.50
     4    -2   -23  2.954E+00  3.726E+00  2396.6  1359.0    258.4 0.03407 100   8  111.91
    -4     3   -23  6.266E+00  4.404E+00  2396.6  1376.9     18.1 0.04006 100   6  -15.78
     1     3    23  3.056E+00  6.724E+00    84.6   950.5    328.9 0.09833 100   7 -144.23
     1    -4   -23  1.087E+00  6.730E+00  2370.3   974.9      6.4 0.09456  99   6  -14.74
     1    -4   -23 -2.215E+00  6.291E+00  2367.3  1540.4    217.3 0.09450 100  -6   93.20
    -1     4    23  5.394E+00  6.457E+00    82.7   957.9    364.1 0.09589 100   6 -164.01
    -1    -3   -23  6.081E+00  6.418E+00  2365.4  1547.9    184.9 0.09697 100   6   74.90
     4    -3    23  7.250E+00  4.277E+00    51.9  1374.2    383.5 0.04343 100   7 -167.07
     4    -3    23  1.560E+01  4.276E+00    53.4  1115.7    256.9 0.04342  99   8 -102.38
    -4     3   -22  6.186E+00  4.666E+00  2339.5  1398.3     28.8 0.04710 100   5  -10.55
     1     3    22  7.046E+00  6.454E+00   141.4   948.2    323.5 0.09863  99   6 -141.59
     1    -4   -22 -7.331E-01  6.461E+00  2313.5   970.9      1.3 0.09525  86  -3  -17.12
     1    -4   -22  2.339E+00  6.494E+00  2310.5  1543.7    223.4 0.09519 100   6   96.49
    -1     4    22  1.548E+00  6.095E+00   139.5   955.1    359.1 0.09637 100   6 -161.71
    -1    -3   -22  5.473E+00  6.068E+00  2308.6  1550.8    190.3 0.09748  99   5   77.71
     4    -3    22  1.000E+01  4.199E+00   110.4  1096.8    241.9 0.04958 100   8  -94.63
     4    -3    22  7.990E+00  4.601E+00   108.8  1393.7    393.2 0.04959 100   8 -171.78
    -4     3   -21 -5.486E-01  4.315E+00  2283.3  1413.9     37.3 0.05212 100  -6   -6.46
     1     3    21  4.949E+00  6.146E+00   197.4   947.3    318.3 0.09854 100   5 -139.11
     1    -4   -21  8.560E+00  6.385E+00  2254.5  1545.6    229.2 0.09541  99   8   99.67
     4    -1   -21  4.389E+00  3.338E+00  2291.1  1350.4    296.7 0.03104 100   6  130.37
     4    -1   -21  3.035E+00  3.485E+00  2292.1  1164.0    186.7 0.03105  99   5   74.57
    -1     4    21 -2.514E+00  5.798E+00   195.5   953.8    354.4 0.09643 100  -7 -159.59
    -1    -3   -21  1.233E+01  6.160E+00  2252.6  1552.2    195.4 0.09755 100   6   80.38
     4    -3    21  6.195E+00  3.971E+00   166.6  1082.8    228.7 0.05406 100   5  -87.72
     4    -3    21  1.547E+00  4.531E+00   164.8  1408.3    401.1 0.05408 100   4 -175.55
    -4     3   -20  2.937E+01  4.154E+00  2228.0  1425.7     44.4 0.05585 100  19   -3.12
     1     3    20  1.858E+01  6.207E+00   252.5   947.5    313.3 0.09811 100  12 -136.76
     3    -4    20  3.185E+01  3.510E+00   208.7  1325.3    317.2 0.02633 100  17 -133.75
     1    -4   -20  2.910E+01  7.777E+00  2199.4  1546.3    234.8 0.09526 100  12  102.74
     4    -1   -20  3.171E+01  4.152E+00  2235.7  1373.2    316.4 0.03852 100  16  140.39
     4    -1   -20  2.983E+01  4.590E+00  2236.9  1140.6    173.9 0.03853 100  15   68.17
    -1     4    20  2.504E+01  6.154E+00   250.6   953.6    350.0 0.09613  97  17 -157.64
    -1    -3   -20  2.783E+01  7.699E+00  2197.5  1552.5    200.2 0.09726 100  13   82.93
     4    -3    20  1.682E+01  4.616E+00   221.9  1072.2    216.6 0.05739 100   8  -81.35
     4    -3    20  2.893E+01  5.201E+00   220.0  1419.5    407.8 0.05741  97  15 -178.66
    -4     3   -19  1.013E+01  3.703E+00  2173.4  1434.7     50.5 0.05864 100   8   -0.34
     1     3    19  6.560E+00  5.181E+00   306.8   948.6    308.6 0.09739 100   8 -134.55
     3    -4    19  1.615E+01  3.528E+00   264.3  1142.7    187.5 0.03410  88  12  -67.66
     3    -4    19  1.049E+01  3.033E+00   263.1  1349.6    331.8 0.03411 100   8 -140.91
     1    -4   -19  4.748E+00  6.818E+00  2145.0  1545.9    240.2 0.09479 100   7  105.73
     4    -1   -19  1.853E+01  3.892E+00  2181.1  1389.4    333.0 0.04376 100  11  148.84
     4    -1   -19  7.845E+00  4.410E+00  2182.5  1123.8    164.3 0.04378 100   8   63.39
    -1     4    19  9.286E+00  5.067E+00   305.0   954.4    345.8 0.09552 100   8 -155.85
    -1    -3   -19  1.059E+01  8.143E+00  2143.2  1551.7    204.8 0.09667 100   8   85.37
     4    -3    19  7.774E+00  4.433E+00   274.4  1428.2    413.5 0.05990 100   7  178.74
     4    -3    19  5.843E+00  5.011E+00   276.5  1064.1    205.3 0.05988  84   8  -75.39
    -4     3   -18  2.014E+02  9.941E+00  2119.6  1441.6     55.7 0.06072 100  68    1.97
     1     3    18  1.850E+02  1.063E+01   360.5   950.6    304.0 0.09642 100  63 -132.46
     3     1   -18  1.912E+02  8.777E+00  2138.1  1199.7    266.4 0.01864 100  61  113.01
     3     1   -18  1.898E+02  8.808E+00  2137.5  1313.1    359.5 0.01864  98  58  159.82
     3    -4    18  1.899E+02  9.094E+00   318.2  1126.1    169.0 0.03946  99  73  -58.11
     3    -4    18  1.930E+02  9.296E+00   316.8  1366.7    342.4 0.03947  98  69 -146.02
     1    -4   -18  1.893E+02  1.164E+01  2091.4  1544.6    245.3 0.09405 100  62  108.65
     4    -1   -18  1.886E+02  9.763E+00  2127.2  1401.6    347.7 0.04765  97  58  156.36
     4    -1   -18  2.128E+02  1.081E+01  2128.8  1111.1    156.6 0.04767  99  72   59.58
    -1     4    18  1.866E+02  1.063E+01   358.6   956.0    341.8 0.09468 100  65 -154.22
    -3    -1    18  2.190E+02 -9.692E+00   311.6  1312.7      8.0 0.02180  90  72   15.73
    -1    -3   -18  1.741E+02  1.253E+01  2089.5  1550.1    209.1 0.09582  99  52   87.73
     4    -3    18  1.775E+02  9.641E+00   328.2  1435.0    418.5 0.06175 100  63  176.56
    -4     3   -17  5.397E+01  4.643E+00  2066.5  1446.9     60.2 0.06228 100  37    3.90
     1     3    17  6.307E+01  6.010E+00   413.4   953.3    299.7 0.09526 100  44 -130.50
     3     1   -17  5.651E+01  4.127E+00  2085.1  1170.9    245.7 0.02788 100  35  102.49
     3     1   -17  6.453E+01  4.304E+00  2084.2  1341.3    389.0 0.02787  99  35  174.74
     3    -4    17  7.034E+01  4.685E+00   369.9  1379.7    350.6 0.04346 100  45 -149.94
     3    -4    17  5.965E+01  4.298E+00   371.4  1113.7    152.8 0.04345 100  43  -49.72
     1    -4   -17  7.195E+01  7.637E+00  2038.4  1542.5    250.3 0.09310 100  39  111.52
    -4     1    17  5.636E+01  3.911E+00   374.1  1404.9      4.3 0.05166  98  43   15.12
     4    -1   -17  5.420E+01  5.178E+00  2075.7  1101.0    150.3 0.05064 100  35   56.46
     4    -1   -17  6.251E+01  5.240E+00  2074.0  1411.0    361.2 0.05062  99  34  163.23
    -1     4    17  6.603E+01  6.077E+00   411.6   958.5    338.1 0.09361 100  43 -152.76
    -3    -1    17  5.137E+01  3.163E+00   364.7  1337.5     34.5 0.02972  97  43    2.33
    -1    -3   -17  5.203E+01  8.313E+00  2036.6  1547.6    213.3 0.09474 100  30   90.00
     4    -3    17  5.491E+01  5.198E+00   381.2  1440.3    422.8 0.06312  99  36  174.76
    -4     3   -16  1.044E+02  6.475E+00  2014.0  1450.8     64.2 0.06340 100  53    5.47
     1     3    16  8.623E+01  6.750E+00   465.8   956.7    295.5 0.09391 100  51 -128.66
     3     1   -16  9.544E+01  5.764E+00  2031.6  1359.7    410.9 0.03386  96  44 -174.18
     3     1   -16  1.039E+02  6.350E+00  2032.7  1151.9    232.1 0.03386 100  50   95.64
     3    -4    16  9.095E+01  5.250E+00   424.0  1103.9    138.3 0.04653  97  59  -42.14
     3    -4    16  9.725E+01  5.583E+00   422.4  1390.0    357.3 0.04655 100  56 -153.04
     1    -4   -16  9.172E+01  7.832E+00  1986.1  1539.7    255.1 0.09195 100  48  114.35
    -4     1    16  1.006E+02  5.477E+00   426.5  1412.3     16.4 0.05375 100  65    8.93
     4    -1   -16  1.032E+02  6.607E+00  2021.5  1418.4    373.6 0.05293  99  48  169.59
     4    -1   -16  1.110E+02  6.931E+00  2023.2  1093.0    145.0 0.05295 100  54   53.87
    -1     4    16  1.075E+02  7.175E+00   463.9   961.5    334.6 0.09237 100  59 -151.48
    -3    -1    16  1.045E+02  5.238E+00   417.1  1354.8     55.3 0.03514 100  60   -8.12
    -1    -3   -16  9.601E+01  9.271E+00  1984.2  1544.6    217.2 0.09349 100  45   92.20
     4    -3    16  9.389E+01  6.408E+00   433.7  1444.4    426.5 0.06409 100  53  173.29
    -4     3   -15  2.910E+02  1.367E+01  1962.1  1453.7     67.5 0.06420  98  77    6.71
     1     3    15  2.789E+02  1.385E+01   517.5   960.6    291.6 0.09244 100  77 -126.96
     3     1   -15  2.882E+02  1.368E+01  1980.8  1137.5    222.0 0.03829  92  69   90.53
     3     1   -15  2.647E+02  1.269E+01  1979.6  1373.5    429.1 0.03828  85  64 -164.99
     3    -4    15  2.850E+02  1.304E+01   474.3  1398.4    362.8 0.04899 100  78 -155.51
     3    -4    15  2.888E+02  1.308E+01   476.0  1096.1    125.0 0.04898 100  81  -35.17
     1    -4   -15  3.035E+02  1.534E+01  1934.3  1536.3    259.7 0.09063 100  72  117.16
    -4     1    15  2.922E+02  1.315E+01   478.4  1418.3     27.7 0.05538  98  72    3.12
    -4     1    15  2.536E+02  1.229E+01   480.3  1076.3    498.0 0.05537 100  74  129.63
    -1     4    15  2.639E+02  1.315E+01   515.7   965.1    331.4 0.09100 100  73 -150.37
    -3    -1    15  2.877E+02  1.270E+01   469.0  1368.1     72.7 0.03922  99  76  -16.92
    -1    -3   -15  2.977E+02  1.597E+01  1932.5  1540.9    221.0 0.09208 100  74   94.34
     4    -3    15  2.761E+02  1.380E+01   485.6  1447.4    429.6 0.06475  75  78  172.14
    -4     3   -14  9.677E+01  6.097E+00  1910.8  1455.8     70.4 0.06473 100  60    7.64
     1     3    14  8.652E+01  6.389E+00   568.7   965.0    287.8 0.09084  99  52 -125.41
     3     1   -14  8.879E+01  6.067E+00  1928.1  1384.3    444.8 0.04175 100  41 -157.07
     3     1   -14  8.131E+01  5.808E+00  1929.5  1126.1    214.1 0.04176 100  43   86.51
     3    -4    14  7.808E+01  4.688E+00   527.4  1089.8    112.8 0.05095  99  60  -28.70
     3    -4    14  8.537E+01  5.278E+00   525.6  1405.3    367.3 0.05096 100  56 -157.47
     1    -4   -14  8.394E+01  6.900E+00  1883.1  1532.5    264.1 0.08919 100  48  119.98
    -4     1    14  9.139E+01  5.139E+00   529.8  1423.1     38.4 0.05668  97  61   -2.34
    -4     1    14  8.767E+01  5.989E+00   531.7  1072.0    494.5 0.05666 100  53  131.30
     4    -1   -14  7.349E+01  5.435E+00  1920.0  1081.3    136.8 0.05616  99  50   49.93
     4    -1   -14  8.164E+01  5.959E+00  1918.2  1429.0    396.1 0.05614 100  42 -178.88
    -1     4    14  7.787E+01  6.063E+00   566.9   969.2    328.3 0.08949 100  48 -149.46
    -3     4   -14  7.566E+01  4.711E+00  1922.5  1411.1      4.7 0.05038  99  51  -23.89
    -3     4   -14  8.568E+01  6.784E+00  1924.2  1099.3    475.3 0.05039 100  36 -149.93
    -3    -1    14  7.769E+01  4.481E+00   520.3  1378.9     87.9 0.04245  99  56  -24.57
    -1    -3   -14  6.826E+01  7.650E+00  1881.2  1536.7    224.5 0.09055 100  42   96.43
     4    -3    14  8.289E+01  5.879E+00   536.9  1449.7    432.3 0.06518  99  51  171.30
    -4     3   -13  1.776E+02  9.082E+00  1859.9  1457.1     72.8 0.06506 100  71    8.25
     1     3    13  1.727E+02  9.379E+00   619.4   969.7    284.2 0.08914 100  72 -124.01
     3     1   -13  1.779E+02  9.233E+00  1878.6  1116.6    207.7 0.04458  99  65   83.27
     3     1   -13  1.614E+02  8.749E+00  1877.2  1393.3    458.6 0.04458 100  56 -150.10
     3    -4    13  1.605E+02  8.006E+00   576.5  1411.1    371.0 0.05257 100  71 -158.98
     3    -4    13  1.758E+02  8.383E+00   578.3  1084.5    101.5 0.05256  99  75  -22.67
     1    -4   -13  1.668E+02  9.275E+00  1832.3  1528.2    268.4 0.08765 100  66  122.82
    -4     1    13  1.619E+02  8.633E+00   582.6  1068.6    491.6 0.05768 100  69  132.65
    -4     1    13  1.758E+02  8.407E+00   580.6  1427.1     48.4 0.05769 100  71   -7.49
     4    -1   -13  1.925E+02  9.657E+00  1869.2  1077.0    133.7 0.05729 100  75   48.47
     4    -1   -13  1.746E+02  9.307E+00  1867.3  1432.8    406.4 0.05727 100  63 -173.63
    -1     4    13  1.904E+02  1.005E+01   617.6   973.7    325.5 0.08788 100  69 -148.78
    -3     4   -13  1.669E+02  9.355E+00  1873.3  1093.1    463.8 0.05213 100  58 -156.11
    -3     4   -13  1.988E+02  9.523E+00  1871.6  1416.7      8.7 0.05212 100  73  -22.25
    -3    -1    13  1.847E+02  8.629E+00   571.2  1387.8    101.3 0.04510 100  72  -31.33
    -1    -3   -13  1.794E+02  1.076E+01  1830.5  1532.2    227.9 0.08891 100  68   98.49
     4    -3    13  1.686E+02  9.001E+00   587.7  1451.4    434.6 0.06541 100  70  170.77
    -4     3   -12  1.985E+02  9.834E+00  1809.5  1458.0     74.7 0.06522 100  73    8.54
     1     3    12  1.761E+02  9.389E+00   669.7   974.8    280.8 0.08737 100  69 -122.79
     3     1   -12  1.774E+02  9.546E+00  1826.7  1400.8    470.9 0.04694 100  58 -143.90
     3     1   -12  1.919E+02  9.648E+00  1828.2  1108.6    202.5 0.04694  95  65   80.64
     3    -4    12  1.977E+02  9.346E+00   628.7  1080.1     91.1 0.05390 100  73  -17.01
     3    -4    12  1.850E+02  9.021E+00   626.9  1416.1    374.0 0.05391 100  72 -160.09
     1    -4   -12  1.654E+02  8.997E+00  1782.1  1523.5    272.5 0.08602 100  68  125.72
    -4     1    12  1.756E+02  9.273E+00   633.0  1065.8    489.3 0.05849  96  68  133.71
    -4     1    12  1.928E+02  9.116E+00   631.0  1430.5     57.9 0.05850 100  74  -12.33
     4    -1   -12  2.051E+02  1.016E+01  1818.8  1073.3    131.2 0.05819 100  74   47.30
     4    -1   -12  2.024E+02  1.042E+01  1816.8  1435.9    416.0 0.05817 100  61 -168.68
    -1     4    12  2.030E+02  1.035E+01   667.9   978.5    322.9 0.08621 100  70 -148.35
    -3     4   -12  2.125E+02  1.010E+01  1821.2  1421.5     12.0 0.05356 100  75  -21.01
    -3     4   -12  1.876E+02  9.873E+00  1822.9  1087.8    453.1 0.05357 100  63 -161.89
    -3    -1    12  1.951E+02  9.077E+00   621.6  1395.5    113.3 0.04734 100  71  -37.35
    -1    -3   -12  1.990E+02  1.100E+01  1780.2  1527.2    231.0 0.08718 100  70  100.53
     4    -3    12  1.921E+02  9.951E+00   638.1  1452.5    436.4 0.06550 100  72  170.55
    -4     3   -11  1.694E+01  3.401E+00  1759.5  1458.4     76.3 0.06526 100  19    8.50
     1     3    11  1.021E+01  3.412E+00   719.6   980.2    277.5 0.08554 100  11 -121.79
     3     1   -11  4.658E+00  3.332E+00  1778.3  1101.6    198.3 0.04897 100   7   78.50
     3     1   -11  9.059E+00  4.026E+00  1776.6  1407.2    482.0 0.04896 100   9 -138.38
     3    -4    11  1.112E+01  2.709E+00   676.8  1420.4    376.3 0.05507 100  15 -160.84
     3    -4    11  1.304E+01  2.592E+00   678.7  1076.3     81.4 0.05506  99  18  -11.70
     1    -4   -11  8.993E+00  3.618E+00  1732.2  1518.5    276.4 0.08432 100  12  128.71
    -4     1    11  2.865E+00  3.429E+00   683.0  1063.5    487.5 0.05916  90   7  134.52
    -4     1    11  1.527E+01  2.710E+00   681.0  1433.3     66.8 0.05917 100  18  -16.89
     4    -1   -11  4.739E+00  3.587E+00  1766.8  1438.4    425.1 0.05892 100   6 -164.03
     4    -1   -11  5.351E+00  3.414E+00  1768.8  1070.3    129.2 0.05893 100   6   46.40
    -1     4    11  6.553E+00  3.197E+00   717.7   983.6    320.5 0.08446 100  12 -148.22
    -3     4   -11  1.104E+01  3.540E+00  1773.0  1083.2    443.2 0.05481 100   9 -167.31
    -3     4   -11  9.049E+00  2.804E+00  1771.1  1425.5     14.5 0.05480 100  12  -20.16
    -3    -1    11  7.598E+00  2.442E+00   671.5  1402.2    124.0 0.04926 100  12  -42.73
    -1    -3   -11  2.974E+00  4.546E+00  1730.4  1522.0    234.0 0.08539 100   7  102.59
     4    -3    11  5.772E-01  3.308E+00   688.1  1453.3    437.8 0.06549 100   6  170.66
    -4     3   -10  5.717E+01  4.502E+00  1710.0  1458.5     77.3 0.06523 100  50    8.11
     1     3    10  4.983E+01  4.472E+00   769.0   985.8    274.5 0.08366 100  50 -121.04
     3     1   -10  5.672E+01  4.408E+00  1728.7  1095.3    195.0 0.05075 100  50   76.76
     3     1   -10  5.328E+01  5.056E+00  1727.0  1412.9    491.8 0.05074 100  38 -133.45
     3    -4    10  5.504E+01  4.024E+00   726.4  1424.3    378.1 0.05607 100  52 -161.24
     3    -4    10  6.180E+01  3.938E+00   728.4  1073.0     72.5 0.05606 100  55   -6.70
     1    -4   -10  4.706E+01  4.589E+00  1682.7  1513.3    280.2 0.08256 100  43  131.87
    -4     1    10  5.770E+01  3.932E+00   730.6  1435.8     75.1 0.05973 100  56  -21.17
     4    -1   -10  4.045E+01  4.226E+00  1719.2  1067.6    127.7 0.05955 100  45   45.74
     4    -1   -10  4.750E+01  4.757E+00  1717.2  1440.5    433.6 0.05953 100  36 -159.67
    -1     4    10  5.300E+01  4.539E+00   767.2   989.0    318.3 0.08268 100  46 -148.46
    -3     4   -10  4.234E+01  4.368E+00  1723.4  1079.2    434.1 0.05588 100  34 -172.41
    -3     4   -10  4.771E+01  3.692E+00  1721.5  1429.0     16.5 0.05587 100  48  -19.66
    -3    -1    10  4.918E+01  3.610E+00   721.1  1408.2    133.6 0.05097 100  52  -47.54
    -1    -3   -10  4.697E+01  5.218E+00  1680.9  1516.5    236.8 0.08355 100  40  104.72
     4    -3    10  4.917E+01  4.527E+00   737.7  1453.8    438.7 0.06540 100  44  171.12
    -4     3    -9  6.721E+02  2.904E+01  1660.7  1458.4     78.0 0.06513 100  77    7.33
     1     3     9  6.849E+02  2.982E+01   818.2   991.6    271.6 0.08176 100  71 -120.64
     3     1    -9  6.924E+02  2.983E+01  1679.4  1089.6    192.4 0.05236 100  74   75.36
     3    -4     9  6.497E+02  2.783E+01   777.7  1070.0     64.2 0.05697 100  71   -1.99
     3    -4     9  7.314E+02  3.141E+01   775.7  1427.8    379.3 0.05698  99  72 -161.32
     1    -4    -9  7.186E+02  3.132E+01  1633.5  1507.9    283.7 0.08077 100  68  135.28
    -4     1     9  6.407E+02  2.750E+01   779.8  1438.0     82.9 0.06021 100  72  -25.14
     4    -1    -9  7.170E+02  3.122E+01  1668.0  1442.4    441.6 0.06007 100  68 -155.62
     4    -1    -9  6.808E+02  2.949E+01  1670.0  1065.2    126.8 0.06008  98  80   45.30
    -1     4     9  7.171E+02  3.115E+01   816.4   994.5    316.4 0.08085 100  61 -149.15
    -3     4    -9  7.375E+02  3.193E+01  1674.1  1075.5    425.6 0.05684 100  69 -177.20
    -3     4    -9  6.372E+02  2.739E+01  1672.2  1432.2     17.9 0.05683  99  81  -19.49
    -3    -1     9  6.349E+02  2.727E+01   770.4  1413.7    142.2 0.05252 100  66  -51.81
    -1    -3    -9  6.534E+02  2.869E+01  1631.7  1510.8    239.3 0.08167  99  75  106.98
     4    -3     9  6.997E+02  3.041E+01   786.9  1454.1    439.2 0.06527 100  70  171.97
    -4     3    -8  1.307E+02  6.920E+00  1611.8  1458.1     78.3 0.06501 100  69    6.13
     1     3     8  1.062E+02  6.267E+00   867.0   997.6    269.0 0.07983 100  62 -120.70
     3     1    -8  1.171E+02  6.495E+00  1630.5  1084.4    190.4 0.05384 100  66   74.26
     3    -4     8  9.666E+01 -5.457E+00   824.6  1431.1    380.1 0.05783  99  62 -161.09
     3    -4     8  1.284E+02  6.426E+00   826.6  1067.3     56.6 0.05782 100  65    2.43
     1    -4    -8  1.133E+02  6.631E+00  1584.7  1502.4    287.1 0.07895 100  64  139.05
    -4     1     8  1.233E+02  6.445E+00   828.8  1440.0     90.2 0.06066 100  68  -28.80
     4    -1    -8  2.394E+01  3.499E+00  1621.1  1063.1    126.3 0.06056  87  34   45.04
     4    -1    -8  2.113E+01  3.579E+00  1619.0  1444.0    449.0 0.06055 100  22 -151.88
    -1     4     8  2.314E+01  3.300E+00   865.2  1000.1    314.8 0.07902 100  35 -150.44
    -3     4    -8  3.478E+01 -3.217E+00  1623.2  1435.1     18.8 0.05772  99  44  -19.63
    -3     4    -8  2.288E+01  3.470E+00  1625.2  1072.1    417.9 0.05773 100  23  178.28
    -3    -1     8  3.578E+01 -3.191E+00   819.3  1418.8    149.9 0.05396 100  45  -55.58
    -1    -3    -8  1.405E+01  3.607E+00  1582.9  1504.9    241.6 0.07976 100  28  109.49
     4    -3     8  1.511E+01  3.287E+00   835.8  1454.2    439.4 0.06511 100  26  173.24
    -4     3    -7  1.880E+02  9.152E+00  1563.1  1457.8     78.1 0.06489 100  72    4.44
     1     3     7  1.779E+02  9.023E+00   915.6  1003.6    266.6 0.07788 100  66 -121.45
     3     1    -7  1.977E+02  9.686E+00  1581.8  1079.4    189.1 0.05524  98  68   73.38
     3    -4     7  1.949E+02  9.097E+00   875.3  1064.7     49.7 0.05864  94  64    6.59
     3    -4     7  1.708E+02  8.384E+00   873.3  1434.2    380.3 0.05865  99  69 -160.56
     1    -4    -7  1.745E+02  8.937E+00  1536.1  1496.7    290.3 0.07713 100  64  143.40
    -4     1     7  1.901E+02  9.060E+00   877.4  1442.0     96.9 0.06108 100  66  -32.12
     4    -1    -7  1.230E+02  6.933E+00  1570.3  1445.5    455.9 0.06100 100  59 -148.49
    -1     4     7  1.447E+02  7.626E+00   913.8  1005.9    313.5 0.07718 100  59 -152.52
    -3     4    -7  1.639E+02 -7.994E+00  1574.5  1437.8     19.2 0.05856  99  72  -20.07
    -3     4    -7  1.365E+02  7.352E+00  1576.5  1068.8    410.8 0.05857 100  61  174.05
    -3    -1     7  1.685E+02 -8.244E+00   868.0  1423.7    156.8 0.05532 100  63  -58.87
    -1    -3    -7  1.328E+02  7.370E+00  1534.3  1498.9    243.7 0.07783 100  74  112.47
     4    -3     7  1.292E+02  7.171E+00   884.5  1454.3    439.1 0.06495 100  66  174.99
    -4     3    -6  1.993E+02  9.573E+00  1514.7  1457.5     77.6 0.06476 100  71    2.21
     1     3     6  2.138E+02  1.042E+01   963.9  1009.7    264.5 0.07594 100  64 -123.32
     3     1    -6  2.035E+02  9.831E+00  1533.4  1074.6    188.3 0.05660  99  70   72.66
     3    -4     6  2.139E+02  1.018E+01   921.7  1437.3    380.1 0.05945  99  66 -159.79
     1    -4    -6  2.000E+02  9.890E+00  1487.7  1490.9    293.3 0.07529  99  62  148.60
    -4     1     6  1.980E+02  9.397E+00   925.9  1443.9    103.1 0.06152 100  62  -35.03
     4    -1    -6  3.016E+02  1.398E+01  1521.9  1447.0    462.3 0.06146 100  70 -145.51
    -1     4     6  2.883E+02  1.332E+01   962.2  1011.7    312.4 0.07532 100  61 -155.69
    -3     4    -6  2.976E+02  1.363E+01  1528.1  1065.6    404.4 0.05940  98  67  170.09
    -3     4    -6  2.845E+02  1.278E+01  1526.1  1440.4     19.2 0.05939  99  76  -20.78
    -3    -1     6  2.866E+02  1.300E+01   916.4  1428.4    162.8 0.05665 100  61  -61.66
    -1    -3    -6  2.650E+02  1.258E+01  1485.9  1492.9    245.5 0.07591  95  71  116.33
     4    -3     6  2.993E+02  1.391E+01   932.9  1454.5    438.4 0.06482 100  67  177.28
    -4     3    -5  1.324E+02  6.838E+00  1466.5  1457.2     76.6 0.06468 100  69   -0.64
     1     3     5  1.538E+02  7.955E+00  1012.1  1015.9    262.5 0.07400 100  66 -127.20
     3     1    -5  1.485E+02  7.768E+00  1485.2  1069.8    188.0 0.05792  87  67   72.01
     3    -4     5  1.695E+02 -8.430E+00   969.9  1440.4    379.5 0.06026  99  63 -158.81
    -4     1     5  1.381E+02  7.058E+00   974.1  1445.9    108.8 0.06197 100  62  -37.43
    -1     4     5  4.625E+02  2.042E+01  1010.3  1017.5    311.7 0.07349 100  60 -160.41
    -3    -1     5  4.085E+02  1.801E+01   964.6  1433.0    168.1 0.05796 100  55  -63.91
    -1    -3    -5  4.690E+02  2.108E+01  1437.8  1486.7    247.0 0.07398  78  67  121.97
    -4     3    -4  1.153E+03  4.882E+01  1418.4  1457.0     75.2 0.06464 100  68   -4.14
     1     3     4  1.199E+03  5.103E+01  1060.1  1022.1    260.9 0.07208 100  59 -135.24
     3     1    -4  1.201E+03  5.097E+01  1437.1  1065.2    188.1 0.05924  98  68   71.27
     3    -4     4  1.085E+03  4.611E+01  1018.0  1443.5    378.4 0.06110 100  60 -157.76
    -4     1     4  1.152E+03  4.882E+01  1022.1  1447.9    114.0 0.06246 100  59  -39.13
     4    -1    -4  8.037E+02  3.472E+01  1425.5  1450.0    473.4 0.06243 100  66 -141.29
    -1     4     4  8.882E+02  3.801E+01  1058.3  1023.4    311.2 0.07168 100  59 -167.26
    -3     4    -4  9.913E+02  4.200E+01  1429.7  1445.7     17.8 0.06107 100  76  -22.67
    -3    -1     4  8.823E+02  3.762E+01  1012.7  1437.7    172.7 0.05926 100  57  -65.53
     4    -3     4  8.406E+02  3.610E+01  1029.2  1454.9    435.8 0.06466 100  68 -176.27
    -4     3    -3  7.073E+02  3.032E+01  1370.5  1456.9     73.4 0.06463 100  66   -8.23
     1     3     3  8.306E+02  3.575E+01  1108.0  1028.3    259.5 0.07017  98  63 -152.94
     3    -4     3  7.492E+02  3.214E+01  1065.9  1446.7    376.9 0.06197 100  62 -156.85
    -4     1     3  7.418E+02  3.183E+01  1070.1  1450.1    118.7 0.06300 100  57  -39.80
     4    -1    -3  1.502E+03  6.365E+01  1377.6  1451.7    478.2 0.06299 100  66 -140.58
    -1     4     3  1.491E+03  6.296E+01  1106.2  1029.2    311.2 0.06987 100  58 -176.77
    -3     4    -3  1.440E+03  6.066E+01  1381.8  1448.4     16.5 0.06196 100  71  -23.53
    -3    -1     3  1.389E+03  5.864E+01  1060.6  1442.3    176.7 0.06059 100  56  -66.31
     4    -3     3  1.501E+03  6.349E+01  1077.1  1455.4    433.8 0.06466 100  68 -172.14
    -4     3    -2  2.125E+02  9.903E+00  1322.6  1457.0     71.2 0.06471 100  70  -12.62
     1     3     2  2.489E+02  1.174E+01  1155.7  1034.5    258.5 0.06829 100  65  171.84
     3    -4     2  2.318E+02  1.085E+01  1113.7  1450.1    375.1 0.06290 100  66 -156.45
    -4     1     2  2.326E+02  1.089E+01  1117.9  1452.3    122.8 0.06360 100  66  -38.87
     4    -1    -2  2.470E+03  1.038E+02  1329.8  1453.5    482.5 0.06359 100  65 -141.47
    -1     4     2  2.450E+03  1.027E+02  1154.0  1035.0    311.5 0.06810 100  59  171.24
    -3     4    -2  2.404E+03  1.007E+02  1333.9  1451.2     14.8 0.06288 100  70  -23.89
    -3    -1     2  2.419E+03  1.014E+02  1108.4  1447.0    180.1 0.06195 100  57  -65.82
     4    -3     2  2.392E+03  1.004E+02  1125.0  1455.9    431.5 0.06472 100  66 -167.71
    -4     3    -1  6.975E+02  2.992E+01  1274.9  1457.2     68.7 0.06484 100  65  -16.73
     1     3     1  6.824E+02  2.972E+01  1203.4  1040.6    257.8 0.06643  86  66  136.77
     3    -4     1  5.057E+02 -2.211E+01  1161.5  1453.5    372.9 0.06388 100  66 -157.07
     1    -4    -1  5.502E+02 -2.392E+01  1248.2  1461.9    304.5 0.06636  98  60 -159.06
    -4     1     1  6.633E+02  2.859E+01  1165.6  1454.8    126.5 0.06426 100  57  -35.47
     4    -1    -1  2.030E+02  1.005E+01  1282.0  1455.4    486.4 0.06425 100  66 -144.84
    -1     4     1  2.427E+02  1.144E+01  1201.7  1040.8    312.2 0.06636  85  64  158.61
    -3     4    -1  3.237E+02 -1.445E+01  1286.2  1454.2     12.8 0.06386 100  71  -23.24
    -3    -1     1  2.738E+02 -1.261E+01  1156.2  1451.8    182.9 0.06333 100  62  -63.09
    -1    -3    -1  2.828E+02 -1.310E+01  1246.4  1462.1    250.1 0.06642  97  61 -137.18
     4    -3     1  2.074E+02  1.005E+01  1172.7  1456.7    428.8 0.06485 100  75 -163.58
    -4     3     0  4.655E+02  2.035E+01  1227.2  1457.7     65.7 0.06506 100  63  -19.75
     3    -4     0  4.533E+02  1.995E+01  1209.2  1457.1    370.4 0.06490 100  63 -159.22
     1    -4     0  4.411E+02  1.943E+01  1200.5  1456.2    305.9 0.06465 100  61 -147.66
    -4     1     0  4.561E+02  2.004E+01  1213.3  1457.4    129.7 0.06498  99  58  -28.61
     4    -1     0  4.686E+01 -4.141E+00  1234.3  1457.5    489.7 0.06498 100  52 -151.69
    -3     4     0  6.909E+01  4.161E+00  1238.4  1457.2     10.4 0.06490 100  65  -21.08
    -3    -1     0  6.385E+01  4.322E+00  1203.9  1456.6    185.2 0.06476 100  57  -55.88
    -1    -3     0  7.114E+01  4.596E+00  1198.7  1456.0    249.9 0.06458  99  61 -119.03
     4    -3     0  5.244E+01 -3.879E+00  1220.4  1457.6    425.7 0.06506 100  57 -160.55
    -4     3     1  3.877E+03  1.619E+02  1179.4  1458.3     62.4 0.06534 100  61  -21.10
     3     1     1  3.954E+03  1.654E+02  1198.3  1041.2    194.7 0.06623  84  67   38.08
     3    -4    -1  4.036E+03  1.688E+02  1259.2  1042.3     15.5 0.06599  75  67   17.94
     3    -4    -1  3.763E+03  1.573E+02  1256.9  1460.8    367.6 0.06599 100  64 -162.96
     1    -4     1  3.773E+03  1.576E+02  1152.8  1450.6    307.0 0.06296 100  61 -139.80
    -4     1    -1  3.712E+03  1.552E+02  1261.0  1460.1    132.4 0.06576 100  60  -18.00
     4    -1     1  2.161E+03  9.103E+01  1186.5  1459.7    492.5 0.06578 100  64 -162.30
    -3     4     1  2.276E+03  9.543E+01  1190.7  1460.4      7.7 0.06599  99  66  -17.34
    -3    -1    -1  2.289E+03  9.617E+01  1251.6  1461.5    187.0 0.06623  99  61  -38.58
    -1    -3     1  2.348E+03  9.853E+01  1151.0  1449.9    249.4 0.06277  99  55 -110.65
     4    -3    -1  2.261E+03  9.500E+01  1268.1  1458.8    422.3 0.06533 100  69 -159.21
    -4     3     2  3.927E+01  3.156E+00  1131.7  1459.1     58.7 0.06569 100  58  -20.76
     3     1     2  4.667E+01  3.546E+00  1150.6  1036.2    197.0 0.06774 100  56    1.84
     3    -4    -2  3.571E+01  3.049E+00  1306.9  1039.0     13.5 0.06713  97  55   14.02
     3    -4    -2  6.094E+01 -4.232E+00  1304.6  1464.6    364.5 0.06713  84  65 -167.86
     1    -4     2  5.155E+01 -3.559E+00  1105.1  1445.0    307.6 0.06131 100  59 -135.04
    -4     1    -2  4.122E+01  3.460E+00  1308.8  1463.0    134.7 0.06662  94  57   -5.13
     4    -1     2  2.906E+02 -1.332E+01  1141.1  1039.7    143.5 0.06663  95  62    3.48
     4    -1     2  2.101E+02 -1.036E+01  1138.8  1462.1    494.9 0.06663  98  67 -175.19
    -3     4     2  2.464E+02  1.148E+01  1145.2  1038.1    373.3 0.06713  99  64  166.30
    -3     4     2  3.565E+02 -1.598E+01  1142.9  1463.8      4.7 0.06713  87  67  -12.46
    -1    -3     2  2.703E+02  1.240E+01  1103.3  1443.9    248.3 0.06096 100  56 -106.28
     4    -3    -2  2.367E+02  1.119E+01  1315.9  1460.1    418.4 0.06568 100  63 -159.57
    -4     3     3  5.129E+02  2.269E+01  1086.1  1041.2    425.2 0.06611  84  68  158.18
    -4     3     3  3.908E+02 -1.726E+01  1083.8  1460.1     54.6 0.06611 100  62  -19.14
     1     3    -3  5.070E+02  2.220E+01  1394.3  1065.0    259.0 0.05916  96  65  107.66
     3     1     3  4.232E+02 -1.880E+01  1102.8  1031.1    199.6 0.06930 100  64  -34.88
     3    -4    -3  3.750E+02 -1.663E+01  1354.8  1035.6     12.0 0.06832 100  69    9.86
     1    -4     3  4.624E+02  2.018E+01  1057.2  1439.4    307.9 0.05968 100  57 -132.31
     4    -1     3  7.301E+01 -4.609E+00  1093.3  1036.6    147.2 0.06753 100  64  -10.02
     4    -1     3  1.510E+02 -8.175E+00  1090.9  1464.7    496.8 0.06754  86  67  172.45
    -1     4    -3  1.134E+02  6.134E+00  1392.6  1063.4    320.0 0.05966  88  67  136.32
    -3     4     3  1.185E+02  6.329E+00  1097.5  1034.1    371.7 0.06833 100  65  170.49
    -1    -3     3  9.729E+01 -5.416E+00  1055.5  1437.8    246.8 0.05918 100  59 -103.57
     4    -3    -3  1.279E+02  6.864E+00  1363.7  1461.5    414.2 0.06610  99  64 -161.22
    -4     3     4  2.965E+02  1.340E+01  1035.9  1461.2     50.2 0.06660 100  61  -16.70
    -4     3     4  3.471E+02  1.575E+01  1038.2  1039.5    423.3 0.06660  96  64  159.16
     1     3    -4  3.144E+02  1.412E+01  1442.3  1071.2    260.5 0.05736 100  62  107.59
     3     1     4  3.087E+02  1.419E+01  1054.9  1025.9    202.5 0.07088 100  68  -54.40
     3    -4    -4  2.781E+02  1.263E+01  1402.7  1032.0     10.9 0.06956 100  69    6.03
     1    -4     4  3.193E+02  1.428E+01  1009.3  1433.8    307.7 0.05805 100  57 -130.69
     4    -1     4  3.243E+01 -3.376E+00  1045.4  1033.4    151.1 0.06851 100  47  -21.38
    -1     4    -4  3.918E+01  3.298E+00  1440.5  1069.1    323.4 0.05803 100  54  136.65
    -3     4     4  5.382E+01  4.050E+00  1049.6  1030.0    370.5 0.06958 100  56  174.35
    -1    -3     4  4.330E+01  3.444E+00  1007.6  1431.7    244.7 0.05739 100  51 -101.52
     4    -3    -4  5.011E+01  4.186E+00  1411.6  1463.2    409.7 0.06658  94  52 -163.70
     4    -3    -4  2.117E+01 -3.034E+00  1413.9  1041.6     63.9 0.06658  82  50   21.24
     1     3    -5  1.307E+03  5.521E+01  1490.3  1077.4    262.6 0.05555 100  63  108.24
     3     1     5  1.252E+03  5.314E+01  1006.9  1020.7    205.6 0.07250 100  71  -64.57
     3    -4    -5  1.305E+03  5.512E+01  1450.8  1028.5     10.3 0.07084 100  71    2.82
     1    -4     5  1.285E+03  5.426E+01   961.3  1428.2    307.1 0.05641 100  59 -129.59
     4    -1     5  8.158E+02  3.514E+01   997.4  1030.1    155.3 0.06953 100  71  -30.39
    -1     4    -5  7.869E+02  3.368E+01  1488.5  1074.7    327.5 0.05639  99  70  138.01
    -3     4     5  8.340E+02  3.581E+01  1001.6  1025.9    369.7 0.07087 100  66  177.60
    -1    -3     5  7.478E+02  3.197E+01   959.5  1425.5    241.9 0.05559 100  57  -99.63
     4    -3    -5  9.195E+02  3.963E+01  1459.7  1464.9    404.8 0.06711  83  75 -166.66
     4    -3    -5  8.144E+02  3.493E+01  1462.0  1040.4     62.6 0.06712  92  78   20.14
    -4     3     6  4.894E+02  2.161E+01   942.0  1035.8    420.9 0.06772  98  71  161.40
    -4     3     6  5.223E+02  2.280E+01   939.6  1463.8     40.4 0.06773  89  71  -10.60
     1     3    -6  4.898E+02  2.129E+01  1538.5  1083.8    265.3 0.05369 100  66  109.43
     3     1     6  4.670E+02  2.079E+01   958.8  1015.5    208.9 0.07413  99  76  -70.86
     3    -4    -6  4.783E+02  2.092E+01  1499.0  1024.8     10.0 0.07215 100  73    0.26
     1    -4     6  4.614E+02  2.008E+01   913.1  1422.4    305.9 0.05477 100  61 -128.64
     4    -1     6  5.332E+02  2.353E+01   949.2  1026.7    159.8 0.07059  98  71  -37.58
    -1     4    -6  5.110E+02  2.224E+01  1536.8  1080.5    332.2 0.05471 100  71  140.14
    -3     4     6  5.311E+02  2.339E+01   953.4  1021.7    369.3 0.07218 100  67 -179.79
    -3    -1    -6  5.660E+02  2.530E+01  1491.1  1487.1    189.5 0.07411  84  77   63.56
    -1    -3     6  4.850E+02  2.106E+01   911.3  1419.2    238.5 0.05374  99  59  -97.64
     4    -3    -6  5.236E+02  2.289E+01  1510.2  1039.1     61.7 0.06769  98  77   19.09
    -4     3     7  4.179E+02  1.867E+01   893.6  1033.9    420.3 0.06835  98  70  162.33
    -4     3     7  4.138E+02  1.845E+01   891.2  1465.2     35.0 0.06836  76  72   -7.25
     1     3    -7  4.084E+02  1.795E+01  1586.9  1090.4    268.8 0.05176 100  66  111.10
     3     1     7  3.846E+02  1.743E+01   910.4  1010.2    212.4 0.07579 100  77  -75.40
     3    -4    -7  3.740E+02  1.662E+01  1547.4  1021.2     10.1 0.07349 100  73   -1.70
     1    -4     7  3.928E+02  1.717E+01   864.6  1416.6    304.2 0.05308 100  64 -127.63
     4    -1     7  1.706E+02  8.714E+00   900.8  1023.3    164.5 0.07168 100  70  -43.53
    -1     4    -7  1.777E+02  8.631E+00  1585.2  1086.5    337.8 0.05299 100  69  142.89
    -3     4     7  1.839E+02  9.180E+00   905.0  1017.4    369.3 0.07353 100  65 -177.79
    -3    -1    -7  1.593E+02  8.673E+00  1539.5  1492.3    188.9 0.07574  99  72   66.01
    -1    -3     7  1.727E+02  8.334E+00   862.9  1412.7    234.3 0.05185 100  61  -95.41
     4    -3    -7  1.606E+02  8.125E+00  1558.6  1037.8     61.2 0.06830  99  68   18.21
    -4     3     8  2.027E+02  9.851E+00   845.0  1032.0    420.1 0.06899  98  70  163.05
     1     3    -8  1.969E+02  9.271E+00  1635.6  1097.3    273.0 0.04974 100  68  113.25
     3     1     8  1.950E+02  9.857E+00   861.8  1005.1    216.2 0.07746 100  79  -79.07
     3    -4    -8  1.919E+02  9.648E+00  1593.5  1489.2    340.4 0.07482  98  65  164.01
     3    -4    -8  2.001E+02  9.619E+00  1596.0  1017.6     10.5 0.07483 100  71   -3.13
     1    -4     8  2.081E+02  9.607E+00   816.0  1410.4    301.8 0.05132  98  66 -126.42
     4    -1     8  2.203E+02  1.071E+01   852.2  1019.9    169.5 0.07279 100  76  -48.65
    -1     4    -8  2.330E+02  1.096E+01  1633.8  1092.7    344.3 0.05120 100  68  146.20
    -3     4     8  2.388E+02  1.138E+01   856.4  1013.2    369.6 0.07489 100  69 -176.31
    -3    -1    -8  2.567E+02  1.258E+01  1588.1  1497.4    187.9 0.07739 100  73   67.35
    -1    -3     8  2.467E+02  1.135E+01   814.2  1405.8    229.3 0.04986  99  63  -92.81
     4    -3    -8  2.317E+02  1.099E+01  1607.3  1036.5     61.1 0.06891  99  76   17.55
    -4     3     9  3.851E+02  1.738E+01   796.0  1030.1    420.3 0.06963  99  72  163.53
     1     3    -9  3.561E+02  1.573E+01  1684.5  1104.8    278.2 0.04757 100  72  115.91
     3     1     9  3.627E+02  1.676E+01   812.9  1000.0    220.1 0.07912 100  78  -82.28
     3    -4    -9  3.703E+02  1.690E+01  1642.4  1493.3    335.6 0.07615 100  71  160.26
     3    -4    -9  3.410E+02  1.545E+01  1645.0  1014.1     11.3 0.07616 100  76   -4.12
     1    -4     9  3.581E+02  1.577E+01   767.0  1404.0    298.6 0.04945 100  70 -124.92
    -4     1    -9  3.609E+02  1.676E+01  1646.6  1485.8    138.8 0.07379  76  78   37.58
     4    -1     9  3.697E+02  1.679E+01   803.3  1016.6    174.6 0.07390 100  77  -53.24
    -1     4    -9  3.863E+02  1.713E+01  1682.8  1099.4    351.8 0.04927 100  68  150.08
    -3     4     9  4.149E+02  1.873E+01   807.5  1009.1    370.3 0.07624  96  70 -175.29
    -3    -1    -9  3.832E+02  1.784E+01  1637.0  1502.4    186.7 0.07902 100  76   67.98
    -1    -3     9  3.869E+02  1.708E+01   765.3  1398.6    223.2 0.04774 100  71  -89.76
     4    -3    -9  3.606E+02  1.624E+01  1656.2  1035.2     61.4 0.06954 100  78   17.12
    -4     3    10  5.420E+01  4.405E+00   746.8  1028.3    420.9 0.07026  99  49  163.78
     1     3   -10  5.546E+01  3.920E+00  1733.8  1112.9    284.5 0.04517 100  47  119.13
     3     1    10  5.545E+01  5.217E+00   763.8   995.0    224.2 0.08076 100  45  -85.23
     3    -4   -10  5.691E+01  4.903E+00  1691.6  1497.2    330.7 0.07746 100  47  156.64
     3    -4   -10  5.859E+01  4.464E+00  1694.2  1010.7     12.4 0.07748 100  54   -4.71
     1    -4    10  5.326E+01  3.527E+00   717.8  1397.0    294.7 0.04742 100  55 -123.03
    -4     1   -10  5.689E+01  4.824E+00  1695.8  1488.9    137.9 0.07486  98  53   38.69
     4    -1    10  4.706E+01  4.527E+00   754.1  1013.3    180.0 0.07500 100  45  -57.48
    -1     4   -10  4.768E+01  3.785E+00  1732.0  1106.6    360.4 0.04719 100  46  154.56
    -3     4    10  5.358E+01  4.584E+00   758.3  1005.1    371.3 0.07760  98  46 -174.65
    -3    -1   -10  5.310E+01  5.451E+00  1686.1  1507.2    185.2 0.08063 100  44   68.12
    -1    -3    10  4.804E+01  3.580E+00   716.0  1390.7    216.0 0.04542 100  50  -86.16
     4    -3   -10  5.454E+01  4.479E+00  1705.4  1034.1     62.1 0.07013 100  50   16.93
    -4     3    11  1.088E+02  6.317E+00   697.3  1026.6    421.8 0.07087  99  65  163.79
     1     3   -11  1.129E+02  5.996E+00  1783.4  1121.9    292.1 0.04249 100  63  123.03
     3     1    11  1.218E+02  7.701E+00   714.3   990.3    228.5 0.08237 100  70  -88.04
     3    -4   -11  1.236E+02  7.437E+00  1741.1  1500.9    325.5 0.07874 100  65  153.11
     3    -4   -11  8.465E+01 -5.373E+00  1743.7  1007.5     13.9 0.07877 100  59   -4.97
     1    -4    11  1.127E+02  5.799E+00   668.2  1389.3    289.7 0.04517  99  67 -120.68
     1    -4    11  1.026E+02  5.250E+00   669.8  1107.3      8.1 0.04516 100  65   21.50
    -4     1   -11  1.004E+02  6.398E+00  1745.3  1491.9    136.7 0.07589 100  61   39.31
     4    -1    11  1.095E+02  7.330E+00   701.9  1486.8    498.0 0.07608  84  64  139.98
     4    -1    11  1.046E+02  6.723E+00   704.6  1010.2    185.6 0.07606 100  66  -61.50
    -1     4   -11  1.113E+02  6.107E+00  1781.6  1114.5    370.3 0.04485 100  60  159.71
    -3     4    11  1.146E+02  6.927E+00   708.8  1001.2    372.7 0.07891 100  64 -174.34
    -3    -1   -11  1.060E+02  7.417E+00  1735.6  1511.9    183.3 0.08221 100  59   67.91
    -1    -3    11  1.043E+02  5.609E+00   666.4  1382.0    207.5 0.04284  98  62  -81.90
     4    -3   -11  1.009E+02  6.158E+00  1755.0  1033.1     63.2 0.07069 100  61   16.98
    -4     3    12  7.828E+00  3.372E+00   647.3  1025.2    423.1 0.07141 100   9  163.56
     1     3   -12  3.876E+00  2.707E+00  1833.3  1132.2    301.4 0.03940  96   7  127.75
     3     1    12  1.054E+01  4.360E+00   664.4   985.7    233.0 0.08394 100  10  -90.78
     3    -4   -12  1.255E+01  3.456E+00  1793.7  1004.6     15.6 0.07999 100  14   -4.93
     3    -4   -12  6.984E+00  4.117E+00  1791.0  1504.4    320.2 0.07997  97  12  149.64
     1    -4    12  1.261E+01  2.447E+00   618.2  1380.7    283.7 0.04261 100  15 -117.76
     1    -4    12  1.132E+01  2.097E+00   619.7  1115.4     19.2 0.04260 100  16   15.76
    -4     1   -12  4.639E+00  3.808E+00  1795.3  1494.6    135.1 0.07685 100   7   39.53
     4    -1    12  1.089E+01  4.057E+00   654.7  1007.4    191.4 0.07708 100  16  -65.38
     4    -1    12  7.175E+00  4.142E+00   652.0  1489.1    496.5 0.07710  98  10  139.71
    -1     4   -12  1.049E+01  3.028E+00  1831.6  1123.5    381.8 0.04217 100  11  165.64
    -3     4    12  8.568E+00  3.738E+00   658.9   997.6    374.3 0.08018 100  11 -174.33
    -3    -1   -12  1.954E+01  4.970E+00  1785.5  1516.3    181.3 0.08373 100  13   67.40
    -1    -3    12  1.107E+01  2.611E+00   616.5  1372.1    197.3 0.03988 100  17  -76.80
     4    -3   -12  1.437E+01  3.664E+00  1805.0  1032.4     64.6 0.07119 100  15   17.27
    -4     3    13  1.099E+01  3.587E+00   597.0  1024.1    424.8 0.07187 100  11  163.11
     1     3   -13  1.027E+01  2.701E+00  1883.7  1144.3    312.7 0.03571 100   9  133.55
     3     1    13  1.237E+01  4.491E+00   614.1   981.4    237.6 0.08545 100  11  -93.50
     3    -4   -13  6.590E+00  3.973E+00  1841.3  1507.6    314.7 0.08111 100  10  146.20
     3    -4   -13  9.211E+00  3.319E+00  1844.0  1001.9     17.6 0.08114  99  10   -4.63
     1    -4    13  6.806E+00  2.306E+00   567.8  1370.7    276.2 0.03961 100   9 -114.11
     1    -4    13  1.692E+01  2.068E+00   569.2  1124.9     32.0 0.03960 100  19    9.12
    -4     1   -13  1.243E+01  3.912E+00  1845.6  1497.0    133.3 0.07775 100  14   39.40
     4    -1    13  1.162E+01  4.546E+00   601.6  1491.2    494.7 0.07806 100  10  139.78
     4    -1    13  1.366E+01  4.219E+00   604.3  1004.8    197.3 0.07803 100  10  -69.17
    -1     4   -13  4.293E+00  3.031E+00  1882.0  1134.0    395.1 0.03901 100   8  172.51
    -3     4    13  1.224E+01  3.978E+00   608.6   994.2    376.2 0.08138 100  15 -174.59
    -3    -1   -13  9.939E+00  4.868E+00  1835.8  1520.4    178.9 0.08519 100   8   66.66
    -1    -3    13  9.577E+00  2.518E+00   566.1  1360.6    185.0 0.03637 100  12  -70.64
     4    -3   -13  9.147E+00  3.625E+00  1855.3  1032.1     66.4 0.07158 100  11   17.78
    -4     3    14  2.129E+02  1.072E+01   546.2  1023.5    426.9 0.07222 100  74  162.43
     1     3   -14  2.204E+02  1.018E+01  1934.6  1159.1    327.0 0.03112 100  65  140.85
     3     1    14  2.247E+02  1.167E+01   563.4   977.5    242.4 0.08686 100  78  -96.22
     3    -4   -14  2.407E+02  1.171E+01  1894.8   999.7     19.9 0.08220  98  72   -4.08
     3    -4   -14  2.211E+02  1.140E+01  1892.1  1510.4    309.0 0.08217  99  69  142.77
     1    -4    14  2.437E+02  1.077E+01   518.2  1136.2     47.2 0.03599 100  74    1.35
     1    -4    14  2.257E+02  1.022E+01   517.0  1358.8    266.8 0.03600 100  75 -109.53
    -4     1   -14  2.159E+02  1.119E+01  1896.4  1499.0    131.1 0.07853  99  68   38.98
     4    -1    14  1.920E+02  1.078E+01   550.8  1492.8    492.6 0.07891 100  71  140.14
     4    -1    14  1.834E+02  1.009E+01   553.5  1002.6    203.5 0.07888 100  78  -72.93
    -1     4   -14  2.021E+02  9.705E+00  1932.8  1146.6    410.8 0.03517 100  59 -179.41
    -3     4    14  2.062E+02  1.067E+01   557.9   991.2    378.4 0.08250  98  73 -175.08
    -3    -1   -14  1.997E+02  1.125E+01  1886.6  1524.2    176.3 0.08655 100  68   65.72
    -1    -3    14  2.035E+02  9.198E+00   515.2  1346.6    169.8 0.03206 100  75  -63.02
     4    -3   -14  2.226E+02  1.111E+01  1906.1  1032.2     68.6 0.07185  99  72   18.52
     1     3   -15  3.681E+02  1.615E+01  1985.9  1178.6    346.2 0.02499 100  68  150.59
     3     1    15  3.298E+02  1.599E+01   512.1   974.0    247.3 0.08819 100  80  -98.96
     3    -4   -15  3.556E+02  1.689E+01  1943.3  1512.7    303.2 0.08310 100  76  139.32
     3    -4   -15  3.243E+02  1.504E+01  1946.1   997.9     22.5 0.08313 100  76   -3.32
     1    -4    15  3.384E+02  1.482E+01   465.6  1344.1    254.8 0.03144 100  80 -103.60
    -4     1   -15  3.538E+02  1.678E+01  1947.7  1500.4    128.5 0.07919  99  75   38.30
     4    -1    15  3.226E+02  1.588E+01   502.3  1000.8    209.8 0.07961 100  82  -76.68
     4    -1    15  3.362E+02  1.684E+01   499.5  1494.0    490.2 0.07964 100  72  140.78
    -1     4   -15  3.698E+02  1.648E+01  1984.1  1162.3    429.9 0.03027  99  69 -169.63
    -3     4    15  3.583E+02  1.692E+01   506.6   988.7    381.0 0.08350  98  78 -175.80
    -3    -1   -15  3.254E+02  1.618E+01  1937.8  1527.5    173.5 0.08781 100  75   64.58
    -1    -3    15  3.304E+02  1.436E+01   463.9  1328.6    150.1 0.02641 100  77  -53.17
     4    -3   -15  3.360E+02  1.567E+01  1957.5  1032.9     71.2 0.07196  99  77   19.49
    -4     3    16  4.453E+01  4.861E+00   443.0  1023.8    432.1 0.07242 100  32  160.40
     1     3   -16  5.277E+01  3.203E+00  2037.7  1208.7    376.1 0.01538 100  31  165.82
     1     3   -16  4.088E+01 -3.418E+00  2037.2  1303.0    472.7 0.01538 100  22 -145.85
     3     1    16  5.398E+01  6.078E+00   460.4   970.9    252.5 0.08937 100  38 -101.75
     3    -4   -16  6.245E+01  5.271E+00  1997.9   996.7     25.4 0.08391 100  42   -2.34
     3    -4   -16  4.788E+01  5.543E+00  1995.2  1514.5    297.2 0.08387 100  32  135.84
     1    -4    16  5.326E+01  3.558E+00   413.8  1324.6    238.5 0.02530 100  38  -95.49
    -4     1   -16  6.805E+01  6.418E+00  1999.5  1501.3    125.7 0.07967 100  39   37.36
     4    -1    16  5.489E+01  6.366E+00   450.4   999.6    216.4 0.08018 100  36  -80.44
     4    -1    16  4.513E+01  6.619E+00   447.7  1494.6    487.5 0.08022  99  23  141.66
    -1     4   -16  4.240E+01  3.927E+00  2036.0  1183.8    454.5 0.02349 100  23 -157.07
    -3     4    16  4.806E+01  5.012E+00   454.8   986.6    383.7 0.08436 100  36 -176.73
    -3    -1   -16  4.443E+01  6.412E+00  1989.6  1530.2    170.4 0.08892  94  31   63.28
    -1    -3    16  5.173E+01  2.894E+00   412.1  1302.3    121.8 0.01803  99  44  -38.92
     4    -3   -16  5.583E+01  5.394E+00  2009.3  1034.3     74.1 0.07187 100  37   20.69
    -4     3    17  3.524E+01  4.937E+00   390.5  1025.1    435.3 0.07219 100  23  159.04
     3     1    17  3.085E+01  5.787E+00   408.0   968.5    257.7 0.09041  99  22 -104.59
     3    -4   -17  4.047E+01  5.023E+00  2050.3   996.2     28.6 0.08450  98  23   -1.15
     3    -4   -17  3.139E+01  5.339E+00  2047.5  1515.6    291.0 0.08446  98  20  132.32
    -4     1   -17  4.061E+01  5.664E+00  2051.9  1501.5    122.5 0.07995 100  24   36.19
     4    -1    17  2.577E+01  6.308E+00   398.0   999.1    223.2 0.08056 100  14  -84.25
     4    -1    17  2.816E+01  6.561E+00   395.2  1494.6    484.4 0.08060 100  18  142.77
    -3     4    17  3.008E+01  4.830E+00   402.4   985.2    386.8 0.08505 100  22 -177.86
    -3    -1   -17  3.133E+01  6.376E+00  2042.0  1532.4    167.1 0.08987 100  21   61.81
     4    -3   -17  3.475E+01  4.769E+00  2061.7  1036.6     77.5 0.07151 100  25   22.13
    -4     3    18  5.582E+01  5.891E+00   337.5  1027.3    439.0 0.07167  98  30  157.44
     3     1    18  6.616E+01  6.704E+00   355.0   966.7    263.2 0.09125 100  33 -107.49
     3    -4   -18  5.530E+01  6.566E+00  2100.6  1515.9    284.5 0.08482 100  29  128.74
     3    -4   -18  5.452E+01  5.476E+00  2103.3   996.4     32.1 0.08486  98  31    0.23
    -4     1   -18  6.166E+01  6.562E+00  2105.0  1500.9    119.0 0.07997  98  32   34.78
     4    -1    18  5.233E+01  7.376E+00   345.0   999.4    230.1 0.08071 100  25  -88.11
     4    -1    18  6.811E+01  7.948E+00   342.2  1493.7    481.0 0.08075  99  28  144.11
    -3     4    18  5.757E+01  5.924E+00   349.4   984.5    390.2 0.08552  98  32 -179.18
    -3    -1   -18  5.788E+01  7.357E+00  2094.9  1533.9    163.5 0.09060 100  30   60.18
     4    -3   -18  5.851E+01  5.663E+00  2114.8  1039.9     81.3 0.07084  94  34   23.81
    -4     3    19  2.600E+01  5.407E+00   283.7  1030.7    443.1 0.07078 100  15  155.59
     3     1    19  2.633E+01  5.802E+00   301.4   965.7    268.9 0.09188 100  18 -110.46
     3    -4   -19  3.573E+01  5.123E+00  2157.0   997.6     36.0 0.08495 100  24    1.82
     3    -4   -19  2.734E+01  5.857E+00  2154.3  1515.3    277.9 0.08490 100  12  125.08
    -4     1   -19  2.677E+01  5.653E+00  2158.7  1499.2    115.1 0.07967 100  19   33.15
     4    -1    19  3.245E+01  6.818E+00   288.5  1491.9    477.2 0.08061  99  17  145.67
     4    -1    19  1.876E+01  6.066E+00   291.3  1000.6    237.4 0.08057  99  12  -92.06
    -3     4    19  3.180E+01  5.236E+00   295.7   984.7    393.9 0.08574 100  21  179.30
    -3    -1   -19  2.676E+01  7.474E+00  2148.6  1534.5    159.6 0.09111  99  14   58.39
    -4     3    20  2.236E+01  5.330E+00   229.2  1035.5    447.7 0.06944  99  14  153.45
     3     1    20  1.790E+01  6.077E+00   247.0   965.6    274.7 0.09223 100  12 -113.53
     3    -4   -20  1.754E+01  6.010E+00  2208.7  1513.7    271.0 0.08466 100  11  121.33
     3    -4   -20  2.109E+01  5.059E+00  2211.4   999.9     40.1 0.08471  98  11    3.61
    -4     1   -20  2.150E+01  5.579E+00  2213.1  1496.4    110.8 0.07901  99  12   31.27
     4    -1    20  1.815E+01  6.091E+00   234.1  1489.0    473.1 0.08013  94  11  147.47
     4    -1    20  1.041E+01  5.853E+00   236.8  1002.9    244.9 0.08008 100  12  -96.11
    -3     4    20  2.149E+01  5.440E+00   241.3   985.9    397.9 0.08565 100  14  177.57
    -3    -1   -20  3.622E+00  6.692E+00  2203.0  1534.1    155.5 0.09132 100   5   56.44
     4    -3   -20  2.045E+01  5.026E+00  2220.7  1463.3    297.8 0.06820  93  13  133.48
     3     1    21  3.344E+01  6.591E+00   191.9   966.6    280.8 0.09226 100  13 -116.69
     3    -4   -21  3.235E+01  6.341E+00  2266.5  1003.4     44.6 0.08407 100  14    5.61
     3    -4   -21  2.186E+01  6.231E+00  2263.9  1510.7    263.8 0.08402 100  10  117.46
    -4     1   -21  3.560E+01  6.143E+00  2268.3  1492.1    106.0 0.07789  99  16   29.14
     4    -1    21  1.100E+01  5.755E+00   181.6  1006.6    252.7 0.07916 100  10 -100.29
    -3     4    21  1.569E+01  5.895E+00   186.1   988.2    402.3 0.08519  94   8  175.64
    -3    -1   -21  2.259E+01  6.561E+00  2258.1  1532.7    151.0 0.09119  99  11   54.32
     4    -3   -21  9.224E+00  5.102E+00  2276.0  1456.0    288.0 0.06602  98  11  128.37
     3     1    22  4.093E+00  6.328E+00   135.9   968.8    287.2 0.09190  99   7 -119.98
     3    -4   -22  8.538E+00  5.880E+00  2319.9  1506.3    256.3 0.08288 100   7  113.45
     3    -4   -22  3.120E+00  6.494E+00  2322.5  1008.5     49.6 0.08293  98   6    7.86
     4    -1    22  1.216E+01  5.547E+00   125.6  1011.9    260.9 0.07772 100   7 -104.63
    -3     4    22  7.855E+00  5.748E+00   130.1   992.0    407.1 0.08426  99   7  173.49
    -3    -1   -22  5.855E+00  6.409E+00  2314.1  1529.9    146.2 0.09064 100   5   52.02
     4    -3   -22 -7.369E-01  5.313E+00  2334.1  1068.6    102.2 0.06309  97  -5   33.57
     4    -3   -22  5.350E+00  4.950E+00  2332.1  1446.3    277.6 0.06306 100   7  122.94
     3     1    23  2.227E+01  6.563E+00    79.0   972.5    293.8 0.09106 100   9 -123.41
     3    -4   -23  5.805E+00  6.191E+00  2376.8  1500.0    248.5 0.08114 100   7  109.26
     3    -4   -23  2.443E+01  6.519E+00  2379.3  1015.4     54.9 0.08119 100  11   10.36
     4    -1    23  1.406E+01  6.256E+00    68.7  1019.2    269.5 0.07563 100   9 -109.17
    -3     4    23  1.878E+01  6.204E+00    73.2   997.6    412.3 0.08279 100   8  171.09
    -3    -1   -23  1.500E+01  6.743E+00  2371.0  1525.5    141.1 0.08958  99   6   49.52
     4    -3   -23  8.571E+00  5.169E+00  2389.1  1433.6    266.3 0.05907 100   7  117.10
     4    -3   -23  2.104E+01  5.711E+00  2391.0  1081.9    109.3 0.05909 100   8   37.05
     0     4    23 -3.926E+00  7.057E+00    86.9   923.2    341.9 0.10730 100  -6 -152.29
     0    -4   -23  6.974E+00  6.890E+00  2363.1  1575.5    206.7 0.10606  99   7   87.58
     4    -4    23  1.494E+01  4.000E+00    44.1  1344.2    342.1 0.03340  99   9 -145.98
     0     4    22  1.715E+00  6.422E+00   143.8   921.8    337.1 0.10729 100   4 -150.09
     0    -4   -22  9.702E+00  6.625E+00  2306.3  1577.4    212.0 0.10623 100   6   90.43
     4    -4    22 -2.390E+00  4.141E+00   101.0  1372.0    355.4 0.04239 100  -4 -152.49
     4    -4    22  1.507E+00  3.655E+00   102.4  1118.5    222.2 0.04238  99   5  -84.57
     0     4    21  7.488E+00  6.423E+00   199.7   921.5    332.6 0.10693 100   6 -148.03
     0    -4   -21 -5.355E+00  6.388E+00  2250.3  1578.1    217.0 0.10601 100  -7   93.17
     4    -4    21  1.032E+00  3.465E+00   158.7  1099.4    206.2 0.04860  99   5  -76.27
     4    -4    21  1.135E+00  4.162E+00   157.0  1391.7    365.4 0.04862 100   5 -157.29
     4     0   -20  9.327E+00  4.118E+00  2244.6  1161.6    219.5 0.03162  99   8   90.29
     4     0   -20  1.801E+01  3.608E+00  2243.6  1352.3    340.2 0.03161 100  11  151.36
     0     4    20  1.268E+01  6.115E+00   254.8   922.3    328.3 0.10626 100   9 -146.12
    -4     4   -20  1.572E+01  3.854E+00  2235.8  1412.5      9.7 0.05151 100  11  -20.85
     0    -4   -20  1.847E+01  7.899E+00  2195.2  1577.8    221.8 0.10548  99   9   95.83
     4    -4    20  2.480E+01  4.375E+00   212.3  1406.7    373.4 0.05323 100  14 -161.09
     4    -4    20  9.811E+00  4.257E+00   214.1  1085.0    192.1 0.05321 100   8  -68.90
     4     0   -19  2.653E+00  4.674E+00  2190.1  1138.3    206.4 0.03906  96   6   83.63
     4     0   -19  2.479E+00  3.744E+00  2188.9  1375.0    360.7 0.03905 100   6  161.77
     0     4    19 -2.163E+00  5.708E+00   309.2   924.0    324.1 0.10533 100  -5 -144.35
    -4     4   -19  4.395E-01  3.596E+00  2181.2  1424.7     16.8 0.05536 100   6  -17.53
    -4     0    19  1.534E+00  2.491E+00   259.6  1370.3      5.3 0.04096  95   5   15.83
     0    -4   -19  2.635E+00  8.626E+00  2140.8  1576.5    226.4 0.10467 100   8   98.42
     4    -4    19  7.789E+00  4.327E+00   268.7  1073.9    179.3 0.05671  99   6  -62.16
     4    -4    19  2.587E+00  3.901E+00   266.8  1418.4    380.0 0.05673 100   5 -164.18
     4     0   -18 -2.967E+00  3.729E+00  2134.9  1391.5    377.9 0.04439  97  -5  170.47
     4     0   -18  3.289E+00  4.963E+00  2136.3  1121.2    196.5 0.04440 100   5   78.65
     0     4    18  9.533E+00  5.295E+00   362.8   926.4    320.2 0.10420  97   6 -142.72
    -4     4   -18  7.261E+00  3.375E+00  2127.3  1434.2     22.7 0.05833 100   6  -14.81
    -4     0    18 -2.358E-01  2.342E+00   313.4  1386.0     21.6 0.04582  99  -5    7.52
     0    -4   -18 -5.882E+00  8.361E+00  2087.2  1574.4    230.8 0.10364 100  -6  100.95
     4    -4    18 -2.685E+00  3.787E+00   320.6  1427.7    385.6 0.05942 100  -7 -166.72
     4    -4    18 -2.735E+00  3.545E+00   322.6  1065.1    167.4 0.05940  93  -4  -55.89
     4     0   -17  4.189E+01  5.468E+00  2083.2  1107.8    188.6 0.04847  99  21   74.69
     4     0   -17  3.141E+01  4.359E+00  2081.7  1404.3    392.9 0.04846  98  18  178.11
     0     4    17  3.017E+01  5.661E+00   415.8   929.5    316.5 0.10290 100  23 -141.24
    -4     4   -17  4.400E+01  4.388E+00  2074.1  1441.8     27.8 0.06065 100  27  -12.57
    -4     0    17  3.477E+01  3.234E+00   366.5  1398.4     36.2 0.04956  99  32    0.15
     0    -4   -17  3.651E+01  8.212E+00  2034.2  1571.6    235.0 0.10242 100  21  103.43
     4    -4    17  3.868E+01  4.338E+00   373.7  1435.3    390.4 0.06153 100  26 -168.82
     4     0   -16  7.039E+00  3.986E+00  2029.0  1414.5    406.4 0.05166  99   8 -175.02
     4     0   -16  1.607E+01  4.748E+00  2030.7  1097.1    182.1 0.05167  98  11   71.45
     0     4    16  1.735E+01  5.029E+00   468.2   933.2    313.0 0.10144 100  14 -139.92
    -4     4   -16  1.990E+01  3.729E+00  2021.6  1447.8     32.2 0.06245 100  14  -10.74
    -4     0    16  2.036E+01  2.887E+00   419.0  1408.4     49.3 0.05252  98  21   -6.51
     0    -4   -16  6.679E+00  6.548E+00  1981.8  1568.2    239.1 0.10104  98   7  105.88
     4    -4    16  1.015E+01  3.684E+00   426.2  1441.4    394.5 0.06318 100  11 -170.53
     4     0   -15  3.895E+01  5.293E+00  1978.8  1088.2    176.7 0.05425  80  31   68.76
     0     4    15  3.621E+01  5.237E+00   519.9   937.3    309.6 0.09986 100  30 -138.76
    -4     0    15  4.174E+01  3.530E+00   471.0  1416.7     61.3 0.05492  98  38  -12.59
     0    -4   -15  3.798E+01  5.884E+00  1930.1  1564.2    242.9 0.09952 100  29  108.32
     4    -4    15  3.661E+01  4.467E+00   478.1  1446.4    398.0 0.06446 100  27 -171.88
     4     0   -14  2.131E+02  1.107E+01  1925.6  1429.6    430.1 0.05635 100  60 -163.04
     4     0   -14  2.068E+02  1.042E+01  1927.4  1080.8    172.2 0.05637 100  70   66.52
     0     4    14  2.103E+02  1.097E+01   571.2   941.9    306.5 0.09817 100  74 -137.79
    -4     4   -14  2.161E+02  1.048E+01  1918.2  1456.6     39.0 0.06500 100  71   -8.16
    -4     0    14  2.192E+02  1.026E+01   522.3  1423.7     72.4 0.05689  99  76  -18.19
     0    -4   -14  1.855E+02  1.087E+01  1878.8  1559.9    246.6 0.09789 100  70  110.76
     4    -4    14  2.254E+02  1.109E+01   529.5  1450.5    401.0 0.06546 100  71 -172.91
     4     0   -13  2.808E+01 -4.873E+00  1874.6  1435.4    440.5 0.05811 100  17 -157.76
     4     0   -13  4.293E+01  4.561E+00  1876.6  1074.5    168.5 0.05812 100  33   64.66
     0     4    13  3.756E+01  4.604E+00   621.9   946.8    303.5 0.09641 100  36 -137.04
    -4     4   -13  5.350E+01  4.434E+00  1867.3  1459.7     41.6 0.06588 100  43   -7.35
    -4     0    13  5.188E+01  3.854E+00   573.2  1429.7     82.6 0.05854 100  48  -23.35
     0    -4   -13  3.343E+01  5.449E+00  1828.1  1555.1    250.2 0.09618 100  27  113.23
     4    -4    13  4.861E+01  4.538E+00   582.6  1041.9    118.2 0.06624  77  48  -29.04
     4    -4    13  3.236E+01 -3.991E+00   580.3  1453.9    403.4 0.06625 100  29 -173.63
     4     0   -12  1.517E+01  4.421E+00  1824.2  1440.4    450.1 0.05962  99  10 -152.90
     4     0   -12  1.189E+01  3.357E+00  1826.1  1069.0    165.4 0.05963 100  14   63.11
     0     4    12  1.520E+01  3.953E+00   672.2   952.1    300.7 0.09457  98  16 -136.53
    -4     4   -12  1.466E+01  3.562E+00  1816.8  1462.2     43.7 0.06659  98  14   -6.86
    -4     0    12  1.526E+01  2.897E+00   623.7  1434.9     92.0 0.05994 100  20  -28.10
     0    -4   -12  8.433E+00  4.550E+00  1777.8  1550.0    253.5 0.09439 100  13  115.77
     4    -4    12  1.663E+01  3.699E+00   630.8  1456.7    405.4 0.06688 100  15 -174.04
     4    -4    12  1.394E+01  3.219E+00   633.1  1039.6    109.9 0.06686  93  19  -24.30
     4     0   -11  3.713E+01 -4.293E+00  1776.1  1064.1    163.0 0.06092  93  39   61.85
     4     0   -11  5.613E+01  5.310E+00  1774.1  1444.7    459.0 0.06091 100  37 -148.44
     0     4    11  5.801E+01  4.901E+00   722.0   957.6    298.1 0.09269 100  49 -136.33
    -4     4   -11  3.406E+01 -4.120E+00  1766.8  1464.3     45.4 0.06715  89  32   -6.67
    -4     0    11  4.662E+01  3.770E+00   673.7  1439.5    100.7 0.06117 100  48  -32.47
     0    -4   -11  3.810E+01  5.191E+00  1727.9  1544.6    256.7 0.09255 100  37  118.43
     4    -4    11  4.434E+01  3.764E+00   683.1  1037.7    102.1 0.06737  99  45  -19.73
     4    -4    11  5.572E+01  4.638E+00   680.8  1459.1    406.9 0.06739 100  50 -174.15
     4     0   -10  6.523E+00  4.347E+00  1724.4  1448.5    467.2 0.06206 100  14 -144.35
     0     4    10  1.542E+01  3.521E+00   771.5   963.3    295.8 0.09077 100  22 -136.51
    -4     4   -10  1.422E+01  4.669E+00  1719.4  1042.1    456.1 0.06764  77  15 -163.96
    -4     0    10  1.879E+01  2.892E+00   723.3  1443.7    108.7 0.06225 100  29  -36.47
     0    -4   -10  2.391E+01  4.664E+00  1678.4  1539.0    259.7 0.09067 100  26  121.28
     4    -4    10  2.352E+01  3.118E+00   732.7  1036.1     94.8 0.06779 100  30  -15.29
     4    -4    10  1.720E+01  3.470E+00   730.4  1461.2    408.0 0.06781  98  20 -173.96
     4     0    -9  6.448E+01  5.834E+00  1675.1  1451.9    474.7 0.06311 100  39 -140.63
     0     4     9  7.049E+01  5.284E+00   820.7   969.1    293.6 0.08884 100  57 -137.19
    -4     4    -9  5.934E+01  5.615E+00  1670.2  1040.1    449.1 0.06805  95  44 -168.34
    -4     0     9  6.034E+01  4.218E+00   772.6  1447.5    116.0 0.06326 100  55  -40.10
     0    -4    -9  7.249E+01  5.879E+00  1629.2  1533.3    262.5 0.08875 100  54  124.43
     4    -4     9  6.277E+01  4.323E+00   782.0  1034.8     87.9 0.06815 100  53  -10.97
     4    -4     9  6.227E+01  4.742E+00   779.6  1463.1    408.6 0.06817  96  51 -173.46
     4     0    -8  5.997E+02  2.677E+01  1626.1  1455.2    481.6 0.06408 100  67 -137.30
     0     4     8  4.623E+02 -2.076E+01   869.6   975.1    291.6 0.08688 100  69 -138.55
    -4     4    -8  5.419E+02  2.414E+01  1621.2  1038.3    442.5 0.06841  99  72 -172.62
    -4     0     8  4.309E+02 -1.903E+01   821.5  1451.1    122.8 0.06420 100  69  -43.36
     0    -4    -8  4.953E+02  2.230E+01  1580.3  1527.4    265.1 0.08682 100  69  128.06
     4    -4     8  3.979E+02 -1.764E+01   831.0  1033.6     81.5 0.06849 100  73   -6.76
     4    -4     8  5.578E+02  2.472E+01   828.6  1464.8    408.9 0.06850  85  72 -172.63
     4     0    -7  2.424E+02  1.228E+01  1577.4  1458.2    487.9 0.06503 100  62 -134.38
     0     4     7  2.561E+02  1.234E+01   918.2   981.2    289.9 0.08493  98  66 -140.87
    -4     4    -7  2.521E+02  1.224E+01  1572.5  1036.5    436.4 0.06876 100  69 -176.82
    -4     0     7  2.536E+02  1.175E+01   870.2  1454.6    128.9 0.06511 100  67  -46.21
     0    -4    -7  2.674E+02  1.276E+01  1531.7  1521.4    267.6 0.08488 100  70  132.45
     4    -4     7  2.650E+02  1.219E+01   879.7  1032.4     75.5 0.06882 100  68   -2.62
     4     0    -6  4.496E+01  4.667E+00  1528.9  1461.2    493.7 0.06595 100  40 -131.91
     0     4     6  5.704E+01  4.626E+00   966.5   987.3    288.5 0.08297 100  55 -144.64
    -4     4    -6  5.856E+01  4.776E+00  1524.1  1034.8    430.7 0.06912 100  53  179.06
    -4     0     6  4.688E+01  3.746E+00   918.7  1458.1    134.5 0.06600 100  57  -48.61
     4    -4     6  4.983E+01  3.706E+00   928.2  1031.3     70.0 0.06915 100  56    1.44
     0     4     5  7.374E+01  5.106E+00  1014.7   993.5    287.3 0.08103 100  58 -150.61
    -4     0     5  5.021E+01 -3.912E+00   966.9  1461.5    139.5 0.06691 100  54  -50.46
     0    -4    -5  7.270E+01  4.872E+00  1435.2  1509.1    271.7 0.08101 100  62  145.67
     4    -4     5  3.847E+01 -3.407E+00   976.4  1030.1     64.9 0.06952  99  52    5.42
     4     0    -4  1.339E+02  7.241E+00  1434.8  1037.9    159.1 0.06782  99  69   56.85
     0     4     4  1.265E+02  6.918E+00  1062.7   999.7    286.3 0.07911 100  63 -159.99
    -4     4    -4  1.334E+02  7.304E+00  1427.7  1031.2    420.7 0.06992  98  64  171.13
    -4     0     4  1.407E+02  7.408E+00  1015.0  1464.9    144.0 0.06783  85  61  -51.60
     0    -4    -4  1.175E+02  6.494E+00  1387.2  1503.0    273.4 0.07910 100  66  156.47
     4    -4     4  1.391E+02  7.064E+00  1024.5  1028.9     60.2 0.06993  99  66    9.27
     4     0    -3  9.409E+02  4.032E+01  1386.9  1034.4    160.1 0.06879  99  76   55.31
     0     4     3  8.778E+02  3.772E+01  1110.6  1005.9    285.7 0.07720 100  68 -174.00
    -4     4    -3  7.885E+02 -3.404E+01  1379.8  1029.3    416.4 0.07037 100  74  167.50
     0    -4    -3  8.475E+02  3.641E+01  1339.3  1496.8    274.9 0.07719 100  66  171.69
     4    -4     3  9.994E+02  4.254E+01  1072.5  1027.5     56.0 0.07038 100  67   12.86
     4     0    -2  3.123E+02  1.426E+01  1339.0  1030.8    161.5 0.06980 100  70   52.55
     0     4     2  3.361E+02  1.530E+01  1158.4  1012.0    285.4 0.07533 100  64  167.99
    -4     4    -2  3.401E+02  1.546E+01  1332.0  1027.2    412.5 0.07089 100  68  164.36
     0    -4    -2  3.222E+02  1.468E+01  1291.5  1490.7    276.1 0.07533  99  64 -169.26
     4    -4     2  2.850E+02  1.298E+01  1120.3  1026.0     52.2 0.07089 100  66   15.97
     4     0    -1  3.383E+02  1.536E+01  1291.3  1027.0    163.3 0.07086 100  70   47.57
     0     4     1  3.384E+02  1.534E+01  1206.1  1018.2    285.5 0.07348 100  66  150.34
    -4     4    -1  3.224E+02  1.474E+01  1284.2  1025.0    409.0 0.07146 100  73  162.06
     4    -4     1  3.564E+02  1.594E+01  1168.1  1024.4     48.9 0.07146 100  73   18.25
     4     0     0  2.393E+03  1.005E+02  1243.6  1023.2    165.3 0.07197 100  66   38.90
     0     4     0  2.446E+03  1.027E+02  1253.8  1024.3    285.9 0.07165 100  67  137.33
    -4     4     0  2.313E+03  9.716E+01  1236.5  1022.7    406.0 0.07210 100  68  160.92
     4    -4     0  2.487E+03  1.043E+02  1215.9  1022.6     46.0 0.07210 100  69   19.38
     4     0     1  3.791E+02 -1.699E+01  1195.8  1019.2    167.6 0.07313 100  65   24.99
     0     4    -1  4.724E+02  2.082E+01  1301.6  1030.3    286.7 0.06984 100  63  129.44
    -4     4     1  5.099E+02  2.239E+01  1188.7  1020.2    403.4 0.07280 100  65  161.05
     4    -4    -1  3.233E+02 -1.462E+01  1263.7  1020.6     43.5 0.07281 100  67   19.25
     4     0     2  4.624E+02  2.053E+01  1148.1  1015.1    170.2 0.07434 100  68    6.22
     0     4    -2  4.997E+02  2.196E+01  1349.3  1036.4    287.9 0.06806 100  65  125.23
    -4     4     2  4.582E+02  2.034E+01  1141.0  1017.6    401.1 0.07357 100  62  162.21
    -4     0    -2  4.928E+02  2.183E+01  1301.8  1487.6    160.8 0.07434  92  63   -7.70
     4    -4    -2  5.133E+02  2.242E+01  1311.4  1018.5     41.4 0.07356 100  69   18.10
     4     0     3  3.555E+02  1.618E+01  1100.3  1010.9    173.1 0.07560 100  72  -13.18
    -4     4     3  3.703E+02  1.673E+01  1093.1  1014.8    399.3 0.07440 100  64  163.99
    -4     4     3  4.119E+02  1.844E+01  1090.6  1486.5     28.4 0.07441  83  68  -13.59
    -4     0    -3  3.495E+02  1.590E+01  1349.6  1491.8    162.1 0.07559 100  66   10.61
     0    -4     3  3.670E+02  1.640E+01  1052.7  1460.4    277.0 0.06630 100  62 -119.37
     4    -4    -3  3.784E+02  1.690E+01  1359.3  1016.3     39.6 0.07440 100  69   16.35
     4    -4    -3  3.910E+02  1.769E+01  1356.7  1487.9    388.1 0.07439  93  66 -166.75
     4     0     4  3.536E+02  1.618E+01  1052.4  1006.7    176.2 0.07692 100  73  -28.86
    -4     4     4  4.072E+02 -1.830E+01  1045.2  1011.9    397.9 0.07528 100  67  165.97
    -4     4     4  3.073E+02 -1.399E+01  1042.6  1488.9     24.8 0.07528  97  67  -10.30
    -4     0    -4  3.258E+02  1.497E+01  1397.5  1496.0    163.0 0.07690 100  69   25.01
     0    -4     4  3.724E+02  1.661E+01  1004.8  1454.4    276.0 0.06454 100  66 -117.14
     4    -4    -4  3.792E+02  1.714E+01  1404.6  1490.8    384.3 0.07527 100  69 -170.07
     4    -4    -4  3.005E+02 -1.371E+01  1407.2  1013.9     38.3 0.07528 100  75   14.40
     4     0     5  8.149E+01  5.339E+00  1004.3  1002.3    179.6 0.07827  99  65  -40.20
    -4     4     5  3.915E+01 -3.625E+00   994.5  1491.4     20.8 0.07622  99  49   -6.84
    -4     4     5  1.150E+02 -6.526E+00   997.2  1008.8    396.8 0.07621 100  66  167.88
    -4     0    -5  6.153E+01 -4.614E+00  1445.5  1500.3    163.5 0.07824 100  58   34.83
     0    -4     5  8.843E+01  5.161E+00   956.7  1448.2    274.5 0.06277 100  62 -115.41
     4    -4    -5  4.249E+01 -3.694E+00  1455.3  1011.5     37.4 0.07620 100  52   12.53
     4    -4    -5  1.086E+02 -6.355E+00  1452.7  1493.8    380.3 0.07619 100  64 -173.57
     4     0     6  1.113E+03  4.767E+01   956.1   997.9    183.2 0.07965 100  75  -48.40
    -4     4     6  1.074E+03  4.571E+01   946.3  1494.0     16.6 0.07721 100  70   -3.34
    -4     4     6  1.161E+03  4.955E+01   949.0  1005.7    396.1 0.07720 100  68  169.57
    -4     0    -6  1.091E+03  4.671E+01  1493.7  1504.7    163.7 0.07962 100  75   41.28
     0    -4     6  1.102E+03  4.672E+01   908.4  1442.0    272.5 0.06098 100  62 -113.85
     4    -4    -6  1.089E+03  4.637E+01  1503.6  1009.0     36.8 0.07717 100  75   10.88
     4    -4    -6  1.141E+03  4.869E+01  1500.9  1496.8    376.0 0.07716 100  70 -177.11
     4     0     7  6.749E+01  5.109E+00   907.8   993.5    187.0 0.08106 100  54  -54.64
     0     4    -7  6.404E+01  4.457E+00  1589.8  1067.4    302.0 0.05905  99  53  126.55
    -4     4     7  8.674E+01 -5.223E+00   897.8  1496.6     12.2 0.07822 100  64    0.15
    -4     4     7  6.818E+01  5.034E+00   900.6  1002.6    395.8 0.07820 100  55  170.96
    -4     0    -7  6.976E+01  5.230E+00  1542.1  1509.0    163.5 0.08102 100  59   45.52
     0    -4     7  6.173E+01  4.050E+00   860.0  1435.6    269.9 0.05913 100  57 -112.24
     4    -4    -7  5.842E+01  4.664E+00  1549.3  1499.9    371.5 0.07816 100  52  179.36
     4    -4    -7  8.321E+01  5.249E+00  1552.0  1006.4     36.5 0.07817 100  63    9.53
     4     0     8  4.957E+02  2.208E+01   859.1   989.1    191.0 0.08250 100  80  -59.69
     0     4    -8  5.591E+02  2.439E+01  1638.5  1074.2    306.8 0.05710 100  71  128.87
    -4     4     8  5.578E+02  2.463E+01   851.9   999.4    395.8 0.07924 100  70  172.06
    -4     4     8  4.700E+02  2.069E+01   849.1  1499.2      7.6 0.07926 100  73    3.60
    -4     0    -8  5.617E+02  2.500E+01  1590.8  1513.4    163.1 0.08243 100  75   48.32
     0    -4     8  5.128E+02  2.226E+01   811.3  1429.0    266.6 0.05722 100  62 -110.45
     4    -4    -8  5.262E+02  2.333E+01  1598.0  1503.0    366.7 0.07917 100  69  175.87
     4    -4    -8  5.096E+02  2.244E+01  1600.7  1003.9     36.6 0.07919 100  74    8.48
     4     0     9  2.520E+02  1.231E+01   810.2   984.7    195.2 0.08393 100  75  -64.00
     0     4    -9  2.742E+02  1.269E+01  1687.5  1081.4    312.4 0.05502 100  69  131.70
    -4     4     9  2.758E+02  1.314E+01   803.0   996.3    396.1 0.08029 100  69  172.86
    -4     4     9  2.263E+02  1.082E+01   800.2  1501.8      2.7 0.08031 100  74    7.02
    -4     0    -9  2.607E+02  1.289E+01  1639.7  1517.6    162.3 0.08384 100  74   50.14
     0    -4     9  2.759E+02  1.259E+01   762.3  1422.0    262.6 0.05518  99  65 -108.39
     4    -4    -9  2.641E+02  1.281E+01  1646.9  1506.0    361.7 0.08019 100  70  172.40
     4    -4    -9  2.501E+02  1.194E+01  1649.6  1001.4     37.1 0.08021 100  75    7.72
     4     0    10  1.657E+02  9.064E+00   761.0   980.5    199.6 0.08536 100  74  -67.84
     0     4   -10  1.830E+02  9.044E+00  1736.8  1089.1    319.0 0.05278 100  65  135.04
    -4     4    10  1.775E+02  9.256E+00   753.8   993.3    396.8 0.08133 100  67  173.38
    -4     0   -10  1.781E+02  9.784E+00  1688.9  1521.8    161.2 0.08525 100  70   51.26
     0    -4    10  1.880E+02  9.045E+00   713.0  1414.4    257.8 0.05300  99  70 -105.96
     4    -4   -10  1.763E+02  9.566E+00  1696.1  1508.9    356.6 0.08119 100  67  168.96
     4    -4   -10  1.860E+02  9.487E+00  1698.9   999.0     37.8 0.08121 100  70    7.25
     4     0    11  1.060E+01  4.158E+00   711.5   976.4    204.1 0.08677 100  14  -71.39
     0     4   -11  1.920E+01  3.259E+00  1786.4  1097.5    326.7 0.05030 100  20  138.97
    -4     4    11  1.968E+01  3.878E+00   704.2   990.4    397.8 0.08234 100  21  173.64
    -4     0   -11  1.456E+01  4.578E+00  1738.4  1525.8    159.9 0.08662  99  19   51.87
     0    -4    11  1.741E+01  2.874E+00   663.4  1406.2    252.1 0.05060 100  21 -103.09
     4    -4   -11  1.416E+01  4.072E+00  1745.7  1511.7    351.2 0.08218  99  15  165.52
     4    -4   -11  2.130E+01  3.856E+00  1748.5   996.8     38.9 0.08220 100  23    7.04
     4     0    12  1.121E+00  4.397E+00   661.6   972.5    208.8 0.08814 100   6  -74.75
     0     4   -12 -5.773E-01  3.173E+00  1836.4  1107.0    335.6 0.04750 100  -7  143.56
    -4     4    12 -2.820E+00  3.592E+00   654.3   987.7    399.0 0.08332 100  -4  173.65
    -4     0   -12  1.300E+00  4.202E+00  1788.3  1529.5    158.2 0.08795 100   7   52.07
     0    -4    12  3.592E+00  2.503E+00   613.4  1397.1    245.2 0.04790 100   7  -99.67
     4    -4   -12  5.263E+00  3.758E+00  1798.4   994.8     40.3 0.08313  99   5    7.07
     4    -4   -12  1.610E-01  3.967E+00  1795.6  1514.2    345.6 0.08310 100   3  162.07
     4     0    13  5.318E+02  2.414E+01   611.3   968.8    213.7 0.08946 100  88  -78.01
     0     4   -13  5.890E+02  2.563E+01  1886.8  1117.8    346.1 0.04424 100  71  148.96
    -4     4    13  5.770E+02  2.578E+01   603.9   985.3    400.6 0.08424  96  78  173.44
    -4     0   -13  5.652E+02  2.561E+01  1838.7  1533.0    156.4 0.08921 100  81   51.94
     0    -4    13  5.471E+02  2.363E+01   563.0  1386.7    236.9 0.04479 100  81  -95.56
     4    -4   -13  5.677E+02  2.507E+01  1848.8   993.1     42.0 0.08400  99  82    7.33
     4    -4   -13  5.711E+02  2.570E+01  1846.0  1516.5    339.8 0.08397 100  77  158.60
     4     0    14  2.227E+01  5.687E+00   560.5   965.5    218.8 0.09070 100  19  -81.20
     0     4   -14  3.198E+01  3.718E+00  1937.7  1130.6    358.7 0.04036 100  25  155.38
    -4     4    14  3.767E+01  4.815E+00   553.1   983.2    402.5 0.08507  98  31  173.01
    -4     0   -14  3.283E+01  5.445E+00  1889.5  1536.2    154.2 0.09041 100  25   51.53
     0    -4    14  3.991E+01  3.932E+00   512.1  1374.5    226.9 0.04110  98  34  -90.58
     4    -4   -14  3.955E+01  5.227E+00  1896.8  1518.4    333.8 0.08474 100  26  155.09
     4    -4   -14  2.658E+01  4.072E+00  1899.6   991.8     44.0 0.08477 100  24    7.81
     4     0    15  4.418E+01  6.832E+00   509.2   962.5    224.0 0.09186 100  32  -84.36
     0     4   -15  4.412E+01  3.966E+00  1989.1  1146.1    374.0 0.03554 100  26  163.18
    -4     4    15  4.078E+01  5.288E+00   501.8   981.5    404.7 0.08579 100  29  172.37
    -4     0   -15  4.494E+01  6.054E+00  1940.7  1538.9    151.8 0.09149 100  32   50.88
     0    -4    15  3.570E+01  3.724E+00   460.7  1359.8    214.5 0.03657 100  31  -84.39
     0    -4    15  4.950E+01  3.143E+00   462.0  1134.5     10.0 0.03657 100  48   18.89
     4    -4   -15  5.405E+01  5.065E+00  1951.0   990.9     46.3 0.08543 100  38    8.50
     4    -4   -15  3.311E+01  5.414E+00  1948.1  1519.8    327.6 0.08539 100  26  151.54
     4     0    16  1.007E+02  8.460E+00   457.4   960.0    229.4 0.09288 100  48  -87.52
     0     4   -16  9.964E+01  5.550E+00  2041.0  1166.3    393.4 0.02920 100  44  173.13
    -4     4    16  1.011E+02  7.126E+00   450.0   980.4    407.2 0.08638 100  50  171.53
    -4     0   -16  1.005E+02  8.056E+00  1992.6  1541.2    149.1 0.09245 100  48   50.01
     0    -4    16  8.757E+01  5.088E+00   408.8  1341.1    198.5 0.03072 100  49  -76.40
     4    -4   -16  1.071E+02  7.654E+00  2000.0  1520.7    321.3 0.08589  96  48  147.94
     4    -4   -16  9.725E+01  6.841E+00  2002.8   990.6     48.9 0.08593  98  48    9.39
     4     0    17  5.188E+01  7.223E+00   405.0   958.1    235.0 0.09377 100  34  -90.70
     0     4   -17  7.966E+01 -4.655E+00  2093.4  1195.9    421.4 0.01971 100  35 -172.64
    -4     4    17  7.808E+01  6.635E+00   397.5   979.8    410.0 0.08679 100  41  170.49
    -4     0   -17  5.542E+01  6.820E+00  2045.0  1542.8    146.1 0.09324 100  30   48.93
     0    -4    17  6.253E+01  3.698E+00   356.4  1314.8    175.9 0.02231 100  41  -65.02
     4    -4   -17  7.603E+01  6.129E+00  2055.3   990.9     51.8 0.08625 100  41   10.49
     4    -4   -17  7.340E+01  6.615E+00  2052.4  1520.9    314.7 0.08621 100  38  144.26
     4     0    18  3.628E+00  5.730E+00   352.0   956.8    240.7 0.09447 100   6  -93.92
    -4     4    18  9.826E+00  5.079E+00   344.5   980.0    413.2 0.08699 100   8  169.26
    -4     0   -18  9.413E+00  6.225E+00  2098.0  1543.8    142.9 0.09383 100   7   47.66
     4    -4   -18  5.842E+00  4.989E+00  2105.5  1520.4    307.8 0.08629 100   5  140.51
     4    -4   -18  2.039E+00  4.420E+00  2108.3   992.1     55.1 0.08633 100   5   11.78
     4     0    19 -1.667E+00  5.698E+00   298.3   956.3    246.7 0.09495 100  -6  -97.20
    -4     4    19 -3.666E+00  4.950E+00   290.7   981.1    416.6 0.08693 100  -5  167.82
    -4     0   -19 -2.691E+00  5.722E+00  2151.7  1543.9    139.4 0.09420  99  -5   46.21
     4    -4   -19 -2.228E+00  5.303E+00  2159.3  1518.9    300.8 0.08609 100  -7  136.66
     4    -4   -19  9.198E-01  4.878E+00  2162.0   994.1     58.6 0.08613 100   4   13.28
     4     0    20  7.568E+00  6.793E+00   243.9   956.6    252.8 0.09517 100   7 -100.54
     4     0    20  3.524E+00  6.033E+00   240.6  1535.4    497.6 0.09523  99   7  134.37
    -4     4    20  1.725E+01  5.778E+00   236.3   983.2    420.4 0.08655  98   8  166.18
    -4     0   -20  4.054E+00  6.004E+00  2206.1  1543.2    135.6 0.09428 100  10   44.57
     4    -4   -20  1.060E+01  5.535E+00  2213.7  1516.3    293.4 0.08555 100   9  132.71
     4    -4   -20  2.003E+01  5.381E+00  2216.5   997.3     62.6 0.08560 100  12   14.99
     4     0    21 -4.247E+00  6.196E+00   185.4  1533.3    493.6 0.09513 100  -6  136.14
     4     0    21  6.387E+00  6.115E+00   188.7   958.1    259.2 0.09507  99   5 -103.97
    -4     4    21  5.718E-01  5.219E+00   181.0   986.5    424.6 0.08578 100   7  164.32
    -4     0   -21  5.664E+00  6.300E+00  2261.3  1541.3    131.5 0.09402  99   5   42.73
     4    -4   -21  2.293E+00  5.701E+00  2269.0  1512.4    285.8 0.08460 100   5  128.61
     4    -4   -21  1.002E+01  6.060E+00  2271.7  1001.8     66.9 0.08465 100   6   16.93
     4     0    22  1.928E+01  7.177E+00   129.4  1530.1    489.3 0.09465 100  10  138.10
     4     0    22  1.348E+01  6.460E+00   132.6   960.7    265.8 0.09459 100   7 -107.51
    -4     4    22  1.666E+01  5.740E+00   124.9   991.3    429.2 0.08455 100   9  162.23
    -4     0   -22  1.502E+01  6.816E+00  2317.4  1538.0    127.1 0.09336 100   9   40.70
     4    -4   -22  2.298E+01  6.938E+00  2327.7  1007.9     71.7 0.08320 100  10   19.12
     4    -4   -22  1.237E+01  6.039E+00  2325.0  1507.0    277.8 0.08314 100   9  124.36
     4     0    23  6.978E+00  7.438E+00    72.5  1525.4    484.6 0.09371 100   6  140.26
     4     0    23  2.578E+00  6.874E+00    75.7   964.8    272.7 0.09365  99   6 -111.17
    -4     4    23 -1.389E+01  5.730E+00    68.0   997.9    434.3 0.08272 100  -8  159.87
    -4     0   -23 -4.899E+00  6.537E+00  2374.3  1533.3    122.3 0.09219 100  -5   38.45
     4    -4   -23 -1.326E+00  5.935E+00  2382.0  1499.6    269.4 0.08105 100  -6  119.91
     4    -4   -23 -7.424E+00  6.550E+00  2384.6  1015.8     77.0 0.08110 100  -5   21.58
     2     3    23  5.128E+00  7.710E+00    88.4   900.8    308.7 0.11465 100   6 -133.16
     2    -5   -23  6.665E-01  6.984E+00  2369.0   930.1     13.9 0.10936 100   6   -9.70
     2    -5   -23 -9.444E+00  7.223E+00  2365.6  1585.2    238.9 0.10927 100  -6  105.71
     5    -2   -23  1.178E+01  4.750E+00  2402.4  1412.0    302.3 0.05186 100   6  134.24
     5    -2   -23 -3.470E-01  4.750E+00  2404.1  1103.7    161.6 0.05188 100  -4   62.58
    -2     5    23  3.468E+00  7.439E+00    84.5   913.6    371.9 0.11048  99   6 -169.21
    -2    -3   -23  5.592E+00  6.988E+00  2361.7  1598.0    179.7 0.11349 100   5   71.77
     5    -3    23  6.301E+00  5.617E+00    57.3  1024.6    232.4 0.07387 100   4  -88.81
     2     3    22  2.746E+01  7.644E+00   145.2   900.0    303.6 0.11442 100  13 -130.71
     2    -5   -22  2.802E+01  7.632E+00  2312.2   927.3      9.5 0.10957  96  11  -11.61
     2    -5   -22  1.237E+01  7.234E+00  2308.7  1587.3    244.6 0.10949 100  11  108.87
     5    -2   -22  2.859E+01  5.246E+00  2345.3  1430.5    316.2 0.05785 100  13  141.39
     5    -2   -22  1.329E+01  5.006E+00  2347.1  1084.5    152.8 0.05787 100  10   58.22
    -2     5    22  2.289E+01  7.310E+00   141.4   912.0    367.7 0.11054  99   9 -167.37
    -2    -3   -22  2.531E+01  7.105E+00  2304.9  1599.4    184.2 0.11342 100  12   74.11
     5    -3    22  1.492E+00 -5.273E+00   114.4  1014.7    222.6 0.07687  99   6  -83.59
    -5     3   -21  4.417E+00  5.458E+00  2279.4  1491.6     64.4 0.07782  99   7    6.30
     2     3    21 -8.817E-01  6.489E+00   201.2   900.2    298.8 0.11387 100  -4 -128.37
     3    -5    21  1.858E+00  3.100E+00   145.0  1324.6    280.0 0.02636  98   6 -115.08
     2    -5   -21 -1.376E+00  7.111E+00  2252.7  1588.3    250.1 0.10933 100  -4  111.93
     2    -5   -21  4.289E+00  6.447E+00  2256.2   925.8      5.4 0.10941 100   6  -13.34
     5    -2   -21 -2.115E+00  5.310E+00  2289.0  1444.7    328.7 0.06235 100  -7  147.82
     5    -2   -21  1.106E+01  5.329E+00  2291.0  1069.7    145.6 0.06238 100   6   54.63
    -2     5    21  9.598E+00  6.635E+00   197.4   911.5    363.7 0.11023 100   6 -165.68
    -2    -3   -21 -3.207E+00  6.753E+00  2248.9  1599.7    188.5 0.11301  98  -7   76.33
     5    -3    21  3.798E+00  4.757E+00   170.5  1006.9    213.4 0.07912 100   4  -78.63
    -5     3   -20  3.824E+00  4.719E+00  2224.1  1498.2     69.1 0.07969 100   4    8.34
     2     3    20  1.013E+01  6.268E+00   256.3   901.3    294.2 0.11305 100   7 -126.15
     3    -5    20  4.929E+00  3.099E+00   201.5  1135.5    159.6 0.03653  97   6  -53.69
     3    -5    20  4.150E+00  3.501E+00   200.2  1356.0    297.3 0.03654 100   6 -123.65
     2    -5   -20  1.284E+01  7.928E+00  2197.5  1588.2    255.3 0.10887 100   8  114.93
     2    -5   -20  1.273E+00  4.947E+00  2201.0   925.3      1.6 0.10894  93   3  -14.91
     5    -2   -20  1.519E+01  5.191E+00  2233.6  1455.8    340.2 0.06580 100   8  153.72
    -2     5    20  7.194E+00  6.021E+00   252.5   912.0    359.9 0.10963 100   4 -164.16
    -2    -3   -20  7.922E+00  7.654E+00  2193.7  1598.9    192.5 0.11231 100   9   78.44
     5    -3    20  1.068E+01  5.634E+00   225.9  1001.0    204.6 0.08079 100   6  -73.89
     5    -3    20 -3.488E+00  6.163E+00   223.1  1490.8    431.5 0.08083  98  -9  170.39
    -5     3   -19  1.406E+01  4.883E+00  2169.5  1503.3     73.3 0.08106 100  10   10.08
     2     3    19  1.724E+01  6.459E+00   310.7   903.3    289.8 0.11200 100   9 -124.03
     3     2   -19  1.951E+01  3.281E+00  2199.5  1327.8    399.8 0.02348  96  10  179.40
     3     2   -19  1.402E+01  2.925E+00  2200.3  1185.6    298.4 0.02348  98   9  128.34
     3    -5    19  1.303E+01  3.203E+00   256.2  1114.5    140.7 0.04338  97  10  -43.98
     3    -5    19  1.828E+01  3.645E+00   254.8  1377.6    309.4 0.04339  98  11 -129.56
     2    -5   -19  1.440E+01  7.527E+00  2143.1  1587.2    260.4 0.10814 100   8  117.87
    -5     2    19  1.441E+01  5.071E+00   271.0  1034.6    491.4 0.06955 100  11  132.39
     5    -2   -19  1.177E+01  6.151E+00  2179.0  1464.6    350.9 0.06846  75  10  159.23
    -2     5    19  2.580E+01  6.193E+00   306.9   913.3    356.4 0.10879 100  15 -162.80
    -3    -2    19  1.709E+01  2.279E+00   249.5  1326.6     47.2 0.02661  97  15   -3.27
    -2    -3   -19  8.193E+00  8.211E+00  2139.3  1597.3    196.4 0.11138 100   3   80.46
     5    -3    19  9.246E+00  6.125E+00   280.4   996.5    196.3 0.08197 100  11  -69.31
     5    -3    19  1.949E+01  5.906E+00   277.6  1495.9    435.5 0.08201 100  10  168.74
    -5     3   -18  7.549E+01  6.389E+00  2115.7  1507.0     77.0 0.08202 100  41   11.54
     2     3    18  7.062E+01  7.689E+00   364.4   906.0    285.5 0.11076 100  41 -122.01
     3     2   -18  8.187E+01  5.636E+00  2145.4  1358.5    426.3 0.03357  99  36 -167.19
     3     2   -18  7.663E+01  4.900E+00  2146.5  1154.3    278.1 0.03358  99  38  117.97
     3    -5    18  8.002E+01  5.128E+00   310.3  1098.6    124.7 0.04848 100  49  -35.70
     3    -5    18  8.481E+01  5.455E+00   308.6  1394.1    318.7 0.04849 100  48 -134.09
     2    -5   -18  8.819E+01  8.336E+00  2089.4  1585.4    265.3 0.10719 100  39  120.77
    -5     2    18  9.570E+01  7.950E+00   324.8  1028.2    487.0 0.07142  98  42  134.50
     5    -2   -18  8.964E+01  7.740E+00  2127.4  1041.0    129.4 0.07055  81  45   46.78
    -2     5    18  9.903E+01  8.025E+00   360.6   915.4    353.0 0.10774 100  45 -161.60
    -3     5   -18  8.302E+01  7.586E+00  2141.2  1112.9    488.3 0.04714  96  27 -142.40
    -3    -2    18  8.970E+01  4.880E+00   303.3  1354.3     71.3 0.03548  99  54  -15.45
    -2    -3   -18  6.779E+01  9.833E+00  2085.7  1594.9    200.0 0.11024 100  26   82.40
     5    -3    18  8.384E+01  7.581E+00   331.4  1499.8    439.0 0.08281 100  40  167.36
     5    -3    18  9.253E+01  8.105E+00   334.3   993.2    188.3 0.08277 100  42  -64.88
    -5     3   -17  9.394E+01  6.803E+00  2062.5  1509.7     80.3 0.08264  99  48   12.74
     2     3    17  8.700E+01  7.780E+00   417.4   909.3    281.4 0.10936 100  44 -120.10
     3     2   -17  8.434E+01  5.558E+00  2093.4  1132.8    264.2 0.04036 100  45  110.90
     3     2   -17  8.525E+01  6.340E+00  2092.0  1379.4    446.0 0.04035 100  34 -157.23
     3    -5    17  8.172E+01  5.000E+00   363.6  1086.0    110.7 0.05246  97  57  -28.38
     3    -5    17  8.613E+01  5.576E+00   361.7  1407.3    326.3 0.05248 100  51 -137.70
     2    -5   -17  9.183E+01  8.047E+00  2036.4  1582.9    270.0 0.10607 100  49  123.64
    -5     2    17  1.030E+02  7.931E+00   378.0  1023.2    483.2 0.07285 100  43  136.31
     5    -2   -17  9.328E+01  7.349E+00  2074.2  1034.9    125.4 0.07215 100  46   44.87
    -2     5    17  8.736E+01  7.548E+00   413.6   918.2    349.9 0.10653  97  46 -160.57
    -3     5   -17  1.030E+02  7.929E+00  2088.0  1098.8    473.8 0.05143 100  35 -149.97
    -3    -2    17  8.581E+01  4.870E+00   356.4  1374.1     90.0 0.04170  99  54  -24.87
    -2    -3   -17  8.541E+01  9.949E+00  2032.7  1591.9    203.5 0.10892 100  36   84.25
     5    -3    17  9.825E+01  7.897E+00   384.5  1502.6    442.2 0.08330 100  45  166.23
     5    -3    17  9.809E+01  7.878E+00   387.4   990.9    180.6 0.08326  99  46  -60.56
    -5     3   -16  3.141E+01  4.896E+00  2010.0  1511.5     83.2 0.08298 100  25   13.68
     2     3    16  2.992E+01  5.866E+00   469.7   913.1    277.5 0.10783 100  24 -118.29
     3     2   -16  4.465E+01  5.486E+00  2039.3  1395.4    462.2 0.04547 100  21 -149.05
     3     2   -16  4.582E+01  4.648E+00  2040.8  1116.3    253.5 0.04549 100  30  105.47
     3    -5    16  3.450E+01  3.541E+00   416.2  1075.8     98.0 0.05567  99  30  -21.78
     3    -5    16  3.540E+01  3.893E+00   414.3  1418.1    332.5 0.05569 100  30 -140.64
     2    -5   -16  4.351E+01  6.409E+00  1984.0  1579.9    274.6 0.10478 100  28  126.50
    -5     2    16  3.634E+01  6.033E+00   430.6  1019.2    479.9 0.07394 100  22  137.86
     5    -2   -16  3.688E+01  5.280E+00  2021.7  1030.0    121.9 0.07337 100  27   43.23
    -2     5    16  4.554E+01  6.001E+00   466.0   921.5    347.0 0.10517 100  30 -159.71
    -3     5   -16  4.142E+01  6.005E+00  2035.5  1087.3    460.8 0.05487 100  23 -156.77
    -3    -2    16  3.306E+01  3.274E+00   409.0  1389.6    105.5 0.04648 100  32  -32.70
    -2    -3   -16  3.707E+01  8.397E+00  1980.3  1588.3    206.7 0.10746  95  22   86.02
     5    -3    16  4.394E+01  5.903E+00   437.0  1504.7    445.0 0.08354 100  30  165.36
     5    -3    16  3.738E+01  4.861E+00   439.9   989.5    173.3 0.08350 100  28  -56.33
    -5     3   -15  3.221E+01  4.942E+00  1958.1  1512.6     85.8 0.08312 100  24   14.36
     2     3    15  3.796E+01  5.827E+00   521.5   917.4    273.7 0.10619 100  32 -116.58
     3     2   -15  4.223E+01  6.003E+00  1987.2  1408.2    476.0 0.04955 100  19 -142.08
     3     2   -15  3.259E+01  4.131E+00  1988.9  1102.9    244.9 0.04956 100  26  101.10
     3    -5    15  3.074E+01  3.368E+00   468.3  1067.3     86.6 0.05831 100  31  -15.75
     3    -5    15  3.509E+01  4.064E+00   466.2  1427.1    337.8 0.05833 100  29 -143.04
     2    -5   -15  4.330E+01  6.049E+00  1932.2  1576.3    279.0 0.10338 100  30  129.37
    -5     2    15  3.771E+01  5.646E+00   482.6  1016.2    477.0 0.07475  97  28  139.17
    -2     5    15  3.873E+01  5.563E+00   517.8   925.3    344.4 0.10371 100  26 -159.06
    -3     5   -15  3.488E+01  5.447E+00  1983.5  1077.7    449.0 0.05769 100  22 -162.95
    -3    -2    15  3.051E+01  3.247E+00   460.9  1402.3    118.9 0.05031 100  29  -39.43
    -2    -3   -15  3.138E+01  7.593E+00  1928.5  1584.2    209.8 0.10587 100  18   87.73
    -5     3   -14  6.695E+02  2.955E+01  1906.7  1513.0     88.0 0.08307 100  79   14.78
     2     3    14  6.123E+02  2.741E+01   572.8   922.1    270.1 0.10447 100  81 -114.99
     3     2   -14  6.069E+02  2.727E+01  1935.7  1418.9    488.1 0.05291  99  67 -136.01
     3     2   -14  5.879E+02  2.585E+01  1937.5  1091.7    237.9 0.05292  99  74   97.50
     3    -5    14  5.947E+02  2.592E+01   517.7  1434.9    342.2 0.06052  98  87 -145.00
     2    -5   -14  6.043E+02  2.737E+01  1880.9  1572.3    283.2 0.10187 100  79  132.27
    -5     2    14  6.328E+02  2.836E+01   534.0  1013.8    474.6 0.07535 100  84  140.25
     5    -2   -14  5.581E+02  2.556E+01  1915.9  1487.6    396.0 0.07496  91  70 -177.39
     5    -2   -14  6.324E+02  2.791E+01  1918.4  1022.7    116.3 0.07498 100  84   40.68
    -2     5    14  5.671E+02  2.551E+01   569.1   929.4    341.9 0.10214 100  80 -158.61
    -3     5   -14  5.623E+02  2.532E+01  1932.1  1069.5    438.3 0.06003 100  72 -168.61
    -3    -2    14  6.005E+02  2.592E+01   512.3  1413.0    130.6 0.05350 100  81  -45.31
    -2    -3   -14  5.495E+02  2.585E+01  1877.2  1579.7    212.7 0.10420 100  85   89.37
     5    -3    14  5.640E+02  2.565E+01   540.3  1506.8    449.5 0.08345  99  82  164.38
     5    -3    14  6.419E+02  2.842E+01   543.2   988.5    159.3 0.08342  98  85  -48.07
    -5     3   -13  4.303E+01  5.052E+00  1855.8  1513.0     89.8 0.08289  99  29   14.92
     2     3    13  3.977E+01  5.247E+00   623.5   927.1    266.7 0.10266 100  40 -113.53
     3     2   -13  4.354E+01  5.147E+00  1886.5  1082.0    232.0 0.05575 100  30   94.48
     3     2   -13  3.739E+01  5.161E+00  1884.7  1428.0    498.8 0.05574 100  23 -130.66
     3    -5    13  3.872E+01  3.928E+00   568.6  1441.6    345.8 0.06241 100  32 -146.58
     2    -5   -13  4.194E+01  5.684E+00  1830.1  1568.0    287.3 0.10028 100  31  135.22
    -5     2    13  3.891E+01  5.149E+00   584.9  1012.0    472.6 0.07579 100  30  141.13
     5    -2   -13  3.625E+01  4.447E+00  1867.5  1020.1    114.1 0.07549 100  33   39.74
     5    -2   -13  2.935E+01  5.171E+00  1865.0  1489.7    403.7 0.07547  99  20 -173.38
    -2     5    13  3.622E+01  4.830E+00   619.9   933.9    339.6 0.10049 100  36 -158.40
    -3     5   -13  3.575E+01  5.308E+00  1881.2  1062.4    428.5 0.06201  79  27 -173.84
    -3    -2    13  4.589E+01  3.653E+00   563.3  1422.2    140.9 0.05620 100  46  -50.51
    -2    -3   -13  3.916E+01  6.475E+00  1826.5  1574.9    215.4 0.10245 100  32   90.96
     5    -3    13  4.652E+01  4.897E+00   594.1   988.7    152.8 0.08318 100  36  -43.99
     5    -3    13  3.540E+01  5.289E+00   591.2  1507.1    451.2 0.08321 100  27  164.29
    -5     3   -12  1.017E+00  3.734E+00  1805.4  1512.6     91.4 0.08262 100   7   14.77
     2     3    12  9.211E+00  4.197E+00   673.8   932.3    263.4 0.10080 100   9 -112.20
     3     2   -12 -2.294E-01  4.406E+00  1836.1  1073.6    227.1 0.05821 100  -8   91.94
     3    -5    12  5.100E+00  3.124E+00   619.0  1447.6    348.9 0.06404 100   8 -147.82
     2    -5   -12  9.356E+00  4.121E+00  1779.8  1563.3    291.2 0.09863 100   9  138.25
    -5     2    12  6.745E+00  4.423E+00   635.4  1010.6    470.9 0.07609 100   9  141.81
     5    -2   -12  4.179E+00  3.752E+00  1817.1  1018.0    112.4 0.07586 100   9   38.99
     5    -2   -12  4.719E+00  4.382E+00  1814.5  1491.2    411.0 0.07584  98   5 -169.56
    -2     5    12  7.642E+00  3.773E+00   670.2   938.7    337.6 0.09880 100  10 -158.46
    -3    -2    12  6.614E-01  2.613E+00   613.7  1430.3    150.1 0.05854 100   5  -55.12
    -2    -3   -12 -1.871E+00  5.358E+00  1776.1  1569.7    217.9 0.10063 100  -4   92.52
     5    -3    12  1.186E+01  4.538E+00   641.6  1507.1    452.7 0.08286 100  10  164.50
     5    -3    12 -3.757E+00  3.383E+00   644.5   989.3    146.5 0.08283 100  -6  -39.92
    -5     3   -11  6.062E+01  5.272E+00  1755.4  1511.9     92.6 0.08226 100  46   14.30
     2     3    11  4.834E+01  5.116E+00   723.7   937.9    260.2 0.09891 100  44 -111.03
     3     2   -11  5.684E+01  5.269E+00  1786.0  1066.0    223.0 0.06036  99  38   89.80
     3    -5    11  5.235E+01  4.274E+00   669.1  1452.9    351.3 0.06548 100  51 -148.75
     2    -5   -11  4.987E+01  5.062E+00  1729.9  1558.5    295.0 0.09692 100  44  141.42
    -5     2    11  5.615E+01  5.314E+00   685.4  1009.6    469.7 0.07630 100  42  142.32
    -5     2    11  5.293E+01  4.283E+00   682.8  1487.2     59.3 0.07632  88  56  -14.80
     5    -2   -11  7.294E+01  6.272E+00  1764.5  1492.5    418.0 0.07610 100  40 -165.93
     5    -2   -11  5.288E+01  4.861E+00  1767.1  1016.2    111.0 0.07612  98  45   38.42
    -2     5    11  5.840E+01  4.936E+00   720.1   943.7    335.8 0.09706 100  51 -158.85
    -3    -2    11  5.776E+01  4.316E+00   663.8  1437.6    158.3 0.06063 100  52  -59.21
    -2    -3   -11  5.046E+01  6.287E+00  1726.2  1564.4    220.2 0.09877 100  43   94.06
     5    -3    11  6.902E+01  5.865E+00   691.7  1506.7    453.7 0.08246 100  49  165.02
     5    -3    11  5.936E+01  5.018E+00   694.5   990.2    140.5 0.08243  97  48  -35.82
    -5     3   -10  3.267E+01  5.165E+00  1708.5   997.1    495.8 0.08187 100  24 -147.72
    -5     3   -10  3.477E+01  4.210E+00  1705.8  1510.9     93.4 0.08185 100  34   13.46
     2     3    10  3.003E+01  4.551E+00   773.2   943.5    257.3 0.09698 100  32 -110.06
     3    -5    10  4.553E+01  3.736E+00   721.1  1039.4     42.5 0.06677  95  48    8.04
     3    -5    10  3.514E+01  3.679E+00   718.7  1457.8    353.3 0.06679 100  37 -149.41
     2    -5   -10  2.879E+01  4.546E+00  1680.3  1553.4    298.6 0.09518 100  29  144.78
    -5     2    10  3.371E+01  3.682E+00   732.4  1488.6     65.8 0.07648  95  39  -18.16
    -5     2    10  3.042E+01  4.347E+00   735.1  1008.8    468.8 0.07646 100  27  142.66
     5    -2   -10  3.458E+01  4.233E+00  1717.4  1014.8    110.0 0.07632 100  30   38.02
     5    -2   -10  2.999E+01  4.960E+00  1714.8  1493.4    424.6 0.07630 100  23 -162.52
    -2     5    10  3.412E+01  4.159E+00   769.6   948.9    334.2 0.09530 100  32 -159.61
    -3    -2    10  3.429E+01  3.496E+00   713.4  1444.3    165.6 0.06251 100  39  -62.84
    -2    -3   -10  3.561E+01  5.396E+00  1676.7  1558.8    222.4 0.09687 100  28   95.61
     5    -3    10  3.698E+01  4.642E+00   741.3  1506.2    454.5 0.08201 100  34  165.90
     5    -3    10  3.295E+01  4.093E+00   744.1   991.3    134.7 0.08199 100  32  -31.65
    -5     3    -9  7.125E+01  5.158E+00  1656.5  1509.9     94.0 0.08141 100  55   12.23
    -5     3    -9  9.360E+01  7.497E+00  1659.3   997.6    490.2 0.08143  98  49 -152.04
     2     3     9  7.076E+01  5.834E+00   822.4   949.4    254.5 0.09504 100  58 -109.35
     3    -5     9  6.873E+01  4.433E+00   770.4  1035.4     35.8 0.06798 100  58   11.77
     3    -5     9  7.189E+01  4.988E+00   768.1  1462.4    354.8 0.06800  97  60 -149.83
     2    -5    -9  7.156E+01  5.542E+00  1631.1  1548.1    302.1 0.09343 100  56  148.40
    -5     2     9  8.461E+01  6.079E+00   784.4  1008.2    468.3 0.07657 100  56  142.86
    -5     2     9  6.193E+01  4.552E+00   781.7  1489.7     71.8 0.07659  98  60  -21.30
     5    -2    -9  7.747E+01  6.290E+00  1665.5  1494.1    430.8 0.07645  99  50 -159.32
     5    -2    -9  6.135E+01  4.880E+00  1668.1  1013.5    109.4 0.07647 100  50   37.76
    -2     5     9  6.539E+01  5.064E+00   818.8   954.3    332.8 0.09352 100  58 -160.83
    -3     5    -9  7.426E+01  5.842E+00  1681.8  1040.8    397.0 0.06787  86  54  168.93
    -3    -2     9  6.160E+01  4.292E+00   762.7  1450.5    172.2 0.06425 100  57  -66.05
    -2    -3    -9  6.550E+01  6.127E+00  1627.5  1553.0    224.3 0.09496 100  50   97.22
     5    -3     9  7.650E+01  5.810E+00   790.6  1505.5    454.9 0.08154 100  55  167.19
     5    -3     9  7.395E+01  5.278E+00   793.4   992.5    129.2 0.08152 100  57  -27.38
    -5     3    -8  2.573E+02  1.329E+01  1610.3   998.3    484.9 0.08098 100  68 -156.53
    -5     3    -8  2.268E+02  1.109E+01  1607.5  1508.7     94.2 0.08097 100  75   10.53
     2     3     8  2.679E+02  1.309E+01   871.3   955.3    251.9 0.09310 100  73 -108.98
     3    -5     8  2.102E+02 -9.908E+00   819.5  1031.6     29.7 0.06914 100  71   15.19
     2    -5    -8  2.513E+02  1.240E+01  1582.2  1542.8    305.4 0.09167 100  69  152.39
    -5     2     8  2.068E+02 -9.999E+00   830.7  1490.8     77.6 0.07668 100  72  -24.20
    -5     2     8  2.627E+02  1.288E+01   833.4  1007.7    468.2 0.07667 100  70  142.95
     5    -2    -8  3.224E+02  1.487E+01  1619.1  1012.3    109.1 0.07660 100  78   37.62
     5    -2    -8  4.002E+02  1.850E+01  1616.5  1494.7    436.6 0.07658 100  72 -156.37
    -2     5     8  3.590E+02  1.650E+01   867.7   959.7    331.7 0.09173 100  71 -162.62
    -3     5    -8  3.848E+02  1.759E+01  1632.8  1036.4    390.7 0.06905 100  71  165.44
    -3    -2     8  3.423E+02  1.545E+01   811.7  1456.4    177.9 0.06589 100  71  -68.87
    -2    -3    -8  3.575E+02  1.693E+01  1578.6  1547.1    226.0 0.09303 100  75   99.00
     5    -3     8  3.446E+02  1.610E+01   839.6  1504.8    455.0 0.08106 100  74  168.94
     5    -3     8  3.536E+02  1.630E+01   842.4   993.8    124.0 0.08104 100  72  -22.93
    -5     3    -7  5.473E+01  5.850E+00  1561.6   999.0    479.8 0.08054 100  43 -161.26
    -5     3    -7  5.407E+01  4.472E+00  1558.8  1507.5     94.1 0.08053 100  59    8.30
     2     3     7  6.160E+01  5.113E+00   919.9   961.4    249.5 0.09115 100  66 -109.14
     3     2    -7  5.125E+01  4.698E+00  1589.4  1041.1    212.9 0.06738  90  49   84.19
     3    -5     7  5.196E+01  3.767E+00   868.2  1027.9     24.2 0.07024 100  54   18.29
     2    -5    -7  5.376E+01  4.634E+00  1533.6  1537.4    308.4 0.08991 100  52  156.89
    -5     2     7  5.735E+01  4.248E+00   879.4  1491.8     82.9 0.07678 100  59  -26.81
    -5     2     7  5.777E+01  4.964E+00   882.1  1007.2    468.4 0.07676 100  54  142.98
     5    -2    -7  1.105E+02  7.027E+00  1567.8  1495.3    442.1 0.07671 100  62 -153.71
     5    -2    -7  1.347E+02  7.388E+00  1570.4  1011.3    109.2 0.07672 100  71   37.54
    -2     5     7  1.173E+02  6.697E+00   916.3   965.2    330.8 0.08996 100  68 -165.13
    -3     5    -7  1.102E+02  6.425E+00  1584.0  1032.1    385.1 0.07019 100  63  162.27
    -3    -2     7  1.259E+02  6.809E+00   860.5  1462.0    183.0 0.06746  99  63  -71.30
    -2    -3    -7  1.057E+02  7.044E+00  1530.0  1541.2    227.4 0.09110 100  69  101.10
     5    -3     7  1.230E+02  6.918E+00   891.1   995.1    119.1 0.08059 100  69  -18.24
     5    -3     7  1.090E+02  6.710E+00   888.3  1504.0    454.8 0.08060 100  66  171.21
    -5     3    -6  1.552E+02  8.107E+00  1510.4  1506.2     93.6 0.08012 100  69    5.45
    -5     3    -6  1.436E+02  8.474E+00  1513.1   999.7    475.1 0.08013 100  64 -166.31
     2     3     6  1.454E+02  8.060E+00   968.3   967.4    247.3 0.08922 100  70 -110.20
     3     2    -6  1.411E+02  7.568E+00  1540.9  1035.6    211.7 0.06893 100  69   83.30
     3    -5     6  1.602E+02  7.912E+00   916.8  1024.4     19.2 0.07134  99  70   21.05
     2    -5    -6  1.480E+02  8.242E+00  1485.2  1531.9    311.4 0.08815  89  66  162.06
    -5     2     6  1.576E+02  8.683E+00   930.6  1006.7    468.9 0.07689 100  66  143.02
    -5     2     6  1.595E+02  8.142E+00   927.9  1492.8     87.9 0.07690 100  69  -29.07
     5    -2    -6  1.584E+02  8.210E+00  1522.0  1010.2    109.6 0.07685 100  76   37.45
     5    -2    -6  1.559E+02  8.656E+00  1519.3  1495.8    447.2 0.07684 100  65 -151.39
    -2     5     6  1.599E+02  8.386E+00   964.7   970.7    330.2 0.08819 100  65 -168.52
    -3     5    -6  1.651E+02  8.481E+00  1535.6  1028.0    380.0 0.07130 100  68  159.46
     5    -3     6  1.598E+02  8.262E+00   939.5   996.3    114.4 0.08015 100  68  -13.24
     5    -3     6  1.548E+02  8.432E+00   936.7  1503.3    454.3 0.08017 100  68  174.10
    -5     3    -5  2.646E+02  1.248E+01  1462.1  1505.1     92.8 0.07973 100  70    1.93
    -5     3    -5  2.494E+02  1.257E+01  1464.8  1000.3    470.6 0.07974 100  65 -171.76
     2     3     5  2.407E+02  1.170E+01  1016.5   973.5    245.3 0.08730 100  68 -113.11
     3     2    -5  2.174E+02 -1.059E+01  1492.6  1030.2    210.9 0.07046 100  66   82.52
     3    -5     5  2.645E+02  1.215E+01   965.1  1020.9     14.8 0.07243 100  62   23.38
     2    -5    -5  2.528E+02  1.220E+01  1437.0  1526.4    314.1 0.08642 100  62  168.11
    -5     2     5  2.705E+02  1.267E+01   976.2  1493.8     92.5 0.07705  99  63  -30.89
    -5     2     5  2.864E+02  1.389E+01   978.8  1006.2    469.8 0.07704  87  67  143.19
     5    -2    -5  1.042E+03  4.486E+01  1471.0  1496.4    451.9 0.07701  95  75 -149.54
    -2     5     5  1.077E+03  4.606E+01  1012.9   976.2    329.9 0.08644 100  65 -172.98
    -3     5    -5  1.128E+03  4.812E+01  1487.3  1023.9    375.4 0.07241  98  76  157.07
    -2    -3    -5  1.125E+03  4.825E+01  1433.4  1529.1    229.6 0.08728  99  76  108.36
    -5     3    -4  7.448E+01  4.825E+00  1414.0  1504.0     91.7 0.07939 100  66   -2.29
    -5     3    -4  1.169E+02 -7.096E+00  1416.7  1000.9    466.4 0.07940 100  66 -177.61
     2     3     4  8.448E+01  5.442E+00  1064.5   979.6    243.6 0.08540 100  65 -120.93
     3     2    -4  8.129E+01  5.362E+00  1444.5  1024.8    210.6 0.07197 100  65   81.75
     3    -5     4  6.360E+01 -4.162E+00  1013.2  1017.3     10.8 0.07354 100  62   25.19
     2    -5    -4  9.312E+01  5.858E+00  1388.9  1520.9    316.6 0.08471 100  62  175.17
    -5     2     4  8.413E+01  5.266E+00  1024.3  1495.0     96.7 0.07725 100  67  -32.08
    -5     2     4  1.257E+02 -7.426E+00  1027.0  1005.6    471.0 0.07724 100  67  143.67
     5    -2    -4  1.045E+02 -5.960E+00  1425.6  1007.9    111.4 0.07723 100  71   36.71
     5    -2    -4  1.331E+02  7.505E+00  1422.9  1497.0    456.3 0.07722 100  69 -148.31
    -2     5     4  1.309E+02  7.260E+00  1061.0   981.7    329.9 0.08473 100  69 -178.68
    -3     5    -4  1.224E+02  6.781E+00  1439.2  1019.8    371.3 0.07353 100  70  155.21
    -2    -3    -4  1.220E+02  7.202E+00  1385.4  1523.1    230.3 0.08539 100  65  117.53
     5    -3     4  1.388E+02  7.760E+00  1033.1  1502.0    452.1 0.07942 100  67 -178.08
     5    -3     4  9.800E+01 -5.776E+00  1035.9   998.7    106.0 0.07941 100  67   -2.01
    -5     3    -3  3.294E+03  1.382E+02  1368.8  1001.3    462.5 0.07912 100  68  176.19
    -5     3    -3  3.183E+03  1.333E+02  1366.0  1503.0     90.2 0.07911 100  71   -7.10
     2     3     3  3.124E+03  1.310E+02  1112.4   985.7    242.0 0.08353 100  69 -148.95
     3     2    -3  3.087E+03  1.294E+02  1396.5  1019.5    210.6 0.07349 100  72   80.86
     3    -5     3  3.112E+03  1.302E+02  1061.2  1013.8      7.4 0.07469 100  67   26.29
     3    -5     3  3.525E+03  1.477E+02  1058.6  1487.2    355.1 0.07470  87  67 -150.44
     2    -5    -3  3.268E+03  1.369E+02  1341.0  1515.5    318.9 0.08304 100  65 -176.77
    -5     2     3  3.373E+03  1.416E+02  1074.9  1004.9    472.5 0.07749 100  64  144.75
    -5     2     3  3.271E+03  1.370E+02  1072.2  1496.2    100.6 0.07749  99  63  -32.39
     5    -2    -3  2.939E+03  1.232E+02  1377.6  1006.6    112.8 0.07748 100  77   35.60
     5    -2    -3  2.973E+03  1.249E+02  1374.9  1497.8    460.3 0.07748 100  72 -147.95
    -2     5     3  3.000E+03  1.258E+02  1108.9   987.2    330.3 0.08304 100  67  174.45
    -3     5    -3  3.091E+03  1.296E+02  1391.2  1015.7    367.8 0.07468 100  73  154.07
    -2    -3    -3  2.986E+03  1.253E+02  1337.4  1517.0    230.7 0.08352 100  68  146.71
     5    -3     3  3.154E+03  1.324E+02  1081.1  1501.5    450.6 0.07913  99  69 -173.24
     5    -3     3  2.980E+03  1.249E+02  1083.9   999.7    102.2 0.07912 100  70    4.15
    -5     3    -2  1.603E+03  6.775E+01  1318.2  1502.2     88.4 0.07889 100  66  -12.20
    -5     3    -2  1.487E+03  6.330E+01  1320.9  1001.6    459.0 0.07890 100  70  169.94
     2     3     2  1.500E+03  6.359E+01  1160.3   991.7    240.8 0.08169 100  68  137.97
     3     2    -2  1.467E+03  6.215E+01  1348.7  1014.2    210.9 0.07503 100  72   79.62
     3    -5     2  1.518E+03  6.420E+01  1106.5  1491.3    353.9 0.07587 100  65 -151.55
     3    -5     2  1.605E+03  6.769E+01  1109.1  1010.1      4.4 0.07586 100  67   26.43
     2    -5    -2  1.557E+03  6.589E+01  1293.2  1510.1    320.9 0.08139  99  66 -168.12
    -5     2     2  1.490E+03  6.337E+01  1122.8  1004.0    474.4 0.07779 100  63  146.81
    -5     2     2  1.619E+03  6.839E+01  1120.1  1497.6    104.1 0.07779 100  61  -31.48
     5    -2    -2  1.868E+03  7.903E+01  1327.1  1498.7    463.9 0.07779 100  74 -148.84
     5    -2    -2  2.082E+03  8.769E+01  1329.8  1005.2    114.6 0.07779 100  75   33.51
    -2     5     2  1.956E+03  8.244E+01  1156.7   992.6    330.9 0.08140 100  66  166.82
    -3     5    -2  1.971E+03  8.306E+01  1343.4  1011.5    364.6 0.07586 100  73  153.90
    -3    -2     2  1.958E+03  8.246E+01  1101.2  1488.6    200.0 0.07504  98  57  -77.14
    -2    -3    -2  2.055E+03  8.666E+01  1289.6  1511.0    230.8 0.08169 100  66 -139.20
     5    -3     2  2.101E+03  8.844E+01  1131.7  1000.5     98.8 0.07889 100  72   10.37
     5    -3     2  1.934E+03  8.179E+01  1129.0  1501.2    448.7 0.07890 100  73 -168.12
    -5     3    -1  4.780E+02  2.148E+01  1273.1  1001.8    455.8 0.07873 100  70  164.13
    -5     3    -1  4.514E+02  2.003E+01  1270.4  1501.5     86.3 0.07873 100  69  -17.03
     2     3     1  4.707E+02  2.095E+01  1208.0   997.7    239.8 0.07988  99  69  109.88
     3     2    -1  4.573E+02  2.038E+01  1300.9  1008.8    211.6 0.07659 100  69   77.60
     3    -5     1  4.772E+02  2.109E+01  1154.3  1495.6    352.4 0.07708 100  65 -153.68
     3    -5     1  4.396E+02  1.945E+01  1156.9  1006.4      1.8 0.07708 100  72   25.33
     2    -5    -1  4.830E+02  2.135E+01  1245.4  1504.8    322.7 0.07979 100  67 -159.72
    -5     2     1  4.652E+02  2.064E+01  1167.9  1499.1    107.2 0.07817 100  66  -28.93
    -5     2     1  4.854E+02  2.185E+01  1170.6  1003.0    476.5 0.07817 100  69  150.35
     5    -2    -1  5.512E+02  2.420E+01  1282.0  1003.7    116.7 0.07816 100  75   29.96
     5    -2    -1  5.861E+02  2.596E+01  1279.2  1499.7    467.1 0.07816 100  72 -151.38
    -2     5     1  5.667E+02  2.488E+01  1204.5   998.0    331.9 0.07979 100  73  159.33
    -3     5    -1  5.679E+02  2.497E+01  1295.6  1007.2    362.0 0.07708 100  74  154.98
    -3    -2     1  5.436E+02  2.392E+01  1148.9  1494.0    202.0 0.07660 100  63  -76.18
    -2    -3    -1  6.022E+02  2.644E+01  1241.9  1505.0    230.6 0.07988 100  62 -110.21
     5    -3     1  5.573E+02  2.442E+01  1179.5  1001.3     95.7 0.07873 100  74   16.17
     5    -3     1  5.936E+02  2.619E+01  1176.8  1501.0    446.4 0.07873 100  74 -163.27
    -5     3     0  2.295E+03  9.639E+01  1222.6  1501.0     83.8 0.07864 100  67  -20.96
    -5     3     0  1.926E+03  8.144E+01  1225.3  1001.8    452.9 0.07864 100  69  159.32
     2     3     0  2.102E+03  8.855E+01  1255.7  1003.7    239.1 0.07810  99  66  101.91
     3     2     0  2.034E+03  8.571E+01  1253.2  1003.4    212.6 0.07819 100  69   73.75
     3    -5     0  1.997E+03  8.412E+01  1202.0  1499.9    350.6 0.07835 100  67 -157.09
     2    -5     0  2.027E+03  8.533E+01  1197.7  1499.5    324.3 0.07822 100  61 -152.52
    -5     2     0  2.261E+03  9.507E+01  1215.7  1500.8    110.0 0.07860 100  65  -24.40
    -5     2     0  1.937E+03  8.196E+01  1218.4  1001.9    479.0 0.07860 100  67  155.75
     5    -2     0  1.435E+03  6.115E+01  1231.5  1500.9    470.0 0.07860 100  72 -155.89
     5    -2     0  1.639E+03  6.928E+01  1234.2  1002.0    119.0 0.07860 100  73   24.55
    -2     5     0  1.437E+03  6.084E+01  1252.2  1003.3    333.3 0.07822 100  68  152.99
    -3     5     0  1.442E+03  6.112E+01  1247.8  1002.8    359.7 0.07835  99  71  157.49
    -3    -2     0  1.501E+03  6.355E+01  1196.7  1499.4    203.5 0.07819 100  58  -73.26
    -2    -3     0  1.659E+03  7.021E+01  1194.1  1499.1    230.0 0.07810  99  63 -101.37
     5    -3     0  1.675E+03 -7.073E+01  1227.3  1001.8     92.9 0.07864 100  73   20.98
     5    -3     0  1.402E+03  5.963E+01  1224.5  1501.0    443.8 0.07864 100  74 -159.34
    -5     3     1  2.789E+03  1.172E+02  1177.6  1001.6    450.3 0.07862 100  68  155.87
    -5     3     1  2.809E+03  1.177E+02  1174.8  1500.6     81.0 0.07862 100  66  -23.53
     2     3    -1  2.756E+03  1.157E+02  1303.5  1009.6    238.7 0.07635 100  67   98.79
     3     2     1  2.692E+03  1.131E+02  1205.4   997.9    213.9 0.07981 100  72   64.93
     3    -5    -1  2.777E+03  1.165E+02  1249.8  1504.4    348.6 0.07966 100  70 -161.78
     2    -5     1  2.705E+03  1.135E+02  1149.9  1494.3    325.5 0.07669 100  62 -147.08
    -5     2    -1  2.812E+03  1.183E+02  1266.2  1000.5    481.8 0.07910 100  66  163.04
    -5     2    -1  2.833E+03  1.188E+02  1263.4  1502.6    112.4 0.07910 100  65  -17.98
     5    -2     1  9.261E+02  4.009E+01  1183.7  1502.2    472.5 0.07910 100  72 -162.32
     5    -2     1  9.307E+02  3.992E+01  1186.4  1000.1    121.7 0.07910 100  72   17.26
    -2     5    -1  8.671E+02  3.724E+01  1299.9  1008.5    335.1 0.07668 100  72  148.47
    -3     5     1  9.126E+02  3.922E+01  1200.1   998.4    357.8 0.07966 100  73  161.31
    -3    -2    -1  8.679E+02  3.733E+01  1244.4  1504.8    204.6 0.07981 100  63  -65.30
    -2    -3     1  1.006E+03  4.318E+01  1146.4  1493.2    229.0 0.07634 100  64  -97.33
     5    -3    -1  9.117E+02  3.909E+01  1275.0  1002.2     90.4 0.07861 100  77   24.43
     5    -3    -1  8.997E+02  3.884E+01  1272.3  1501.1    440.9 0.07861 100  75 -156.77
    -5     3     2  6.802E+02  2.945E+01  1127.0  1500.4     77.9 0.07867 100  66  -24.66
    -5     3     2  6.931E+02  3.036E+01  1129.8  1001.3    448.0 0.07866 100  69  153.79
     2     3    -2  6.291E+02  2.739E+01  1351.3  1015.5    238.6 0.07461 100  69   97.46
     3     2     2  6.262E+02  2.745E+01  1157.7   992.4    215.4 0.08148 100  70   35.78
     3    -5    -2  6.509E+02  2.831E+01  1297.5  1508.9    346.3 0.08102 100  68 -167.38
     2    -5     2  6.422E+02  2.786E+01  1102.1  1489.1    326.5 0.07520  98  60 -143.39
    -5     2    -2  6.605E+02  2.872E+01  1311.2  1504.6    114.4 0.07967 100  67  -10.33
    -5     2    -2  7.117E+02  3.130E+01  1314.0   999.1    484.9 0.07967 100  66  171.66
     5    -2     2  3.818E+02  1.732E+01  1138.7   998.1    124.7 0.07968 100  69    8.65
     5    -2     2  4.268E+02  1.959E+01  1135.9  1503.7    474.6 0.07968 100  68 -169.99
    -2     5    -2  3.721E+02  1.673E+01  1347.7  1013.7    337.3 0.07519 100  69  145.86
    -3     5     2  3.805E+02  1.720E+01  1152.3   993.8    356.4 0.08102 100  67  165.99
    -3    -2    -2  3.567E+02  1.625E+01  1292.2  1510.4    205.4 0.08147 100  64  -37.07
    -2    -3     2  4.068E+02  1.841E+01  1098.6  1487.3    227.7 0.07462  91  60  -94.91
     5    -3    -2  3.829E+02  1.722E+01  1322.8  1002.4     88.2 0.07866 100  75   26.53
     5    -3    -2  3.813E+02  1.746E+01  1320.1  1501.4    437.7 0.07866 100  75 -155.66
    -5     3     3  1.504E+02 -7.720E+00  1079.1  1500.4     74.4 0.07878 100  66  -24.53
    -5     3     3  9.089E+01 -5.998E+00  1081.9  1000.8    446.1 0.07878 100  63  152.80
     2     3    -3  1.161E+02  6.468E+00  1399.1  1021.4    238.9 0.07290  99  67   97.01
     3     2     3  1.279E+02  7.243E+00  1109.9   986.8    217.2 0.08318 100  71  -38.58
     3    -5    -3  1.053E+02 -6.250E+00  1345.4  1513.5    343.8 0.08242 100  61 -173.32
    -5     2    -3  8.263E+01 -6.059E+00  1361.9   997.5    488.2 0.08030 100  58 -179.36
    -5     2    -3  1.355E+02  7.273E+00  1359.1  1506.8    116.1 0.08030 100  70   -2.47
     5    -2     3  1.141E+01  3.029E+00  1090.8   995.9    127.9 0.08030 100  21   -0.30
     5    -2     3  2.450E+01  3.956E+00  1088.0  1505.4    476.4 0.08031 100  31 -177.87
    -2     5    -3  1.432E+01  2.939E+00  1395.6  1018.8    340.0 0.07371  99  25  144.84
    -3     5     3  1.632E+01  3.159E+00  1104.5   989.2    355.3 0.08243 100  32  170.89
    -3    -2    -3  1.542E+01  3.249E+00  1340.0  1515.9    205.8 0.08317 100  24   36.28
     5    -3    -3  1.079E+01  2.542E+00  1370.7  1002.4     86.4 0.07876 100  19   27.54
     5    -3    -3  1.749E+01  3.429E+00  1368.0  1501.9    434.1 0.07876 100  23 -155.81
    -5     3     4  1.552E+03  6.557E+01  1031.2  1500.5     70.6 0.07896  99  69  -23.46
    -5     3     4  1.288E+03  5.487E+01  1033.9  1000.2    444.5 0.07895 100  70  152.54
     2     3    -4  1.349E+03  5.717E+01  1447.1  1027.3    239.6 0.07119  99  69   97.07
     3     2     4  1.396E+03  5.939E+01  1061.9   981.1    219.3 0.08492 100  73  -68.14
     3    -5    -4  1.388E+03  5.898E+01  1393.3  1518.2    341.0 0.08387  99  68 -179.12
    -5     2    -4  1.439E+03  6.096E+01  1407.0  1509.0    117.5 0.08099 100  71    4.68
    -5     2    -4  1.326E+03  5.669E+01  1409.8   995.7    491.9 0.08100 100  72 -170.89
     5    -2     4  9.736E+02  4.224E+01  1040.0  1507.1    477.9 0.08101 100  74  174.95
     5    -2     4  9.132E+02  3.923E+01  1042.9   993.6    131.4 0.08100 100  75   -8.75
    -2     5    -4  9.421E+02  4.039E+01  1443.5  1023.9    343.1 0.07227 100  76  145.05
    -3     5     4  9.193E+02  3.954E+01  1056.6   984.5    354.5 0.08388 100  71  175.48
    -3    -2    -4  8.778E+02  3.792E+01  1387.9  1521.5    205.9 0.08490 100  73   64.67
     5    -3    -4  9.273E+02  4.002E+01  1416.0  1502.5    430.2 0.07893  99  77 -156.92
     5    -3    -4  9.797E+02  4.192E+01  1418.7  1002.4     85.0 0.07894 100  81   27.83
     2     3    -5  7.431E+02  3.202E+01  1495.2  1033.3    240.8 0.06948 100  70   97.51
     3     2     5  8.138E+02  3.530E+01  1013.9   975.5    221.5 0.08669 100  75  -77.76
     3    -5    -5  7.489E+02  3.253E+01  1441.4  1523.0    338.0 0.08535 100  66  175.50
    -5     2    -5  6.567E+02 -2.909E+01  1457.9   993.9    495.8 0.08173 100  68 -163.32
    -5     2    -5  9.088E+02 -3.902E+01  1455.1  1511.4    118.4 0.08172 100  72   10.69
     5    -2     5  6.100E+02  2.754E+01   991.9  1509.0    479.0 0.08176  94  72  168.91
     5    -2     5  7.093E+02  3.079E+01   994.8   991.2    135.2 0.08175 100  76  -16.28
    -2     5    -5  5.933E+02  2.600E+01  1491.6  1029.0    346.8 0.07083 100  69  146.15
    -3     5     5  6.233E+02  2.731E+01  1008.5   979.7    354.1 0.08537 100  68  179.46
    -3    -2    -5  6.335E+02  2.789E+01  1436.0  1527.2    205.7 0.08666 100  77   72.93
     5    -3    -5  5.937E+02  2.631E+01  1464.1  1503.2    425.9 0.07915 100  75 -158.70
     5    -3    -5  8.187E+02 -3.527E+01  1466.8  1002.2     83.8 0.07916 100  81   27.71
    -5     3     6  7.453E+02  3.244E+01   937.6   998.6    442.4 0.07945 100  72  153.04
    -5     3     6  8.069E+02  3.466E+01   934.8  1501.0     62.1 0.07946 100  72  -19.51
     2     3    -6  7.259E+02  3.133E+01  1543.4  1039.4    242.3 0.06775  98  69   98.27
     3     2     6  7.896E+02  3.441E+01   965.7   969.8    224.0 0.08848 100  77  -82.71
     3    -5    -6  7.407E+02  3.222E+01  1489.6  1527.8    334.8 0.08686 100  69  170.61
    -5     2    -6  7.120E+02  3.144E+01  1506.2   992.0    499.9 0.08252  98  70 -156.70
    -5     2    -6  7.844E+02  3.393E+01  1503.4  1513.9    119.1 0.08251  99  75   15.48
     5    -2     6  4.485E+02  2.013E+01   946.5   988.7    139.3 0.08254  97  76  -22.86
     5    -2     6  4.974E+02  2.283E+01   943.6  1511.0    479.7 0.08256  98  72  164.08
    -2     5    -6  4.532E+02  2.022E+01  1539.9  1034.1    351.0 0.06938 100  71  147.91
    -3     5     6  4.429E+02  1.992E+01   960.3   974.8    354.0 0.08689 100  69 -177.27
    -3    -2    -6  4.659E+02  2.136E+01  1484.2  1532.8    205.2 0.08844  82  72   76.30
    -2    -3     6  4.531E+02  2.009E+01   906.4  1463.6    217.7 0.06780  95  62  -88.06
     5    -3    -6  4.611E+02  2.052E+01  1515.1  1001.9     83.0 0.07943 100  80   27.42
     5    -3    -6  4.654E+02  2.113E+01  1512.3  1504.0    421.4 0.07941  99  71 -160.95
    -5     3     7  2.841E+02  1.308E+01   886.3  1501.4     57.3 0.07978 100  74  -16.97
    -5     3     7  2.932E+02  1.392E+01   889.1   997.7    441.8 0.07977 100  76  153.41
     3     2     7  3.173E+02  1.512E+01   917.3   964.1    226.7 0.09028 100  82  -86.04
     3    -5    -7  3.002E+02  1.424E+01  1538.0  1532.5    331.4 0.08840 100  69  166.17
     2    -5     7  3.107E+02  1.421E+01   861.4  1463.6    326.1 0.06799  95  70 -137.45
    -5     2    -7  3.086E+02  1.449E+01  1551.8  1516.3    119.4 0.08332  99  73   19.21
     5    -2     7  1.951E+02  9.881E+00   898.1   986.2    143.6 0.08338 100  71  -28.62
     5    -2     7  2.382E+02  1.238E+01   895.2  1513.0    480.1 0.08339  99  72  160.32
    -2     5    -7  2.066E+02  1.022E+01  1588.4  1039.4    355.7 0.06791  97  69  150.21
    -3     5     7  2.134E+02  1.063E+01   911.9   970.0    354.2 0.08845 100  69 -174.67
    -3    -2    -7  2.002E+02  1.050E+01  1532.6  1538.4    204.4 0.09024 100  76   77.86
    -2    -3     7  1.980E+02  9.629E+00   857.9  1457.5    213.9 0.06604 100  70  -86.05
     5    -3    -7  2.269E+02  1.159E+01  1560.8  1504.8    416.5 0.07971 100  70 -163.52
     5    -3    -7  1.979E+02  9.950E+00  1563.5  1001.6     82.6 0.07972 100  81   27.09
    -5     3     8  1.522E+02  7.724E+00   837.6  1501.8     52.3 0.08013 100  74  -14.20
    -5     3     8  1.354E+02  7.631E+00   840.4   996.7    441.6 0.08011 100  68  153.73
     3     2     8  1.487E+02  8.548E+00   868.7   958.5    229.6 0.09211 100  76  -88.68
     3    -5    -8  1.365E+02  7.835E+00  1586.6  1537.3    327.9 0.08994 100  63  162.12
     2    -5     8  1.395E+02  7.260E+00   812.7  1458.3    324.8 0.06650 100  66 -136.77
    -5     2    -8  1.490E+02  8.217E+00  1600.5  1518.8    119.4 0.08416  99  69   22.04
     5    -2     8  1.290E+02  8.375E+00   846.5  1515.0    480.2 0.08425  99  64  157.45
     5    -2     8  1.386E+02  7.848E+00   849.4   983.6    148.1 0.08423 100  69  -33.75
    -3     5     8  1.122E+02  6.715E+00   863.3   965.2    354.7 0.09001 100  67 -172.68
    -3    -2    -8  1.013E+02 -6.992E+00  1581.2  1544.0    203.4 0.09205 100  63   78.52
    -2    -3     8  1.124E+02  6.317E+00   809.2  1451.1    209.4 0.06423  98  66  -83.76
     5    -3    -8  1.214E+02  7.647E+00  1609.5  1505.7    411.4 0.08003 100  61 -166.35
     5    -3    -8  1.285E+02  7.248E+00  1612.2  1001.3     82.4 0.08005 100  73   26.81
    -5     3     9  1.218E+01  3.630E+00   791.4   995.8    441.7 0.08047 100  17  153.94
    -5     3     9  1.314E+01  2.692E+00   788.6  1502.2     46.9 0.08048 100  19  -11.23
     3     2     9  1.589E+01  4.314E+00   819.8   952.9    232.6 0.09394 100  22  -91.00
     3    -5    -9  2.095E+01  4.155E+00  1635.6  1542.0    324.1 0.09150 100  19  158.37
     2    -5     9  1.446E+01  2.912E+00   763.7  1452.8    323.0 0.06496 100  21 -135.94
    -5     2    -9  1.803E+01  3.864E+00  1649.4  1521.3    119.1 0.08500  99  21   24.14
     5    -2     9  2.444E+01  4.086E+00   800.5   981.1    152.9 0.08510 100  28  -38.42
     5    -2     9  9.461E+00  5.070E+00   797.5  1517.0    480.0 0.08512  98  15  155.30
    -3     5     9  1.356E+01  3.486E+00   814.4   960.4    355.5 0.09159 100  19 -171.20
    -3    -2    -9  2.111E+01  4.836E+00  1630.1  1549.5    202.1 0.09385 100  21   78.66
    -2    -3     9  2.184E+01  3.358E+00   760.2  1444.4    204.2 0.06234 100  28  -81.14
     5    -3    -9  1.717E+01  4.380E+00  1658.5  1506.5    405.9 0.08036 100  15 -169.36
     5    -3    -9  2.713E+01  3.806E+00  1661.2  1001.0     82.6 0.08038 100  33   26.65
    -5     3    10  3.111E+01  3.356E+00   739.3  1502.4     41.3 0.08083  99  37   -8.10
    -5     3    10  3.293E+01  4.330E+00   742.1   995.0    442.1 0.08081 100  32  154.01
     2     3   -10  3.006E+01  3.646E+00  1738.9  1066.1    254.1 0.06011  99  33  104.33
     3     2    10  4.191E+01  4.995E+00   770.6   947.4    235.9 0.09577 100  39  -93.16
     3    -5   -10  2.886E+01  4.600E+00  1684.8  1546.6    320.2 0.09306  97  31  154.84
     2    -5    10  3.676E+01  3.595E+00   714.4  1446.9    320.7 0.06332  99  40 -134.90
    -5     2   -10  2.531E+01  4.232E+00  1698.7  1523.6    118.5 0.08584 100  29   25.66
     5    -2    10  4.824E+01  5.451E+00   748.2  1518.9    479.5 0.08600  98  38  153.73
     5    -2    10  3.609E+01  4.412E+00   751.2   978.6    157.9 0.08597 100  35  -42.76
    -3     5    10  4.042E+01  4.428E+00   765.2   955.7    356.5 0.09317 100  42 -170.16
    -3    -2   -10  3.205E+01  5.324E+00  1679.3  1554.9    200.5 0.09566 100  31   78.44
    -2    -3    10  3.570E+01  3.619E+00   710.9  1437.4    198.2 0.06031 100  36  -78.14
     5    -3   -10  3.757E+01  4.467E+00  1710.5  1000.9     83.2 0.08069 100  34   26.63
     5    -3   -10  3.741E+01  4.954E+00  1707.8  1507.2    400.2 0.08067  95  28 -172.54
    -5     3    11  5.088E+01  5.014E+00   692.5   994.3    442.9 0.08113 100  38  153.92
    -5     3    11  4.326E+01  4.002E+00   689.7  1502.6     35.4 0.08115 100  42   -4.83
     2     3   -11  4.185E+01  4.096E+00  1788.6  1074.0    258.7 0.05784 100  37  106.72
     3     2    11  4.314E+01  4.975E+00   721.1   942.1    239.3 0.09757  99  39  -95.26
     3    -5   -11  5.531E+01  5.195E+00  1734.3  1551.0    316.1 0.09458 100  46  151.49
     2    -5    11  4.330E+01  3.804E+00   664.7  1440.5    317.8 0.06155 100  44 -133.59
    -5     2   -11  4.271E+01  4.886E+00  1748.3  1525.9    117.6 0.08667 100  36   26.70
     5    -2    11  4.612E+01  5.671E+00   698.6  1520.7    478.7 0.08685  99  35  152.66
     5    -2    11  4.218E+01  4.742E+00   701.6   976.3    163.1 0.08683 100  38  -46.87
    -2     5   -11  3.451E+01  4.316E+00  1785.1  1063.1    381.5 0.06130  91  31  163.69
    -3     5    11  4.958E+01  4.983E+00   715.6   951.2    357.8 0.09473 100  41 -169.50
    -3    -2   -11  3.444E+01  5.860E+00  1728.9  1560.1    198.7 0.09744 100  31   77.96
    -2    -3    11  3.973E+01  3.849E+00   661.2  1429.7    191.4 0.05811 100  38  -74.71
     5    -3   -11  4.928E+01  5.470E+00  1757.4  1507.8    394.2 0.08095 100  34 -175.86
     5    -3   -11  4.280E+01  4.614E+00  1760.1  1000.9     84.1 0.08097 100  37   26.77
    -5     3    12  8.640E+01  6.336E+00   642.5   993.8    444.0 0.08140 100  55  153.66
    -5     3    12  8.137E+01  5.415E+00   639.7  1502.5     29.2 0.08143  97  58   -1.43
     2     3   -12  7.266E+01  5.122E+00  1838.6  1082.6    264.2 0.05531 100  48  109.55
     3     2    12  6.772E+01  6.082E+00   671.2   936.9    242.9 0.09936 100  52  -97.34
     3    -5   -12  7.195E+01  5.996E+00  1784.2  1555.3    311.8 0.09609 100  52  148.25
     3    -5   -12  8.153E+01  6.140E+00  1787.5   953.6      0.4 0.09612  76  59  -10.22
     2    -5    12  7.555E+01  4.899E+00   616.8  1062.4     28.1 0.05958  77  61   12.90
     2    -5    12  7.763E+01  4.925E+00   614.7  1433.6    314.3 0.05960 100  63 -131.98
    -5     2   -12  7.032E+01  5.701E+00  1798.3  1527.9    116.4 0.08745 100  45   27.32
     5    -2    12  7.531E+01  7.081E+00   648.6  1522.4    477.6 0.08769 100  42  151.99
     5    -2    12  6.246E+01  5.417E+00   651.7   974.1    168.5 0.08766  99  47  -50.82
    -2     5   -12  5.885E+01  4.934E+00  1835.1  1070.2    390.0 0.05927 100  38  168.13
    -3     5    12  8.019E+01  6.167E+00   665.7   946.8    359.4 0.09626 100  55 -169.15
    -3    -2   -12  5.129E+01  6.471E+00  1778.8  1565.1    196.8 0.09918 100  46   77.28
    -2    -3    12  7.354E+01  4.920E+00   611.2  1421.3    183.5 0.05567 100  56  -70.78
     5    -3   -12  6.986E+01  6.070E+00  1807.4  1508.1    387.9 0.08118 100  44 -179.32
     5    -3   -12  6.491E+01  5.490E+00  1810.1  1001.1     85.3 0.08120 100  49   27.09
    -5     3    13  1.015E+02  6.071E+00   589.2  1502.2     22.7 0.08164 100  64    2.11
    -5     3    13  1.153E+02  7.546E+00   592.1   993.7    445.4 0.08161 100  62  153.21
     2     3   -13  9.603E+01  5.964E+00  1889.1  1092.4    270.7 0.05243  99  54  112.91
     3     2    13  1.039E+02  7.446E+00   620.9   932.0    246.6 0.10110 100  63  -99.43
     3    -5   -13  9.022E+01  6.797E+00  1834.6  1559.3    307.4 0.09753 100  53  145.10
     3    -5   -13  1.119E+02  6.949E+00  1837.9   950.2      2.3 0.09757 100  63  -10.24
     2    -5    13  1.019E+02  5.813E+00   564.2  1425.9    310.0 0.05739  99  63 -130.00
     2    -5    13  1.101E+02  5.849E+00   566.2  1069.6     37.2 0.05738 100  69    8.09
    -5     2   -13  9.283E+01  6.647E+00  1848.7  1529.6    114.8 0.08817 100  57   27.59
     5    -2    13  9.081E+01  7.341E+00   598.2  1523.7    476.1 0.08846 100  50  151.67
     5    -2    13  8.581E+01  6.310E+00   601.3   972.2    174.2 0.08842 100  59  -54.68
    -2     5   -13  9.306E+01  6.188E+00  1885.6  1078.3    399.4 0.05696 100  48  173.06
    -3     5    13  8.279E+01  6.531E+00   615.4   942.6    361.1 0.09776 100  57 -169.10
    -3    -2   -13  8.732E+01  7.748E+00  1829.1  1569.9    194.6 0.10088 100  52   76.42
    -2    -3    13  8.324E+01  5.057E+00   560.7  1411.9    174.6 0.05291 100  61  -66.28
     5    -3   -13  8.208E+01  6.594E+00  1857.8  1508.1    381.3 0.08132  98  47  177.09
     5    -3   -13  9.242E+01  6.439E+00  1860.6  1001.6     86.8 0.08135 100  56   27.59
    -5     3    14  2.070E+02  1.113E+01   541.2   993.8    447.2 0.08172 100  71  152.58
    -5     3    14  2.024E+02  1.002E+01   538.4  1501.4     15.9 0.08175 100  77    5.76
     2     3   -14  1.982E+02  9.723E+00  1940.0  1103.6    278.5 0.04909 100  67  116.90
     3     2    14  1.969E+02  1.098E+01   570.1   927.4    250.5 0.10279 100  73 -101.55
     3    -5   -14  2.022E+02  1.105E+01  1885.4  1563.0    302.8 0.09891 100  74  141.99
     3    -5   -14  1.902E+02  1.015E+01  1888.7   947.1      4.4 0.09895 100  73  -10.01
     2    -5    14  1.951E+02  9.159E+00   515.2  1077.7     47.5 0.05485 100  75    2.74
     2    -5    14  2.074E+02  9.910E+00   513.3  1417.2    304.9 0.05486 100  75 -127.59
    -5     2   -14  1.940E+02  1.050E+01  1899.5  1531.0    113.0 0.08879 100  69   27.56
     5    -2    14  2.029E+02  1.098E+01   550.4   970.6    180.0 0.08912 100  75  -58.48
     5    -2    14  2.144E+02  1.215E+01   547.3  1524.8    474.4 0.08915 100  71  151.65
    -2     5   -14  2.125E+02  1.087E+01  1936.5  1087.4    409.9 0.05430 100  59  178.55
    -3     5    14  2.080E+02  1.113E+01   564.6   938.8    363.2 0.09919 100  69 -169.28
    -3    -2   -14  2.230E+02  1.308E+01  1879.9  1574.4    192.1 0.10252 100  68   75.41
    -2    -3    14  1.966E+02  9.394E+00   509.8  1401.2    164.2 0.04971 100  75  -61.08
     5    -3   -14  2.047E+02  1.063E+01  1911.4  1002.6     88.7 0.08139 100  76   28.28
     5    -3   -14  2.031E+02  1.099E+01  1908.7  1507.7    374.4 0.08136 100  67  173.38
     2     3   -15  7.997E+01  5.382E+00  1991.4  1116.8    287.9 0.04508 100  43  121.70
     3     2    15  7.816E+01  6.930E+00   518.8   923.1    254.5 0.10439 100  52 -103.71
     3    -5   -15  8.416E+01  6.203E+00  1940.0   944.3      6.7 0.10025 100  54   -9.56
     3    -5   -15  8.624E+01  7.107E+00  1936.7  1566.3    298.0 0.10020 100  47  138.92
     2    -5    15  6.861E+01  4.582E+00   461.9  1407.2    298.8 0.05188 100  51 -124.67
     2    -5    15  8.300E+01  4.770E+00   463.7  1087.2     58.9 0.05187 100  58   -3.23
    -5     2   -15  8.282E+01  6.500E+00  1950.9  1532.0    110.9 0.08930  99  47   27.25
     5    -2    15  8.289E+01  8.410E+00   496.0  1525.4    472.4 0.08973  75  51  151.92
     5    -2    15  9.358E+01  7.665E+00   499.1   969.4    186.1 0.08969  96  51  -62.26
    -2     5   -15  7.590E+01  5.996E+00  1987.9  1097.9    421.7 0.05116 100  36 -175.31
    -3     5    15  9.039E+01  7.151E+00   513.3   935.2    365.4 0.10055 100  50 -169.70
    -3    -2   -15  1.034E+02  9.104E+00  1931.2  1578.5    189.5 0.10408  98  48   74.26
    -2    -3    15  1.064E+02  5.781E+00   458.3  1388.6    152.1 0.04591 100  60  -55.01
     5    -3   -15  8.592E+01  7.096E+00  1960.1  1506.8    367.2 0.08126 100  43  169.53
     5    -3   -15  1.002E+02  7.006E+00  1962.8  1004.1     91.0 0.08129  98  57   29.17
    -5     3    16  5.741E+00  4.880E+00   437.9   995.7    451.8 0.08150 100   7  150.73
    -5     3    16  1.274E+01  3.260E+00   435.1  1498.4      1.5 0.08154  91  14   13.47
     2     3   -16  4.475E+00  3.169E+00  2043.4  1132.8    299.5 0.04013  96   9  127.62
     2     3   -16  1.143E+01  4.683E+00  2042.1  1378.9    494.1 0.04012 100   7 -134.16
     3     2    16  5.484E+00  5.281E+00   467.0   919.1    258.7 0.10591  99   7 -105.92
     3    -5   -16  1.909E+01  4.617E+00  1991.9   942.0      9.3 0.10144  96  15   -8.90
     3    -5   -16  6.721E+00  5.030E+00  1988.5  1569.2    293.1 0.10139 100  10  135.85
     2    -5    16  1.122E+01  2.928E+00   409.9  1395.3    291.4 0.04831 100  10 -121.10
     2    -5    16  1.378E+01  2.611E+00   411.6  1098.6     71.9 0.04830 100  13   -9.95
    -5     2   -16  1.639E+01  5.058E+00  2002.8  1532.4    108.5 0.08969  99   9   26.68
     5    -2    16  1.524E+01  6.061E+00   444.1  1525.5    470.1 0.09020  99   8  152.43
     5    -2    16  6.235E+00  5.278E+00   447.2   968.7    192.3 0.09016 100   4  -66.04
    -2     5   -16  9.074E+00  4.211E+00  2039.8  1110.5    435.1 0.04736 100   7 -168.37
    -3     5    16  1.676E+01  4.963E+00   461.5   932.1    367.9 0.10179 100  13 -170.32
    -3    -2   -16  1.885E+01  7.546E+00  1983.0  1582.2    186.7 0.10553 100  10   72.98
    -2    -3    16  7.477E+00  2.531E+00   406.4  1373.5    137.8 0.04126 100  11  -47.82
     5    -3   -16 -2.544E+00  5.006E+00  2012.1  1505.2    359.7 0.08097 100  -4  165.55
     5    -3   -16  9.112E+00  4.629E+00  2014.7  1006.2     93.6 0.08100 100   9   30.26
    -5     3    17  9.752E+01  7.605E+00   385.4   997.7    454.6 0.08109 100  45  149.50
     2     3   -17  8.894E+01  5.406E+00  2095.9  1153.3    314.5 0.03368 100  45  135.22
     2     3   -17  9.248E+01  6.636E+00  2094.8  1359.0    475.6 0.03367 100  33 -143.48
     3     2    17  9.757E+01  8.301E+00   414.7   915.7    263.0 0.10732 100  47 -108.19
     3    -5   -17  8.048E+01  6.534E+00  2044.3   940.2     12.1 0.10250 100  46   -8.05
     3    -5   -17  9.083E+01  7.816E+00  2040.9  1571.5    288.1 0.10244  99  47  132.77
     2    -5    17  8.723E+01  5.331E+00   357.4  1380.8    282.4 0.04389  99  51 -116.68
     2    -5    17  8.677E+01  4.863E+00   358.9  1112.4     86.8 0.04388 100  56  -17.63
    -5     2   -17  9.475E+01  7.343E+00  2055.3  1532.2    105.7 0.08987 100  44   25.86
     5    -2    17  9.701E+01  8.626E+00   391.6  1525.1    467.5 0.09049 100  43  153.19
     5    -2    17  8.207E+01  7.791E+00   394.7   968.6    198.8 0.09044 100  41  -69.85
    -2     5   -17  9.023E+01  6.814E+00  2092.4  1125.9    450.6 0.04262 100  37 -160.39
    -3     5    17  8.351E+01  7.187E+00   409.1   929.5    370.6 0.10292  98  45 -171.13
    -3    -2   -17  1.004E+02  1.027E+01  2035.4  1585.4    183.7 0.10686 100  40   71.57
    -2    -3    17  8.752E+01  4.831E+00   353.9  1354.5    120.3 0.03529 100  54  -39.01
     5    -3   -17  8.577E+01  7.526E+00  2064.6  1502.9    352.0 0.08045  98  37  161.42
     5    -3   -17  7.230E+01  6.428E+00  2067.2  1009.0     96.6 0.08048 100  43   31.55
    -5     3    18  2.034E+02  1.174E+01   332.2  1000.5    457.9 0.08042 100  63  148.06
     2     3   -18  2.069E+02  1.012E+01  2148.2  1330.6    450.6 0.02439 100  51 -156.14
     2     3   -18  2.065E+02  9.725E+00  2149.0  1182.3    335.7 0.02439  98  59  146.03
     3     2    18  1.986E+02  1.168E+01   361.6   912.8    267.6 0.10859 100  64 -110.53
     3    -5   -18  2.103E+02  1.129E+01  2097.4   939.1     15.2 0.10338 100  70   -7.01
     3    -5   -18  2.210E+02  1.268E+01  2094.0  1573.3    282.8 0.10332 100  66  129.67
     2    -5    18  2.112E+02  9.939E+00   304.2  1362.7    271.0 0.03822  98  75 -111.06
     2    -5    18  2.090E+02  9.622E+00   305.6  1130.0    104.3 0.03821 100  78  -26.63
    -5     2   -18  2.116E+02  1.176E+01  2108.4  1531.3    102.7 0.08984 100  60   24.82
     5    -2    18  1.884E+02  1.180E+01   341.6   969.2    205.5 0.09052 100  61  -73.71
     5    -2    18  2.160E+02  1.284E+01   338.5  1523.9    464.5 0.09057 100  65  154.18
    -2     5   -18  2.081E+02  1.085E+01  2145.5  1145.5    469.0 0.03645 100  52 -150.93
    -3     5    18  1.873E+02  1.090E+01   356.0   927.5    373.6 0.10389 100  64 -172.12
    -3    -2   -18  2.090E+02  1.371E+01  2088.4  1588.0    180.4 0.10804 100  57   70.04
    -2    -3    18  2.083E+02  9.403E+00   300.7  1328.4     97.4 0.02697 100  71  -27.42
     5    -3   -18  2.226E+02  1.189E+01  2120.4  1012.9    100.0 0.07968 100  68   33.08
     5    -3   -18  2.115E+02  1.191E+01  2117.8  1499.7    343.8 0.07964 100  59  157.13
    -5     3    19  2.088E+01  6.142E+00   278.4  1004.3    461.6 0.07941 100   9  146.38
     3     2    19  1.842E+01  6.308E+00   308.0   910.5    272.2 0.10969  99  12 -112.94
     3    -5   -19  2.385E+01  6.503E+00  2147.7  1574.3    277.4 0.10400 100  14  126.53
     3    -5   -19  3.209E+01  5.504E+00  2151.1   938.6     18.4 0.10407  98  18   -5.80
     2    -5    19  1.455E+01  3.139E+00   250.4  1338.2    255.6 0.03042 100  12 -103.42
    -5     2   -19  1.580E+01  5.794E+00  2162.2  1529.4     99.3 0.08955 100   9   23.54
     5    -2    19  1.583E+01  6.609E+00   284.7  1521.9    461.2 0.09040  99  11  155.39
     5    -2    19  1.978E+01  6.452E+00   287.8   970.6    212.5 0.09035 100   9  -77.63
    -2     5   -19  1.666E+01  4.207E+00  2199.3  1172.8    492.4 0.02772  99   8 -138.90
    -3     5    19  1.567E+01  5.501E+00   302.3   926.1    376.8 0.10469 100  12 -173.28
    -3    -2   -19  1.800E+01  8.271E+00  2142.1  1590.0    177.0 0.10904 100  12   68.40
     5    -3   -19  2.810E+01  5.835E+00  2174.1  1017.8    103.9 0.07851 100  14   34.84
     5    -3   -19  1.169E+01  5.952E+00  2171.6  1495.3    335.3 0.07847 100  11  152.66
    -5     3    20  6.323E+01  7.024E+00   223.8  1009.5    465.8 0.07800 100  27  144.45
     3     2    20  4.886E+01  7.872E+00   253.6   909.0    277.1 0.11058 100  25 -115.42
     3    -5   -20  4.285E+01  7.625E+00  2202.1  1574.5    271.8 0.10445 100  23  123.34
     3    -5   -20  4.118E+01  5.919E+00  2205.5   939.0     22.0 0.10452 100  23   -4.42
     2    -5    20  4.970E+01  3.975E+00   196.0  1298.6    230.6 0.01752  77  25  -90.89
    -5     2   -20  4.394E+01  6.269E+00  2216.7  1526.5     95.5 0.08890 100  23   22.03
     5    -2    20  4.982E+01  7.776E+00   230.2  1518.8    457.6 0.08992  98  22  156.83
     5    -2    20  3.719E+01  6.618E+00   233.3   973.1    219.7 0.08987  99  18  -81.65
    -3     5    20  4.349E+01  6.666E+00   247.9   925.6    380.2 0.10526  96  23 -174.62
    -3    -2   -20  2.612E+01  7.541E+00  2196.5  1591.2    173.3 0.10983 100  17   66.63
     5    -3   -20  4.275E+01  6.365E+00  2226.2  1489.6    326.4 0.07686  95  21  148.00
     5    -3   -20  4.120E+01  6.119E+00  2228.6  1024.1    108.2 0.07690 100  23   36.87
    -5     3    21  8.068E+00  5.487E+00   168.4  1016.2    470.5 0.07607 100   9  142.23
     3     2    21  8.214E+00  7.228E+00   198.4   908.3    282.1 0.11125 100   8 -118.00
     3    -5   -21  4.245E+01 -7.056E+00  2260.7   940.4     25.8 0.10469 100  17   -2.86
     3    -5   -21  1.226E+01  7.286E+00  2257.3  1573.7    266.0 0.10462 100  10  120.07
    -5     2   -21  1.861E+01  6.593E+00  2272.0  1522.3     91.4 0.08787  99  13   20.28
     5    -2    21  1.374E+01  6.614E+00   175.0  1514.6    453.6 0.08907 100  12  158.50
     5    -2    21  1.026E+01  5.476E+00   178.0   976.7    227.2 0.08902  99  13  -85.77
    -3     5    21  2.465E+01  6.229E+00   192.7   925.9    383.9 0.10556 100  15 -176.12
    -3    -2   -21  1.046E+01  6.954E+00  2251.6  1591.4    169.4 0.11036  93   7   64.73
     5    -3   -21  2.892E+01  6.293E+00  2283.9  1032.2    113.1 0.07473 100  15   39.20
    -5     3    22  1.240E+01  5.757E+00   112.2  1024.9    475.8 0.07349 100   7  139.69
     3     2    22  1.031E+01  7.410E+00   142.4   908.6    287.3 0.11161  99   6 -120.67
     3    -5   -22  1.822E+01  6.933E+00  2313.4  1571.8    260.0 0.10443 100   7  116.73
     3    -5   -22  1.346E+01  7.336E+00  2316.7   942.9     29.9 0.10451  94   7   -1.12
    -5     2   -22  2.784E+01  6.764E+00  2328.1  1516.6     86.8 0.08634 100  11   18.27
     5    -2    22  8.527E+00  6.305E+00   121.9   981.8    235.1 0.08770 100   8  -90.03
     5    -2    22  8.544E+00  6.521E+00   118.9  1508.8    449.2 0.08775  99   6  160.42
    -3     5    22  1.751E+01  6.278E+00   136.7   927.3    387.9 0.10554 100   9 -177.80
    -3    -2   -22  7.762E+00  6.935E+00  2307.6  1590.7    165.3 0.11059 100   4   62.71
    -5     3    23  8.232E+00  5.474E+00    55.1  1036.0    481.8 0.07010  96   6  136.76
     3     2    23 -4.629E+00  7.465E+00    85.6   910.0    292.8 0.11165 100  -5 -123.44
     3    -5   -23  1.601E+01  7.369E+00  2373.5   946.7     34.2 0.10393 100   7    0.80
     3    -5   -23  1.095E+01  6.955E+00  2370.3  1568.6    253.7 0.10384 100   6  113.28
    -5     2   -23  5.136E+00  6.334E+00  2385.1  1509.0     81.7 0.08418  99   6   15.98
     5    -2    23  2.711E+00  6.743E+00    62.0  1501.4    444.3 0.08587 100   6  162.62
     5    -2    23  7.766E+00  6.126E+00    64.9   988.6    243.3 0.08581 100   7  -94.46
    -3     5    23  1.209E+01  6.414E+00    79.8   930.0    392.1 0.10513 100   8 -179.66
    -3    -2   -23 -1.955E+00  7.203E+00  2364.5  1588.8    160.9 0.11045  99  -3   60.54
     5    -3   -23  1.156E+01  5.128E+00  2394.8  1460.4    296.3 0.06806  98   7  132.35
    -5     4   -23  2.489E+00  5.710E+00  2400.6  1446.6     23.2 0.06347 100   6  -14.23
     1     4    23 -1.213E+00  7.994E+00    90.8   882.0    322.5 0.12079  99  -7 -141.81
     4    -5    23  2.983E+00  3.876E+00    35.7  1344.2    312.0 0.03346 100   5 -130.62
     1    -5   -23 -7.232E+00  7.164E+00  2361.2  1611.0    226.6 0.11773 100  -5   99.30
     5    -1   -23 -8.297E-01  3.842E+00  2411.6  1142.5    202.1 0.03889  92  -5   82.25
     5    -1   -23  2.718E+00  4.080E+00  2410.4  1373.3    312.9 0.03888 100   5  138.57
    -1     5    23  2.824E-01  7.483E+00    88.9   888.0    352.3 0.11885 100   5 -158.96
    -1    -4   -23  2.640E+00  6.825E+00  2359.3  1617.0    198.5 0.11969 100   4   83.06
     5    -4    23  2.249E+00  5.444E+00    47.2  1440.6    386.7 0.06571 100   5 -167.64
    -5     4   -22  6.106E+00  5.148E+00  2343.4  1461.3     30.2 0.06808  98   5  -10.90
     1     4    22  2.101E+01  7.859E+00   147.7   881.8    318.0 0.12034 100   6 -139.71
     4    -5    22  1.154E+00  3.688E+00    94.1  1115.1    192.0 0.04354 100   6  -69.23
     4    -5    22  4.533E+00  4.252E+00    92.7  1375.3    326.4 0.04355  99   7 -137.73
     1    -5   -22  6.979E+00  7.676E+00  2304.3  1612.1    231.7 0.11756 100   6  102.14
     5    -1   -22  3.763E+00  4.733E+00  2353.2  1400.3    331.1 0.04780  99   5  147.86
     5    -1   -22  1.991E+00  4.012E+00  2354.7  1114.8    189.7 0.04782 100   4   75.98
    -1     5    22  7.913E+00  7.385E+00   145.7   887.4    348.1 0.11852  99   7 -157.14
    -1    -4   -22 -7.286E+00  7.383E+00  2302.4  1617.8    203.0 0.11939  99  -4   85.52
     5    -4    22  7.311E+00  4.553E+00   106.5  1035.9    205.7 0.06986  95   7  -74.96
     5    -4    22  1.592E+01  5.557E+00   104.2  1454.6    393.3 0.06990 100   8 -170.75
     1     4    21  6.768E+00  7.260E+00   203.6   882.5    313.7 0.11960 100   7 -137.73
     4     1   -21  1.228E+01  3.262E+00  2307.3  1327.5    353.4 0.02341  96  10  157.10
     4     1   -21  1.454E+01  3.083E+00  2308.0  1187.1    269.8 0.02342 100   9  114.86
     4    -5    21  6.546E+00  3.579E+00   150.5  1093.7    175.3 0.05052 100   5  -60.61
     4    -5    21  1.256E+01  4.460E+00   148.8  1397.3    336.9 0.05054 100   9 -142.89
     1    -5   -21  1.050E+01  7.142E+00  2248.3  1612.1    236.5 0.11706 100   7  104.90
     5    -1   -21  9.294E+00  4.866E+00  2298.5  1094.5    180.2 0.05420  95   8   71.19
     5    -1   -21  1.378E+01  4.987E+00  2296.8  1420.0    346.4 0.05418  99   9  155.67
    -1     5    21  1.278E+01  6.902E+00   201.7   887.8    344.2 0.11789 100  11 -155.48
    -1    -4   -21  1.108E+00  6.999E+00  2246.4  1617.5    207.4 0.11878  99   7   87.89
     5    -4    21  1.870E+01  4.768E+00   162.8  1025.4    195.2 0.07306 100  11  -69.35
     1     4    20  8.091E+01  9.022E+00   258.8   884.1    309.5 0.11861 100  35 -135.87
     4     1   -20  8.363E+01  5.742E+00  2251.6  1363.8    380.1 0.03543  96  32  170.64
     4     1   -20  7.347E+01  5.765E+00  2252.8  1150.2    249.7 0.03543 100  31  104.63
     4    -5    20  7.527E+01  5.757E+00   206.0  1077.4    160.9 0.05574  99  38  -53.08
     4    -5    20  8.492E+01  6.277E+00   204.1  1414.2    345.4 0.05576 100  39 -146.93
     1    -5   -20  8.012E+01  1.021E+01  2193.2  1611.2    241.2 0.11629 100  34  107.61
    -5     1    20  1.028E+02  6.306E+00   206.5  1428.7      3.1 0.06055  94  50   15.70
     5    -1   -20  7.881E+01  6.741E+00  2241.3  1435.1    359.9 0.05900 100  33  162.58
     5    -1   -20  6.564E+01  6.576E+00  2243.2  1078.8    172.4 0.05903 100  33   67.32
    -1     5    20  7.101E+01  8.031E+00   256.9   889.1    340.4 0.11701 100  35 -153.96
    -4    -1    20  9.572E+01 -5.403E+00   197.0  1360.2     25.4 0.03796  98  47    6.55
    -1    -4   -20  5.212E+01  9.250E+00  2191.3  1616.2    211.5 0.11791 100  26   90.18
     5    -4    20  6.455E+01  6.520E+00   218.2  1017.1    185.3 0.07553 100  34  -64.06
    -5     4   -19  6.842E+00  4.244E+00  2177.1  1489.0     46.2 0.07644  94   6   -3.76
     1     4    19  3.926E+00  6.407E+00   313.2   886.5    305.5 0.11740 100   5 -134.14
     4     1   -19  3.321E+00  4.748E+00  2198.2  1125.9    236.3 0.04319 100   6   97.86
     4     1   -19  4.879E+00  4.386E+00  2196.8  1387.5    399.8 0.04318  98   6 -179.37
     4    -5    19  5.456E+00  4.268E+00   258.7  1427.6    352.3 0.05980 100   7 -150.22
     4    -5    19  5.694E+00  3.831E+00   260.7  1064.6    147.9 0.05977  86   8  -46.29
     1    -5   -19  2.737E+00  7.641E+00  2138.8  1609.4    245.7 0.11529 100   6  110.26
    -5     1    19  1.294E+01  3.586E+00   261.1  1440.4     15.0 0.06398 100  11    9.62
     5    -1   -19  1.075E+01  5.147E+00  2188.6  1066.2    165.9 0.06277  97   7   64.09
     5    -1   -19 -3.227E+00  5.075E+00  2186.6  1447.1    372.2 0.06275  98  -6  168.85
    -1     5    19  2.536E+00  6.176E+00   311.3   891.2    336.9 0.11590 100   7 -152.59
    -4    -1    19  5.333E+00  2.750E+00   251.5  1382.4     44.0 0.04496  98   8   -2.84
    -1    -4   -19 -1.884E+00  8.353E+00  2136.9  1614.2    215.4 0.11681 100  -3   92.40
     5    -4    19 -4.221E-01  5.109E+00   272.8  1010.5    176.0 0.07743 100  -6  -59.01
    -5     4   -18  2.068E+01  4.468E+00  2123.3  1494.7     50.3 0.07804 100  15   -2.09
     1     4    18  2.637E+01  6.116E+00   366.8   889.5    301.7 0.11603  99  15 -132.54
     4     1   -18  1.387E+01  4.792E+00  2142.8  1405.2    416.2 0.04888 100  11 -171.08
     4     1   -18  2.672E+01  5.948E+00  2144.4  1107.6    226.2 0.04889  99  13   92.70
     4    -5    18  2.019E+01  4.253E+00   312.5  1438.5    358.2 0.06300 100  15 -152.92
     1    -5   -18  3.044E+01  7.723E+00  2085.1  1606.9    250.0 0.11410 100  17  112.89
    -5     1    18  2.076E+01  3.382E+00   315.0  1450.0     26.1 0.06671 100  16    4.00
     5    -1   -18  2.807E+01  5.370E+00  2132.7  1456.8    383.5 0.06571 100  15  174.62
    -1     5    18  1.940E+01  5.935E+00   365.0   894.0    333.5 0.11462 100  11 -151.37
    -4     5   -18  1.869E+01  6.705E+00  2137.2  1067.6    498.8 0.06195  96  10 -138.49
    -4    -1    18  2.069E+01  2.982E+00   305.4  1399.3     59.6 0.05023  98  20  -10.77
    -1    -4   -18  1.176E+01  9.439E+00  2083.2  1611.4    219.2 0.11552 100  11   94.58
     5    -4    18  2.332E+01  5.201E+00   324.0  1487.5    412.4 0.07889  89  15 -179.08
     5    -4    18  1.219E+01  4.785E+00   326.7  1005.4    167.2 0.07886 100  11  -54.18
    -5     4   -17  8.160E+00  3.993E+00  2070.0  1499.2     53.8 0.07925 100   6   -0.71
     1     4    17 -1.629E+00  5.556E+00   419.8   893.1    298.1 0.11451 100  -7 -131.06
     4     1   -17  6.273E+00  5.357E+00  2091.2  1093.0    218.0 0.05334 100   6   88.55
     4     1   -17  5.083E+00  4.610E+00  2089.5  1419.2    430.4 0.05333 100   4 -163.90
     4    -5    17  2.897E+00  3.947E+00   365.7  1447.5    363.2 0.06557 100   7 -155.17
     1    -5   -17  8.203E+00  6.815E+00  2032.1  1603.8    254.2 0.11275 100   6  115.50
    -5     1    17  5.545E+00  3.120E+00   368.1  1457.8     36.3 0.06890 100   9   -1.24
     5    -1   -17 -6.003E+00  5.140E+00  2079.4  1464.6    394.0 0.06808  85 -10  179.98
    -1     5    17  4.399E+00  5.465E+00   418.0   897.3    330.3 0.11318  98   4 -150.32
    -4    -1    17  8.106E+00  2.809E+00   358.6  1413.0     73.4 0.05436  99   9  -17.70
    -1    -4   -17  1.366E+01  8.919E+00  2030.2  1608.1    222.8 0.11408 100   8   96.70
     5    -4    17  1.267E+00  4.527E+00   377.1  1492.1    415.8 0.07995 100   7  179.63
     5    -4    17  3.261E+00  4.619E+00   379.9  1001.3    158.8 0.07992  98   6  -49.51
    -5     4   -16  3.144E+01  4.514E+00  2017.5  1502.6     57.0 0.08014 100  21    0.39
     1     4    16  2.919E+01  5.528E+00   472.2   897.3    294.6 0.11286 100  22 -129.72
     4     1   -16  3.100E+01  5.518E+00  2036.8  1430.6    443.0 0.05691 100  16 -157.53
     4     1   -16  2.741E+01  5.457E+00  2038.6  1081.1    211.2 0.05693 100  17   85.11
     4    -5    16  3.345E+01  4.327E+00   418.3  1455.1    367.5 0.06766 100  23 -157.02
     4    -5    16  2.905E+01  3.976E+00   420.6  1038.9    115.0 0.06763  96  25  -28.81
     1    -5   -16  3.045E+01  7.430E+00  1979.7  1600.2    258.2 0.11125  88  20  118.10
    -5     1    16  2.143E+01  3.693E+00   420.7  1464.4     45.9 0.07066  85  26   -6.14
     5    -1   -16  3.352E+01  5.492E+00  2029.1  1040.5    151.6 0.07002  88  23   57.00
    -1     5    16  2.570E+01  5.741E+00   470.4   901.2    327.3 0.11162 100  18 -149.44
    -4     5   -16  2.116E+01  3.989E+00  2029.3  1461.7      5.3 0.06696  99  20  -24.18
    -4    -1    16  3.753E+01  3.634E+00   411.1  1424.3     85.6 0.05772 100  32  -23.88
     5    -4    16  3.211E+01  5.050E+00   429.7  1495.8    418.8 0.08073 100  24  178.61
     5    -4    16  3.421E+01  4.778E+00   432.5   998.3    150.7 0.08070  99  26  -45.00
    -5     4   -15  4.723E+01  4.993E+00  1965.5  1505.2     59.7 0.08079  85  37    1.22
     1     4    15  4.774E+01  6.352E+00   524.0   901.8    291.3 0.11113 100  32 -128.54
     4     1   -15  4.568E+01  6.113E+00  1984.7  1440.1    454.3 0.05986 100  23 -151.80
     4     1   -15  3.572E+01  5.763E+00  1986.7  1071.0    205.5 0.05988 100  26   82.22
     4    -5    15  3.929E+01  4.597E+00   470.3  1461.4    371.2 0.06937 100  31 -158.52
     4    -5    15  4.915E+01  4.219E+00   472.7  1033.1    105.6 0.06935 100  40  -23.70
     1    -5   -15  3.734E+01  6.811E+00  1927.8  1596.1    262.0 0.10965 100  28  120.73
    -1     5    15  5.151E+01  6.270E+00   522.2   905.5    324.5 0.10995 100  29 -148.75
    -4    -1    15  4.974E+01  4.124E+00   463.1  1433.8     96.7 0.06050 100  43  -29.46
    -1    -4   -15  4.965E+01  8.610E+00  1926.0  1599.8    229.5 0.11082 100  27  100.87
     5    -4    15  4.291E+01  5.412E+00   481.6  1498.7    421.4 0.08127  99  34  177.85
     5    -4    15  5.657E+01  5.329E+00   484.5   996.0    143.1 0.08124  90  43  -40.62
    -5     4   -14  3.271E+01  6.449E+00  1916.7  1003.1    497.4 0.08127 100  20 -142.79
    -5     4   -14  2.921E+01  4.550E+00  1914.0  1507.2     62.0 0.08124 100  24    1.78
     1     4    14  3.042E+01  5.342E+00   575.3   906.7    288.2 0.10931  99  25 -127.52
     4     1   -14  4.113E+01  6.238E+00  1933.2  1448.2    464.6 0.06234 100  22 -146.63
     4    -5    14  3.134E+01  3.830E+00   524.2  1028.2     96.8 0.07077 100  28  -18.87
     1    -5   -14  4.162E+01  5.896E+00  1876.6  1591.6    265.7 0.10795 100  29  123.39
     5    -1   -14  4.090E+01  5.107E+00  1925.7  1029.6    145.1 0.07283 100  28   53.84
    -1     5    14  4.503E+01  5.568E+00   573.4   910.2    321.9 0.10821 100  32 -148.28
    -4     5   -14  4.532E+01  6.454E+00  1928.1  1037.3    458.6 0.07036 100  26 -160.13
    -4    -1    14  4.361E+01  3.868E+00   514.6  1442.1    106.7 0.06285 100  41  -34.50
    -1    -4   -14  3.314E+01  7.042E+00  1874.7  1595.1    232.6 0.10905 100  25  102.96
     5    -4    14  3.985E+01  4.489E+00   535.9   994.3    135.8 0.08160 100  34  -36.34
     5    -4    14  5.305E+01  5.431E+00   533.1  1500.9    423.6 0.08163 100  38  177.35
    -5     4   -13  5.693E+01  6.622E+00  1865.8  1001.1    490.3 0.08155  99  32 -147.04
    -5     4   -13  3.181E+01 -4.306E+00  1863.1  1508.6     63.9 0.08152 100  29    2.07
     1     4    13  5.694E+01  5.691E+00   626.0   912.0    285.2 0.10742 100  39 -126.71
     4     1   -13  5.878E+01  6.652E+00  1882.1  1455.2    473.9 0.06446 100  29 -141.93
     4    -5    13  3.783E+01 -3.847E+00   575.1  1024.0     88.5 0.07196 100  35  -14.30
     1    -5   -13  3.777E+01  5.517E+00  1825.8  1586.7    269.3 0.10619 100  35  126.14
     5    -1   -13  4.070E+01  5.052E+00  1874.8  1025.3    142.6 0.07387 100  35   52.62
    -1     5    13  5.285E+01  5.472E+00   624.2   915.2    319.4 0.10640 100  42 -148.05
    -4     5   -13  6.514E+01  6.607E+00  1877.2  1032.3    450.2 0.07164 100  37 -164.78
    -4    -1    13  4.643E+01  3.949E+00   565.5  1449.3    115.8 0.06487 100  45  -39.09
    -1    -4   -13  5.640E+01  6.649E+00  1824.0  1590.0    235.5 0.10721 100  40  105.07
     5    -4    13  5.408E+01  5.024E+00   586.8   993.1    128.8 0.08181 100  42  -32.15
     5    -4    13  6.652E+01 -5.785E+00   584.0  1502.7    425.4 0.08184 100  43  177.12
    -5     4   -12  2.296E+01  6.076E+00  1815.4   999.6    483.5 0.08172 100  14 -151.22
    -5     4   -12  2.809E+01  4.409E+00  1812.6  1509.6     65.5 0.08169 100  24    2.09
     1     4    12  3.233E+01  4.708E+00   676.3   917.5    282.4 0.10549 100  35 -126.13
     4     1   -12  3.217E+01  6.146E+00  1831.6  1461.3    482.5 0.06632 100  20 -137.67
     4    -5    12  2.068E+01  3.388E+00   625.7  1020.4     80.8 0.07299  99  24   -9.96
     1    -5   -12  3.003E+01  4.822E+00  1775.5  1581.6    272.6 0.10437 100  29  129.00
    -5     1    12  3.635E+01  4.654E+00   628.1  1014.1    499.1 0.07500 100  33  129.21
     5    -1   -12  3.297E+01  4.397E+00  1824.3  1021.6    140.5 0.07475 100  30   51.60
     5    -1   -12  2.833E+01  5.724E+00  1821.8  1487.7    437.3 0.07473  90  25 -157.92
    -1     5    12  3.423E+01  4.622E+00   674.5   920.5    317.2 0.10454 100  31 -148.11
    -4     5   -12  3.827E+01  5.276E+00  1826.7  1027.9    442.3 0.07274 100  25 -169.20
    -4    -1    12  2.925E+01  3.574E+00   616.0  1455.7    124.2 0.06664 100  36  -43.25
    -1    -4   -12  2.598E+01  5.341E+00  1773.6  1584.6    238.2 0.10532 100  28  107.25
     5    -4    12  2.597E+01  4.605E+00   634.4  1504.0    426.8 0.08195 100  25  177.16
     5    -4    12  3.356E+01  4.351E+00   637.3   992.3    122.2 0.08192 100  28  -28.04
    -5     4   -11  5.476E+01  6.275E+00  1765.3   998.4    477.1 0.08180 100  32 -155.34
    -5     4   -11  9.024E+01 -6.188E+00  1762.6  1510.3     66.8 0.08177 100  59    1.82
     1     4    11  7.362E+01  5.939E+00   726.2   923.2    279.7 0.10351 100  54 -125.84
     4     1   -11  6.109E+01  6.038E+00  1783.7  1042.1    190.5 0.06798  81  54   74.45
     4    -5    11  8.705E+01 -5.459E+00   675.7  1017.2     73.7 0.07388 100  62   -5.84
     1    -5   -11  7.350E+01  6.167E+00  1725.5  1576.2    275.9 0.10252 100  56  132.04
    -5     1    11  5.862E+01  5.103E+00   678.2  1011.6    497.6 0.07569 100  48  129.98
     5    -1   -11  6.619E+01  6.314E+00  1771.7  1490.4    444.5 0.07549 100  41 -154.32
     5    -1   -11  9.758E+01 -6.571E+00  1774.2  1018.3    138.9 0.07551  98  61   50.77
    -1     5    11  7.009E+01  5.628E+00   724.4   926.0    315.1 0.10264 100  55 -148.53
    -4     5   -11  7.068E+01  6.358E+00  1776.6  1024.0    435.0 0.07370 100  39 -173.39
    -4    -1    11  9.174E+01 -5.652E+00   666.1  1461.5    131.8 0.06821  99  67  -47.02
    -1    -4   -11  8.053E+01  6.659E+00  1723.7  1579.0    240.8 0.10338 100  54  109.54
     5    -4    11  9.348E+01 -6.060E+00   687.3   991.8    115.9 0.08195 100  58  -23.97
     5    -4    11  6.600E+01  5.516E+00   684.5  1505.1    428.0 0.08198 100  51  177.48
    -5     4   -10  1.007E+02  7.724E+00  1715.7   997.4    471.0 0.08182  98  53 -159.43
    -5     4   -10  9.114E+01  6.030E+00  1712.9  1510.7     67.7 0.08179 100  60    1.25
     1     4    10  8.553E+01  6.262E+00   775.8   929.1    277.3 0.10152 100  61 -125.93
     4     1   -10  8.919E+01  6.317E+00  1734.1  1036.6    188.3 0.06947  99  56   73.19
     4    -5    10  8.138E+01  5.162E+00   725.5  1014.4     67.0 0.07470 100  63   -1.92
     1    -5   -10  1.001E+02  6.808E+00  1676.0  1570.7    278.9 0.10062 100  60  135.33
    -5     1    10  9.799E+01  6.380E+00   727.9  1009.3    496.5 0.07630 100  61  130.58
    -5     1    10  9.347E+01  5.835E+00   725.2  1488.0     92.3 0.07632  93  68  -29.69
     5    -1   -10  9.767E+01  7.259E+00  1722.0  1492.9    451.1 0.07615  99  55 -150.99
     5    -1   -10  8.804E+01  6.098E+00  1724.6  1015.4    137.7 0.07617  99  65   50.10
    -1     5    10  9.570E+01  6.453E+00   774.0   931.6    313.3 0.10073 100  59 -149.38
    -4     5   -10  9.241E+01  6.766E+00  1727.0  1020.5    428.2 0.07455 100  53 -177.38
    -4     5   -10  8.157E+01  5.559E+00  1724.5  1487.8     20.7 0.07454  95  60  -19.02
    -1    -4   -10  8.810E+01  6.647E+00  1674.2  1573.2    243.2 0.10142 100  60  112.05
     5    -4    10  9.838E+01  6.574E+00   734.1  1505.9    428.7 0.08195 100  63  178.11
     5    -4    10  8.243E+01  5.590E+00   737.0   991.5    109.9 0.08193  98  60  -19.93
    -5     4    -9  3.709E+02  1.697E+01  1663.6  1511.0     68.2 0.08177 100  77    0.35
    -5     4    -9  3.763E+02  1.803E+01  1666.4   996.6    465.2 0.08179 100  76 -163.53
     1     4     9  3.557E+02  1.652E+01   825.0   935.1    275.0 0.09952 100  72 -126.53
     4     1    -9  3.752E+02  1.726E+01  1684.7  1031.5    186.5 0.07086 100  78   72.13
     4    -5     9  3.633E+02  1.633E+01   774.8  1011.8     60.8 0.07544 100  74    1.80
     1    -5    -9  3.513E+02  1.656E+01  1626.8  1565.0    281.8 0.09872 100  69  138.98
    -5     1     9  3.544E+02  1.665E+01   777.2  1007.3    495.7 0.07687 100  74  131.06
    -5     1     9  3.553E+02  1.616E+01   774.6  1490.6     98.4 0.07689 100  73  -32.68
     5    -1    -9  3.019E+02  1.475E+01  1672.7  1495.0    457.4 0.07675 100  72 -147.95
     5    -1    -9  3.179E+02  1.495E+01  1675.3  1012.6    136.8 0.07677 100  81   49.56
    -1     5     9  3.128E+02  1.488E+01   823.2   937.4    311.7 0.09880 100  70 -150.77
    -4     5    -9  3.234E+02  1.488E+01  1675.1  1490.5     21.7 0.07532 100  79  -19.09
    -4     5    -9  3.304E+02  1.587E+01  1677.7  1017.2    421.9 0.07534 100  70  178.84
    -1    -4    -9  2.920E+02  1.440E+01  1625.0  1567.3    245.4 0.09944 100  77  114.88
     5    -4     9  3.088E+02  1.428E+01   786.3   991.4    104.2 0.08188 100  74  -15.88
     5    -4     9  3.170E+02  1.513E+01   783.4  1506.6    429.2 0.08190  99  74  179.06
    -5     4    -8  4.418E+02  2.043E+01  1617.4   995.9    459.8 0.08176 100  72 -167.65
    -5     4    -8  3.805E+02  1.731E+01  1614.6  1511.1     68.4 0.08174 100  78   -0.89
     1     4     8  4.174E+02  1.900E+01   873.8   941.2    272.9 0.09751 100  72 -127.86
     4     1    -8  4.171E+02  1.898E+01  1635.7  1026.6    185.2 0.07216 100  76   71.21
     4    -5     8  3.648E+02  1.634E+01   823.8  1009.3     55.1 0.07616 100  73    5.33
     4    -5     8  4.227E+02  1.905E+01   821.2  1489.0    383.3 0.07617  97  74 -161.19
     1    -5    -8  4.172E+02  1.921E+01  1577.9  1559.2    284.5 0.09681 100  73  143.16
    -5     1     8  4.546E+02  2.068E+01   826.3  1005.4    495.4 0.07741 100  72  131.46
    -5     1     8  3.870E+02  1.739E+01   823.6  1493.0    104.1 0.07742 100  73  -35.37
     5    -1    -8  3.824E+02  1.794E+01  1623.6  1497.0    463.1 0.07732 100  71 -145.20
     5    -1    -8  3.442E+02  1.593E+01  1626.3  1010.1    136.3 0.07734 100  80   49.11
    -1     5     8  3.896E+02  1.792E+01   872.0   943.3    310.3 0.09687 100  70 -152.88
    -4     5    -8  4.116E+02 -1.893E+01  1628.6  1014.1    416.0 0.07608 100  70  175.25
    -4     5    -8  3.292E+02  1.506E+01  1626.1  1493.1     22.3 0.07607 100  79  -19.39
    -1    -4    -8  3.497E+02  1.665E+01  1576.1  1561.2    247.4 0.09745 100  78  118.26
     5    -4     8  3.345E+02  1.529E+01   835.3   991.3     98.9 0.08183 100  73  -11.81
     5    -4     8  4.010E+02 -1.844E+01   832.4  1507.2    429.3 0.08185 100  78 -179.65
    -5     4    -7  5.582E+01  5.334E+00  1568.7   995.3    454.7 0.08174 100  49 -171.82
    -5     4    -7  4.758E+01  4.239E+00  1565.9  1511.2     68.3 0.08172 100  49   -2.51
     1     4     7  5.504E+01  4.716E+00   922.5   947.4    271.0 0.09551  99  62 -130.30
     4     1    -7  5.363E+01  4.822E+00  1587.0  1021.9    184.3 0.07342 100  51   70.40
     4    -5     7  6.644E+01  4.895E+00   869.9  1491.9    383.4 0.07686 100  58 -160.64
     4    -5     7  4.293E+01 -3.575E+00   872.6  1007.0     49.8 0.07685  99  52    8.67
     1    -5    -7  5.773E+01  5.006E+00  1529.2  1553.3    287.1 0.09490 100  53  148.09
    -5     1     7  4.994E+01  4.143E+00   872.3  1495.4    109.3 0.07795 100  51  -37.71
    -5     1     7  6.821E+01  5.473E+00   875.0  1003.5    495.3 0.07794 100  51  131.83
     5    -1    -7  1.204E+02  6.969E+00  1577.5  1007.6    136.2 0.07789 100  71   48.69
     5    -1    -7  1.349E+02  8.235E+00  1574.9  1499.0    468.5 0.07787 100  64 -142.81
    -1     5     7  1.241E+02  7.184E+00   920.7   949.2    309.1 0.09494  99  70 -155.92
    -4     5    -7  1.081E+02  6.289E+00  1577.3  1495.5     22.6 0.07679 100  72  -19.88
    -4     5    -7  1.541E+02 -8.693E+00  1579.9  1011.1    410.7 0.07680 100  67  171.86
    -1    -4    -7  1.225E+02  7.471E+00  1527.4  1555.1    249.2 0.09547  99  66  122.55
     5    -4     7  1.144E+02  6.501E+00   884.0   991.3     93.9 0.08178 100  72   -7.69
     5    -4     7  1.359E+02  7.768E+00   881.2  1507.7    429.1 0.08180 100  69 -177.98
    -5     4    -6  6.720E+02  2.926E+01  1517.4  1511.3     67.9 0.08172 100  77   -4.51
    -5     4    -6  6.605E+02  2.917E+01  1520.2   994.7    449.9 0.08173 100  72 -176.07
     1     4     6  6.603E+02  2.896E+01   970.9   953.7    269.4 0.09351 100  70 -134.52
     4     1    -6  7.157E+02  3.122E+01  1538.5  1017.4    183.7 0.07465 100  76   69.62
     4    -5     6  6.472E+02  2.802E+01   921.1  1004.6     45.0 0.07755 100  70   11.78
     4    -5     6  6.701E+02  2.922E+01   918.4  1494.8    383.2 0.07756 100  71 -159.93
    -5     1     6  6.493E+02  2.864E+01   923.5  1001.7    495.7 0.07848 100  68  132.25
    -5     1     6  6.594E+02  2.868E+01   920.8  1497.7    114.1 0.07849 100  71  -39.63
     5    -1    -6  7.941E+02  3.434E+01  1529.0  1005.2    136.4 0.07844 100  80   48.22
     5    -1    -6  8.413E+02  3.685E+01  1526.3  1500.9    473.4 0.07843 100  71 -140.84
    -1     5     6  8.062E+02  3.498E+01   969.1   955.2    308.1 0.09304 100  67 -160.21
    -4     5    -6  8.373E+02  3.629E+01  1531.4  1008.2    405.7 0.07752 100  72  168.69
    -4     5    -6  8.274E+02  3.552E+01  1528.8  1497.9     22.5 0.07751 100  77  -20.54
     5    -4     6  7.894E+02  3.406E+01   932.5   991.2     89.2 0.08176 100  72   -3.48
     5    -4     6  8.368E+02  3.634E+01   929.7  1508.3    428.6 0.08177 100  75 -175.94
    -5     4    -5  1.686E+03  7.172E+01  1471.9   994.0    445.4 0.08175  95  71  179.60
    -5     4    -5  1.944E+03  8.195E+01  1469.1  1511.5     67.2 0.08174  99  73   -6.90
     1     4     5  1.814E+03  7.675E+01  1019.1   960.0    267.9 0.09154 100  64 -141.86
     4     1    -5  1.940E+03  8.199E+01  1490.2  1012.9    183.6 0.07587 100  76   68.76
     4    -5     5  1.948E+03  8.196E+01   969.4  1002.3     40.6 0.07827 100  70   14.63
     4    -5     5  1.785E+03  7.547E+01   966.7  1497.6    382.7 0.07828 100  69 -159.13
     1    -5    -5  1.824E+03  7.724E+01  1432.6  1541.4    291.6 0.09112 100  71  161.46
    -5     1     5  1.891E+03  7.978E+01   969.1  1500.1    118.6 0.07905 100  64  -41.03
    -5     1     5  1.623E+03  6.892E+01   971.9   999.9    496.3 0.07904 100  65  132.85
    -1     5     5  1.022E+03  4.387E+01  1017.3   961.2    307.4 0.09115 100  68 -166.11
    -4    -1     5  1.026E+03  4.389E+01   959.6  1490.0    164.5 0.07591 100  60  -61.70
    -1    -4    -5  1.050E+03  4.520E+01  1430.8  1542.7    252.1 0.09152 100  64  137.27
     5    -4     5  1.076E+03  4.640E+01   978.0  1508.9    427.7 0.08178  94  76 -173.51
    -5     4    -4  5.067E+03  2.116E+02  1420.9  1511.7     66.1 0.08180 100  75   -9.62
    -5     4    -4  5.412E+03  2.262E+02  1423.8   993.2    441.3 0.08181 100  75  175.23
     1     4     4  5.268E+03  2.201E+02  1067.1   966.2    266.7 0.08959 100  66 -154.71
     4     1    -4  5.533E+03  2.311E+02  1442.1  1008.5    183.8 0.07711 100  75   67.67
     4    -5     4  5.356E+03  2.237E+02  1014.8  1500.6    381.8 0.07903 100  68 -158.35
     4    -5     4  4.973E+03  2.076E+02  1017.6   999.9     36.7 0.07902 100  69   17.14
     1    -5    -4  5.146E+03  2.151E+02  1384.5  1535.5    293.5 0.08926 100  67  170.62
    -5     1     4  5.046E+03  2.110E+02  1020.0   997.9    497.3 0.07964 100  64  133.84
    -5     1     4  5.048E+03  2.108E+02  1017.2  1502.6    122.6 0.07965 100  62  -41.74
     5    -1    -4  3.840E+03  1.607E+02  1432.6  1000.3    137.7 0.07962 100  81   46.54
     5    -1    -4  4.526E+03  1.896E+02  1429.9  1504.7    482.1 0.07961 100  75 -138.65
    -1     5     4  4.113E+03  1.722E+02  1065.3   967.2    307.0 0.08928 100  65 -173.96
    -4     5    -4  3.806E+03  1.591E+02  1432.3  1502.7     21.4 0.07900 100  74  -22.03
    -4     5    -4  4.172E+03  1.745E+02  1435.0  1002.3    397.1 0.07901 100  74  163.25
    -4    -1     4  3.796E+03  1.588E+02  1007.7  1494.4    168.1 0.07713 100  59  -62.48
    -1    -4    -4  4.067E+03  1.703E+02  1382.8  1536.5    253.2 0.08958 100  66  151.42
     5    -4     4  4.374E+03  1.831E+02  1026.1  1509.6    426.5 0.08183 100  72 -170.76
     5    -4     4  3.876E+03  1.621E+02  1028.9   991.0     80.9 0.08182 100  74    5.14
    -5     4    -3  7.767E+02  3.349E+01  1373.0  1512.0     64.7 0.08193 100  74  -12.53
    -5     4    -3  8.040E+02  3.493E+01  1375.8   992.4    437.5 0.08193 100  73  170.92
     1     4     3  8.063E+02  3.494E+01  1115.0   972.5    265.7 0.08766 100  66 -175.95
     4     1    -3  8.310E+02  3.595E+01  1394.1  1004.0    184.3 0.07836 100  74   66.08
     4    -5     3  7.886E+02  3.409E+01  1062.8  1503.6    380.7 0.07982 100  70 -157.77
     4    -5     3  8.000E+02  3.441E+01  1065.6   997.4     33.1 0.07982 100  69   19.15
     1    -5    -3  7.952E+02  3.440E+01  1336.6  1529.5    295.2 0.08743 100  63 -178.47
    -5     1     3  7.810E+02  3.411E+01  1068.0   996.0    498.5 0.08028 100  64  135.52
    -5     1     3  8.154E+02  3.514E+01  1065.2  1505.1    126.2 0.08029 100  65  -41.47
     5    -1    -3  8.126E+02  3.505E+01  1384.6   997.8    138.9 0.08028  99  80   44.83
     5    -1    -3  7.708E+02  3.393E+01  1381.9  1506.7    485.8 0.08027 100  75 -138.88
    -1     5     3  7.641E+02  3.316E+01  1113.3   973.2    306.9 0.08744 100  69  176.27
    -4     5    -3  8.287E+02  3.554E+01  1384.3  1505.2     20.3 0.07980 100  73  -22.58
    -4     5    -3  7.492E+02  3.251E+01  1387.0   999.3    393.5 0.07981 100  73  161.20
    -4    -1     3  7.652E+02  3.304E+01  1055.7  1498.9    171.2 0.07837 100  64  -62.43
    -1    -4    -3  8.058E+02  3.494E+01  1334.8  1530.2    254.1 0.08766 100  64  173.79
     5    -4     3  7.881E+02  3.430E+01  1074.1  1510.4    425.1 0.08194 100  73 -167.81
     5    -4     3  8.147E+02  3.511E+01  1076.9   990.7     77.2 0.08194 100  72    9.42
    -5     4    -2  3.112E+03  1.307E+02  1327.9   991.4    434.1 0.08210 100  71  166.89
    -5     4    -2  3.349E+03  1.402E+02  1325.1  1512.5     63.0 0.08210 100  71  -15.40
     1     4     2  3.115E+03  1.307E+02  1162.9   978.7    265.1 0.08576 100  62  157.59
     4     1    -2  3.298E+03  1.384E+02  1346.2   999.4    185.1 0.07964 100  75   63.54
     4    -5     2  3.462E+03  1.449E+02  1113.5   994.9     30.0 0.08065 100  69   20.48
     4    -5     2  3.110E+03  1.304E+02  1110.7  1506.7    379.2 0.08065  99  67 -157.62
     1    -5    -2  3.067E+03  1.286E+02  1288.8  1523.6    296.7 0.08563 100  66 -166.55
    -5     1     2  3.240E+03  1.357E+02  1113.1  1507.7    129.4 0.08098 100  61  -39.83
     5    -1    -2  7.287E+03  3.039E+02  1336.8   995.1    140.4 0.08097 100  73   42.00
     5    -1    -2  7.047E+03  2.942E+02  1334.0  1508.9    489.1 0.08097 100  73 -140.50
    -1     5     2  7.169E+03  2.990E+02  1161.1   979.1    307.1 0.08564 100  66  165.34
    -4     5    -2  7.720E+03  3.216E+02  1336.4  1507.8     18.9 0.08064  99  76  -22.71
    -4     5    -2  6.864E+03  2.863E+02  1339.2   996.2    390.2 0.08065 100  71  159.84
    -4    -1     2  7.129E+03  2.973E+02  1103.6  1503.4    174.0 0.07965 100  63  -61.14
    -1    -4    -2  7.631E+03  3.183E+02  1287.0  1524.0    254.7 0.08577 100  66 -158.77
     5    -4     2  7.173E+03  2.993E+02  1122.0  1511.4    423.3 0.08211 100  72 -164.92
     5    -4     2  7.666E+03  3.195E+02  1124.8   990.3     73.9 0.08211 100  74   13.43
    -5     4    -1  3.285E+02  1.534E+01  1280.1   990.3    431.0 0.08235 100  73  163.43
    -5     4    -1  3.772E+02  1.701E+01  1277.2  1513.1     61.0 0.08235 100  71  -17.87
     1     4     1  3.619E+02  1.658E+01  1210.6   984.9    264.6 0.08390 100  64  136.59
     4     1    -1  3.654E+02  1.681E+01  1298.4   994.9    186.3 0.08095 100  73   59.25
     4    -5     1  3.812E+02  1.710E+01  1161.4   992.2     27.2 0.08155 100  67   20.92
     4    -5     1  3.321E+02  1.529E+01  1158.5  1509.9    377.4 0.08155 100  68 -158.17
     1    -5    -1  3.419E+02  1.561E+01  1241.0  1517.8    297.9 0.08386 100  65 -155.15
    -5     1     1  3.742E+02  1.699E+01  1160.9  1510.5    132.2 0.08173 100  65  -36.28
     5    -1    -1  4.374E+02  1.997E+01  1286.1  1511.1    492.1 0.08173 100  74 -144.02
     5    -1    -1  4.707E+02  2.099E+01  1289.0   992.3    142.1 0.08173 100  73   37.44
    -1     5     1  4.545E+02  2.030E+01  1208.9   985.0    307.6 0.08386 100  67  154.83
    -4     5    -1  5.132E+02  2.251E+01  1288.5  1510.5     17.3 0.08154 100  70  -22.13
    -4     5    -1  4.455E+02  1.995E+01  1291.3   992.9    387.4 0.08154 100  71  159.38
    -4    -1     1  4.823E+02  2.147E+01  1151.4  1507.9    176.3 0.08096 100  60  -57.89
    -1    -4    -1  5.075E+02  2.258E+01  1239.2  1517.9    255.0 0.08390 100  64 -136.87
     5    -4     1  5.118E+02  2.252E+01  1172.6   989.7     70.9 0.08235 100  76   16.87
     5    -4     1  4.556E+02  2.054E+01  1169.8  1512.5    421.2 0.08235 100  71 -162.44
    -5     4     0  9.912E+02  4.260E+01  1232.3   989.0    428.2 0.08264 100  73  160.84
    -5     4     0  9.450E+02  4.043E+01  1229.4  1513.8     58.7 0.08264 100  72  -19.57
     1     4     0  9.699E+02  4.168E+01  1258.4   991.1    264.5 0.08205 100  63  124.17
     4     1     0  9.413E+02  4.055E+01  1250.7   990.2    187.7 0.08232 100  71   51.74
     4    -5     0  9.191E+02  3.932E+01  1209.2   989.4     24.9 0.08250 100  71   20.33
     4    -5     0  9.964E+02  4.271E+01  1206.3  1513.2    375.4 0.08250 100  69 -159.66
     1    -5     0  9.708E+02  4.159E+01  1193.2  1511.9    298.9 0.08212 100  67 -145.70
    -5     1     0  8.985E+02  3.862E+01  1208.7  1513.3    134.7 0.08253 100  67  -30.29
     5    -1     0  1.295E+02 -7.484E+00  1238.3  1513.5    494.6 0.08253 100  63 -150.00
     5    -1     0  3.535E+01  3.642E+00  1241.2   989.4    144.2 0.08253 100  41   30.56
    -1     5     0  7.676E+01 -5.045E+00  1256.6   990.8    308.4 0.08212 100  57  146.25
    -4     5     0  9.049E+01 -5.612E+00  1243.6   989.6    384.9 0.08249 100  61  159.97
    -4     5     0  2.691E+01  3.095E+00  1240.7  1513.4     15.4 0.08250 100  44  -20.64
    -4    -1     0  5.030E+01 -4.224E+00  1199.2  1512.6    178.2 0.08232 100  53  -51.30
    -1    -4     0  6.756E+01 -4.815E+00  1191.5  1511.7    255.0 0.08206 100  56 -123.59
     5    -4     0  2.579E+01  3.147E+00  1220.4   988.9     68.2 0.08264 100  45   19.46
     5    -4     0  1.091E+02 -6.545E+00  1217.6  1513.7    418.8 0.08264 100  62 -160.73
    -5     4     1  1.115E+03  4.747E+01  1181.6  1514.7     56.1 0.08302 100  67  -20.26
    -5     4     1  1.051E+03  4.507E+01  1184.5   987.6    425.8 0.08301 100  71  159.28
     1     4    -1  1.094E+03  4.679E+01  1306.1   997.2    264.7 0.08024 100  66  117.43
     4     1     1  1.103E+03  4.728E+01  1202.9   985.4    189.4 0.08372  99  70   38.46
     4    -5    -1  1.121E+03  4.769E+01  1257.0   986.5     22.9 0.08350 100  69   18.73
     4    -5    -1  1.082E+03  4.632E+01  1254.1  1516.6    373.1 0.08350 100  68 -162.12
     1    -5     1  1.058E+03  4.521E+01  1145.5  1506.2    299.5 0.08042 100  60 -138.73
    -5     1    -1  1.041E+03  4.455E+01  1256.4  1516.4    136.8 0.08341 100  66  -21.66
     5    -1     1  1.889E+03  8.007E+01  1190.5  1516.0    496.8 0.08341 100  72 -158.64
     5    -1     1  1.973E+03  8.323E+01  1193.4   986.4    146.5 0.08341 100  70   21.06
    -1     5    -1  1.958E+03  8.257E+01  1304.4   996.6    309.6 0.08041  99  68  140.20
    -4     5     1  2.063E+03  8.682E+01  1192.9  1516.3     13.2 0.08350 100  71  -18.18
    -4     5     1  1.953E+03  8.241E+01  1195.8   986.1    382.8 0.08350 100  73  161.57
    -4    -1    -1  1.979E+03  8.355E+01  1246.9  1517.3    179.7 0.08372 100  66  -38.89
    -1    -4     1  2.080E+03  8.772E+01  1143.7  1505.6    254.6 0.08025 100  57 -115.92
     5    -4    -1  2.011E+03  8.497E+01  1265.3  1515.2    416.1 0.08302 100  68 -160.04
     5    -4    -1  2.046E+03  8.616E+01  1268.2   988.1     65.9 0.08302 100  76   21.02
    -5     4     2  3.164E+03  1.325E+02  1133.8  1515.8     53.3 0.08346 100  66  -19.92
    -5     4     2  2.962E+03  1.244E+02  1136.7   986.0    423.7 0.08346 100  72  158.68
     1     4    -2  3.084E+03  1.293E+02  1353.9  1003.3    265.3 0.07845 100  64  113.89
     4     1     2  3.036E+03  1.275E+02  1155.1   980.6    191.3 0.08518 100  69   16.43
     4    -5    -2  3.127E+03  1.310E+02  1304.8   983.4     21.2 0.08456 100  68   16.39
     4    -5    -2  2.950E+03  1.238E+02  1301.8  1520.2    370.6 0.08456 100  70 -165.40
     1    -5     2  2.975E+03  1.247E+02  1097.7  1500.4    299.9 0.07874 100  62 -133.96
    -5     1    -2  2.902E+03  1.217E+02  1304.2  1519.5    138.5 0.08433 100  66  -11.00
     5    -1     2  1.292E+03  5.510E+01  1145.6   983.2    149.1 0.08434 100  71    9.48
     5    -1     2  1.216E+03  5.220E+01  1142.7  1518.7    498.7 0.08434 100  67 -169.31
    -1     5    -2  1.297E+03  5.510E+01  1352.2  1002.4    311.2 0.07873 100  69  136.51
    -4     5     2  1.351E+03  5.729E+01  1145.1  1519.4     10.7 0.08456 100  69  -14.91
    -4     5     2  1.287E+03  5.491E+01  1148.0   982.5    381.1 0.08456 100  65  163.92
    -4    -1    -2  1.305E+03  5.563E+01  1294.7  1522.2    180.9 0.08517 100  68  -17.75
    -1    -4     2  1.350E+03  5.735E+01  1095.9  1499.5    254.0 0.07846 100  58 -111.30
     5    -4    -2  1.340E+03  5.690E+01  1316.0   987.0     63.9 0.08345 100  74   21.63
     5    -4    -2  1.308E+03  5.576E+01  1313.1  1516.7    413.1 0.08345 100  66 -160.39
    -5     4     3  6.099E+02 -2.658E+01  1085.9  1517.0     50.1 0.08396 100  68  -18.71
    -5     4     3  4.521E+02  2.041E+01  1088.9   984.3    422.0 0.08395 100  69  158.83
     1     4    -3  5.002E+02  2.209E+01  1401.8  1009.4    266.2 0.07667 100  67  112.17
     4     1     3  5.596E+02 -2.483E+01  1107.3   975.6    193.5 0.08667 100  71  -11.29
     4    -5    -3  6.355E+02 -2.758E+01  1352.7   980.2     20.0 0.08567 100  72   13.66
     4    -5    -3  4.582E+02  2.060E+01  1349.7  1523.9    367.8 0.08567 100  69 -169.18
     1    -5     3  5.038E+02  2.220E+01  1049.8  1494.7    299.9 0.07708 100  63 -130.79
    -5     1    -3  5.293E+02  2.336E+01  1352.1  1522.8    139.9 0.08531 100  71    0.15
     5    -1     3  2.250E+02  1.119E+01  1097.8   979.9    151.9 0.08532 100  73   -2.72
    -1     5    -3  1.845E+02 -9.208E+00  1400.0  1008.1    313.2 0.07707 100  70  134.64
    -4     5     3  1.770E+02 -9.132E+00  1100.2   978.8    379.7 0.08567 100  70  166.67
    -4     5     3  2.600E+02  1.222E+01  1097.2  1522.6      8.0 0.08568 100  70  -11.15
    -4    -1    -3  2.198E+02  1.096E+01  1342.6  1527.1    181.7 0.08666 100  68    8.94
    -1    -4     3  2.131E+02  1.041E+01  1048.0  1493.4    252.9 0.07669 100  63 -108.26
     5    -4    -3  2.481E+02  1.174E+01  1363.9   985.8     62.3 0.08395 100  74   21.50
     5    -4    -3  1.612E+02 -8.643E+00  1361.0  1518.4    409.8 0.08394  99  71 -161.62
    -5     4     4  7.231E+02  3.157E+01  1040.9   982.4    420.5 0.08452  98  73  159.44
    -5     4     4  7.316E+02  3.158E+01  1037.9  1518.3     46.6 0.08453 100  72  -16.85
     1     4    -4  6.732E+02  2.924E+01  1449.8  1015.6    267.6 0.07490 100  68  111.58
     4     1     4  7.013E+02  3.067E+01  1059.4   970.7    195.9 0.08820 100  74  -34.01
     4    -5    -4  7.032E+02  3.071E+01  1397.7  1527.7    364.7 0.08682 100  71 -173.17
     4    -5    -4  7.358E+02  3.172E+01  1400.7   977.0     19.0 0.08683 100  74   10.90
     1    -5     4  6.946E+02  3.006E+01  1001.8  1489.0    299.6 0.07545 100  59 -128.64
    -5     1    -4  6.690E+02  2.918E+01  1400.1  1526.2    141.0 0.08635 100  70   10.21
     5    -1     4  2.504E+02  1.226E+01  1049.8   976.5    155.0 0.08637 100  76  -14.00
    -1     5    -4  2.411E+02  1.157E+01  1448.0  1013.9    315.6 0.07542 100  66  134.10
    -4     5     4  2.363E+02  1.152E+01  1052.2   975.0    378.6 0.08684 100  73  169.45
    -4     5     4  2.462E+02  1.168E+01  1049.2  1525.9      5.1 0.08685 100  72   -7.18
    -4    -1    -4  2.359E+02  1.180E+01  1390.5  1532.0    182.2 0.08819 100  71   30.50
    -1    -4     4  2.521E+02  1.208E+01  1000.1  1487.3    251.4 0.07492  91  61 -106.04
     5    -4    -4  2.410E+02  1.151E+01  1411.9   984.5     60.9 0.08451 100  77   20.92
     5    -4    -4  2.369E+02  1.167E+01  1409.0  1520.3    406.2 0.08450 100  69 -163.51
    -5     4     5  2.385E+03  1.005E+02   992.8   980.4    419.4 0.08514  95  71  160.26
     1     4    -5  2.297E+03  9.653E+01  1497.9  1021.8    269.3 0.07312 100  69  111.74
     4     1     5  2.295E+03  9.673E+01  1011.3   965.6    198.5 0.08977 100  74  -48.60
     4    -5    -5  2.267E+03  9.526E+01  1448.8   973.7     18.4 0.08804 100  77    8.35
     4    -5    -5  2.439E+03  1.028E+02  1445.7  1531.5    361.5 0.08803 100  72 -177.15
    -5     1    -5  2.231E+03  9.400E+01  1448.2  1529.6    141.7 0.08743 100  71   18.39
     5    -1     5  1.883E+03  7.967E+01  1001.7   973.0    158.3 0.08746 100  77  -23.60
    -1     5    -5  1.892E+03  7.986E+01  1496.1  1019.7    318.6 0.07377 100  72  134.51
    -4     5     5  1.822E+03  7.708E+01  1004.2   971.1    377.9 0.08805 100  71  172.03
    -4     5     5  1.687E+03  7.128E+01  1001.1  1529.2      1.9 0.08806 100  73   -3.23
    -4    -1    -5  1.893E+03  8.029E+01  1438.6  1537.0    182.4 0.08975 100  71   43.74
     5    -4    -5  1.867E+03  7.905E+01  1457.1  1522.2    402.4 0.08511 100  71 -165.83
     5    -4    -5  1.818E+03  7.679E+01  1460.0   983.1     59.9 0.08512  99  78   20.13
    -5     4     6  2.481E+02  1.172E+01   941.5  1521.3     39.0 0.08581 100  74  -11.99
    -5     4     6  2.847E+02  1.354E+01   944.5   978.4    418.7 0.08580 100  74  161.13
     1     4    -6  2.563E+02  1.207E+01  1546.2  1028.1    271.6 0.07131  99  71  112.44
     4     1     6  2.347E+02  1.166E+01   963.1   960.5    201.3 0.09138  99  75  -57.89
     4    -5    -6  2.173E+02 -1.049E+01  1497.1   970.3     18.1 0.08929 100  73    6.12
     4    -5    -6  2.735E+02  1.311E+01  1494.0  1535.5    358.0 0.08927 100  69  178.98
    -5     1    -6  2.375E+02  1.159E+01  1496.4  1533.2    142.1 0.08856 100  71   24.64
     5    -1     6  1.049E+02  6.588E+00   953.5   969.4    161.8 0.08859 100  69  -31.49
    -1     5    -6  1.073E+02  6.297E+00  1544.4  1025.6    322.0 0.07210 100  64  135.62
    -4     5     6  1.041E+02  6.622E+00   955.9   967.1    377.5 0.08931 100  65  174.29
    -4    -1    -6  9.201E+01  6.576E+00  1486.8  1542.1    182.3 0.09135  99  59   51.49
     5    -4    -6  8.047E+01 -5.314E+00  1508.3   981.6     59.3 0.08578 100  63   19.30
     5    -4    -6  1.315E+02 -7.705E+00  1505.4  1524.2    398.4 0.08577 100  65 -168.44
    -5     4     7  4.300E+02  1.954E+01   896.1   976.2    418.2 0.08651 100  75  161.93
    -5     4     7  3.818E+02  1.718E+01   893.0  1522.9     34.7 0.08652 100  77   -9.23
     1     4    -7  4.270E+02  1.904E+01  1594.7  1034.6    274.3 0.06946 100  75  113.59
     4     1     7  3.987E+02  1.834E+01   914.7   955.4    204.3 0.09302 100  79  -64.30
     4    -5    -7  3.772E+02  1.703E+01  1545.5   966.9     18.0 0.09057 100  79    4.28
     4    -5    -7  4.303E+02  1.958E+01  1542.4  1539.4    354.3 0.09055 100  76  175.26
    -5     1    -7  3.894E+02  1.783E+01  1544.9  1536.7    142.2 0.08971 100  78   29.30
     5    -1     7  3.129E+02  1.482E+01   905.1   965.8    165.5 0.08976 100  78  -38.01
    -1     5    -7  3.262E+02  1.514E+01  1592.9  1031.6    326.0 0.07041 100  73  137.30
    -4     5     7  3.079E+02  1.459E+01   907.5   963.1    377.4 0.09061 100  75  176.17
    -4    -1    -7  3.262E+02  1.573E+01  1535.2  1547.1    181.9 0.09297 100  76   56.15
     5    -4    -7  3.176E+02  1.537E+01  1553.8  1526.3    394.0 0.08646 100  72 -171.23
     5    -4    -7  3.193E+02  1.483E+01  1556.8   980.1     58.9 0.08647 100  80   18.53
    -5     4     8  2.316E+02  1.105E+01   844.3  1524.5     30.3 0.08726 100  73   -6.35
    -5     4     8  2.729E+02  1.320E+01   847.4   974.1    418.0 0.08724 100  72  162.61
     1     4    -8  2.418E+02  1.166E+01  1643.4  1041.3    277.6 0.06755  87  71  115.13
     4     1     8  2.357E+02  1.180E+01   866.0   950.3    207.5 0.09467 100  76  -69.14
     4    -5    -8  2.444E+02  1.218E+01  1591.1  1543.3    350.5 0.09185 100  71  171.70
     4    -5    -8  2.296E+02  1.111E+01  1594.2   963.5     18.3 0.09187 100  76    2.81
     1    -5     8  2.562E+02  1.216E+01   808.2  1465.4    294.3 0.06876  79  77 -123.37
    -5     1    -8  2.323E+02  1.155E+01  1593.5  1540.3    142.1 0.09089 100  75   32.71
     5    -1     8  2.523E+02  1.245E+01   856.4   962.2    169.5 0.09096  97  76  -43.52
    -1     5    -8  2.356E+02  1.152E+01  1641.7  1037.8    330.6 0.06865 100  71  139.45
    -4     5     8  2.537E+02  1.239E+01   858.8   959.1    377.6 0.09192 100  76  177.67
    -4    -1    -8  2.519E+02  1.283E+01  1583.9  1552.1    181.2 0.09461 100  72   59.02
    -1    -4     8  2.324E+02  1.101E+01   806.4  1461.9    240.8 0.06766 100  68  -98.73
     5    -4    -8  2.572E+02  1.237E+01  1605.5   978.5     58.8 0.08719 100  78   17.90
     5    -4    -8  2.708E+02  1.342E+01  1602.5  1528.4    389.5 0.08717 100  71 -174.16
    -5     4     9  2.091E+02 -1.030E+01   795.3  1526.1     25.5 0.08801 100  73   -3.37
    -5     4     9  1.807E+02  9.598E+00   798.4   971.9    418.2 0.08799 100  72  163.12
     4     1     9  1.605E+02  8.951E+00   817.1   945.3    210.9 0.09634 100  79  -73.07
     4    -5    -9  2.031E+02  1.017E+01  1643.2   960.1     18.9 0.09318  99  73    1.69
     4    -5    -9  1.732E+02  9.491E+00  1640.0  1547.2    346.4 0.09315 100  72  168.27
     1    -5     9  1.726E+02  8.517E+00   759.1  1459.0    291.8 0.06695 100  71 -122.00
    -5     1    -9  1.788E+02  9.639E+00  1642.5  1543.8    141.6 0.09208 100  70   35.18
     5    -1     9  2.148E+02  1.092E+01   807.4   958.6    173.6 0.09217 100  78  -48.31
    -4     5     9  1.961E+02  1.009E+01   809.9   955.2    378.0 0.09325 100  74  178.83
    -4    -1    -9  2.058E+02  1.132E+01  1632.8  1557.1    180.3 0.09625 100  72   60.79
    -1    -4     9  2.078E+02  1.012E+01   757.4  1454.9    236.7 0.06568 100  68  -96.56
     5    -4    -9  2.334E+02  1.156E+01  1654.5   977.0     59.1 0.08792 100  76   17.43
     5    -4    -9  2.064E+02  1.098E+01  1651.5  1530.4    384.7 0.08789 100  70 -177.18
    -5     4    10  3.387E+02  1.555E+01   746.0  1527.7     20.6 0.08876  99  75   -0.32
    -5     4    10  2.891E+02  1.383E+01   749.1   969.9    418.7 0.08874 100  75  163.45
     4     1    10  2.817E+02  1.386E+01   767.9   940.4    214.5 0.09800 100  84  -76.47
     4    -5   -10  3.351E+02  1.559E+01  1692.5   956.9     19.7 0.09449  98  76    0.89
     4    -5   -10  2.888E+02  1.428E+01  1689.3  1551.0    342.2 0.09446 100  73  164.93
     1    -5    10  3.033E+02  1.393E+01   709.8  1452.2    288.7 0.06504  98  73 -120.42
    -5     1   -10  3.160E+02  1.525E+01  1691.7  1547.2    140.9 0.09327 100  73   36.92
     5    -1    10  3.077E+02  1.479E+01   758.2   955.1    177.9 0.09338 100  78  -52.60
    -4     5    10  3.144E+02  1.510E+01   760.6   951.3    378.8 0.09458  99  76  179.66
    -4    -1   -10  3.339E+02  1.645E+01  1682.1  1562.0    179.1 0.09789 100  76   61.83
    -1    -4    10  3.288E+02  1.508E+01   708.0  1447.6    231.9 0.06358 100  72  -94.10
     5    -4   -10  3.244E+02  1.584E+01  1700.8  1532.4    379.6 0.08861  95  74  179.73
     5    -4   -10  3.787E+02  1.749E+01  1703.8   975.6     59.6 0.08864 100  81   17.14
    -5     4    11  1.178E+02  6.784E+00   696.4  1529.1     15.4 0.08951 100  70    2.81
    -5     4    11  9.676E+01  6.450E+00   699.5   967.9    419.4 0.08948  99  59  163.59
     1     4   -11  8.337E+01  5.692E+00  1791.4  1064.0    291.5 0.06105  94  56  122.11
     4     1    11  9.462E+01  7.116E+00   718.3   935.5    218.2 0.09966 100  62  -79.54
     4    -5   -11  1.071E+02  6.664E+00  1742.1   953.7     20.8 0.09579 100  65    0.39
     4    -5   -11  1.026E+02  7.218E+00  1738.9  1554.7    337.8 0.09575 100  58  161.68
     1    -5    11  9.994E+01  5.894E+00   660.1  1444.9    285.0 0.06297 100  63 -118.57
    -5     1   -11  1.041E+02  6.963E+00  1741.3  1550.5    139.8 0.09444  98  65   38.10
     5    -1    11  1.045E+02  7.142E+00   708.6   951.7    182.5 0.09459 100  63  -56.55
    -4     5    11  9.100E+01  6.525E+00   711.1   947.5    379.8 0.09590  98  59 -179.80
    -4    -1   -11  9.307E+01  7.316E+00  1731.6  1566.7    177.7 0.09951 100  59   62.34
    -1    -4    11  9.903E+01  6.043E+00   658.4  1439.7    226.4 0.06131 100  62  -91.28
     5    -4   -11  1.055E+02  6.867E+00  1753.4   974.3     60.5 0.08934  98  63   17.04
     5    -4   -11  8.232E+01  6.540E+00  1750.4  1534.2    374.4 0.08931 100  48  176.56
    -5     4    12  1.314E+01  4.171E+00   649.5   966.1    420.5 0.09019  99  14  163.55
    -5     4    12  1.948E+01  3.767E+00   646.4  1530.3     10.0 0.09022  99  19    6.00
     1     4   -12  1.601E+01  3.489E+00  1841.5  1072.9    297.8 0.05846  99  17  125.31
     4     1    12  1.676E+01  5.233E+00   668.4   930.9    222.1 0.10129 100  13  -82.41
     4    -5   -12  1.673E+01  4.147E+00  1792.1   950.8     22.1 0.09705 100  15    0.15
     4    -5   -12  3.435E+00  4.563E+00  1788.8  1558.2    333.2 0.09701 100   7  158.47
     1    -5    12  1.664E+01  3.337E+00   610.1  1437.0    280.5 0.06070  99  15 -116.38
    -5     1   -12  4.624E+00  4.126E+00  1791.3  1553.6    138.6 0.09558  99  12   38.82
     5    -1    12  1.117E+01  5.160E+00   655.3  1548.1    499.6 0.09581  98  11  140.54
     5    -1    12  1.637E+01  5.010E+00   658.7   948.4    187.2 0.09577 100  15  -60.27
    -1     5   -12  9.169E+00  4.034E+00  1839.7  1066.9    356.1 0.06037 100  12  152.45
    -4     5    12  1.726E+01  4.454E+00   661.1   943.9    381.1 0.09720 100  16 -179.52
    -4    -1   -12  1.859E+01  5.139E+00  1781.6  1571.2    176.1 0.10112 100  13   62.47
    -1    -4    12  1.737E+01  3.664E+00   608.3  1431.0    219.9 0.05880 100  19  -88.03
     5    -4   -12  1.942E+01  4.336E+00  1803.4   973.2     61.6 0.09001 100  18   17.13
     5    -4   -12  1.167E+01  4.571E+00  1800.4  1535.8    368.9 0.08998  99  11  173.32
    -5     4    13  9.564E+01  6.646E+00   599.1   964.6    421.8 0.09084  99  56  163.32
    -5     4    13  9.925E+01  6.236E+00   595.9  1531.3      4.4 0.09088 100  63    9.26
     1     4   -13  8.875E+01  5.800E+00  1892.0  1082.8    305.1 0.05552 100  50  129.05
     4     1    13  9.539E+01  7.846E+00   618.1   926.4    226.1 0.10289 100  55  -85.16
     4    -5   -13  9.278E+01  7.153E+00  1839.2  1561.4    328.4 0.09823 100  51  155.30
     4    -5   -13  1.004E+02  6.538E+00  1842.5   948.1     23.7 0.09827 100  60    0.15
     1    -5    13  9.542E+01  5.411E+00   561.6  1067.2      2.6 0.05814  93  63   24.22
     1    -5    13  8.290E+01  5.195E+00   559.6  1428.2    275.3 0.05815 100  60 -113.80
    -5     1   -13  7.819E+01  6.256E+00  1841.7  1556.5    137.0 0.09667 100  55   39.17
     5    -1    13  7.388E+01  6.718E+00   608.3   945.4    192.0 0.09691 100  51  -63.83
     5    -1    13  6.061E+01  6.648E+00   604.9  1550.6    498.2 0.09695 100  38  140.15
    -1     5   -13  7.698E+01  5.623E+00  1890.2  1076.0    364.7 0.05772 100  44  156.92
    -4     5    13  7.049E+01  5.982E+00   610.7   940.5    382.6 0.09846 100  50 -179.48
    -4    -1   -13  7.054E+01  6.852E+00  1831.9  1575.5    174.2 0.10266 100  46   62.28
    -1    -4    13  7.951E+01  5.423E+00   557.8  1421.4    212.4 0.05597 100  58  -84.28
     5    -4   -13  7.753E+01  6.001E+00  1853.9   972.4     63.1 0.09062 100  50   17.40
     5    -4   -13  7.583E+01  6.472E+00  1850.8  1537.2    363.2 0.09058 100  45  170.02
    -5     4    14  5.679E+01  5.641E+00   548.2   963.4    423.4 0.09142 100  35  162.91
     1     4   -14  5.790E+01  4.848E+00  1942.9  1094.2    313.7 0.05213 100  36  133.43
     4     1    14  5.514E+01  6.821E+00   567.3   922.2    230.3 0.10443 100  35  -87.85
     4    -5   -14  4.951E+01  6.008E+00  1890.1  1564.4    323.5 0.09937 100  31  152.13
     4    -5   -14  5.864E+01  5.259E+00  1893.4   945.7     25.6 0.09942 100  42    0.37
     1    -5    14  6.049E+01  3.982E+00   510.5  1076.6     12.2 0.05522 100  51   19.30
     1    -5    14  5.450E+01  4.152E+00   508.6  1418.3    269.0 0.05524 100  44 -110.74
    -5     1   -14  4.631E+01  5.501E+00  1892.5  1559.0    135.2 0.09770 100  38   39.20
     5    -1    14  3.944E+01  6.434E+00   554.0  1552.8    496.5 0.09803 100  33  140.08
     5    -1    14  5.480E+01  6.645E+00   557.4   942.6    197.1 0.09798 100  37  -67.28
    -1     5   -14  6.043E+01  5.180E+00  1941.2  1086.3    374.6 0.05467 100  35  161.99
    -4     5    14  5.903E+01  5.857E+00   559.9   937.4    384.4 0.09966 100  42 -179.66
    -4    -1   -14  5.833E+01  6.725E+00  1882.7  1579.5    172.1 0.10416 100  40   61.84
    -1    -4    14  5.690E+01  4.710E+00   506.8  1410.5    203.7 0.05273  99  42  -79.91
     5    -4   -14  7.356E+01  5.857E+00  1904.8   972.0     64.8 0.09114 100  51   17.86
     5    -4   -14  5.995E+01  6.190E+00  1901.7  1538.2    357.2 0.09110 100  33  166.64
    -5     4    15  2.275E+02  1.235E+01   496.9   962.5    425.4 0.09191  81  77  162.31
     1     4   -15  2.143E+02  1.059E+01  1994.4  1107.4    323.8 0.04812  99  65  138.62
     4     1    15  2.135E+02  1.252E+01   516.0   918.4    234.6 0.10591 100  78  -90.51
     4    -5   -15  2.064E+02  1.162E+01  1941.4  1566.9    318.4 0.10044 100  69  148.97
     4    -5   -15  1.913E+02  1.019E+01  1944.7   943.7     27.7 0.10048 100  72    0.80
     1    -5    15  2.224E+02  1.060E+01   457.2  1406.9    261.6 0.05182 100  76 -107.09
     1    -5    15  2.072E+02  9.602E+00   459.0  1087.5     23.1 0.05181 100  74   13.67
    -5     1   -15  1.997E+02  1.126E+01  1943.9  1561.2    133.1 0.09863 100  66   38.95
     5    -1    15  1.870E+02  1.127E+01   506.1   940.2    202.3 0.09898 100  68  -70.68
     5    -1    15  1.779E+02  1.107E+01   502.7  1554.6    494.5 0.09903 100  67  140.29
    -1     5   -15  1.831E+02  9.487E+00  1992.6  1098.3    385.8 0.05107 100  59  167.80
    -4     5    15  1.910E+02  1.062E+01   508.6   934.6    386.4 0.10078 100  69  179.95
    -4    -1   -15  1.815E+02  1.103E+01  1934.0  1583.2    169.8 0.10558  98  70   61.19
    -1    -4    15  1.862E+02  9.226E+00   455.4  1397.8    193.5 0.04890 100  68  -74.78
     5    -4   -15  1.761E+02  9.887E+00  1956.1   971.9     66.8 0.09156 100  68   18.51
     5    -4   -15  1.913E+02  1.132E+01  1953.1  1538.8    351.1 0.09152  97  61  163.18
    -5     4    16  5.776E+00  4.608E+00   444.9   962.2    427.6 0.09226 100   8  161.54
     1     4   -16  1.710E+00  3.699E+00  2046.4  1123.4    336.1 0.04321  99   5  144.88
     4     1    16  4.403E+00  5.825E+00   464.1   914.9    239.1 0.10729  99  10  -93.16
     4    -5   -16  1.530E+01  5.261E+00  1993.3  1569.1    313.1 0.10139 100  10  145.79
     4    -5   -16  3.502E+00  4.472E+00  1996.6   942.1     30.0 0.10144  94   6    1.42
     1    -5    16  2.654E+00  2.317E+00   406.8  1100.4     35.7 0.04771 100   6    7.19
     1    -5    16  5.845E+00  3.196E+00   405.2  1393.4    252.7 0.04772 100   8 -102.68
    -5     1   -16  9.441E+00  5.764E+00  1995.8  1563.0    130.8 0.09944  99  12   38.46
     5    -1    16  2.182E+01  6.436E+00   450.8  1556.0    492.2 0.09992 100  14  140.74
     5    -1    16  1.432E+01  6.149E+00   454.2   938.3    207.7 0.09987 100  10  -74.05
    -1     5   -16  1.069E+01  3.788E+00  2044.6  1112.5    398.9 0.04674 100   9  174.53
    -4     5    16  6.314E+00  4.987E+00   456.7   932.2    388.6 0.10180  98   8  179.37
    -4    -1   -16  7.948E+00  6.032E+00  1985.9  1586.4    167.3 0.10690 100   7   60.34
    -1    -4    16  7.710E+00  3.220E+00   403.4  1382.7    181.3 0.04428 100   9  -68.64
     5    -4   -16  1.726E+01  4.884E+00  2008.1   972.4     69.2 0.09183  99  12   19.34
     5    -4   -16  5.382E+00  5.182E+00  2005.0  1538.9    344.7 0.09179 100   7  159.64
    -5     4    17  9.796E+01  7.413E+00   392.4   962.4    430.1 0.09244 100  51  160.58
     1     4   -17  1.047E+02  6.229E+00  2098.9  1143.4    351.4 0.03693 100  46  152.70
     4     1    17  9.781E+01  8.464E+00   411.7   911.9    243.8 0.10856 100  51  -95.82
     4    -5   -17  1.107E+02  7.677E+00  2049.1   941.1     32.6 0.10225 100  51    2.23
     4    -5   -17  1.087E+02  8.404E+00  2045.7  1570.7    307.7 0.10219 100  47  142.57
     1    -5    17  1.025E+02  5.910E+00   352.6  1376.9    241.8 0.04265 100  53  -97.24
     1    -5    17  9.832E+01  5.167E+00   354.1  1116.3     50.6 0.04263 100  60   -0.44
    -5     1   -17  1.048E+02  8.232E+00  2048.2  1564.2    128.2 0.10012 100  47   37.74
     5    -1    17  9.831E+01  9.276E+00   398.3  1556.9    489.8 0.10067 100  46  141.41
     5    -1    17  8.983E+01  8.728E+00   401.8   936.8    213.3 0.10062 100  46  -77.42
    -1     5   -17  1.198E+02  7.191E+00  2097.1  1130.0    414.5 0.04131 100  47 -177.51
    -4     5    17  1.028E+02  7.486E+00   404.3   930.3    391.2 0.10270  99  51  178.61
    -4    -1   -17  8.519E+01  8.837E+00  2038.3  1589.2    164.6 0.10810 100  41   59.32
    -1    -4    17  1.020E+02  5.592E+00   350.9  1364.0    166.2 0.03842 100  54  -61.08
     5    -4   -17  1.216E+02  8.785E+00  2057.5  1538.4    338.1 0.09188 100  48  156.02
     5    -4   -17  1.010E+02  7.554E+00  2060.6   973.5     71.8 0.09192 100  49   20.35
    -5     4    18  6.800E+01  6.961E+00   339.3   963.3    433.0 0.09242 100  36  159.43
     1     4   -18  7.031E+01  4.781E+00  2152.1  1170.7    372.0 0.02821 100  33  163.23
     4     1    18  5.677E+01  7.415E+00   358.7   909.4    248.6 0.10970  99  33  -98.52
     4    -5   -18  6.642E+01  6.358E+00  2102.2   940.7     35.5 0.10290 100  38    3.22
     4    -5   -18  8.022E+01  7.477E+00  2098.8  1571.7    302.1 0.10284 100  40  139.32
     1    -5    18  7.064E+01  4.149E+00   300.7  1136.7     68.8 0.03603 100  49   -9.74
     1    -5    18  6.885E+01  5.142E+00   299.4  1355.9    227.7 0.03604  97  36  -90.24
    -5     1   -18  6.807E+01  7.600E+00  2101.3  1564.7    125.4 0.10061 100  35   36.81
     5    -1    18  5.960E+01  8.258E+00   348.7   936.0    219.1 0.10121 100  31  -80.81
     5    -1    18  6.618E+01  8.772E+00   345.2  1557.2    487.0 0.10127 100  30  142.29
    -1     5   -18  6.926E+01  5.458E+00  2150.3  1152.7    433.7 0.03413 100  30 -167.65
    -4     5    18  7.445E+01  6.836E+00   351.2   929.0    393.9 0.10343 100  38  177.66
    -4    -1   -18  5.126E+01  8.166E+00  2091.3  1591.4    161.6 0.10914 100  30   58.13
    -1    -4    18  6.674E+01  4.145E+00   297.7  1339.0    146.6 0.03050 100  43  -51.17
     5    -4   -18  6.395E+01  7.336E+00  2110.7  1537.1    331.3 0.09175 100  30  152.29
     5    -4   -18  7.153E+01  6.745E+00  2113.7   975.4     74.8 0.09180 100  37   21.56
    -5     4    19  1.269E+01  5.635E+00   285.5   965.1    436.2 0.09215 100  11  158.09
     4     1    19  1.377E+01  6.856E+00   305.0   907.6    253.6 0.11066 100   8 -101.26
     4    -5   -19  2.375E+01  5.302E+00  2155.9   941.0     38.6 0.10334  99  13    4.38
     4    -5   -19  2.434E+01  6.392E+00  2152.6  1571.9    296.3 0.10328 100  10  136.01
     1    -5    19  1.571E+01  3.228E+00   245.6  1326.5    208.1 0.02657  96  12  -80.36
    -5     1   -19  2.672E+01  6.599E+00  2155.1  1564.5    122.2 0.10089 100  13   35.67
     5    -1    19  1.023E+01  6.838E+00   291.4  1556.7    484.0 0.10166 100   9  143.38
     5    -1    19  1.646E+01  7.021E+00   294.9   935.8    225.0 0.10160 100  11  -84.23
    -1     5   -19  1.719E+01  3.793E+00  2204.1  1185.9    460.3 0.02339 100   9 -154.06
    -4     5    19  1.586E+01  6.059E+00   297.5   928.5    396.9 0.10397 100  12  176.55
    -4    -1   -19  4.559E+00  7.600E+00  2145.0  1592.9    158.4 0.11001 100   8   56.79
    -1    -4    19  1.712E+01  2.437E+00   243.9  1299.3    116.0 0.01761  77  16  -35.73
     5    -4   -19  2.237E+01  6.007E+00  2167.5   978.1     78.1 0.09140 100  11   22.96
     5    -4   -19  2.098E+01  6.371E+00  2164.5  1534.9    324.1 0.09135 100  11  148.44
    -5     4    20  1.420E+01  6.147E+00   230.9   967.9    439.7 0.09158  98   6  156.55
     4     1    20  1.126E+01  7.584E+00   250.6   906.5    258.7 0.11142  99   9 -104.06
     4    -5   -20  2.398E+01  7.018E+00  2207.0  1571.3    290.3 0.10346  98  12  132.64
     4    -5   -20  1.337E+01  5.673E+00  2210.4   942.2     42.0 0.10353  99   9    5.72
    -5     1   -20  2.322E+01  6.407E+00  2209.6  1563.4    118.8 0.10089  99  11   34.34
     5    -1    20  1.142E+01  7.183E+00   240.4   936.5    231.2 0.10174 100   8  -87.71
     5    -1    20  1.860E+01  7.288E+00   236.9  1555.4    480.7 0.10180  99   8  144.66
    -4     5    20  1.391E+01  6.043E+00   243.0   928.7    400.2 0.10428  94  10  175.26
    -4    -1   -20  1.131E+01  7.850E+00  2199.5  1593.7    155.0 0.11067 100  12   55.30
     5    -4   -20  1.743E+01  6.271E+00  2219.1  1531.7    316.7 0.09063 100   9  144.48
     5    -4   -20  9.289E+00  5.890E+00  2222.0   982.0     81.8 0.09068 100   8   24.57
    -5     4    21  8.899E+00  5.651E+00   175.6   971.9    443.6 0.09063 100  11  154.80
     4     1    21  2.014E+01  6.796E+00   195.4   906.2    264.0 0.11195 100  10 -106.92
     4    -5   -21  1.517E+01  6.798E+00  2265.6   944.4     45.7 0.10341 100  11    7.25
     4    -5   -21  2.230E+01  6.959E+00  2262.3  1569.7    284.0 0.10334 100  14  129.18
    -5     1   -21  1.846E+01  6.629E+00  2264.8  1561.2    115.1 0.10059 100  11   32.80
     5    -1    21  1.168E+01  6.299E+00   185.2   938.2    237.6 0.10158  99   9  -91.27
     5    -1    21  2.066E+01  7.499E+00   181.7  1553.1    477.1 0.10165 100  15  146.13
    -4     5    21  2.505E+01  6.440E+00   187.7   929.8    403.8 0.10431 100  14  173.79
    -4    -1   -21  1.548E+01  7.124E+00  2254.7  1593.5    151.3 0.11107  99   9   53.66
     5    -4   -21  2.260E+01  6.515E+00  2277.2   987.1     85.8 0.08954 100  11   26.40
     5    -4   -21  3.023E+01  6.445E+00  2274.4  1527.2    309.0 0.08948  99  14  140.36
    -5     4    22  1.204E+01  5.929E+00   119.5   977.3    448.0 0.08922 100   6  152.82
     4     1    22  5.167E+00  7.297E+00   139.3   906.9    269.5 0.11219 100   5 -109.86
     4    -5   -22  8.544E+00  6.753E+00  2318.4  1566.9    277.6 0.10287 100   6  125.63
     4    -5   -22  1.147E+01  7.287E+00  2321.6   947.8     49.7 0.10294  98   7    8.96
    -5     1   -22  1.060E+01  7.077E+00  2320.9  1557.8    111.1 0.09990  99   5   31.06
     5    -1    22  3.904E+00  6.428E+00   129.1   941.1    244.2 0.10107 100   7  -94.91
     5    -1    22  8.128E+00  7.348E+00   125.6  1549.7    473.1 0.10113 100   7  147.81
    -4     5    22  1.294E+01  6.807E+00   131.7   932.1    407.7 0.10400  99  12  172.14
    -4    -1   -22 -5.773E+00  7.347E+00  2310.7  1592.3    147.4 0.11115 100  -5   51.87
     5    -4   -22  1.177E+01  6.043E+00  2330.5  1521.1    300.9 0.08786 100   8  136.08
     5    -4   -22  8.684E+00  6.535E+00  2333.3   993.7     90.3 0.08791 100   6   28.47
    -5     4    23  6.096E-01  6.159E+00    62.4   984.4    452.8 0.08724 100   7  150.58
     4     1    23  1.208E+01  7.780E+00    82.4   908.8    275.3 0.11207 100   7 -112.90
     4    -5   -23  8.583E+00  7.362E+00  2378.5   952.6     54.0 0.10203 100   6   10.86
     4    -5   -23  2.717E-01  6.362E+00  2375.3  1562.7    270.8 0.10195 100   5  121.96
    -5     1   -23  6.573E+00  7.145E+00  2377.9  1553.0    106.7 0.09875 100   6   29.11
     5    -1    23 -9.964E+00  6.895E+00    72.1   945.3    251.2 0.10012 100  -6  -98.67
     5    -1    23  1.469E+01  7.521E+00    68.7  1544.8    468.9 0.10020  98   6  149.69
    -4     5    23  9.265E+00  6.635E+00    74.7   935.7    411.8 0.10328 100   6  170.30
    -4    -1   -23  8.322E+00  7.363E+00  2367.6  1590.0    143.3 0.11087 100   6   49.91
     5    -4   -23  1.058E+01  6.579E+00  2390.3  1002.3     95.3 0.08568 100   6   30.81
     5    -4   -23  7.495E+00  5.904E+00  2387.6  1513.2    292.4 0.08562  99   7  131.59
     5     0   -23  9.357E+00  3.704E+00  2419.7  1159.3    237.9 0.03326 100   6   99.54
     5     0   -23  1.828E+01  4.067E+00  2418.7  1356.5    333.5 0.03325  99  10  148.10
     0     5    23  1.231E+01  7.929E+00    92.9   855.0    334.3 0.12964  98   8 -149.34
     0    -5   -23  6.698E+00  7.562E+00  2357.2  1644.3    216.4 0.12861 100   4   93.91
     5    -5    23  1.304E+01  5.623E+00    39.0  1431.7    359.3 0.06279 100   8 -153.71
     5     0   -22  6.597E+00  4.562E+00  2361.3  1390.4    354.8 0.04452  97   6  158.95
     5     0   -22 -3.496E+00  4.046E+00  2362.7  1124.8    222.4 0.04454  97  -6   91.65
     0     5    22 -9.161E+00  7.646E+00   149.8   855.3    330.2 0.12895  99  -8 -147.58
    -5     5   -22 -4.564E+00  5.322E+00  2351.6  1454.9      3.5 0.06601  90  -7  -24.49
     0    -5   -22 -4.635E+00  7.511E+00  2300.3  1644.4    220.9 0.12806 100  -7   96.44
     5    -5    22 -8.868E-01  5.324E+00    96.1  1448.4    366.7 0.06791 100  -5 -157.23
     5     0   -21  6.190E+00  4.524E+00  2306.5  1100.5    211.2 0.05227 100   6   85.97
     5     0   -21  1.753E+00  4.845E+00  2304.9  1414.1    371.7 0.05225  97   6  167.56
     0     5    21  2.632E+00  7.432E+00   205.8   856.5    326.4 0.12800 100   7 -145.95
    -5     0    21  5.914E+00  4.366E+00   143.2  1408.6     15.6 0.05432 100   6   10.39
     0    -5   -21 -6.453E+00  7.557E+00  2244.3  1643.6    225.2 0.12724 100  -5   98.91
     5    -5    21  7.678E+00  4.944E+00   152.3  1461.8    373.0 0.07188  96   9 -160.15
     5    -5    21  3.064E+00  4.518E+00   154.7  1029.2    172.5 0.07184  99   5  -57.89
     5     0   -20  4.708E+01  6.426E+00  2251.1  1081.8    202.3 0.05806  94  24   81.49
     5     0   -20  6.039E+01  6.212E+00  2249.3  1432.1    386.3 0.05804 100  25  174.94
     0     5    20  5.085E+01  8.063E+00   261.0   858.5    322.7 0.12684 100  27 -144.45
    -5     0    20  7.728E+01 -5.679E+00   198.6  1425.9     29.6 0.05965  96  38    3.30
     0    -5   -20  4.814E+01  9.755E+00  2189.1  1641.9    229.3 0.12618  99  27  101.32
     5    -5    20  6.698E+01  6.169E+00   210.2  1019.0    162.0 0.07496 100  33  -52.30
     5     0   -19  4.557E+01  6.608E+00  2194.5  1446.5    399.1 0.06257  99  19 -178.51
     5     0   -19  3.275E+01  6.189E+00  2196.5  1066.9    195.0 0.06259  99  17   77.79
     0     5    19  4.710E+01  7.922E+00   315.4   861.3    319.1 0.12549 100  24 -143.09
    -5     5   -19  4.724E+01  5.521E+00  2185.0  1488.8     20.8 0.07642  95  25  -16.57
    -5     0    19  5.608E+01  4.694E+00   253.2  1439.8     42.0 0.06383  97  33   -3.04
     0    -5   -19  6.119E+01  1.030E+01  2134.7  1639.5    233.3 0.12492 100  22  103.70
     5    -5    19  6.150E+01  6.006E+00   264.9  1010.6    152.3 0.07743 100  32  -47.04
     5     0   -18  3.116E+00  5.592E+00  2140.5  1458.1    410.8 0.06618  96   7 -172.58
     0     5    18  1.741E+01  6.478E+00   369.1   864.6    315.8 0.12399 100  11 -141.87
    -5     5   -18 -1.230E+00  4.385E+00  2131.1  1496.2     25.2 0.07856 100  -3  -14.72
    -5     0    18  2.810E+00  3.156E+00   307.1  1451.3     53.4 0.06720 100   6   -8.80
     0    -5   -18  2.904E+00  8.208E+00  2081.0  1636.4    237.1 0.12350 100   6  106.05
     5    -5    18  1.017E+01  4.376E+00   318.9  1003.9    143.1 0.07938 100   8  -42.06
     5    -5    18  3.206E+00  4.471E+00   316.2  1489.0    387.3 0.07942  95   9 -166.45
     0     5    17  1.690E+01  5.815E+00   422.1   868.5    312.6 0.12236 100  13 -140.81
    -5     5   -17  1.099E+01  4.242E+00  2077.8  1502.2     28.9 0.08025 100   9  -13.18
    -5     5   -17  5.454E+00  7.522E+00  2080.4  1010.0    496.4 0.08029 100   9 -141.62
    -5     0    17  1.231E+01  3.329E+00   360.4  1460.9     63.8 0.06994  99  12  -14.08
     0    -5   -17  1.395E+01  7.517E+00  2028.0  1632.7    240.7 0.12194 100  11  108.38
     5    -5    17  1.590E+01  4.155E+00   372.2   998.3    134.4 0.08093 100  12  -37.30
     5    -5    17  2.393E+01  4.670E+00   369.4  1495.1    390.9 0.08097 100  15 -167.89
     5     0   -16  6.042E+01  7.024E+00  2036.8  1035.8    179.0 0.07158  95  35   69.74
     0     5    16  5.154E+01  6.470E+00   474.5   872.9    309.6 0.12061 100  36 -139.91
    -5     5   -16  4.955E+01  8.098E+00  2027.8  1004.5    488.1 0.08165  97  24 -146.25
    -5     5   -16  6.501E+01  5.591E+00  2025.1  1507.1     32.2 0.08161 100  38  -11.94
     5    -5    16  5.773E+01  5.576E+00   422.0  1500.2    394.1 0.08220 100  36 -169.06
     5    -5    16  7.678E+01  5.953E+00   424.8   993.8    126.2 0.08217 100  46  -32.75
     5     0   -15  7.385E+01  6.446E+00  1984.8  1028.4    175.1 0.07359 100  44   67.77
     0     5    15  8.112E+01  7.048E+00   526.3   877.6    306.7 0.11879 100  49 -139.20
     0    -5   -15  8.488E+01  8.027E+00  1923.7  1624.1    247.5 0.11851 100  47  113.09
     5    -5    15  8.777E+01  6.607E+00   474.0  1504.4    396.8 0.08318 100  49 -169.96
     5    -5    15  7.613E+01  5.665E+00   476.9   990.1    118.5 0.08315  99  49  -28.38
     5     0   -14  1.510E+01  4.796E+00  1933.3  1022.0    171.8 0.07531 100  10   66.08
     5     0   -14  1.661E+01  6.259E+00  1930.8  1488.5    448.9 0.07529  92  11 -153.30
     0     5    14  1.377E+01  4.909E+00   577.6   882.7    304.0 0.11690 100  13 -138.71
    -5     5   -14  1.629E+01  6.290E+00  1924.3   996.0    472.7 0.08359 100  10 -154.97
    -5     5   -14  6.373E+00  3.943E+00  1921.6  1514.4     37.5 0.08356 100   8  -10.24
     0    -5   -14  2.615E+01  6.070E+00  1872.4  1619.2    250.7 0.11667 100  20  115.52
     5    -5    14  2.159E+01  4.605E+00   525.5  1508.0    399.1 0.08396 100  19 -170.61
     5    -5    14  1.809E+01  3.796E+00   528.4   987.1    111.2 0.08393  98  18  -24.17
     5     0   -13  6.706E+02  2.960E+01  1882.3  1016.4    169.0 0.07678 100  81   64.63
     5     0   -13  7.065E+02  3.192E+01  1879.7  1493.6    456.8 0.07676 100  74 -149.35
     0     5    13  7.068E+02  3.145E+01   628.4   888.0    301.5 0.11497  99  79 -138.46
    -5     5   -13  6.880E+02  3.118E+01  1873.4   992.7    465.6 0.08429 100  75 -159.10
    -5     5   -13  7.090E+02  3.104E+01  1870.6  1517.1     39.6 0.08425 100  82   -9.78
    -5     0    13  7.057E+02  3.081E+01   567.5  1487.6     98.3 0.07711  88  79  -31.52
     0    -5   -13  6.995E+02  3.171E+01  1821.6  1614.0    253.7 0.11477 100  80  118.03
     5    -5    13  6.911E+02  3.018E+01   579.4   984.6    104.2 0.08454 100  84  -20.11
     5    -5    13  7.032E+02  3.097E+01   576.4  1511.1    401.0 0.08457 100  82 -171.02
     5     0   -12  7.899E+00  5.398E+00  1829.2  1498.1    464.1 0.07805 100   9 -145.72
     5     0   -12  2.012E+01  4.393E+00  1831.8  1011.3    166.6 0.07807 100  21   63.39
     0     5    12  1.096E+01  4.199E+00   678.7   893.6    299.2 0.11299 100  15 -138.52
    -5     5   -12  3.050E+01 -4.408E+00  1820.0  1519.4     41.3 0.08482 100  24   -9.56
    -5     5   -12  1.230E+01  5.251E+00  1822.9   989.9    459.0 0.08485 100   8 -163.10
    -5     0    12  2.198E+01  3.613E+00   618.0  1492.4    105.5 0.07833 100  26  -35.08
     0    -5   -12  2.736E+01  5.724E+00  1771.3  1608.5    256.6 0.11283 100  22  120.68
     5    -5    12  8.761E+00  4.014E+00   626.9  1513.7    402.5 0.08507 100  10 -171.18
     5    -5    12  2.241E+01  3.806E+00   629.9   982.5     97.7 0.08505 100  26  -16.17
     5     0   -11  7.978E+00  5.507E+00  1779.0  1502.1    470.8 0.07920  99  10 -142.38
     5     0   -11  1.233E+01  4.115E+00  1781.7  1006.8    164.7 0.07922 100  16   62.33
     0     5    11  1.453E+01  4.047E+00   728.7   899.4    297.0 0.11098 100  16 -138.96
    -5     5   -11  1.008E+01  5.127E+00  1772.8   987.4    452.7 0.08532 100   6 -166.97
    -5     5   -11  2.050E+01  3.807E+00  1769.9  1521.3     42.6 0.08529 100  21   -9.59
    -5     0    11  7.379E+00  3.223E+00   668.1  1496.8    112.1 0.07942 100  10  -38.35
     0    -5   -11  5.664E+00  4.636E+00  1721.3  1602.8    259.3 0.11086  99   9  123.55
     5    -5    11  1.040E+01  3.484E+00   680.0   980.7     91.5 0.08547 100  13  -12.35
     5    -5    11  9.301E+00  3.944E+00   677.0  1516.0    403.8 0.08549 100  12 -171.09
     5     0   -10  7.007E+01  6.771E+00  1729.3  1505.7    477.1 0.08024 100  40 -139.34
     5     0   -10  5.423E+01  5.236E+00  1732.0  1002.6    163.2 0.08027 100  46   61.42
     0     5    10  6.178E+01  5.433E+00   778.2   905.4    295.0 0.10897 100  51 -139.88
    -5     5   -10  6.580E+01  6.445E+00  1723.1   985.2    446.8 0.08571 100  38 -170.75
    -5     5   -10  5.215E+01  4.751E+00  1720.2  1523.0     43.6 0.08569 100  46   -9.86
    -5     0    10  5.628E+01  4.625E+00   717.8  1500.8    118.3 0.08042 100  50  -41.33
     0    -5   -10  5.959E+01  5.914E+00  1671.8  1597.0    261.8 0.10886 100  45  126.73
     5    -5    10  6.345E+01  4.923E+00   729.7   979.2     85.7 0.08584 100  54   -8.63
     5    -5    10  6.215E+01  5.350E+00   726.7  1518.1    404.6 0.08586 100  53 -170.76
     5     0    -9  2.131E+02  1.105E+01  1682.6   998.6    162.1 0.08124 100  73   60.63
     5     0    -9  1.840E+02  1.104E+01  1679.9  1509.1    482.9 0.08122 100  63 -136.61
     0     5     9  2.040E+02  1.076E+01   827.4   911.4    293.2 0.10694 100  71 -141.43
    -5     5    -9  2.195E+02  1.092E+01  1670.8  1524.5     44.2 0.08606 100  75  -10.39
    -5     5    -9  1.850E+02  1.069E+01  1673.7   983.2    441.2 0.08608  99  62 -174.43
    -5     0     9  2.099E+02  1.047E+01   767.2  1504.6    123.9 0.08136 100  73  -44.00
     0    -5    -9  1.956E+02  1.069E+01  1622.5  1591.0    264.2 0.10686 100  71  130.38
     5    -5     9  1.919E+02  1.004E+01   776.1  1520.0    405.2 0.08619 100  73 -170.18
     5    -5     9  2.202E+02  1.075E+01   779.1   977.8     80.3 0.08616  99  73   -5.00
     5     0    -8  8.151E+01  6.163E+00  1633.6   994.9    161.3 0.08216 100  61   59.91
     5     0    -8  8.275E+01  7.113E+00  1630.8  1512.3    488.2 0.08214 100  50 -134.21
     0     5     8  8.270E+01  5.915E+00   876.3   917.6    291.6 0.10492 100  60 -143.84
    -5     5    -8  8.477E+01  7.051E+00  1624.7   981.3    436.0 0.08641 100  49 -178.03
    -5     5    -8  7.689E+01  5.318E+00  1621.8  1525.8     44.6 0.08639 100  61  -11.16
    -5     0     8  7.917E+01  5.314E+00   816.2  1508.2    129.1 0.08225  99  61  -46.35
     0    -5    -8  8.015E+01  6.014E+00  1573.6  1584.9    266.4 0.10486 100  62  134.71
     5    -5     8  7.925E+01  5.294E+00   828.1   976.6     75.2 0.08648 100  60   -1.45
     5    -5     8  7.361E+01  5.622E+00   825.1  1521.8    405.4 0.08650 100  56 -169.36
     5     0    -7  2.760E+00  4.669E+00  1582.0  1515.4    493.1 0.08305 100  12 -132.17
     5     0    -7  3.770E+00  3.434E+00  1584.8   991.3    160.9 0.08307 100  10   59.22
     0     5     7  4.573E+00  3.478E+00   925.0   923.8    290.1 0.10291 100   7 -147.45
    -5     5    -7  5.821E+00  2.982E+00  1573.0  1527.1     44.6 0.08674 100   8  -12.18
    -5     5    -7  1.149E+01  4.121E+00  1575.9   979.4    431.2 0.08676  99  17  178.46
    -5     0     7  3.570E+00  2.909E+00   865.0  1511.7    133.9 0.08313 100   9  -48.33
     0    -5    -7  5.169E+00  3.468E+00  1524.9  1578.8    268.4 0.10287 100   6  140.07
     5    -5     7  8.402E+00  3.663E+00   873.9  1523.6    405.4 0.08682 100  10 -168.31
     5    -5     7  1.070E+01  2.997E+00   876.9   975.4     70.5 0.08680 100  17    2.02
     5     0    -6  1.791E+02  9.469E+00  1536.3   987.8    160.8 0.08396 100  77   58.45
     5     0    -6  1.420E+02  8.638E+00  1533.4  1518.4    497.5 0.08395 100  64 -130.56
     0     5     6  1.666E+02  9.167E+00   973.4   930.0    288.9 0.10091  99  68 -152.76
    -5     5    -6  1.766E+02  8.966E+00  1524.4  1528.4     44.3 0.08710 100  77  -13.40
    -5     5    -6  1.577E+02  8.864E+00  1527.4   977.6    426.7 0.08711 100  68  175.04
    -5     0     6  1.726E+02  8.829E+00   913.6  1515.2    138.2 0.08401 100  70  -49.90
     5    -5     6  1.777E+02  9.066E+00   925.5   974.1     66.1 0.08713 100  74    5.40
     5    -5     6  1.735E+02  9.311E+00   922.4  1525.3    405.0 0.08715 100  73 -167.04
     5     0    -5  5.197E+02  2.329E+01  1488.0   984.2    161.0 0.08487  99  75   57.51
     0     5     5  5.272E+02  2.369E+01  1021.7   936.3    288.0 0.09894 100  68 -160.43
    -5     0     5  5.163E+02  2.294E+01   961.9  1518.7    142.1 0.08491 100  66  -50.94
     0    -5    -5  5.031E+02  2.261E+01  1428.2  1566.4    271.8 0.09892 100  72  156.03
     5    -5     5  5.129E+02  2.300E+01   970.8  1527.1    404.3 0.08752 100  70 -165.60
     5    -5     5  5.039E+02  2.229E+01   973.8   972.9     62.0 0.08751 100  74    8.65
     5     0    -4  2.405E+01  3.562E+00  1439.8   980.7    161.5 0.08581 100  38   56.18
     0     5     4  2.566E+01  3.622E+00  1069.7   942.5    287.2 0.09700 100  40 -171.12
    -5     5    -4  1.915E+01  3.242E+00  1427.9  1531.1     42.9 0.08789 100  32  -16.28
    -5     5    -4  2.286E+01  3.979E+00  1430.9   973.9    418.8 0.08790 100  28  168.65
    -5     0     4  2.733E+01  3.656E+00  1010.0  1522.2    145.6 0.08583 100  37  -51.30
     0    -5    -4  2.283E+01  3.439E+00  1380.2  1560.2    273.2 0.09698 100  40  167.95
     5    -5     4  2.061E+01  3.698E+00  1018.9  1529.0    403.3 0.08793 100  36 -164.08
     5    -5     4  2.051E+01  3.053E+00  1022.0   971.5     58.4 0.08792 100  36   11.71
     5     0    -3  2.176E+03  9.179E+01  1391.8   977.1    162.3 0.08677 100  77   54.20
     0     5     3  2.078E+03  8.776E+01  1117.7   948.7    286.7 0.09509 100  71  175.26
    -5     5    -3  1.960E+03  8.297E+01  1382.9   971.9    415.3 0.08837 100  76  165.86
    -5     5    -3  2.114E+03  8.903E+01  1379.9  1532.6     41.8 0.08836 100  78  -17.71
    -5     0     3  2.155E+03  9.086E+01  1058.1  1525.7    148.8 0.08678 100  63  -50.72
     0    -5    -3  1.976E+03  8.344E+01  1332.2  1554.0    274.4 0.09508 100  70 -177.35
     5    -5     3  2.231E+03  9.386E+01  1070.0   970.1     55.0 0.08837 100  72   14.48
     5    -5     3  1.939E+03  8.200E+01  1066.9  1530.9    402.1 0.08838 100  70 -162.63
     5     0    -2  2.057E+02  1.038E+01  1343.9   973.4    163.4 0.08777 100  72   51.12
     0     5     2  2.137E+02  1.069E+01  1165.5   954.9    286.5 0.09321 100  71  160.46
    -5     5    -2  2.026E+02  9.939E+00  1331.9  1534.1     40.3 0.08888  99  70  -18.89
    -5     5    -2  2.276E+02  1.130E+01  1335.0   969.8    412.2 0.08889 100  74  163.53
    -5     0     2  2.164E+02  1.072E+01  1106.0  1529.4    151.5 0.08778 100  62  -48.82
     0    -5    -2  1.980E+02  1.000E+01  1284.3  1547.8    275.4 0.09320 100  67 -161.58
     5    -5     2  2.162E+02  1.085E+01  1114.8  1533.0    400.5 0.08889  98  71 -161.43
     5    -5     2  2.045E+02  1.007E+01  1117.9   968.6     52.0 0.08888 100  70   16.79
     5     0    -1  2.915E+02  1.378E+01  1296.1   969.7    164.7 0.08883 100  77   46.31
     0     5     1  3.140E+02  1.469E+01  1213.3   961.1    286.6 0.09135 100  71  147.27
    -5     5    -1  2.904E+02  1.357E+01  1284.1  1535.8     38.6 0.08945 100  73  -19.58
    -5     5    -1  3.157E+02  1.484E+01  1287.2   967.6    409.5 0.08946 100  77  161.84
    -5     0     1  2.928E+02  1.396E+01  1153.8  1533.1    153.9 0.08883 100  67  -45.02
     0    -5    -1  2.867E+02  1.357E+01  1236.5  1541.7    276.1 0.09135 100  69 -147.51
     5    -5     1  3.402E+02  1.589E+01  1162.7  1535.2    398.7 0.08947 100  73 -160.72
     5    -5     1  2.894E+02  1.349E+01  1165.8   966.9     49.3 0.08946  99  77   18.46
     5     0     0  1.735E+03  7.343E+01  1248.3   965.8    166.3 0.08992 100  74   38.94
     0     5     0  1.758E+03  7.438E+01  1261.1   967.2    286.9 0.08953 100  74  137.39
    -5     5     0  1.620E+03  6.868E+01  1239.4   965.2    407.0 0.09009 100  72  160.94
    -5     5     0  1.962E+03 -8.270E+01  1236.2  1537.7     36.6 0.09009 100  73  -19.59
    -5     0     0  1.901E+03  8.050E+01  1201.6  1537.0    156.0 0.08993 100  69  -38.55
     0    -5     0  1.703E+03  7.214E+01  1188.7  1535.6    276.5 0.08953 100  64 -136.76
     5    -5     0  1.671E+03  7.092E+01  1210.5  1537.5    396.7 0.09009 100  73 -160.71
     5    -5     0  1.911E+03  8.060E+01  1213.6   965.1     47.0 0.09009 100  76   19.35
     5     0     1  6.788E+02  2.974E+01  1200.5   961.9    168.2 0.09108 100  73   28.18
     0     5    -1  7.587E+02  3.297E+01  1308.9   973.2    287.6 0.08774 100  69  130.83
    -5     5     1  6.999E+02  3.042E+01  1188.4  1539.6     34.4 0.09080 100  70  -18.80
    -5     5     1  7.576E+02  3.298E+01  1191.6   962.7    404.9 0.09080 100  69  160.86
    -5     0    -1  7.231E+02  3.162E+01  1249.4  1540.9    157.7 0.09108 100  67  -28.65
     0    -5     1  7.240E+02  3.153E+01  1141.0  1529.6    276.6 0.08775 100  64 -129.27
     5    -5    -1  7.695E+02  3.358E+01  1258.3  1540.0    394.3 0.09079 100  71 -161.50
     5    -5    -1  6.953E+02  3.018E+01  1261.5   963.1     45.0 0.09079 100  75   19.43
     5     0     2  8.721E+02  3.774E+01  1152.7   957.8    170.3 0.09230 100  76   13.98
     0     5    -2  8.942E+02  3.859E+01  1356.7   979.3    288.6 0.08597 100  73  126.83
    -5     5     2  8.341E+02  3.600E+01  1140.6  1541.7     31.9 0.09156 100  74  -17.26
    -5     5     2  9.551E+02  4.125E+01  1143.7   960.1    403.1 0.09155 100  74  161.49
    -5     0    -2  9.058E+02  3.922E+01  1297.2  1545.0    159.0 0.09229 100  73  -15.35
     0    -5     2  8.994E+02  3.871E+01  1093.1  1523.5    276.5 0.08599 100  66 -124.22
     5    -5    -2  8.228E+02  3.550E+01  1309.3   961.1     43.3 0.09156 100  80   18.82
     5    -5    -2  9.866E+02  4.257E+01  1306.1  1542.6    391.8 0.09155 100  76 -163.04
     5     0     3  2.555E+03  1.076E+02  1104.8   953.6    172.6 0.09355 100  77   -2.02
     0     5    -3  2.625E+03  1.104E+02  1404.6   985.3    289.9 0.08423  98  76  124.64
    -5     5     3  2.495E+03  1.051E+02  1095.9   957.4    401.6 0.09238 100  75  162.62
    -5     5     3  2.715E+03  1.140E+02  1092.6  1544.0     29.2 0.09238 100  71  -15.13
    -5     0    -3  2.609E+03  1.099E+02  1345.1  1549.1    160.1 0.09354 100  73   -0.35
     0    -5     3  2.535E+03  1.065E+02  1045.2  1517.5    276.0 0.08424 100  67 -120.78
     5    -5    -3  2.761E+03  1.159E+02  1357.2   958.9     41.9 0.09237 100  80   17.71
     5    -5    -3  2.560E+03  1.078E+02  1354.0  1545.3    389.0 0.09237 100  74 -165.20
     5     0     4  9.924E+01  6.465E+00  1056.8   949.3    175.2 0.09486 100  70  -17.04
     0     5    -4  9.985E+01  6.040E+00  1452.6   991.4    291.7 0.08249 100  65  123.71
    -5     5     4  7.570E+01 -5.052E+00  1044.6  1546.3     26.2 0.09326 100  64  -12.58
    -5     5     4  1.113E+02  6.788E+00  1047.9   954.5    400.5 0.09325  99  71  164.01
    -5     0    -4  9.555E+01  6.297E+00  1393.1  1553.3    160.8 0.09485 100  65   13.53
     0    -5     4  1.101E+02  6.451E+00   997.2  1511.5    275.2 0.08252 100  63 -118.32
     5    -5    -4  8.630E+01 -5.445E+00  1405.3   956.5     40.8 0.09324 100  67   16.34
     5    -5    -4  1.165E+02  7.136E+00  1402.0  1548.2    385.9 0.09323 100  67 -167.77
     5     0     5  1.654E+03  7.033E+01  1008.7   945.0    177.9 0.09622 100  82  -29.34
     0     5    -5  1.632E+03  6.915E+01  1500.8   997.5    293.8 0.08076 100  74  123.66
    -5     5     5  1.569E+03  6.670E+01   999.8   951.5    399.6 0.09418 100  74  165.46
    -5     5     5  1.644E+03  6.958E+01   996.5  1548.8     23.1 0.09419 100  72   -9.79
    -5     0    -5  1.638E+03  6.968E+01  1441.2  1557.6    161.3 0.09619 100  73   24.53
     0    -5     5  1.611E+03  6.817E+01   949.0  1505.4    274.0 0.08079 100  67 -116.41
     5    -5    -5  1.594E+03  6.789E+01  1450.2  1551.1    382.6 0.09416 100  77 -170.59
     5    -5    -5  1.645E+03  6.968E+01  1453.4   954.1     40.0 0.09417 100  78   14.91
     5     0     6  4.577E+01  4.730E+00   960.4   940.6    180.9 0.09761  99  53  -38.86
     0     5    -6  5.228E+01  4.328E+00  1549.1  1003.7    296.4 0.07900 100  55  124.27
    -5     5     6  5.006E+01  4.918E+00   951.5   948.5    399.0 0.09516 100  53  166.84
    -5     5     6  4.096E+01  4.006E+00   948.1  1551.3     19.6 0.09518 100  46   -6.86
    -5     0    -6  4.737E+01  4.903E+00  1489.5  1562.0    161.5 0.09758 100  49   32.55
     0    -5     6  4.931E+01  4.101E+00   900.7  1499.3    272.4 0.07905 100  54 -114.79
     5    -5    -6  5.260E+01  4.906E+00  1498.4  1554.1    379.1 0.09512  99  48 -173.54
     5    -5    -6  3.778E+01  3.829E+00  1501.7   951.7     39.5 0.09514 100  51   13.56
     5     0     7  2.186E+02  1.124E+01   912.0   936.2    184.0 0.09904 100  76  -46.21
     0     5    -7  2.128E+02  1.065E+01  1597.7  1010.1    299.5 0.07721 100  71  125.38
    -5     5     7  2.009E+02 -1.047E+01   903.0   945.4    398.7 0.09618 100  71  168.07
    -5     5     7  2.549E+02  1.223E+01   899.6  1553.9     16.0 0.09620 100  73   -3.88
    -5     0    -7  2.400E+02  1.222E+01  1537.9  1566.4    161.4 0.09899 100  73   38.21
     0    -5     7  2.196E+02  1.062E+01   852.2  1493.0    270.4 0.07728  98  68 -113.25
     5    -5    -7  2.543E+02  1.226E+01  1550.2   949.1     39.3 0.09615 100  77   12.36
     5    -5    -7  1.941E+02 -1.025E+01  1546.9  1557.2    375.4 0.09613 100  66 -176.55
     5     0     8  6.923E+01  5.674E+00   863.3   931.7    187.3 0.10050 100  55  -52.08
     0     5    -8  7.288E+01  5.583E+00  1646.4  1016.6    303.0 0.07537 100  49  126.94
    -5     5     8  7.133E+01  5.569E+00   854.3   942.2    398.7 0.09723 100  55  169.11
    -5     5     8  7.121E+01  5.052E+00   850.9  1556.5     12.2 0.09725 100  60   -0.89
    -5     0    -8  7.768E+01  6.270E+00  1586.6  1570.7    161.0 0.10044 100  56   42.19
     0    -5     8  6.972E+01  4.957E+00   803.4  1486.5    268.0 0.07547  85  59 -111.68
     5    -5    -8  7.011E+01  5.424E+00  1599.0   946.6     39.4 0.09718 100  62   11.36
     5    -5    -8  6.175E+01  5.573E+00  1595.6  1560.2    371.5 0.09716 100  48 -179.58
     5     0     9 -9.955E-02  3.862E+00   814.3   927.3    190.8 0.10198 100  -6  -56.94
     0     5    -9  4.225E+00  3.854E+00  1695.5  1023.5    307.2 0.07344 100   4  128.89
    -5     5     9  4.758E+00  3.299E+00   801.9  1559.0      8.1 0.09833 100   9    2.12
    -5     5     9  5.579E+00  3.544E+00   805.3   939.1    398.9 0.09830 100   6  169.93
    -5     0    -9  2.238E+00  4.584E+00  1635.6  1575.1    160.4 0.10190 100   7   44.97
     5    -5    -9  3.710E+00  3.778E+00  1648.0   944.1     39.7 0.09824 100   8   10.58
     5    -5    -9  9.434E+00  4.077E+00  1644.6  1563.3    367.4 0.09822 100   8  177.38
     5     0    10  9.481E+01  7.034E+00   765.1   923.0    194.5 0.10347 100  60  -61.13
     0     5   -10  8.873E+01  6.073E+00  1744.9  1030.7    311.9 0.07140 100  51  131.22
    -5     5    10  8.980E+01  6.457E+00   756.0   936.1    399.4 0.09937  99  54  170.53
    -5     5    10  1.294E+02 -7.450E+00   752.5  1561.5      3.9 0.09941 100  69    5.12
    -5     0   -10  9.760E+01  7.485E+00  1684.9  1579.3    159.6 0.10336  99  61   46.88
     5    -5   -10  1.372E+02 -8.165E+00  1697.3   941.7     40.3 0.09929  98  69   10.01
     5    -5   -10  8.567E+01  6.957E+00  1693.9  1566.2    363.1 0.09926 100  52  174.34
     5     0    11  4.365E+00  4.651E+00   715.5   918.7    198.3 0.10495 100   5  -64.87
     0     5   -11  2.337E+00  3.758E+00  1794.6  1038.5    317.3 0.06920 100   8  133.95
    -5     5    11  3.562E+00  4.169E+00   706.4   933.1    400.2 0.10046  95   8  170.92
    -5     0   -11  9.720E+00  4.785E+00  1734.5  1583.4    158.5 0.10481 100  11   48.14
     0    -5    11  3.414E+00  3.454E+00   655.2  1465.1    257.4 0.06944  78   8 -105.98
     5    -5   -11  1.189E+01  4.466E+00  1743.6  1569.1    358.6 0.10031  99   9  171.29
     5    -5   -11  4.840E+00  3.962E+00  1747.0   939.4     41.2 0.10035  98   8    9.65
     5     0    12  6.072E+00  4.965E+00   665.5   914.6    202.3 0.10642 100  10  -68.31
    -5     5    12  3.487E-01  4.165E+00   656.4   930.3    401.3 0.10151  97   5  171.11
    -5     0   -12  2.576E-03  4.887E+00  1784.5  1587.4    157.1 0.10624 100   6   48.91
     0    -5    12  3.742E+00  3.204E+00   605.1  1456.9    252.6 0.06710 100   5 -103.54
     5    -5   -12  3.465E+00  3.939E+00  1797.0   937.3     42.3 0.10136 100   4    9.51
     5    -5   -12 -8.435E-01  4.671E+00  1793.6  1571.7    353.9 0.10132 100  -5  168.24
     5     0    13  2.650E+01  6.133E+00   615.1   910.7    206.5 0.10786 100  20  -71.55
    -5     5    13  1.345E+01  4.725E+00   606.0   927.7    402.6 0.10253 100  12  171.09
    -5     0   -13  2.736E+01  5.693E+00  1834.9  1591.2    155.6 0.10764 100  23   49.29
     0    -5    13  2.684E+01  3.654E+00   554.6  1447.9    247.0 0.06450  99  26 -100.73
     5    -5   -13  3.432E+01  4.755E+00  1847.4   935.4     43.7 0.10235 100  28    9.56
     5    -5   -13  2.251E+01  5.275E+00  1844.0  1574.2    349.0 0.10231  99  18  165.16
     5     0    14  1.133E+02  8.632E+00   564.3   907.1    210.8 0.10925 100  65  -74.65
     0     5   -14  1.100E+02  7.180E+00  1946.2  1066.6    338.6 0.06104  98  53  144.83
    -5     5    14  1.244E+02  8.178E+00   555.1   925.3    404.1 0.10350 100  60  170.89
    -5     0   -14  1.363E+02  9.426E+00  1885.7  1594.7    153.8 0.10899 100  61   49.35
     0    -5    14  1.204E+02  6.801E+00   503.6  1437.9    240.6 0.06156 100  66  -97.49
     5    -5   -14  1.271E+02  7.938E+00  1898.3   933.7     45.3 0.10327 100  63    9.80
     5    -5   -14  1.118E+02  8.088E+00  1894.9  1576.4    343.9 0.10322 100  56  162.06
     5     0    15  2.952E+00  6.687E+00   512.9   903.7    215.3 0.11058 100   5  -77.68
     0     5   -15  3.557E+00  4.247E+00  1997.7  1078.5    347.9 0.05749 100   8  149.58
    -5     5    15 -5.770E-02  4.809E+00   503.7   923.3    405.9 0.10440 100  -6  170.51
    -5     0   -15  1.972E+00  5.857E+00  1937.1  1597.9    151.8 0.11027  99   7   49.14
     0    -5    15  4.176E+00  3.919E+00   452.1  1426.4    233.0 0.05817 100   6  -93.71
     5    -5   -15  7.742E+00  5.515E+00  1946.3  1578.2    338.7 0.10405 100   5  158.92
     5    -5   -15 -3.464E+00  4.214E+00  1949.7   932.5     47.2 0.10411 100  -5   10.22
     5     0    16  1.395E+01  6.986E+00   461.1   900.7    219.9 0.11183 100  13  -80.65
     0     5   -16  1.393E+01  4.129E+00  2049.7  1092.5    358.7 0.05328 100   9  155.09
    -5     5    16  9.062E+00  5.109E+00   451.8   921.7    407.9 0.10520  99   8  169.96
    -5     0   -16  1.489E+01  6.372E+00  1988.9  1600.6    149.5 0.11145  99   9   48.69
     0    -5    16  1.691E+01  4.136E+00   400.0  1413.1    224.1 0.05417 100  12  -89.27
     5    -5   -16  2.719E+01  6.157E+00  1998.2  1579.6    333.3 0.10479 100  14  155.74
     5    -5   -16  1.398E+01  5.090E+00  2001.7   931.7     49.3 0.10485  97   9   10.82
     5     0    17  6.017E+01  9.103E+00   408.6   898.2    224.7 0.11298 100  29  -83.61
     0     5   -17  6.086E+01  5.391E+00  2102.4  1109.1    371.4 0.04814 100  30  161.60
    -5     5    17  6.345E+01  6.955E+00   399.3   920.5    410.2 0.10587 100  33  169.23
    -5     0   -17  6.348E+01  7.835E+00  2041.4  1603.0    147.1 0.11252 100  35   48.03
     0    -5    17  7.387E+01  4.511E+00   349.1  1095.8      8.0 0.04930 100  51   20.19
     0    -5    17  6.330E+01  5.354E+00   347.4  1397.3    213.5 0.04932 100  35  -83.95
     5    -5   -17  6.645E+01  6.507E+00  2054.2   931.3     51.7 0.10544 100  39   11.59
     5    -5   -17  6.436E+01  7.526E+00  2050.7  1580.5    327.7 0.10538 100  34  152.50
     5     0    18  1.413E+01  7.882E+00   355.5   896.1    229.7 0.11399 100   8  -86.57
     0     5   -18  1.816E+01  4.165E+00  2155.6  1130.0    386.8 0.04161 100  10  169.51
    -5     5    18  8.393E+00  5.606E+00   346.1   920.0    412.8 0.10639 100   7  168.33
    -5     0   -18  9.662E+00  6.958E+00  2094.5  1604.7    144.4 0.11345 100   7   47.17
     0    -5    18  1.176E+01  3.850E+00   294.2  1377.8    200.5 0.04322 100  11  -77.40
     0    -5    18  2.147E+01  2.815E+00   295.7  1114.8     22.7 0.04321 100  17   12.67
     5    -5   -18  1.565E+01  6.366E+00  2103.9  1580.7    321.9 0.10581  97  13  149.21
     5    -5   -18  1.551E+01  5.235E+00  2107.3   931.7     54.3 0.10587 100  13   12.53
     5     0    19  1.652E+02  1.165E+01   301.8   894.7    234.8 0.11484 100  61  -89.55
     0     5   -19  2.089E+02  1.040E+01  2209.5  1157.9    406.9 0.03268 100  54  179.78
    -5     5    19  1.985E+02  1.180E+01   292.3   920.1    415.6 0.10671 100  63  167.27
    -5     0   -19  2.008E+02  1.284E+01  2148.3  1605.8    141.5 0.11422 100  56   46.14
     0    -5    19  2.044E+02  9.286E+00   241.5  1139.8     41.4 0.03505  99  73    3.12
     0    -5    19  1.749E+02  8.666E+00   240.3  1352.1    183.5 0.03506 100  60  -68.88
     5    -5   -19  2.000E+02  1.149E+01  2161.1   932.7     57.3 0.10609 100  65   13.64
     5    -5   -19  2.032E+02  1.245E+01  2157.7  1580.3    315.9 0.10602 100  62  145.84
     5     0    20  3.754E+01  8.288E+00   247.3   894.0    240.1 0.11551 100  15  -92.56
     5     0    20  2.075E+01 -7.153E+00   243.3  1598.1    500.0 0.11559  97  14  134.18
    -5     5    20  4.210E+01  7.139E+00   237.8   921.0    418.7 0.10681 100  22  166.03
    -5     0   -20  6.362E+01  8.327E+00  2202.8  1606.2    138.4 0.11477  99  23   44.93
     0    -5    20  5.648E+01  3.739E+00   185.7  1313.3    158.2 0.02245 100  30  -56.09
     5    -5   -20  4.319E+01  7.388E+00  2212.2  1579.0    309.7 0.10599  99  18  142.40
     5    -5   -20  5.890E+01  6.926E+00  2215.6   934.6     60.5 0.10607  98  28   14.93
     5     0    21 -2.457E+00  6.836E+00   192.0   894.1    245.5 0.11593 100  -5  -95.63
     5     0    21  1.826E+00  6.718E+00   188.0  1597.4    496.7 0.11602 100   6  135.51
    -5     5    21 -4.233E+00  6.310E+00   182.5   922.9    422.1 0.10662  98  -9  164.62
    -5     0   -21  1.849E+00  7.193E+00  2258.0  1605.7    135.0 0.11507 100   7   43.55
     5    -5   -21 -1.357E+00  6.984E+00  2270.9   937.6     64.0 0.10573 100  -6   16.40
     5    -5   -21  7.012E+00  6.586E+00  2267.6  1576.6    303.2 0.10565 100   7  138.86
     5     0    22  5.624E+00  7.597E+00   132.0  1595.7    493.1 0.11617 100   7  137.01
     5     0    22 -9.832E-01  7.149E+00   135.9   895.1    251.2 0.11608 100  -4  -98.76
    -5     5    22  4.911E+00  6.469E+00   126.3   925.9    425.8 0.10609 100   8  163.03
    -5     0   -22 -8.491E+00  7.599E+00  2314.1  1604.2    131.4 0.11507  99  -5   42.01
     5    -5   -22 -1.172E+01  7.365E+00  2327.0   941.7     67.8 0.10503 100  -5   18.05
     5    -5   -22 -7.854E+00  6.530E+00  2323.7  1573.1    296.5 0.10496 100  -6  135.21
     5     0    23 -3.064E+00  7.402E+00    79.0   897.3    257.1 0.11590 100  -4 -101.98
     5     0    23  6.034E+00  7.795E+00    75.0  1592.9    489.3 0.11600 100   7  138.67
    -5     5    23  1.677E+00  6.518E+00    69.3   930.2    429.8 0.10515 100   6  161.25
    -5     0   -23  2.690E+00  7.456E+00  2371.1  1601.5    127.4 0.11471 100   3   40.29
     5    -5   -23  7.087E+00  7.656E+00  2384.0   947.2     71.9 0.10390 100   5   19.91
     5    -5   -23  3.077E+00  6.740E+00  2380.7  1568.2    289.5 0.10382  98   4  131.43
     3     3     0  1.390E+04  5.787E+02  1260.4   955.7    226.7 0.09312 100  74   87.86
     3    -6     0  1.380E+04  5.743E+02  1194.8  1547.7    336.6 0.09329 100  70 -155.04
    -6     3     0  1.418E+04  5.904E+02  1218.0  1549.1     96.0 0.09371 100  70  -22.38
    -6     3     0  1.365E+04  5.685E+02  1221.2   953.6    466.8 0.09370 100  73  157.82
    -3     6     0  7.935E+03  3.309E+02  1255.1   955.1    347.4 0.09329 100  76  155.56
    -3    -3     0  7.656E+03  3.194E+02  1189.5  1547.1    215.9 0.09312 100  69  -87.25
     6    -3     0  7.924E+03  3.307E+02  1228.6  1549.2    456.0 0.09370 100  79 -157.91
     6    -3     0  7.769E+03  3.239E+02  1231.9   953.6    106.8 0.09370 100  79   22.48
[truncated: 4,925,174 more chars]
