# Supplementary material for: Crystallographic anomalous diffraction data for the experimental phasing of two myelin proteins, gliomedin and periaxin
Source: Data Brief. 2017 Mar 6;11:552–6. doi: 10.1016/j.dib.2017.02.049 (PMC5567927; doi:10.1016/j.dib.2017.02.049)
Supplement: Supplementary file 2 — XDS_ASCII-prx-xe-8min.HKL [file mmc2.zip › XDS_ASCII-prx-W-rem.HKL]

!FORMAT=XDS_ASCII    MERGE=FALSE    FRIEDEL'S_LAW=FALSE
!OUTPUT_FILE=XDS_ASCII.HKL        DATE=10-Apr-2013
!Generated by CORRECT   (VERSION  September 26, 2012)          
!PROFILE_FITTING= TRUE 
!NAME_TEMPLATE_OF_DATA_FRAMES=/Volumes/CSSB-HZI/20130405/RAW_DATA/huijong/prx/W_
!DATA_RANGE=       1    1000
!ROTATION_AXIS=  0.999974  0.006255  0.003558
!OSCILLATION_RANGE=  0.500000
!STARTING_ANGLE=     0.000
!STARTING_FRAME=       1
!INCLUDE_RESOLUTION_RANGE=    50.000     3.706
!SPACE_GROUP_NUMBER=  154
!UNIT_CELL_CONSTANTS=    77.753    77.753    79.985  90.000  90.000 120.000
!UNIT_CELL_A-AXIS=     1.595   -49.268    60.130
!UNIT_CELL_B-AXIS=     7.003    76.470    12.200
!UNIT_CELL_C-AXIS=   -79.430     6.136     7.135
!REFLECTING_RANGE_E.S.D.=     0.274
!BEAM_DIVERGENCE_E.S.D.=     0.050
!X-RAY_WAVELENGTH=  1.211446
!INCIDENT_BEAM_DIRECTION= -0.000988 -0.000164  0.825459
!FRACTION_OF_POLARIZATION=   0.990
!POLARIZATION_PLANE_NORMAL=  0.000000  1.000000  0.000000
!AIR=  0.001000
!SILICON=  6.961677
!SENSOR_THICKNESS=  0.000000
!DETECTOR=PILATUS                                           
!OVERLOAD=   1048576
!DIRECTION_OF_DETECTOR_X-AXIS=   1.00000   0.00000   0.00000
!DIRECTION_OF_DETECTOR_Y-AXIS=   0.00000   1.00000   0.00000
!DETECTOR_DISTANCE=   482.265
!ORGX=   1228.41  ORGY=   1251.81
!NX=  2463  NY=  2527    QX=  0.172000  QY=  0.172000
!VARIANCE_MODEL=  1.130E+00  4.156E-03
!NUMBER_OF_ITEMS_IN_EACH_DATA_RECORD=12
!ITEM_H=1
!ITEM_K=2
!ITEM_L=3
!ITEM_IOBS=4
!ITEM_SIGMA(IOBS)=5
!ITEM_XD=6
!ITEM_YD=7
!ITEM_ZD=8
!ITEM_RLP=9
!ITEM_PEAK=10
!ITEM_CORR=11
!ITEM_PSI=12
!END_OF_HEADER
     0     0    -2  5.753E+00  4.600E-01  1309.5  1241.2    638.9 0.00374 100  35  -60.89
     0     0    -3  1.691E+03  1.161E+02  1351.7  1236.4    645.9 0.00557  90  39  -57.38
     0     0    -4  2.513E+00  4.725E-01  1394.0  1231.7    653.1 0.00732  99  12  -53.82
     0     0    -5  1.380E+00  5.914E-01  1436.2  1277.6    226.6 0.00900  98   7   92.34
     0     0    -5  2.902E+00  5.817E-01  1436.5  1227.3    660.4 0.00900 100  10  -50.19
     0     0    -5  2.017E+00  6.429E-01  1436.2  1277.6    946.6 0.00900 100   9   92.34
     0     0    -7  3.118E+00  8.879E-01  1521.5  1286.5    211.5 0.01200 100   7   84.81
     0     0    -7  2.583E+00  7.324E-01  1521.9  1219.6    675.5 0.01200  99   7  -42.67
     0     0    -7  1.569E+00  8.825E-01  1521.5  1286.5    931.5 0.01200 100   6   84.81
     0     0    -8  8.313E-01  9.776E-01  1564.4  1290.2    203.6 0.01327  99   6   80.87
     0     0    -8  9.484E-01  7.556E-01  1564.8  1216.4    683.4 0.01327 100   7  -38.72
     0     0    -8 -9.843E-01  9.743E-01  1564.4  1290.2    923.6 0.01327  99  -5   80.87
     0     0    -9  1.044E+03  7.186E+01  1607.5  1293.3    915.4 0.01434 100  65   76.75
     0     0    -9  1.205E+03  8.287E+01  1608.0  1213.8    691.6 0.01434 100  67  -34.60
     0     0    -9  1.192E+03  8.199E+01  1607.5  1293.3    195.4 0.01434 100  65   76.75
     0     0    10  3.802E-01  9.080E-01   798.5  1291.5    550.2 0.01549  80   6  104.85
     0     0   -10  9.883E-01  1.243E+00  1651.0  1295.7    906.7 0.01514 100   7   72.41
     0     0   -10  6.876E-01  1.250E+00  1651.0  1295.7    186.7 0.01514  99   5   72.41
     0     0   -10  2.682E+00  8.797E-01  1651.5  1211.9    700.2 0.01514  98   7  -30.26
     0     0    11 -1.061E+00  8.122E-01   754.7  1292.7    541.3 0.01608  89  -6  109.30
     0     0   -11 -1.121E+00  9.285E-01  1695.3  1211.0    709.5 0.01561  95  -6  -25.63
     0     0   -11  2.843E+00  1.362E+00  1694.7  1297.2    897.5 0.01561 100   6   67.77
     0     0   -11 -6.724E-01  1.361E+00  1694.7  1297.2    177.5 0.01561 100  -6   67.77
     0     0    12  7.995E+00  1.065E+00   710.6  1292.9    531.6 0.01628  96  17  114.07
     0     0   -12  9.491E+00  1.631E+00  1738.8  1297.6    167.6 0.01567  94  11   62.75
     0     0   -12  7.229E+00  1.613E+00  1738.8  1297.6    887.6 0.01567  93  11   62.75
     0     0   -12  7.879E+00  1.145E+00  1739.3  1211.2    719.4 0.01567  97  12  -20.61
     0     0    13  3.452E-01  8.699E-01   666.1  1291.6    521.1 0.01598  76   7  119.28
     0     0   -13 -1.123E-01  1.244E+00  1783.3  1296.4    156.6 0.01518  98  -6   57.16
     0     0   -13  1.103E-02  7.917E-01  1783.8  1212.9     10.4 0.01518  93   5  -15.01
     0     0   -13  2.600E+00  1.422E+00  1783.3  1296.4    876.6 0.01518  97   5   57.16
     0     0   -13  1.530E-01  9.556E-01  1783.8  1212.9    730.4 0.01518 100   5  -15.01
     0     0   -14  1.080E+00  1.437E+00  1828.2  1293.0    863.9 0.01390 100   7   50.67
     0     0   -14 -1.212E-01  8.453E-01  1828.6  1216.9     23.1 0.01390  98  -7   -8.53
     0     0   -14  1.161E-01  1.123E+00  1828.2  1293.0    143.9 0.01390 100   6   50.67
     0     0   -14  1.766E-01  9.628E-01  1828.6  1216.9    743.1 0.01390 100   5   -8.53
     0     1    21  3.539E-01  2.014E+00   298.5  1326.6    506.3 0.03046 100   6  125.73
     0    -1   -21  5.064E-02  1.764E+00  2150.8  1181.2     36.0 0.02845  99   6   -1.66
     0    -1   -21  1.912E+00  2.428E+00  2149.9  1332.6    862.2 0.02844 100   6   51.02
     0    -1   -21  2.974E+00  1.934E+00  2150.8  1181.2    756.0 0.02845  96   5   -1.66
     0    -1   -21 -7.670E-01  2.123E+00  2149.9  1332.6    142.2 0.02844 100  -5   51.02
     0     1    20  4.787E-01  1.694E+00   348.4  1153.1    380.1 0.03456  91   6 -169.29
     0     1    20  1.343E+00  2.055E+00   347.2  1338.3    518.5 0.03457 100   5  119.65
     0    -1   -20  4.617E+00  2.498E+00  2101.1  1345.1    875.1 0.03308  97   5   57.69
     0    -1   -20  1.688E+00  1.867E+00  2102.2  1168.1     23.5 0.03308  98   4   -8.05
     0    -1   -20  8.064E-02  2.369E+00  2101.1  1345.1    155.1 0.03308  99   6   57.69
     0    -1   -20  9.001E-01  2.044E+00  2102.2  1168.1    743.5 0.03308 100   5   -8.05
     0     1    19 -1.191E-01  2.060E+00   395.3  1346.3    529.0 0.03724  95  -6  114.37
     0     1    19  1.242E+00  1.742E+00   396.6  1145.8    370.0 0.03723  98   6 -164.31
     0    -1   -19 -5.654E-03  1.884E+00  2054.2  1159.3     12.9 0.03610  98  -6  -13.37
     0    -1   -19  1.990E+00  2.099E+00  2054.2  1159.3    732.9 0.03610  99   7  -13.37
     0    -1   -19  2.325E+00  2.615E+00  2053.0  1353.3    886.1 0.03609  94   5   63.32
     0    -1   -19 -1.372E+00  2.422E+00  2053.0  1353.3    166.1 0.03609  95  -5   63.32
     0     1    18  2.148E+00  1.873E+00   442.7  1351.6    538.4 0.03894 100   6  109.62
     0     1    18  4.911E+00  1.808E+00   444.1  1141.1    361.0 0.03893  99   8 -159.89
     0    -1   -18  6.009E-01  2.036E+00  2006.8  1153.4    723.6 0.03803  99   5  -18.04
     0    -1   -18  1.622E+00  2.773E+00  2005.6  1358.7    895.8 0.03802 100   6   68.31
     0    -1   -18  1.730E+00  2.676E+00  2005.6  1358.7    175.8 0.03802 100   5   68.31
     0    -1   -18  3.782E+00  1.794E+00  2006.8  1153.4      3.6 0.03803  85   6  -18.04
     0    -1   -17  2.623E+01  3.360E+00  1958.8  1361.9    184.7 0.03915  99  20   72.86
     0    -1   -17  2.499E+01  3.303E+00  1958.8  1361.9    904.7 0.03915  99  18   72.86
     0    -1   -17  3.071E+01  3.402E+00  1960.1  1149.6    715.2 0.03916  97  23  -22.23
     0     1    16  2.938E+00  2.074E+00   535.9  1356.7    555.1 0.04029 100   6  101.16
     0     1    16  4.169E+00  1.584E+00   537.3  1137.1    345.3 0.04028 100   7 -152.18
     0    -1   -16  3.212E+00  2.835E+00  1912.5  1363.5    192.9 0.03969 100   4   77.10
     0    -1   -16  5.966E+00  2.160E+00  1913.8  1147.4    707.5 0.03970  94   9  -26.07
     0    -1   -16  1.178E+00  2.883E+00  1912.5  1363.5    912.9 0.03969 100   6   77.10
     0     1    15  1.121E+02  8.173E+00   583.1  1137.1    338.2 0.04024  99  64 -148.75
     0     1    15  1.089E+02  8.089E+00   581.7  1357.2    562.7 0.04024 100  56   97.30
     0    -1   -15  1.122E+02  8.634E+00  1866.7  1363.8    200.7 0.03975 100  51   81.08
     0    -1   -15  1.322E+02  9.665E+00  1868.1  1146.6    700.3 0.03975 100  59  -29.62
     0    -1   -15  1.054E+02  8.215E+00  1866.7  1363.8    920.7 0.03975 100  47   81.08
     0     1    14  1.055E+00  2.088E+00   627.0  1356.7    569.9 0.03982 100   7   93.61
     0     1    14  2.600E+00  1.394E+00   628.4  1138.2    331.6 0.03981 100   7 -145.55
    -1     1   -14  4.327E+00  9.058E-01  1830.6  1290.5     60.1 0.01299 100   9    6.57
     0    -1   -14  2.744E+00  2.502E+00  1821.5  1363.0    208.0 0.03942  99   6   84.87
     0    -1   -14  3.214E+00  1.862E+00  1822.8  1146.8    693.5 0.03942 100   8  -32.92
     0    -1   -14 -3.096E+00  2.702E+00  1821.5  1363.0    928.0 0.03942  99  -6   84.87
     0     1    13  2.431E+00  2.048E+00   671.9  1355.3    576.8 0.03910  97   7   90.08
     0     1    13  2.803E+00  1.377E+00   673.3  1140.1    325.4 0.03909 100   9 -142.56
    -1     1   -13  4.230E+00  1.151E+00  1785.7  1296.7    790.7 0.01529 100   8   11.96
    -1     1   -13  2.040E+00  1.109E+00  1786.2  1212.7    644.7 0.01529  97   6  -60.04
    -1     1   -13  4.200E-01  9.371E-01  1785.7  1296.7     70.7 0.01529  99   6   11.96
     0    -1   -13  6.556E-01  2.586E+00  1776.6  1361.2    935.1 0.03877 100   6   88.49
     0    -1   -13  6.363E+00  1.850E+00  1777.9  1148.0    687.2 0.03878 100   8  -36.01
     0    -1   -13  3.852E+00  2.247E+00  1776.6  1361.2    215.1 0.03877 100   6   88.49
     1    -1    13  2.319E+00  7.829E-01   663.7  1291.9    435.2 0.01609  83  11  164.48
     0     1    12  6.221E+00  1.416E+00   717.8  1142.8    319.5 0.03812  99  11 -139.76
     0     1    12  9.469E+00  1.976E+00   716.4  1353.2    583.5 0.03813  99  10   86.67
    -1     1   -12  4.836E+00  1.028E+00  1741.2  1300.1     78.2 0.01661 100  10   15.67
    -1     1   -12  4.228E+00  1.388E+00  1741.7  1208.6    624.6 0.01661 100   7  -70.43
    -1     1   -12  4.842E+00  1.191E+00  1741.2  1300.1    798.2 0.01661  99   9   15.67
     0    -1   -12  5.399E+00  2.337E+00  1732.2  1358.8    221.8 0.03787  94   9   91.99
     0    -1   -12  3.430E+00  1.859E+00  1733.5  1149.9    681.2 0.03788  96   8  -38.89
     0    -1   -12  5.451E+00  2.765E+00  1732.2  1358.8    941.8 0.03787  96   7   91.99
     1    -1    12  5.754E+00  9.084E-01   708.2  1295.4    442.1 0.01719  97  13  161.30
     1     0   -11 -1.669E-01  9.039E-01  1699.2  1228.4    850.6 0.00931 100  -5   46.30
     1     0   -11  1.413E+00  9.524E-01  1698.9  1279.8    259.7 0.00931  96   7  109.46
     1     0   -11  1.316E+00  7.107E-01  1699.2  1228.4    130.6 0.00931 100   6   46.30
     1     0   -11  1.768E+00  1.141E+00  1698.9  1279.8    979.7 0.00931  96   6  109.46
     0     1    11  1.873E+00  1.756E+00   760.6  1350.5    589.8 0.03695 100   8   83.36
     0     1    11  3.016E+00  1.233E+00   761.9  1146.1    313.9 0.03694  99   7 -137.16
    -1     1   -11 -1.242E-01  9.199E-01  1697.1  1302.0     83.7 0.01733 100  -5   18.25
    -1     1   -11  2.756E+00  1.645E+00  1697.7  1206.3    605.1 0.01733  93   6  -80.48
    -1     1   -11  8.597E-01  1.046E+00  1697.1  1302.0    803.7 0.01733  99   5   18.25
     0    -1   -11  2.139E+00  2.523E+00  1688.2  1355.7    948.2 0.03675 100   4   95.38
     0    -1   -11  2.684E+00  1.534E+00  1689.4  1152.4    675.5 0.03676 100   5  -41.58
     0    -1   -11  4.057E+00  2.117E+00  1688.2  1355.7    228.2 0.03675 100   6   95.38
     1    -1    11  2.413E+00  7.824E-01   752.3  1297.3    447.0 0.01775  98   9  159.09
     1     0   -10  3.557E+00  8.910E-01  1655.5  1223.7    842.7 0.01089 100   7   42.21
     1     0   -10  4.641E+00  7.915E-01  1655.5  1223.7    122.7 0.01089 100  10   42.21
     1     0   -10  3.245E+00  1.022E+00  1655.1  1284.0    290.1 0.01089  99   9  124.93
     0     1    10  7.302E+00  1.849E+00   804.4  1347.3    595.9 0.03560 100  11   80.14
     0     1    10  2.689E+00  1.303E+00   805.6  1149.8    308.6 0.03559  98  10 -134.74
    -1     1   -10  1.867E+00  1.007E+00  1653.3  1302.7    807.4 0.01764  97   6   19.89
    -1     1   -10  1.232E+00  1.359E+00  1653.9  1205.0    585.7 0.01764 100   7  -90.52
    -1     1   -10  4.537E+00  1.005E+00  1653.3  1302.7     87.4 0.01764 100  10   19.89
     0    -1   -10  3.861E+00  2.319E+00  1644.4  1352.0    954.5 0.03544 100   7   98.67
     0    -1   -10 -7.328E-02  1.867E+00  1644.4  1352.0    234.5 0.03544  99  -7   98.67
     0    -1   -10  4.938E+00  1.564E+00  1645.6  1155.5    670.1 0.03545  97   8  -44.07
     1    -1    10  4.058E+00  8.740E-01   796.1  1298.3    450.4 0.01795  99  12  157.73
     1     0    -9  2.023E+01  1.721E+00  1612.0  1220.6    838.4 0.01187  98  31   40.03
     1     0    -9  1.678E+01  1.540E+00  1611.6  1286.5    319.5 0.01187 100  27  139.85
     1     0    -9  1.632E+01  1.405E+00  1612.0  1220.6    118.4 0.01187  98  30   40.03
     0     1     9  1.699E+01  1.891E+00   849.1  1154.0    303.7 0.03411 100  28 -132.54
     0     1     9  2.048E+01  2.269E+00   847.9  1343.6    601.8 0.03411  96  28   76.98
    -1     1    -9  1.726E+01  1.590E+00  1609.8  1302.6     89.5 0.01768  99  33   20.69
    -1     1    -9  1.937E+01  1.891E+00  1610.4  1204.5    566.0 0.01768  99  28 -100.71
    -1     1    -9  1.900E+01  1.729E+00  1609.8  1302.6    809.5 0.01768  98  32   20.69
     0    -1    -9  1.893E+01  2.071E+00  1602.2  1159.1    665.1 0.03400  99  30  -46.34
     0    -1    -9  2.573E+01  3.006E+00  1601.0  1347.9    960.5 0.03400  97  27  101.91
     0    -1    -9  1.615E+01  2.228E+00  1601.0  1347.9    240.5 0.03400  98  22  101.91
     1    -1     9  1.895E+01  1.627E+00   839.6  1298.5    452.2 0.01791 100  36  157.18
     1     0    -8  5.767E+00  8.459E-01  1568.9  1218.5    116.8 0.01251  98  17   39.22
     1     0    -8  7.148E+00  9.816E-01  1568.9  1218.5    836.8 0.01251  97  18   39.22
     1     0    -8  5.561E+00  8.990E-01  1568.4  1288.1    348.8 0.01251 100  15  154.66
     0     1     8  6.772E+00  1.291E+00   892.2  1158.6    299.1 0.03251 100  17 -130.58
     0     1     8  7.713E+00  1.530E+00   891.1  1339.6    607.5 0.03251 100  14   73.87
    -1     1    -8  5.514E+00  9.560E-01  1566.6  1302.1     90.1 0.01755  99  15   20.64
    -1     1    -8  6.404E+00  1.035E+00  1566.6  1302.1    810.1 0.01755  98  17   20.64
    -1     1    -8  6.254E+00  1.116E+00  1567.2  1204.5    546.1 0.01756  97  14 -111.13
     0    -1    -8  8.531E+00  2.051E+00  1557.9  1343.5    966.2 0.03243 100  13  105.09
     0    -1    -8  5.398E+00  1.642E+00  1557.9  1343.5    246.2 0.03243 100  10  105.09
     0    -1    -8  8.365E+00  1.496E+00  1559.0  1163.0    660.4 0.03243 100  16  -48.38
     1    -1     8  5.153E+00  8.586E-01   882.8  1298.3    452.5 0.01772 100  17  157.45
     1     0    -7  3.593E+01  2.692E+00  1525.5  1289.2    377.8 0.01298  98  46  169.36
     1     0    -7  3.779E+01  2.780E+00  1525.9  1216.9    117.3 0.01298  99  50   39.54
     1     0    -7  3.766E+01  2.810E+00  1525.9  1216.9    837.3 0.01298  98  46   39.54
     0     1     7  4.482E+01  3.569E+00   934.1  1335.3    612.9 0.03082 100  41   70.78
    -1     1    -7  3.623E+01  2.775E+00  1524.3  1204.7    525.8 0.01733 100  46 -121.82
    -1     1    -7  3.948E+01  2.961E+00  1523.7  1301.3     89.2 0.01733  99  50   19.72
    -1     1    -7  3.630E+01  2.778E+00  1523.7  1301.3    809.2 0.01733  98  47   19.72
     0    -1    -7  4.094E+01  3.623E+00  1514.9  1338.7    971.8 0.03076 100  40  108.27
     0    -1    -7  3.631E+01  3.000E+00  1516.0  1167.3    656.0 0.03076 100  45  -50.13
     0    -1    -7  3.959E+01  3.348E+00  1514.9  1338.7    251.8 0.03076 100  41  108.27
     1    -1     7  3.972E+01  2.939E+00   925.8  1297.9    451.3 0.01744  99  47  158.59
     0     1     6  6.352E+02  4.382E+01   976.9  1330.8    618.1 0.02906  88  41   67.65
     0    -1    -6  6.383E+02  4.417E+01  1472.2  1333.7    977.1 0.02902  87  49  111.48
     0    -1    -6  5.768E+02  3.988E+01  1472.2  1333.7    257.1 0.02902  87  50  111.48
     0    -1    -6  5.254E+02  3.631E+01  1473.2  1171.7    652.1 0.02902  80  51  -51.52
     1    -1     6  5.461E+02  3.759E+01   968.6  1297.5    448.5 0.01717  99  46  160.66
     1     0    -5  6.451E+02  4.437E+01  1440.6  1213.8    844.0 0.01386 100  50   43.06
     1     0    -5  5.890E+02  4.050E+01  1440.6  1213.8    124.0 0.01386 100  50   43.06
     1     0    -5  5.916E+02  4.069E+01  1440.1  1291.2    432.5 0.01386  99  51 -162.86
     0     1     5  6.038E+02  4.162E+01  1019.5  1326.0    623.0 0.02724  99  42   64.37
    -1     1    -5  5.787E+02  3.982E+01  1438.4  1299.7    802.6 0.01691  99  55   14.97
    -1     1    -5  6.384E+02  4.392E+01  1438.9  1205.3    485.1 0.01691 100  54 -143.80
    -1     1    -5  6.003E+02  4.130E+01  1438.4  1299.7     82.6 0.01691 100  55   14.97
     0    -1    -5  7.320E+02  5.051E+01  1429.7  1328.5    982.1 0.02721  97  51  114.85
     0    -1    -5  6.706E+02  4.621E+01  1430.6  1176.4    648.6 0.02721  88  53  -52.38
     0    -1    -5  6.517E+02  4.495E+01  1429.7  1328.5    262.1 0.02721  97  50  114.85
     1    -1     5  5.962E+02  4.102E+01  1011.2  1297.2    444.2 0.01695  99  45  163.78
     1     0    -4  5.201E+02  3.580E+01  1398.2  1212.0    849.7 0.01440  99  43   46.02
     1     0    -4  4.403E+02  3.030E+01  1398.2  1212.0    129.7 0.01440 100  43   46.02
     1     0    -4  4.648E+02  3.199E+01  1397.7  1292.5    456.4 0.01440 100  46 -150.62
     0     1     4  4.448E+02  3.070E+01  1062.0  1321.2    627.6 0.02538 100  39   60.71
    -1     1    -4  4.591E+02  3.161E+01  1395.9  1299.2    796.9 0.01680 100  46   10.89
    -1     1    -4  4.543E+02  3.127E+01  1395.9  1299.2     76.9 0.01680 100  49   10.89
    -1     1    -4  4.806E+02  3.310E+01  1396.5  1205.3    465.4 0.01680 100  45 -154.94
    -1     0     4  4.784E+02  3.293E+01  1052.0  1290.4     97.9 0.01443  88  40  -30.57
    -1     0     4  4.738E+02  3.262E+01  1052.0  1290.4    817.9 0.01443  87  40  -30.57
     0    -1    -4  5.321E+02  3.677E+01  1387.3  1323.2    986.8 0.02537 100  43  118.61
     0    -1    -4  4.506E+02  3.109E+01  1388.2  1181.2    645.7 0.02537  99  51  -52.42
     0    -1    -4  4.594E+02  3.174E+01  1387.3  1323.2    266.8 0.02537 100  42  118.61
     1    -1     4  4.497E+02  3.097E+01  1053.7  1297.1    438.2 0.01682 100  39  168.09
     1     0    -3  6.073E+02  4.176E+01  1355.3  1294.1    477.3 0.01506  99  43 -140.00
     1     0    -3  6.477E+02  4.454E+01  1355.9  1209.8    856.6 0.01506  99  39   49.53
     1     0    -3  5.557E+02  3.821E+01  1355.9  1209.8    136.6 0.01506  99  40   49.53
     0     1     3  5.394E+02  3.716E+01  1104.3  1316.3    631.7 0.02352 100  40   55.98
    -1     1    -3  5.559E+02  3.823E+01  1353.6  1299.1    789.7 0.01683 100  46    5.36
    -1     1    -3  5.910E+02  4.064E+01  1354.2  1204.9    447.0 0.01684  99  46 -166.20
    -1     1    -3  5.728E+02  3.939E+01  1353.6  1299.1     69.7 0.01683  99  46    5.36
    -1     0     3  5.865E+02  4.034E+01  1094.3  1292.6    838.4 0.01508  95  36  -40.88
    -1     0     3  5.485E+02  3.772E+01  1094.3  1292.6    118.4 0.01508  96  36  -40.88
     0    -1    -3  5.540E+02  3.815E+01  1345.8  1186.1    643.4 0.02352  99  47  -50.86
     0    -1    -3  5.960E+02  4.106E+01  1345.0  1317.7    271.1 0.02351 100  45  123.45
     0    -1    -3  6.703E+02  4.619E+01  1345.0  1317.7    991.1 0.02351 100  45  123.45
     1    -1     3  5.727E+02  3.940E+01  1096.0  1297.5    430.7 0.01685  99  39  173.85
     1     0    -2  3.229E+02  2.226E+01  1313.6  1207.2    144.5 0.01589 100  36   53.15
     1     0    -2  3.547E+02  2.444E+01  1313.1  1296.2    494.8 0.01589 100  39 -131.45
     1     0    -2  4.052E+02  2.793E+01  1313.6  1207.2    864.5 0.01589 100  36   53.15
     0     1     2  3.372E+02  2.327E+01  1146.6  1311.3    635.4 0.02163 100  35   47.68
    -1     1    -2  3.279E+02  2.260E+01  1311.4  1299.4     61.1 0.01704  99  40   -2.13
    -1     1    -2  3.458E+02  2.384E+01  1312.0  1204.0    430.1 0.01704  99  39 -177.90
    -1     1    -2  3.424E+02  2.360E+01  1311.4  1299.4    781.1 0.01704  99  39   -2.13
    -1     0     2  3.926E+02  2.705E+01  1136.5  1295.1    855.5 0.01589 100  33  -49.15
    -1     0     2  3.191E+02  2.199E+01  1136.5  1295.1    135.5 0.01589 100  34  -49.15
     0    -1    -2  3.483E+02  2.408E+01  1302.8  1312.2    274.9 0.02163 100  41  131.88
     0    -1    -2  4.240E+02  2.930E+01  1302.8  1312.2    994.9 0.02163 100  41  131.88
     0    -1    -2  3.340E+02  2.306E+01  1303.6  1191.1    641.9 0.02163  99  41  -45.08
     1    -1     2  3.420E+02  2.358E+01  1138.2  1298.4    421.8 0.01705  99  36 -178.43
     1     0     2  7.390E+02  5.081E+01  1144.4  1308.2    534.2 0.02055 100  35  126.81
     0     1    -2  7.968E+02  5.475E+01  1315.9  1212.1    291.8 0.01418  99  35  122.13
     0     1    -2  8.556E+02  5.877E+01  1315.4  1291.4    640.9 0.01418  86  36  -63.15
    -1     1     2  7.908E+02  5.434E+01  1142.7  1305.8     17.7 0.01968 100  37   -0.66
    -1     1     2  7.583E+02  5.212E+01  1142.7  1305.8    737.7 0.01968 100  37   -0.66
    -1     0    -2  8.438E+02  5.801E+01  1305.1  1309.2    173.8 0.02055 100  38   52.72
    -1     0    -2  7.671E+02  5.274E+01  1305.8  1194.1    541.2 0.02055  95  39 -123.99
    -1     0    -2  7.436E+02  5.113E+01  1305.1  1309.2    893.8 0.02055 100  37   52.72
     0    -1     2  8.567E+02  5.886E+01  1134.3  1290.3    281.7 0.01418  94  34 -117.52
     1    -1    -2  7.698E+02  5.291E+01  1307.5  1196.6     25.0 0.01968 100  39    3.66
     1    -1    -2  7.555E+02  5.192E+01  1307.5  1196.6    745.0 0.01968 100  39    3.66
     1    -1    -2  7.665E+02  5.269E+01  1306.8  1306.8    377.2 0.01968 100  38 -179.83
     1     0     3  6.780E+02  4.664E+01  1102.1  1311.9    538.3 0.02198 100  35  118.63
     0     1    -3  7.266E+02  4.991E+01  1357.6  1286.4    638.0 0.01229  95  39  -64.60
     0     1    -3  7.650E+02  5.257E+01  1358.1  1217.6    301.7 0.01229 100  40  127.26
    -1     1     3  7.119E+02  4.895E+01  1100.4  1308.4    725.9 0.02073 100  39    8.46
    -1     1     3  7.637E+02  5.250E+01  1100.4  1308.4      5.9 0.02073 100  39    8.46
    -1     0    -3  8.337E+02  5.734E+01  1347.3  1313.4    177.6 0.02198 100  44   60.76
    -1     0    -3  6.983E+02  4.804E+01  1348.1  1190.4    550.8 0.02198 100  43 -113.05
    -1     0    -3  6.767E+02  4.655E+01  1347.3  1313.4    897.6 0.02198 100  44   60.76
     1    -1    -3  7.662E+02  5.267E+01  1349.7  1194.0     19.1 0.02072  98  44   -2.46
     1    -1    -3  7.237E+02  4.978E+01  1349.0  1309.9    365.1 0.02072 100  41  170.90
     1    -1    -3  7.032E+02  4.835E+01  1349.7  1194.0    739.1 0.02072  99  45   -2.46
     1     0     4  1.100E+03  7.560E+01  1059.8  1315.8    540.7 0.02345 100  41  114.89
     0     1    -4  1.212E+03  8.323E+01  1400.4  1223.4    317.6 0.01033 100  46  135.66
     0     1    -4  1.180E+03  8.102E+01  1400.0  1281.1    631.5 0.01033 100  46  -67.68
    -1     1     4  1.192E+03  8.188E+01  1058.1  1311.3    714.1 0.02186 100  44   16.29
    -1     0    -4  1.375E+03  9.445E+01  1389.6  1317.7    179.9 0.02343  97  50   64.38
    -1     0    -4  1.186E+03  8.151E+01  1390.4  1186.7    560.3 0.02343  97  48 -105.79
    -1     0    -4  1.132E+03  7.777E+01  1389.6  1317.7    899.9 0.02343  98  50   64.38
     1    -1    -4  1.181E+03  8.113E+01  1392.1  1191.1    735.1 0.02184 100  50   -6.44
     1    -1    -4  1.213E+03  8.332E+01  1391.3  1313.3    353.1 0.02184  99  48  162.92
     1    -1    -4  1.255E+03  8.620E+01  1392.1  1191.1     15.1 0.02184 100  50   -6.44
     1     0     5  2.545E+02  1.766E+01  1017.3  1319.6    541.8 0.02495  99  41  113.01
     0     1    -5  3.332E+02  2.298E+01  1442.5  1275.3    618.7 0.00815  83  45  -74.01
     0     1    -5  2.721E+02  1.877E+01  1442.7  1229.8    343.7 0.00815 100  47  149.23
    -1     1     5  2.708E+02  1.875E+01  1015.6  1314.3    702.4 0.02307 100  44   23.38
    -1     0    -5  2.759E+02  1.915E+01  1432.8  1182.8    569.7 0.02493 100  47  -99.78
    -1     0    -5  3.077E+02  2.136E+01  1432.0  1322.1    180.8 0.02493  96  48   66.14
    -1     0    -5  2.711E+02  1.882E+01  1432.0  1322.1    900.8 0.02493  97  47   66.14
     1    -1    -5  2.701E+02  1.871E+01  1434.5  1188.1    732.5 0.02304 100  51   -8.97
     1    -1    -5  2.758E+02  1.913E+01  1433.7  1316.8    341.2 0.02304 100  47  155.70
     1    -1    -5  2.737E+02  1.895E+01  1434.5  1188.1     12.5 0.02304 100  49   -8.97
     1     0     6  8.210E+01  5.898E+00   974.7  1323.5    541.8 0.02645  99  47  112.20
     0     1    -6  9.043E+01  6.307E+00  1485.3  1237.8    390.9 0.00537  91  55  173.49
    -1     1     6  8.852E+01  6.312E+00   973.0  1317.4    690.8 0.02429  96  50   30.00
     1     0     7  9.266E+00  1.240E+00   931.9  1327.2    540.8 0.02793 100  24  112.13
    -1     1     7  7.479E+00  1.087E+00   930.2  1320.5    679.5 0.02551 100  21   36.27
    -1     0    -7  9.047E+00  1.555E+00  1517.3  1330.6    899.5 0.02786  99  16   66.81
    -1     0    -7  8.536E+00  1.602E+00  1517.3  1330.6    179.5 0.02786  98  14   66.81
    -1     0    -7  9.623E+00  1.578E+00  1518.2  1175.4    588.2 0.02786 100  20  -89.22
     1    -1    -7  7.832E+00  1.323E+00  1519.0  1323.9    318.1 0.02544 100  19  142.57
     1    -1    -7  8.606E+00  1.173E+00  1519.9  1182.1    731.3 0.02544 100  22  -11.12
     1    -1    -7  6.813E+00  1.070E+00  1519.9  1182.1     11.3 0.02544 100  22  -11.12
     1     0     8  2.316E+02  1.614E+01   888.9  1330.8    539.0 0.02934 100  49  112.63
    -1     1     8  2.654E+02  1.842E+01   887.2  1323.4    668.4 0.02669 100  52   42.30
    -1     0    -8  3.008E+02  2.098E+01  1560.2  1334.6    177.6 0.02925 100  65   66.22
    -1     0    -8  2.619E+02  1.829E+01  1560.2  1334.6    897.6 0.02925 100  64   66.22
    -1     0    -8  3.129E+02  2.181E+01  1561.2  1171.9    597.4 0.02925 100  58  -84.29
     1    -1    -8  2.668E+02  1.853E+01  1562.8  1179.3    732.3 0.02659 100  66  -11.12
     1    -1    -8  2.774E+02  1.934E+01  1561.9  1327.2    306.8 0.02659 100  58  136.44
     1    -1    -8  2.686E+02  1.864E+01  1562.8  1179.3     12.3 0.02659 100  65  -11.12
     1     0     9 -5.905E-01  1.125E+00   845.7  1334.1    536.5 0.03068 100  -5  113.58
    -1     1     9  1.506E+00  1.088E+00   844.0  1326.0    657.4 0.02780  98   6   48.14
    -1     0    -9  5.550E-01  1.591E+00  1604.4  1168.7    606.4 0.03055  96   6  -79.48
    -1     0    -9 -1.453E+00  1.654E+00  1603.3  1338.4    895.0 0.03055 100  -6   65.18
    -1     0    -9 -1.028E+00  1.714E+00  1603.3  1338.4    175.0 0.03055 100  -5   65.18
     1    -1    -9  1.514E+00  1.014E+00  1606.0  1176.8    734.1 0.02766 100   6  -10.58
     1    -1    -9  1.711E+00  9.537E-01  1606.0  1176.8     14.1 0.02766 100   8  -10.58
     1    -1    -9 -1.992E+00  1.494E+00  1605.1  1330.3    295.7 0.02766 100  -7  130.49
     1     0    10  1.765E+02  1.242E+01   802.2  1337.0    533.4 0.03191 100  53  114.91
    -1     1    10  1.745E+02  1.223E+01   800.5  1328.3    646.6 0.02879  98  64   53.84
    -1     0   -10  2.004E+02  1.418E+01  1647.9  1165.9    615.5 0.03174 100  62  -74.74
    -1     0   -10  1.929E+02  1.373E+01  1646.8  1341.7    891.7 0.03173 100  62   63.76
    -1     0   -10  2.252E+02  1.591E+01  1646.8  1341.7    171.7 0.03173 100  66   63.76
     1    -1   -10  1.786E+02  1.254E+01  1649.5  1174.6    736.8 0.02860 100  66   -9.55
     1    -1   -10  2.036E+02  1.443E+01  1648.5  1333.0    284.7 0.02859  94  59  124.68
     1    -1   -10  1.888E+02  1.321E+01  1649.5  1174.6     16.8 0.02860  99  68   -9.55
     1     0    11 -8.894E-01  1.274E+00   759.5  1157.1    262.8 0.03298  92  -5 -108.56
     1     0    11 -1.758E-01  1.313E+00   758.3  1339.5    529.6 0.03299  95  -5  116.58
     1     0    11 -8.442E-01  1.642E+00   759.5  1157.1    982.8 0.03298  94  -6 -108.56
    -1     1    11  1.071E+00  1.129E+00   756.7  1330.2    635.8 0.02963 100   5   59.46
    -1     0   -11 -1.113E+00  2.068E+00  1690.5  1344.6    887.8 0.03275  94  -6   62.00
    -1     0   -11 -1.911E-02  1.616E+00  1691.6  1163.5    624.6 0.03275 100  -4  -70.02
    -1     0   -11  3.867E+00  2.058E+00  1690.5  1344.6    167.8 0.03275  95   5   62.00
     1    -1   -11 -4.336E-01  1.139E+00  1693.3  1172.9    740.2 0.02938  99  -6   -8.09
     1    -1   -11  1.724E+00  2.293E+00  1692.3  1335.3    993.8 0.02937  95   7  118.96
     1    -1   -11 -1.064E-01  1.044E+00  1693.3  1172.9     20.2 0.02938 100  -7   -8.09
     1    -1   -11 -2.542E-03  1.765E+00  1692.3  1335.3    273.8 0.02937  98  -6  118.96
     1     0    12  2.690E+01  2.650E+00   715.4  1154.6    271.8 0.03387  89  35 -113.18
     1     0    12  2.226E+01  2.245E+00   714.2  1341.5    525.3 0.03388  97  31  118.57
     1     0    12  2.697E+01  3.001E+00   715.4  1154.6    991.8 0.03387  87  28 -113.18
    -1     1    12  2.388E+01  2.237E+00   712.5  1331.5    625.0 0.03027 100  34   65.03
    -1     0   -12  2.227E+01  2.785E+00  1734.6  1346.9    163.4 0.03359  98  26   59.92
    -1     0   -12  2.560E+01  2.750E+00  1735.7  1161.7    633.7 0.03359  95  28  -65.30
    -1     0   -12  2.417E+01  2.964E+00  1734.6  1346.9    883.4 0.03359  99  22   59.92
     1    -1   -12  2.436E+01  2.682E+00  1736.4  1336.9    262.9 0.02994 100  25  113.27
     1    -1   -12  2.323E+01  2.261E+00  1737.4  1171.8    744.4 0.02994 100  29   -6.22
     1    -1   -12  3.013E+01  3.398E+00  1736.4  1336.9    982.9 0.02994 100  24  113.27
     1    -1   -12  2.165E+01  2.052E+00  1737.4  1171.8     24.4 0.02994 100  31   -6.22
     1     0    13  8.598E+00  1.584E+00   669.7  1342.8    520.5 0.03453 100  14  120.86
     1     0    13  1.042E+01  1.593E+00   670.9  1152.7    281.0 0.03453 100  19 -117.85
    -1     1    13  1.150E+01  1.760E+00   668.0  1332.0    614.2 0.03064 100  16   70.62
    -1     0   -13  8.408E+00  1.866E+00  1780.2  1160.7    643.0 0.03418  99  14  -60.53
    -1     0   -13  1.426E+01  2.336E+00  1779.0  1348.6    158.4 0.03417  99  16   57.52
    -1     0   -13  9.314E+00  2.363E+00  1779.0  1348.6    878.4 0.03417  99  11   57.52
     1    -1   -13  9.715E+00  1.669E+00  1781.8  1171.5    749.2 0.03023  98  13   -3.94
     1    -1   -13  6.896E+00  2.545E+00  1780.8  1337.7    971.9 0.03023 100  10  107.56
     1    -1   -13  7.806E+00  1.474E+00  1781.8  1171.5     29.2 0.03023  95  13   -3.94
     1    -1   -13  1.047E+01  2.142E+00  1780.8  1337.7    251.9 0.03023 100  13  107.56
     1     0    14  8.521E+00  1.589E+00   624.8  1343.2    515.1 0.03492 100  12  123.45
     1     0    14  8.335E+00  1.739E+00   626.0  1151.7    290.3 0.03491  90  15 -122.59
    -1     1    14  1.130E+01  2.079E+00   623.1  1331.6    603.1 0.03070  96  15   76.27
    -1     0   -14  1.042E+01  2.150E+00  1825.0  1160.5    652.5 0.03446 100  12  -55.67
    -1     0   -14  6.815E+00  2.119E+00  1823.9  1349.3    152.9 0.03445 100  10   54.82
    -1     0   -14  9.315E+00  2.618E+00  1823.9  1349.3    872.9 0.03445  98  10   54.82
     1    -1   -14  1.201E+01  2.870E+00  1825.7  1337.6    960.6 0.03017  99  11  101.75
     1    -1   -14  6.751E+00  2.126E+00  1825.7  1337.6    240.6 0.03017 100   9  101.75
     1    -1   -14  1.225E+01  1.820E+00  1826.7  1172.2    754.9 0.03018  99  14   -1.26
     1    -1   -14  1.126E+01  1.606E+00  1826.7  1172.2     34.9 0.03018 100  17   -1.26
     1     0    15  4.336E+00  1.581E+00   580.7  1151.6    299.9 0.03494 100   7 -127.46
     1     0    15  2.882E+00  1.480E+00   579.5  1342.7    509.0 0.03495 100   7  126.35
    -1     1    15  3.618E+00  1.883E+00   577.8  1330.1    591.8 0.03033 100   6   82.05
    -1     0   -15  1.003E+00  2.549E+00  1869.2  1349.1    866.7 0.03438 100   5   51.77
    -1     0   -15  1.297E+00  1.947E+00  1869.2  1349.1    146.7 0.03438 100   6   51.77
    -1     0   -15  4.007E+00  2.107E+00  1870.3  1161.3    662.3 0.03438 100   6  -50.67
     1    -1   -15 -7.500E-01  2.194E+00  1871.0  1336.2    229.0 0.02967 100  -5   95.78
     1    -1   -15  1.525E+00  2.709E+00  1871.0  1336.2    949.0 0.02967 100   6   95.78
     1    -1   -15  3.610E+00  1.373E+00  1872.0  1174.2     41.3 0.02968  98   6    1.89
     1    -1   -15  4.432E+00  1.614E+00  1872.0  1174.2    761.3 0.02968  98   8    1.89
     1     0    16  2.320E+00  1.506E+00   533.7  1341.0    502.3 0.03453  98   7  129.61
     1     0    16  1.029E+00  1.465E+00   534.9  1152.8    309.9 0.03452  98   7 -132.51
    -1     1    16  2.509E+00  1.998E+00   532.0  1327.0    579.9 0.02944  96   6   88.07
    -1     0   -16  1.646E-01  1.968E+00  1914.9  1347.5    139.8 0.03383  98   6   48.34
    -1     0   -16 -2.724E+00  1.991E+00  1916.0  1163.4    672.5 0.03383  99  -5  -45.45
    -1     0   -16  2.950E+00  2.625E+00  1914.9  1347.5    859.8 0.03383  97   3   48.34
     1    -1   -16  2.876E+00  2.289E+00  1916.8  1333.3    216.9 0.02860 100   6   89.52
     1    -1   -16  2.236E-01  1.395E+00  1917.7  1177.7     48.8 0.02860  96   5    5.57
     1    -1   -16 -3.213E-01  2.617E+00  1916.8  1333.3    936.9 0.02860 100  -6   89.52
     1    -1   -16  1.842E+00  1.712E+00  1917.7  1177.7    768.8 0.02860  97   5    5.57
    -1     0   -17  2.518E+00  1.971E+00  1961.2  1344.3    132.0 0.03267 100   5   44.46
    -1     0   -17 -3.821E-01  2.291E+00  1961.2  1344.3    852.0 0.03267 100  -5   44.46
    -1     0   -17 -1.364E+00  2.174E+00  1962.3  1167.2    683.3 0.03268  98  -7  -39.92
     1    -1   -17 -4.228E+00  2.144E+00  1963.1  1328.2    203.8 0.02675  95  -6   82.79
     1    -1   -17  1.978E+00  1.564E+00  1963.9  1183.3     57.6 0.02675  94   5    9.94
     1    -1   -17  1.846E+00  2.082E+00  1963.1  1328.2    923.8 0.02675  97   4   82.79
     1    -1   -17  1.364E+00  1.900E+00  1963.9  1183.3    777.6 0.02675  93   7    9.94
     1     0    18  4.721E+00  1.789E+00   440.5  1332.4    486.3 0.03185 100   7  137.47
    -1     1    18  2.622E+00  1.611E+00   438.8  1314.4    553.3 0.02521 100   6  101.48
    -1     0   -18  1.152E+00  2.272E+00  2008.1  1338.9    843.1 0.03072  97   5   39.98
    -1     0   -18  4.188E+00  1.964E+00  2008.1  1338.9    123.1 0.03072  96   6   39.98
    -1     0   -18  4.512E+00  1.993E+00  2009.1  1173.1    695.0 0.03072 100   6  -33.93
     1    -1   -18  1.205E+00  1.779E+00  2010.7  1192.0    788.2 0.02376 100   6   15.31
     1    -1   -18  2.322E+00  2.142E+00  2009.9  1320.1    189.2 0.02375  99   5   75.26
     1    -1   -18  1.612E+00  1.437E+00  2010.7  1192.0     68.2 0.02376 100   6   15.31
     1    -1   -18  2.599E+00  2.097E+00  2009.9  1320.1    909.2 0.02375  99   6   75.26
     1     0    19  8.538E-01  1.696E+00   393.1  1324.3    476.4 0.02911  97   5  142.36
    -1     1    19  3.405E-01  1.242E+00   391.4  1302.4    537.1 0.02098 100   5  109.60
    -1     0   -19 -6.705E-01  1.950E+00  2056.4  1182.1    708.1 0.02762  95  -5  -27.20
    -1     0   -19 -2.116E+00  1.995E+00  2055.5  1330.6    832.6 0.02762  98  -4   34.65
    -1     0   -19 -1.600E+00  1.827E+00  2055.5  1330.6    112.6 0.02762  95  -5   34.65
     1     0    20  2.069E-01  1.596E+00   345.0  1312.2    464.2 0.02482 100   5  148.33
    -1     0   -20  1.646E+00  1.683E+00  2103.6  1317.3     99.4 0.02270 100   6   27.87
    -1     0   -20  9.861E-01  1.590E+00  2104.4  1195.9    723.7 0.02270  99   5  -19.12
    -1     0   -20 -1.627E+00  1.736E+00  2103.6  1317.3    819.4 0.02270 100  -6   27.87
     1     1     0  1.233E+03  8.478E+01  1234.7  1338.1    579.3 0.03102 100  40  -92.82
     1    -2     0  1.194E+03  8.208E+01  1216.1  1338.2    340.1 0.03108  99  42 -155.25
    -2     1     0  1.167E+03  8.022E+01  1222.9  1338.6     99.5 0.03122 100  43  -22.36
    -2     1     0  1.145E+03  7.867E+01  1222.9  1338.6    819.5 0.03122  99  44  -22.36
    -1     2     0  1.326E+03  9.111E+01  1233.0  1338.3    700.1 0.03108 100  45  -25.02
    -1    -1     0  1.207E+03  8.294E+01  1214.4  1338.0    939.4 0.03102  99  40  -87.45
    -1    -1     0  1.227E+03  8.431E+01  1214.4  1338.0    219.4 0.03102 100  41  -87.45
     2    -1     0  1.415E+03  9.721E+01  1226.2  1338.7    459.5 0.03122 100  49 -157.91
    -2     1     1  2.261E+02  1.574E+01  1180.7  1337.7     92.3 0.03099 100  43  -28.87
    -2     1     1  2.276E+02  1.584E+01  1180.7  1337.7    812.3 0.03099 100  42  -28.87
     1     1    -1  2.224E+02  1.549E+01  1277.9  1169.5    940.9 0.02926 100  41   87.75
     1     1    -1  2.220E+02  1.546E+01  1276.9  1333.5    576.0 0.02926 100  40  -93.84
     1     1    -1  2.108E+02  1.469E+01  1277.9  1169.5    220.9 0.02926  99  42   87.75
     1     1     1  4.521E+01 -3.517E+00  1193.7  1159.1    225.6 0.03278  76  36   87.08
     1     1     1  2.403E+02  1.677E+01  1192.5  1342.8    581.5 0.03279 100  45  -92.51
     1    -2    -1  2.294E+02  1.601E+01  1258.2  1342.6    335.5 0.03257 100  42 -171.13
     1    -2    -1  2.494E+02  1.734E+01  1259.3  1160.1    699.9 0.03257  99  43    9.90
     1    -2     1  2.300E+02  1.603E+01  1173.9  1333.9    344.3 0.02964 100  44 -147.67
    -2     1    -1  2.671E+02  1.857E+01  1266.1  1163.0    470.3 0.03157  98  45  174.21
    -2     1    -1  2.198E+02  1.530E+01  1265.0  1339.9    105.8 0.03157 100  43   -7.00
    -2     1    -1  2.339E+02  1.627E+01  1265.0  1339.9    825.8 0.03157 100  42   -7.00
     2    -1     1  3.117E+02  2.162E+01  1184.1  1339.4    466.0 0.03157 100  45 -173.30
    -1     2    -1  2.776E+02  1.928E+01  1276.2  1168.4    348.9 0.02964 100  43  148.89
    -1     2    -1  2.813E+02  1.949E+01  1275.2  1334.5    704.0 0.02964 100  44  -32.64
    -1     2     1  2.980E+02  2.067E+01  1190.8  1342.2    695.6 0.03257 100  42   -9.16
    -1     2     1  7.477E+01 -5.482E+00  1192.0  1159.7    339.7 0.03257  85  35  170.39
    -1    -1    -1  2.626E+02  1.826E+01  1256.5  1343.2    221.3 0.03278  99  42  -87.77
    -1    -1    -1  2.632E+02  1.831E+01  1256.5  1343.2    941.3 0.03278 100  41  -87.77
    -1    -1    -1  2.972E+02  2.066E+01  1257.7  1159.5    585.7 0.03278 100  44   93.20
    -1    -1     1  2.580E+02  1.792E+01  1172.3  1332.8    216.2 0.02926 100  40  -86.48
    -1    -1     1  2.566E+02  1.783E+01  1172.3  1332.8    936.2 0.02926 100  39  -86.48
     2    -1    -1  2.879E+02  1.998E+01  1268.4  1338.3    452.1 0.03099 100  47 -151.44
     2    -1    -1  2.767E+02  1.920E+01  1269.5  1164.6     96.7 0.03099 100  45   29.87
     2    -1    -1  2.875E+02  1.993E+01  1269.5  1164.6    816.7 0.03099 100  44   29.87
    -2     1     2  1.454E+03  9.985E+01  1138.5  1337.1     84.1 0.03088 100  43  -27.80
    -2     1     2  1.473E+03  1.012E+02  1139.6  1164.1    450.8 0.03088 100  46  150.11
    -2     1     2  1.417E+03  9.734E+01  1138.5  1337.1    804.1 0.03088 100  43  -27.80
     1     1    -2  1.281E+03  8.801E+01  1320.1  1174.6    219.6 0.02755 100  45   87.68
     1     1    -2  1.268E+03  8.715E+01  1320.1  1174.6    939.6 0.02755 100  45   87.68
     1     1    -2  1.346E+03  9.244E+01  1319.1  1328.9    571.3 0.02754 100  40  -95.80
     1     1     2  1.496E+03  1.028E+02  1151.5  1153.8    948.7 0.03457  99  45  -94.01
     1     1     2  1.449E+03  9.959E+01  1150.3  1347.6    582.6 0.03457 100  44   87.55
     1     1     2  1.378E+03  9.470E+01  1151.5  1153.8    228.7 0.03457 100  46  -94.01
     1    -2    -2  1.486E+03  1.021E+02  1301.6  1156.1    697.2 0.03410 100  50   -4.57
     1    -2    -2  1.435E+03  9.863E+01  1300.4  1347.2    330.5 0.03410  98  43  173.11
     1    -2     2  1.423E+03  9.779E+01  1131.8  1329.8    347.9 0.02827 100  43 -146.84
    -2     1    -2  1.381E+03  9.486E+01  1307.2  1341.4    111.1 0.03204 100  46    8.29
    -2     1    -2  1.434E+03  9.851E+01  1307.2  1341.4    831.1 0.03204 100  46    8.29
    -2     1    -2  1.589E+03  1.092E+02  1308.3  1162.0    478.2 0.03204  99  47 -169.05
     2    -1     2  1.628E+03  1.118E+02  1141.9  1340.4    471.4 0.03204  99  43  171.34
     2    -1     2  1.474E+03  1.013E+02  1143.0  1160.9    117.9 0.03204 100  43  -10.59
     2    -1     2  1.613E+03  1.108E+02  1143.0  1160.9    837.9 0.03204 100  42  -10.59
    -1     2    -2  1.476E+03  1.014E+02  1317.4  1330.9    707.5 0.02826 100  48  -33.58
    -1     2    -2  1.476E+03  1.014E+02  1318.4  1172.6    355.6 0.02826 100  50  149.76
    -1     2     2  1.548E+03  1.064E+02  1149.8  1155.2    336.9 0.03410 100  39 -175.09
    -1     2     2  1.553E+03  1.067E+02  1148.6  1346.2    690.8 0.03410  98  44    6.55
    -1    -1    -2  1.326E+03  9.114E+01  1298.7  1348.5    222.4 0.03457 100  47   92.11
    -1    -1    -2  1.560E+03  1.072E+02  1299.9  1154.8    588.9 0.03457  99  46  -85.64
    -1    -1    -2  1.344E+03  9.236E+01  1298.7  1348.5    942.4 0.03457 100  47   92.11
    -1    -1     2  1.242E+03  8.530E+01  1130.1  1327.7    931.7 0.02755 100  42  -84.63
    -1    -1     2  1.286E+03  8.834E+01  1130.1  1327.7    211.7 0.02755 100  42  -84.63
     2    -1    -2  1.476E+03  1.014E+02  1310.6  1338.2    443.7 0.03088 100  52 -152.59
     2    -1    -2  1.464E+03  1.006E+02  1311.7  1165.2    811.1 0.03088 100  46   30.27
     2    -1    -2  1.450E+03  9.959E+01  1311.7  1165.2     91.1 0.03088 100  47   30.27
    -2     1     3  2.105E+02  1.469E+01  1097.3  1163.9    445.8 0.03089  99  45  152.17
    -2     1     3  2.155E+02  1.502E+01  1096.3  1336.8     75.0 0.03089 100  45  -23.63
    -2     1     3  2.197E+02  1.532E+01  1096.3  1336.8    795.0 0.03089 100  44  -23.63
     1     1    -3  1.982E+02  1.383E+01  1362.3  1179.8    939.1 0.02583 100  47   87.79
     1     1    -3  2.001E+02  1.395E+01  1362.3  1179.8    219.1 0.02583 100  48   87.79
     1     1    -3  2.026E+02  1.412E+01  1361.4  1324.3    565.0 0.02583 100  44  -98.76
     1     1     3  2.250E+02  1.579E+01  1109.3  1148.5    952.2 0.03639 100  47  -95.49
     1     1     3  2.251E+02  1.578E+01  1108.0  1352.4    583.0 0.03639 100  49   87.70
     1     1     3  2.058E+02  1.444E+01  1109.3  1148.5    232.2 0.03639 100  46  -95.49
     1    -2    -3  2.119E+02  1.486E+01  1342.6  1351.8    325.2 0.03568 100  48  161.95
     1    -2    -3  2.299E+02  1.604E+01  1343.8  1152.0    695.4 0.03568 100  51  -13.89
     1    -2     3  2.181E+02  1.520E+01  1089.5  1325.8    351.0 0.02695 100  45 -148.24
    -2     1    -3  2.263E+02  1.579E+01  1349.4  1343.2    835.5 0.03260 100  49   18.65
    -2     1    -3  2.351E+02  1.641E+01  1350.5  1160.7    486.7 0.03261 100  54 -156.57
    -2     1    -3  2.090E+02  1.459E+01  1349.4  1343.2    115.5 0.03260 100  51   18.65
     2    -1     3  2.778E+02  1.929E+01  1100.8  1159.1    126.2 0.03261 100  47  -22.97
     2    -1     3  3.110E+02  2.161E+01  1099.6  1341.7    476.0 0.03262 100  45  160.89
     2    -1     3  3.119E+02  2.166E+01  1100.8  1159.1    846.2 0.03261 100  46  -22.97
    -1     2    -3  2.879E+02  1.999E+01  1360.6  1176.6    363.9 0.02694 100  50  153.89
    -1     2    -3  2.784E+02  1.928E+01  1359.7  1327.4    710.4 0.02694 100  51  -32.32
    -1     2     3  2.757E+02  1.923E+01  1107.6  1150.5    335.0 0.03568 100  44 -165.69
    -1     2     3  2.934E+02  2.039E+01  1106.4  1350.4    685.7 0.03568 100  46   17.63
    -1    -1    -3  2.638E+02  1.839E+01  1340.9  1353.8    222.6 0.03638 100  53   91.88
    -1    -1    -3  3.170E+02  2.209E+01  1342.1  1150.0    592.6 0.03638 100  46  -84.09
    -1    -1    -3  2.640E+02  1.842E+01  1340.9  1353.8    942.6 0.03638 100  53   91.88
    -1    -1     3  2.355E+02  1.635E+01  1087.9  1322.6    925.6 0.02583 100  44  -81.81
    -1    -1     3  2.655E+02  1.843E+01  1087.9  1322.6    205.6 0.02583 100  43  -81.81
     2    -1    -3  2.903E+02  2.015E+01  1353.9  1165.5     86.3 0.03088 100  52   28.32
     2    -1    -3  2.849E+02  1.978E+01  1352.8  1338.4    434.5 0.03088 100  54 -156.85
     2    -1    -3  2.868E+02  1.991E+01  1353.9  1165.5    806.3 0.03088 100  52   28.32
    -2     1     4  2.179E+02  1.520E+01  1053.9  1336.8    785.1 0.03100 100  45  -18.34
    -2     1     4  2.228E+02  1.555E+01  1055.0  1163.4    441.7 0.03100  90  47  154.58
    -2     1     4  2.170E+02  1.512E+01  1053.9  1336.8     65.1 0.03100 100  45  -18.34
     1     1    -4  1.873E+02  1.309E+01  1404.6  1184.9    939.7 0.02410 100  48   88.29
     1     1    -4  2.059E+02  1.434E+01  1403.8  1319.7    556.6 0.02410 100  45 -102.83
     1     1    -4  2.000E+02  1.395E+01  1404.6  1184.9    219.7 0.02410 100  47   88.29
     1     1     4  2.245E+02  1.577E+01  1065.7  1357.1    582.6 0.03821 100  45   88.07
     1     1     4  2.147E+02  1.511E+01  1067.0  1143.2    956.1 0.03821 100  45  -97.25
     1     1     4  2.006E+02  1.410E+01  1067.0  1143.2    236.1 0.03821 100  45  -97.25
     1    -2    -4  2.163E+02  1.520E+01  1384.9  1356.5    319.7 0.03728 100  47  154.11
     1    -2    -4  2.219E+02  1.551E+01  1386.2  1147.9    694.6 0.03729 100  52  -19.39
     1    -2     4  2.204E+02  1.535E+01  1047.2  1321.9    353.3 0.02568 100  44 -149.94
    -2     1    -4  2.368E+02  1.655E+01  1391.7  1345.3    838.9 0.03327  95  50   25.24
    -2     1    -4  2.192E+02  1.530E+01  1391.7  1345.3    118.9 0.03327  96  50   25.24
    -2     1    -4  2.353E+02  1.643E+01  1392.9  1159.2    495.6 0.03327 100  54 -147.19
     2    -1     4  4.526E+02  3.132E+01  1058.4  1157.0    855.0 0.03328 100  45  -32.25
     2    -1     4  4.440E+02  3.073E+01  1057.3  1343.2    479.5 0.03328  99  44  154.21
     2    -1     4  3.849E+02  2.663E+01  1058.4  1157.0    135.0 0.03328 100  47  -32.25
    -1     2    -4  4.137E+02  2.855E+01  1402.0  1324.0    712.5 0.02566 100  54  -30.78
    -1     2    -4  4.280E+02  2.957E+01  1402.9  1180.5    374.1 0.02566 100  50  159.58
    -1     2     4  3.929E+02  2.725E+01  1065.3  1145.8    334.0 0.03729 100  43 -160.12
    -1     2     4  4.263E+02  2.951E+01  1064.0  1354.5    680.3 0.03730 100  43   25.39
    -1    -1    -4  4.901E+02  3.398E+01  1384.5  1145.3    596.6 0.03820 100  47  -82.27
    -1    -1    -4  3.691E+02  2.565E+01  1383.2  1359.0    942.1 0.03820  99  48   91.45
    -1    -1    -4  3.912E+02  2.714E+01  1383.2  1359.0    222.1 0.03820  99  49   91.45
    -1    -1     4  3.871E+02  2.674E+01  1045.5  1317.5    197.5 0.02412 100  43  -77.94
    -1    -1     4  3.324E+02  2.297E+01  1045.5  1317.5    917.5 0.02412 100  43  -77.94
     2    -1    -4  4.241E+02  2.932E+01  1396.2  1165.6     82.4 0.03098 100  53   26.02
     2    -1    -4  3.992E+02  2.762E+01  1395.2  1338.9    424.5 0.03098 100  50 -162.26
     2    -1    -4  4.193E+02  2.899E+01  1396.2  1165.6    802.4 0.03098  99  52   26.02
    -2     1     5  3.076E+02  2.132E+01  1011.4  1337.0     54.6 0.03119 100  46  -12.55
    -2     1     5  3.066E+02  2.127E+01  1011.4  1337.0    774.6 0.03119 100  46  -12.55
    -2     1     5  3.394E+02  2.354E+01  1012.5  1162.7    438.4 0.03119  89  47  156.72
     1     1    -5  2.960E+02  2.051E+01  1447.0  1190.2    221.5 0.02234 100  51   89.37
     1     1    -5  3.028E+02  2.097E+01  1446.3  1314.9    545.9 0.02234  99  50 -108.17
     1     1    -5  2.967E+02  2.057E+01  1447.0  1190.2    941.5 0.02234 100  52   89.37
     1     1     5  3.094E+02  2.157E+01  1024.6  1138.0    240.3 0.04003 100  48  -99.21
     1     1     5  3.411E+02  2.379E+01  1024.6  1138.0    960.3 0.04003 100  48  -99.21
     1     1     5  3.330E+02  2.321E+01  1023.2  1361.9    581.6 0.04003  99  45   88.67
     1    -2    -5  3.197E+02  2.229E+01  1427.3  1361.2    314.0 0.03890 100  52  148.08
     1    -2    -5  3.301E+02  2.295E+01  1428.6  1143.7    694.5 0.03890 100  57  -22.61
     1    -2     5  3.134E+02  2.170E+01  1004.8  1318.1    354.8 0.02444 100  46 -151.33
    -2     1    -5  3.256E+02  2.262E+01  1435.3  1157.5    504.9 0.03399 100  58 -139.48
    -2     1    -5  3.081E+02  2.139E+01  1434.2  1347.5    121.4 0.03399 100  55   29.53
    -2     1    -5  3.458E+02  2.401E+01  1434.2  1347.5    841.4 0.03399  99  54   29.53
     2    -1     5  4.479E+02  3.097E+01  1016.0  1154.8    144.1 0.03401 100  48  -39.87
     2    -1     5  4.911E+02  3.395E+01  1014.8  1345.0    482.2 0.03402 100  47  149.81
     2    -1     5  5.292E+02  3.659E+01  1016.0  1154.8    864.1 0.03401 100  47  -39.87
    -1     2    -5  4.728E+02  3.263E+01  1445.4  1184.4    386.4 0.02440 100  54  166.39
    -1     2    -5  4.650E+02  3.207E+01  1444.5  1320.7    713.7 0.02440 100  57  -29.58
    -1     2     5  4.724E+02  3.269E+01  1021.5  1358.7    674.6 0.03892 100  46   31.35
    -1     2     5  4.434E+02  3.072E+01  1022.9  1141.1    333.8 0.03892 100  47 -156.82
    -1    -1    -5  4.498E+02  3.119E+01  1425.6  1364.3    221.0 0.04001  96  57   90.78
    -1    -1    -5  5.476E+02  3.795E+01  1426.9  1140.6    600.9 0.04001  99  57  -80.24
    -1    -1    -5  4.247E+02  2.948E+01  1425.6  1364.3    941.0 0.04001  97  56   90.78
    -1    -1     5  3.948E+02  2.724E+01  1003.1  1312.3    907.1 0.02237 100  43  -72.83
    -1    -1     5  4.630E+02  3.194E+01  1003.1  1312.3    187.1 0.02237 100  44  -72.83
     2    -1    -5  4.757E+02  3.287E+01  1438.7  1165.4    799.3 0.03117 100  55   24.00
     2    -1    -5  4.765E+02  3.292E+01  1438.7  1165.4     79.3 0.03117  98  56   24.00
     2    -1    -5  4.610E+02  3.187E+01  1437.6  1339.6    413.7 0.03117 100  53 -168.16
    -2     1     6  4.776E+02  3.298E+01   968.8  1337.4    763.3 0.03145  99  50   -6.47
    -2     1     6  4.825E+02  3.333E+01   969.9  1161.8    436.1 0.03145  96  48  158.42
    -2     1     6  4.930E+02  3.403E+01   968.8  1337.4     43.3 0.03145  99  49   -6.47
     1     1    -6  4.879E+02  3.368E+01  1489.6  1195.7    944.9 0.02049  97  53   91.24
     1     1    -6  4.978E+02  3.433E+01  1488.9  1309.9    532.1 0.02048  98  52 -115.06
     1     1    -6  4.855E+02  3.349E+01  1489.6  1195.7    224.9 0.02049  98  54   91.24
     1    -2    -6  5.074E+02  3.520E+01  1469.8  1365.8    308.0 0.04052 100  54  143.01
     1    -2    -6  5.099E+02  3.530E+01  1471.2  1139.6    695.0 0.04052  93  60  -24.44
     1    -2     6  4.770E+02  3.290E+01   962.2  1314.2    355.4 0.02319  99  51 -152.19
     2    -1     6  5.173E+02  3.576E+01   972.2  1346.8    484.0 0.03481 100  48  146.87
     2    -1     6  5.271E+02  3.642E+01   973.4  1152.4    153.6 0.03481 100  55  -46.62
     2    -1     6  5.698E+02  3.940E+01   973.4  1152.4    873.6 0.03481 100  54  -46.62
    -1     2    -6  5.166E+02  3.562E+01  1487.1  1317.3    714.0 0.02313  98  62  -28.94
    -1     2    -6  5.356E+02  3.694E+01  1487.9  1188.3    400.9 0.02313  97  55  174.31
    -1     2     6  5.468E+02  3.784E+01   978.9  1362.9    668.8 0.04055  84  51   36.34
    -1    -1    -6  5.928E+02  4.108E+01  1469.6  1135.9    605.4 0.04182  99  59  -78.04
    -1    -1    -6  4.467E+02  3.103E+01  1468.1  1369.5    939.3 0.04182  98  58   89.87
    -1    -1    -6  4.801E+02  3.330E+01  1468.1  1369.5    219.3 0.04182  98  58   89.87
    -1    -1     6  5.562E+02  3.833E+01   960.5  1306.9    173.7 0.02056 100  49  -66.22
    -1    -1     6  4.893E+02  3.373E+01   960.5  1306.9    893.7 0.02056 100  50  -66.22
    -2     1     7  5.433E+01  4.055E+00   926.0  1337.8    751.6 0.03176 100  54   -0.17
    -2     1     7  5.193E+01  3.912E+00   927.1  1160.8    434.6 0.03176  95  52  159.64
    -2     1     7  5.302E+01  3.936E+00   926.0  1337.8     31.6 0.03176 100  56   -0.17
     1     1    -7  5.441E+01  4.166E+00  1532.3  1201.7    950.5 0.01846  96  45   94.17
     1     1    -7  5.398E+01  3.990E+00  1531.7  1304.5    514.5 0.01845  99  51 -123.91
     1     1    -7  4.812E+01  3.679E+00  1532.3  1201.7    230.5 0.01846  96  46   94.17
     1     1     7  6.345E+01  5.129E+00   939.3  1127.7    969.4 0.04363  97  51 -103.60
     1     1     7  5.148E+01  4.148E+00   937.8  1371.1    578.0 0.04363 100  49   90.55
     1     1     7  5.149E+01  4.198E+00   939.3  1127.7    249.4 0.04363  98  48 -103.60
     1    -2    -7  5.354E+01  4.196E+00  1514.0  1135.5    696.1 0.04212 100  58  -25.35
     1    -2    -7  5.571E+01  4.571E+00  1512.6  1370.4    301.9 0.04212  96  52  138.48
     1    -2     7  5.207E+01  3.833E+00   919.4  1310.3    354.8 0.02190  99  57 -152.41
    -2     1    -7  4.831E+01  3.838E+00  1520.7  1153.9    524.4 0.03557 100  52 -126.26
    -2     1    -7  5.701E+01  4.485E+00  1519.5  1352.1    843.9 0.03557 100  53   34.21
    -2     1    -7  4.880E+01  3.833E+00  1519.5  1352.1    123.9 0.03557 100  55   34.21
     2    -1     7  3.510E+01  3.047E+00   930.6  1150.0    883.4 0.03562 100  45  -52.89
     2    -1     7  3.823E+01  3.220E+00   930.6  1150.0    163.4 0.03562 100  49  -52.89
     2    -1     7  3.144E+01  2.697E+00   929.4  1348.7    484.9 0.03562 100  45  144.94
    -1     2    -7  2.791E+01  2.290E+00  1530.7  1192.3    418.0 0.02180 100  43 -176.56
    -1     2    -7  2.663E+01  2.200E+00  1529.9  1313.8    713.0 0.02180 100  44  -28.97
    -1     2     7  3.444E+01  2.954E+00   936.1  1367.0    662.8 0.04217  97  46   40.80
    -1     2     7  3.121E+01  2.728E+00   937.6  1131.8    335.3 0.04217 100  48 -153.93
    -1    -1    -7  2.694E+01  2.900E+00  1510.8  1374.5    937.2 0.04359 100  34   88.75
    -1    -1    -7  2.661E+01  2.761E+00  1510.8  1374.5    217.2 0.04359 100  42   88.75
    -1    -1    -7  3.555E+01  3.392E+00  1512.3  1131.4    610.2 0.04359  97  44  -75.71
    -1    -1     7  3.573E+01  2.800E+00   917.7  1301.0    876.5 0.01857 100  43  -57.72
    -1    -1     7  3.491E+01  2.688E+00   917.7  1301.0    156.5 0.01857 100  47  -57.72
     2    -1    -7  2.963E+01  2.506E+00  1524.1  1164.7     75.7 0.03169 100  45   21.32
     2    -1    -7  2.775E+01  2.471E+00  1523.0  1341.3    390.4 0.03169 100  42  179.22
     2    -1    -7  2.929E+01  2.533E+00  1524.1  1164.7    795.7 0.03169 100  44   21.32
    -2     1     8  1.134E+01  1.343E+00   883.0  1338.3    739.4 0.03206  99  27    6.29
    -2     1     8  1.173E+01  1.334E+00   883.0  1338.3     19.4 0.03206  98  30    6.29
    -2     1     8  1.235E+01  1.400E+00   884.2  1159.8    433.9 0.03205  97  29  160.37
     1     1    -8  1.181E+01  1.631E+00  1575.3  1208.5    959.1 0.01612 100  17   98.62
     1     1    -8  1.050E+01  1.409E+00  1575.3  1208.5    239.1 0.01612 100  18   98.62
     1     1    -8  1.267E+01  1.390E+00  1574.7  1298.2    491.7 0.01612 100  22 -135.35
     1     1     8  1.395E+01  2.013E+00   896.3  1122.7    254.4 0.04539 100  24 -105.99
     1     1     8  1.232E+01  1.999E+00   894.8  1375.6    575.5 0.04539 100  22   91.81
     1     1     8  1.178E+01  2.170E+00   896.3  1122.7    974.4 0.04539 100  18 -105.99
     1    -2    -8  1.231E+01  1.744E+00  1557.0  1131.6    697.8 0.04369  99  26  -25.61
     1    -2    -8  1.297E+01  2.064E+00  1555.5  1374.9    295.6 0.04368 100  24  134.27
     1    -2     8  1.333E+01  1.327E+00   876.4  1306.0    352.8 0.02050 100  30 -151.87
    -2     1    -8  1.120E+01  1.703E+00  1563.7  1152.1    534.5 0.03636 100  21 -120.16
    -2     1    -8  1.048E+01  1.561E+00  1562.4  1354.4    124.0 0.03635 100  23   35.28
    -2     1    -8  1.229E+01  1.871E+00  1562.4  1354.4    844.0 0.03635 100  22   35.28
     2    -1     8  1.181E+01  1.726E+00   887.7  1147.7    173.3 0.03643 100  23  -58.90
     2    -1     8  9.511E+00  1.521E+00   886.4  1350.5    485.2 0.03644 100  20  143.77
     2    -1     8  1.076E+01  1.667E+00   887.7  1147.7    893.3 0.03643 100  20  -58.90
    -1     2    -8  9.286E+00  1.202E+00  1573.0  1309.9    710.7 0.02036 100  20  -29.81
    -1     2    -8  9.616E+00  1.259E+00  1573.7  1196.7    438.0 0.02036  99  19 -166.09
    -1     2     8  9.640E+00  1.524E+00   893.1  1371.0    656.6 0.04376 100  22   44.94
    -1     2     8  1.149E+01  1.607E+00   894.6  1127.2    336.9 0.04375  99  24 -153.61
    -1    -1    -8  8.606E+00  2.025E+00  1555.3  1127.0    615.3 0.04532 100  14  -73.25
    -1    -1    -8  7.631E+00  1.945E+00  1553.8  1379.4    214.6 0.04532 100  18   87.43
    -1    -1    -8  1.056E+01  2.157E+00  1553.8  1379.4    934.6 0.04532 100  18   87.43
    -1    -1     8  9.021E+00  9.852E-01   874.8  1294.3    134.4 0.01631  97  26  -46.77
    -1    -1     8  1.106E+01  1.239E+00   874.8  1294.3    854.4 0.01631  98  24  -46.77
     2    -1    -8  8.292E+00  1.397E+00  1567.0  1164.4    795.2 0.03197 100  18   20.71
     2    -1    -8  9.993E+00  1.504E+00  1565.9  1342.2    378.1 0.03196  96  18  172.64
     2    -1    -8  7.651E+00  1.288E+00  1567.0  1164.4     75.2 0.03197  99  20   20.71
    -2     1     9  2.266E+01  1.991E+00   840.9  1159.0    434.1 0.03233  96  44  160.63
    -2     1     9  2.288E+01  1.993E+00   839.8  1338.6      6.8 0.03233  98  43   12.88
    -2     1     9  2.312E+01  2.051E+00   839.8  1338.6    726.8 0.03233  97  41   12.88
     1     1    -9  2.149E+01  1.832E+00  1618.0  1290.2    461.7 0.01320 100  31 -150.52
     1     1    -9  2.503E+01  2.315E+00  1618.5  1217.0    972.5 0.01321 100  24  105.51
     1     1    -9  2.049E+01  1.863E+00  1618.5  1217.0    252.5 0.01321 100  25  105.51
     1     1     9  2.168E+01  2.557E+00   851.5  1379.8    572.6 0.04709 100  28   93.25
     1     1     9  2.855E+01  3.185E+00   853.2  1117.9    979.5 0.04708 100  31 -108.49
     1     1     9  2.429E+01  2.628E+00   853.2  1117.9    259.5 0.04708 100  34 -108.49
     1    -2    -9  2.489E+01  2.498E+00  1600.2  1127.9    700.0 0.04521  99  36  -25.36
     1    -2    -9  2.351E+01  2.795E+00  1598.7  1379.1    289.2 0.04520 100  28  130.25
     1    -2     9  2.277E+01  1.906E+00   833.2  1301.2    349.1 0.01892 100  41 -150.42
    -2     1    -9  1.988E+01  2.143E+00  1605.6  1356.6    123.3 0.03710 100  33   35.74
    -2     1    -9  1.905E+01  2.315E+00  1605.6  1356.6    843.3 0.03710 100  30   35.74
    -2     1    -9  1.819E+01  2.158E+00  1606.9  1150.5    544.7 0.03710  99  29 -114.22
     2    -1     9  2.659E+01  2.473E+00   843.1  1352.2    484.6 0.03721 100  39  143.22
     2    -1     9  3.045E+01  2.775E+00   844.4  1145.4    183.5 0.03721  99  43  -64.74
     2    -1     9  2.372E+01  2.309E+00   844.4  1145.4    903.5 0.03721  99  36  -64.74
    -1     2    -9  2.676E+01  2.249E+00  1616.8  1201.8    461.0 0.01868  99  38 -154.10
    -1     2    -9  2.718E+01  2.225E+00  1616.2  1305.4    706.5 0.01868  99  40  -31.63
    -1     2     9  2.604E+01  2.507E+00   851.4  1122.9    338.9 0.04529 100  41 -153.78
    -1     2     9  2.371E+01  2.318E+00   849.8  1374.8    650.3 0.04530 100  41   48.90
    -1    -1    -9  2.680E+01  2.925E+00  1598.5  1122.9    620.5 0.04700 100  34  -70.69
    -1    -1    -9  2.732E+01  3.043E+00  1596.9  1384.1    211.6 0.04699 100  35   85.93
    -1    -1    -9  2.233E+01  2.901E+00  1596.9  1384.1    931.6 0.04699 100  28   85.93
     2    -1    -9  2.536E+01  2.347E+00  1610.2  1164.2    795.6 0.03220 100  38   20.56
     2    -1    -9  2.685E+01  2.521E+00  1609.1  1342.9    365.3 0.03220  99  38  165.93
     2    -1    -9  2.707E+01  2.366E+00  1610.2  1164.2     75.6 0.03220  99  42   20.56
    -2     1    10  6.786E+00  1.220E+00   796.3  1338.7    714.0 0.03252 100  15   19.58
    -2     1    10  5.969E+00  1.117E+00   797.4  1158.4    435.1 0.03252  91  17  160.44
     1     1   -10  6.664E+00  1.078E+00  1661.9  1229.0    275.8 0.00901  94  11  117.55
     1     1   -10  5.530E+00  8.341E-01  1661.6  1278.8    418.7 0.00901  96  11 -172.36
     1     1    10  8.392E+00  2.023E+00   809.7  1113.4    264.8 0.04870 100  14 -111.10
     1     1    10  6.882E+00  1.977E+00   808.0  1383.8    569.4 0.04871 100  12   94.87
     1     1    10  8.596E+00  2.508E+00   809.7  1113.4    984.8 0.04870 100  13 -111.10
     1    -2   -10  3.082E+00  1.585E+00  1643.7  1124.4    702.6 0.04665 100   9  -24.72
     1    -2   -10  9.194E+00  2.381E+00  1642.1  1383.1    282.7 0.04664  94  13  126.33
     1    -2    10  5.821E+00  9.126E-01   789.7  1295.5    343.1 0.01698 100  18 -147.80
    -2     1   -10  5.228E+00  1.780E+00  1649.1  1358.5    842.0 0.03777  99   9   35.69
    -2     1   -10  6.339E+00  1.539E+00  1649.1  1358.5    122.0 0.03777 100  12   35.69
    -2     1   -10  3.152E+00  1.855E+00  1650.4  1149.1    555.2 0.03778 100   8 -108.38
     2    -1    10  5.526E+00  1.563E+00   800.9  1143.4    913.8 0.03792 100  12  -70.49
     2    -1    10  7.939E+00  1.587E+00   799.6  1353.7    483.4 0.03793 100  14  143.18
     2    -1    10  9.193E+00  1.682E+00   800.9  1143.4    193.8 0.03792 100  13  -70.49
    -1     2   -10  7.598E+00  1.143E+00  1659.7  1299.9    699.9 0.01663  99  14  -34.75
    -1     2   -10  7.871E+00  1.255E+00  1660.3  1207.9    487.7 0.01663 100  12 -140.33
    -1     2    10  3.021E+00  1.473E+00   806.3  1378.3    643.8 0.04677  95   9   52.75
    -1     2    10  9.624E+00  1.679E+00   808.0  1118.8    341.4 0.04676 100  18 -154.36
    -1    -1   -10  5.435E+00  2.431E+00  1640.3  1388.5    928.3 0.04859 100  10   84.25
    -1    -1   -10  7.851E+00  2.079E+00  1642.0  1119.0    625.9 0.04860 100  14  -68.02
    -1    -1   -10  5.795E+00  2.340E+00  1640.3  1388.5    208.3 0.04859 100  12   84.25
     2    -1   -10  7.527E+00  1.330E+00  1653.7  1164.2     76.8 0.03235  98  15   20.89
     2    -1   -10  7.277E+00  1.484E+00  1653.7  1164.2    796.8 0.03235 100  13   20.89
     2    -1   -10  6.254E+00  1.546E+00  1652.6  1343.4    352.3 0.03235 100  15  159.10
    -2     1    11  7.217E+00  1.233E+00   752.5  1338.4    700.8 0.03260 100  16   26.39
    -2     1    11  8.243E+00  1.223E+00   753.6  1158.1    436.9 0.03260  83  21  159.79
     1     1    11  8.120E+00  2.846E+00   765.9  1109.2    990.3 0.05023  91  11 -113.81
     1     1    11  1.165E+01  2.299E+00   765.9  1109.2    270.3 0.05023  92  15 -113.81
     1     1    11  2.958E+00  2.123E+00   764.2  1387.4    565.8 0.05024 100   7   96.65
     1    -2   -11  7.460E+00  2.424E+00  1685.8  1386.8    276.0 0.04797  99  11  122.47
     1    -2   -11  9.413E+00  3.033E+00  1685.8  1386.8    996.0 0.04797  94  13  122.47
     1    -2   -11  5.741E+00  1.752E+00  1687.5  1121.3    705.6 0.04798 100  13  -23.74
    -2     1   -11  2.882E+00  2.039E+00  1692.9  1360.1    840.0 0.03834  92   8   35.18
    -2     1   -11  5.739E+00  1.689E+00  1692.9  1360.1    120.0 0.03834  93   9   35.18
    -2     1   -11  7.113E+00  2.309E+00  1694.2  1148.1    565.7 0.03834  97   9 -102.58
     2    -1    11  6.470E+00  1.570E+00   755.8  1354.9    481.5 0.03855 100  12  143.60
     2    -1    11  6.982E+00  1.763E+00   757.1  1141.7    924.2 0.03854  98  12  -76.19
     2    -1    11  5.604E+00  1.695E+00   757.1  1141.7    204.2 0.03854  99  10  -76.19
    -1     2   -11  7.061E+00  1.213E+00  1704.0  1215.8    519.0 0.01388  96  11 -124.19
    -1     2   -11  6.885E+00  1.159E+00  1703.6  1292.5    689.6 0.01388  93  11  -39.83
    -1     2    11  4.008E+00  1.473E+00   764.2  1115.1    344.4 0.04813 100  10 -155.28
    -1     2    11  9.082E+00  1.724E+00   762.5  1381.6    637.2 0.04814 100  15   56.55
    -1    -1   -11  7.889E+00  2.368E+00  1685.8  1115.4    631.5 0.05009  88  10  -65.25
    -1    -1   -11  3.328E+00  2.579E+00  1684.1  1392.6    924.7 0.05008  99   9   82.41
    -1    -1   -11  5.659E+00  2.583E+00  1684.1  1392.6    204.7 0.05008  99   6   82.41
     2    -1   -11  5.770E+00  1.722E+00  1696.4  1343.5    338.9 0.03236  94   8  152.16
     2    -1   -11  7.146E+00  1.620E+00  1697.5  1164.7    798.8 0.03236  99  11   21.66
     2    -1   -11  4.925E+00  1.415E+00  1697.5  1164.7     78.8 0.03236  95  10   21.66
    -2     1    12  1.642E+01  1.770E+00   708.3  1337.6    687.3 0.03249  97  27   33.31
    -2     1    12  1.782E+01  1.761E+00   709.4  1158.4    439.6 0.03248  89  37  158.69
     1     1    12  1.430E+01  2.312E+00   721.9  1105.4    276.0 0.05164 100  21 -116.61
     1     1    12  1.966E+01  2.887E+00   721.9  1105.4    996.0 0.05164  98  23 -116.61
     1     1    12  1.182E+01  2.407E+00   720.1  1390.7    561.9 0.05165 100  18   98.59
     1    -2   -12  1.532E+01  2.698E+00  1729.9  1390.1    269.2 0.04918 100  18  118.62
     1    -2   -12  1.751E+01  2.482E+00  1731.6  1118.6    709.0 0.04919  93  22  -22.46
     1    -2   -12  1.874E+01  3.504E+00  1729.9  1390.1    989.2 0.04918 100  15  118.62
    -2     1   -12  1.506E+01  2.518E+00  1737.0  1361.2    837.4 0.03875  90  22   34.24
    -2     1   -12  1.534E+01  2.797E+00  1738.3  1147.5    576.4 0.03876 100  16  -96.79
    -2     1   -12  1.497E+01  2.258E+00  1737.0  1361.2    117.4 0.03875  91  20   34.24
     2    -1    12  1.877E+01  2.174E+00   711.7  1355.6    479.0 0.03901 100  24  144.43
     2    -1    12  1.128E+01  2.064E+00   713.0  1140.4    934.8 0.03901  99  15  -81.88
     2    -1    12  1.784E+01  2.239E+00   713.0  1140.4    214.8 0.03901  98  23  -81.88
    -1     2   -12  1.481E+01  1.513E+00  1748.1  1227.7    558.2 0.00970 100  18 -103.84
    -1     2   -12  1.659E+01  1.536E+00  1747.8  1281.1    672.0 0.00970  89  20  -48.84
    -1     2    12  1.694E+01  2.073E+00   720.1  1111.7    347.7 0.04938 100  26 -156.49
    -1     2    12  1.770E+01  2.227E+00   718.4  1384.4    630.4 0.04939 100  27   60.33
    -1    -1   -12  9.781E+00  2.682E+00  1728.1  1396.3    920.7 0.05144 100  10   80.41
    -1    -1   -12  1.244E+01  2.906E+00  1728.1  1396.3    200.7 0.05144 100  15   80.41
    -1    -1   -12  1.598E+01  2.693E+00  1729.9  1112.3    637.3 0.05145 100  16  -62.39
     2    -1   -12  1.617E+01  2.130E+00  1741.6  1165.7    801.6 0.03218  98  19   22.90
     2    -1   -12  2.000E+01  2.211E+00  1741.6  1165.7     81.6 0.03218  96  25   22.90
     2    -1   -12  1.560E+01  2.195E+00  1740.5  1343.1    325.3 0.03218 100  19  145.09
    -2     1    13  3.674E+01  3.035E+00   664.9  1159.3    443.1 0.03213  76  52  157.13
    -2     1    13  3.599E+01  2.971E+00   663.8  1336.1    673.5 0.03213 100  42   40.37
     1     1    13  3.503E+01  3.476E+00   677.4  1102.0    281.9 0.05290 100  39 -119.52
     1     1    13  2.910E+01  3.224E+00   675.5  1393.5    557.7 0.05291 100  34  100.69
     1    -2   -13  3.658E+01  4.416E+00  1774.3  1392.8    982.2 0.05024  98  27  114.77
     1    -2   -13  3.491E+01  3.435E+00  1776.0  1116.3    712.8 0.05025  99  33  -20.92
     1    -2   -13  3.530E+01  3.794E+00  1774.3  1392.8    262.2 0.05024  99  33  114.77
    -2     1   -13  3.247E+01  3.112E+00  1781.4  1361.7    114.0 0.03896  97  37   32.91
    -2     1   -13  3.376E+01  3.655E+00  1782.7  1147.5    587.3 0.03897 100  29  -90.98
    -2     1   -13  2.960E+01  3.103E+00  1781.4  1361.7    834.0 0.03896  98  28   32.91
     2    -1    13  2.601E+01  2.683E+00   668.5  1139.6    225.5 0.03928  99  31  -87.58
     2    -1    13  3.684E+01  3.233E+00   667.1  1355.8    475.8 0.03929  97  41  145.65
     2    -1    13  3.156E+01  3.170E+00   668.5  1139.6    945.5 0.03928  97  29  -87.58
    -1     2    13  3.215E+01  3.169E+00   673.9  1386.8    623.5 0.05049 100  40   64.12
    -1     2    13  2.863E+01  2.882E+00   675.6  1108.7    351.4 0.05048 100  39 -157.97
    -1    -1   -13  2.928E+01  3.351E+00  1774.3  1109.6    643.2 0.05268  98  32  -59.42
    -1    -1   -13  2.921E+01  3.597E+00  1772.6  1399.6    916.4 0.05266 100  26   78.25
    -1    -1   -13  3.308E+01  3.801E+00  1772.6  1399.6    196.4 0.05266 100  29   78.25
     2    -1   -13  3.590E+01  3.159E+00  1786.1  1167.5     85.4 0.03173  99  38   24.62
     2    -1   -13  3.390E+01  3.266E+00  1785.0  1341.8    311.3 0.03172 100  32  137.88
     2    -1   -13  3.496E+01  3.233E+00  1786.1  1167.5    805.4 0.03173  98  34   24.62
    -2     1    14  1.814E+01  1.861E+00   618.9  1333.6    659.4 0.03144 100  26   47.59
     1     1    14  2.442E+01  3.118E+00   632.5  1099.2    288.0 0.05399  89  21 -122.53
     1     1    14  1.595E+01  2.671E+00   630.6  1395.8    553.2 0.05401 100  18  102.94
     1    -2   -14  2.013E+01  4.148E+00  1819.2  1395.1    975.0 0.05110 100  13  110.88
     1    -2   -14  1.521E+01  2.482E+00  1820.9  1114.7    717.0 0.05111  99  18  -19.13
     1    -2   -14  1.920E+01  3.306E+00  1819.2  1395.1    255.0 0.05110 100  18  110.88
    -2     1   -14  2.208E+01  3.409E+00  1827.6  1148.3    598.4 0.03891 100  16  -85.11
    -2     1   -14  1.361E+01  2.221E+00  1826.3  1361.5    110.1 0.03890 100  14   31.19
    -2     1   -14  1.418E+01  2.413E+00  1826.3  1361.5    830.1 0.03890 100  14   31.19
     2    -1    14  2.073E+01  2.832E+00   623.6  1139.6    956.5 0.03931 100  18  -93.34
     2    -1    14  1.622E+01  2.207E+00   623.6  1139.6    236.5 0.03931 100  18  -93.34
     2    -1    14  2.057E+01  2.273E+00   622.2  1355.3    472.0 0.03932  98  25  147.26
    -1     2    14  1.948E+01  2.706E+00   628.9  1388.6    616.5 0.05142  98  20   67.94
    -1     2    14  1.598E+01  2.189E+00   630.7  1106.3    355.5 0.05140 100  25 -159.69
    -1    -1   -14  1.852E+01  3.488E+00  1817.4  1402.2    911.8 0.05370 100  16   75.93
    -1    -1   -14  1.882E+01  3.130E+00  1819.2  1107.5    649.4 0.05371  93  17  -56.35
    -1    -1   -14  1.802E+01  3.569E+00  1817.4  1402.2    191.8 0.05370 100  15   75.93
     2    -1   -14  1.449E+01  2.350E+00  1829.9  1339.6    296.9 0.03092 100  15  130.46
     2    -1   -14  1.813E+01  2.325E+00  1830.9  1170.2    810.1 0.03092 100  17   26.87
     2    -1   -14  1.723E+01  2.133E+00  1830.9  1170.2     90.1 0.03092 100  20   26.87
    -2     1    15  4.046E+00  1.425E+00   573.5  1329.9    644.7 0.03029  92   9   55.06
     1     1    15  4.651E+00  2.221E+00   587.2  1097.0    294.3 0.05487 100   8 -125.65
     1     1    15  8.638E+00  2.529E+00   585.3  1397.5    548.4 0.05488  96  10  105.35
     1    -2   -15  7.924E+00  4.177E+00  1864.4  1396.6    967.6 0.05173  98   6  106.93
     1    -2   -15  4.398E+00  1.951E+00  1866.2  1113.7      1.5 0.05174  81   8  -17.10
     1    -2   -15  5.749E+00  3.340E+00  1864.4  1396.6    247.6 0.05173  97   8  106.93
     1    -2   -15  1.715E+00  2.152E+00  1866.2  1113.7    721.5 0.05174 100   7  -17.10
    -2     1   -15  5.041E+00  2.204E+00  1871.6  1360.4    825.4 0.03850 100   7   29.06
    -2     1   -15  2.191E+00  2.864E+00  1872.9  1150.0    609.8 0.03851  95   7  -79.13
    -2     1   -15  4.204E+00  1.938E+00  1871.6  1360.4    105.4 0.03850 100   7   29.06
     2    -1    15  4.675E+00  1.868E+00   578.2  1140.5    247.7 0.03902  98   7  -99.19
     2    -1    15  4.336E+00  1.633E+00   576.9  1353.8    467.5 0.03903 100  10  149.25
     2    -1    15  4.541E+00  2.445E+00   578.2  1140.5    967.7 0.03902  98   9  -99.19
    -1     2    15  6.086E+00  1.834E+00   585.4  1104.6    360.0 0.05210 100   8 -161.65
    -1     2    15  6.961E+00  2.547E+00   583.6  1389.8    609.2 0.05211 100   8   71.82
    -1    -1   -15  9.448E+00  2.925E+00  1864.5  1106.0    655.8 0.05453 100   7  -53.16
    -1    -1   -15  6.574E-01  3.419E+00  1862.7  1404.3    906.9 0.05451  99   5   73.46
    -1    -1   -15  4.385E+00  3.397E+00  1862.7  1404.3    186.9 0.05451 100   6   73.46
     2    -1   -15  2.441E+00  1.778E+00  1876.2  1174.4    815.9 0.02962 100   6   29.71
     2    -1   -15  1.991E+00  2.087E+00  1875.2  1336.1    281.9 0.02962  99   7  122.75
     2    -1   -15  4.012E+00  1.602E+00  1876.2  1174.4     95.9 0.02962 100   6   29.71
    -2     1    16  3.872E+01  3.266E+00   527.7  1324.5    629.2 0.02852 100  36   62.90
     1     1    16  3.551E+01  3.660E+00   539.5  1398.4    543.2 0.05552  99  31  107.92
     1     1    16  4.525E+01  4.245E+00   541.4  1095.5    300.8 0.05550 100  37 -128.89
     1    -2   -16  3.544E+01  5.292E+00  1910.2  1397.3    960.0 0.05207  98  19  102.89
     1    -2   -16  3.618E+01  3.794E+00  1911.9  1113.6    726.5 0.05209  99  28  -14.82
     1    -2   -16  3.986E+01  4.685E+00  1910.2  1397.3    240.0 0.05207 100  24  102.89
     1    -2   -16  4.350E+01  3.999E+00  1911.9  1113.6      6.5 0.05209  98  36  -14.82
    -2     1   -16  3.288E+01  3.638E+00  1917.4  1358.0    819.9 0.03768  99  23   26.49
    -2     1   -16  3.436E+01  3.779E+00  1918.7  1152.9    621.6 0.03769 100  23  -72.97
    -2     1   -16  3.660E+01  3.530E+00  1917.4  1358.0     99.9 0.03768 100  30   26.49
     2    -1    16  4.196E+01  3.569E+00   531.0  1351.3    462.2 0.03833  99  42  151.66
     2    -1    16  3.850E+01  3.479E+00   532.4  1142.5    259.3 0.03833 100  35 -105.18
     2    -1    16  3.966E+01  3.948E+00   532.4  1142.5    979.3 0.03833 100  30 -105.18
    -1     2    16  4.147E+01  4.400E+00   537.8  1390.2    601.7 0.05255  97  33   75.77
    -1     2    16  4.072E+01  3.720E+00   539.6  1103.6    364.8 0.05253  98  37 -163.84
    -1    -1   -16  4.272E+01  5.011E+00  1908.4  1405.5    181.6 0.05507 100  27   70.81
    -1    -1   -16  3.483E+01  4.781E+00  1908.4  1405.5    901.6 0.05507 100  24   70.81
    -1    -1   -16  3.702E+01  4.207E+00  1910.2  1105.3    662.4 0.05509 100  27  -49.84
     2    -1   -16  3.720E+01  3.508E+00  1922.0  1180.3    823.2 0.02765 100  26   33.28
     2    -1   -16  3.724E+01  3.972E+00  1921.1  1330.7    986.0 0.02764 100  23  114.60
     2    -1   -16  4.420E+01  3.722E+00  1922.0  1180.3    103.2 0.02765 100  34   33.28
     2    -1   -16  3.288E+01  3.341E+00  1921.1  1330.7    266.0 0.02764 100  25  114.60
    -2     1    17  7.358E+00  1.741E+00   481.4  1316.7    612.5 0.02587  98  12   71.32
     1    -2   -17  1.106E+01  3.353E+00  1956.5  1397.1    232.1 0.05208 100   9   98.73
     1    -2   -17  1.035E+01  2.228E+00  1958.2  1114.4     11.9 0.05209 100  13  -12.29
     1    -2   -17  1.383E+01  3.256E+00  1956.5  1397.1    952.1 0.05208 100   9   98.73
     1    -2   -17  7.458E+00  2.411E+00  1958.2  1114.4    731.9 0.05209 100   9  -12.29
    -2     1   -17  3.146E+00  2.349E+00  1963.7  1354.1     93.5 0.03629  86  10   23.42
    -2     1   -17  7.122E+00  2.492E+00  1964.9  1157.4    634.0 0.03630  89  10  -66.55
    -2     1   -17  9.529E+00  2.715E+00  1963.7  1354.1    813.5 0.03629  85   9   23.42
     2    -1    17  8.943E+00  1.971E+00   484.7  1347.3    456.1 0.03711  83  13  154.53
    -1    -1   -17  8.506E+00  3.046E+00  1956.5  1105.6    669.3 0.05533  96   9  -46.37
    -1    -1   -17  6.688E+00  3.383E+00  1954.7  1405.9    176.0 0.05531 100   5   67.98
    -1    -1   -17  3.975E+00  3.385E+00  1954.7  1405.9    896.0 0.05531 100   8   67.98
     2    -1   -17  5.841E+00  2.353E+00  1967.4  1322.6    248.7 0.02467  76   9  105.71
     2    -1   -17  7.470E+00  2.323E+00  1967.4  1322.6    968.7 0.02467  76   9  105.71
    -2     1    18  7.325E-01  1.540E+00   434.5  1305.2    593.6 0.02180 100   7   80.78
     1     1    18  2.755E+00  2.364E+00   448.2  1095.3    314.8 0.05579  99   5 -135.82
     1     1    18  6.382E-03  2.304E+00   446.3  1397.4    531.8 0.05581  99   6  113.62
     1    -2   -18  2.003E+00  2.131E+00  2005.0  1116.4     17.8 0.05167  97   7   -9.50
     1    -2   -18  3.135E+00  3.412E+00  2003.3  1395.6    943.9 0.05166  97   4   94.42
     1    -2   -18 -7.403E-01  2.362E+00  2005.0  1116.4    737.8 0.05167  98  -5   -9.50
     1    -2   -18  1.437E+00  3.171E+00  2003.3  1395.6    223.9 0.05166  96   5   94.42
    -2     1   -18  1.113E+00  1.962E+00  2010.6  1348.2     86.0 0.03415 100   6   19.73
    -2     1   -18  4.541E-01  2.430E+00  2011.7  1163.9    647.1 0.03416  92   5  -59.73
    -2     1   -18  1.337E+00  2.217E+00  2010.6  1348.2    806.0 0.03415  98   5   19.73
     2    -1    18  4.204E+00  1.644E+00   437.8  1341.4    448.9 0.03518  99   7  157.96
     2    -1    18  4.448E-02  1.701E+00   439.0  1151.2    284.2 0.03517  96   7 -117.96
    -1     2    18  2.974E+00  1.984E+00   446.4  1104.7    375.9 0.05234 100   7 -168.97
    -1     2    18  2.385E+00  2.397E+00   444.6  1388.0    585.9 0.05236 100   7   84.04
    -1    -1   -18  8.543E+00  3.398E+00  2001.5  1405.1    170.0 0.05515  97   6   64.94
    -1    -1   -18  4.308E+00  3.698E+00  2001.5  1405.1    890.0 0.05515  95   6   64.94
    -1    -1   -18  3.540E+00  2.668E+00  2003.3  1106.9    676.6 0.05517 100   6  -42.74
     2    -1   -18  2.100E+00  1.799E+00  2015.0  1201.9    844.7 0.02009 100   5   44.15
     2    -1   -18 -2.466E+00  1.857E+00  2014.4  1310.2    948.8 0.02009 100  -5   95.40
     2    -1   -18  1.619E+00  1.534E+00  2015.0  1201.9    124.7 0.02009 100   5   44.15
     2    -1   -18  1.575E+00  1.796E+00  2014.4  1310.2    228.8 0.02009 100   4   95.40
     1     1    19 -4.850E-01  2.447E+00   400.7  1097.0    322.2 0.05531  99  -6 -139.55
     1     1    19 -1.387E+00  2.476E+00   398.8  1395.1    525.5 0.05533  97  -5  116.79
     1    -2   -19 -1.913E+00  2.968E+00  2050.7  1392.8    215.3 0.05073 100  -5   89.91
     1    -2   -19  2.121E+00  2.134E+00  2052.4  1119.8     24.2 0.05075 100   5   -6.39
     1    -2   -19 -1.526E+00  3.208E+00  2050.7  1392.8    935.3 0.05073 100  -4   89.91
     1    -2   -19 -2.162E-01  2.440E+00  2052.4  1119.8    744.2 0.05075 100  -5   -6.39
    -2     1   -19 -4.527E-01  1.796E+00  2058.1  1339.5     76.9 0.03094 100  -6   15.21
    -2     1   -19  4.776E-01  2.011E+00  2058.1  1339.5    796.9 0.03094 100   7   15.21
    -2     1   -19 -2.127E+00  2.272E+00  2059.1  1173.2    661.5 0.03095 100  -6  -52.28
     2    -1    19 -5.065E-01  1.684E+00   390.4  1332.9    440.3 0.03230  98  -6  162.09
    -1     2    19  2.126E+00  2.590E+00   397.1  1384.9    577.4 0.05157  97   5   88.42
    -1     2    19  6.755E-01  2.031E+00   398.9  1107.1    382.1 0.05155  99   7 -171.94
    -1    -1   -19  2.003E+00  3.035E+00  2048.9  1403.1    163.5 0.05454  98   6   61.66
    -1    -1   -19  3.087E+00  2.850E+00  2050.7  1109.5    684.2 0.05456  99   6  -38.90
    -1    -1   -19 -1.142E-01  3.314E+00  2048.9  1403.1    883.5 0.05454  99  -4   61.66
     1     1    20  1.959E+00  2.721E+00   350.7  1391.4    518.6 0.05430 100   6  120.21
     1     1    20 -1.050E-01  2.579E+00   352.6  1100.1    330.2 0.05428 100  -6 -143.50
     1    -2   -20  9.643E-01  2.406E+00  2100.4  1125.0     31.3 0.04916  96   6   -2.93
     1    -2   -20  5.047E-01  2.954E+00  2098.8  1388.2    206.1 0.04914  97   4   85.13
     1    -2   -20 -1.443E+00  2.988E+00  2098.8  1388.2    926.1 0.04914  98  -5   85.13
     1    -2   -20 -1.139E+00  2.414E+00  2100.4  1125.0    751.3 0.04916  98  -6   -2.93
    -2     1   -20 -8.082E-01  1.861E+00  2107.1  1186.9    677.9 0.02608  99  -5  -43.69
    -2     1   -20  2.611E+00  1.744E+00  2106.2  1326.4     65.4 0.02608 100   5    9.37
    -2     1   -20  3.336E+00  1.875E+00  2106.2  1326.4    785.4 0.02608 100   5    9.37
     2    -1    20  3.548E+00  1.719E+00   342.3  1320.6    429.6 0.02797 100   6  167.27
    -1     2    20  2.887E+00  2.174E+00   350.7  1111.3    389.0 0.05015 100   8 -175.25
    -1     2    20  3.570E+00  2.779E+00   349.0  1380.2    568.4 0.05017 100   5   93.05
    -1    -1   -20 -3.918E+00  3.043E+00  2096.9  1399.5    156.5 0.05334 100  -6   58.11
    -1    -1   -20  4.281E+00  2.801E+00  2098.7  1113.7    692.3 0.05336 100   5  -34.82
    -1    -1   -20  1.822E+00  3.271E+00  2096.9  1399.5    876.5 0.05334  99   5   58.11
     1     1    21  1.632E+00  2.790E+00   302.0  1385.8    511.2 0.05258 100   6  123.94
     1     1    21  2.829E+00  2.645E+00   303.8  1105.1    338.7 0.05256 100   5 -147.74
     1    -2   -21  7.932E+00  3.037E+00  2147.5  1381.4    196.2 0.04672 100   7   79.99
     1    -2   -21 -3.845E-01  2.388E+00  2149.0  1132.4     39.2 0.04674 100  -4    0.99
     1    -2   -21  6.632E+00  3.055E+00  2147.5  1381.4    916.2 0.04672 100   7   79.99
     1    -2   -21 -1.696E+00  2.504E+00  2149.0  1132.4    759.2 0.04674  98  -5    0.99
     2    -1    21  9.817E-01  1.485E+00   293.6  1301.4    415.0 0.02104  95   5  174.32
    -1     2    21 -1.441E+00  2.256E+00   301.9  1117.5    396.7 0.04797  99  -7 -178.96
    -1     2    21  1.421E+00  2.844E+00   300.3  1373.4    558.8 0.04798 100   6   97.98
    -1    -1   -21  3.994E+00  2.758E+00  2147.3  1119.8    701.0 0.05145 100   6  -30.42
    -1    -1   -21  1.977E+00  3.268E+00  2145.7  1394.0    868.9 0.05143 100   5   54.22
    -1    -1   -21  1.196E+00  3.004E+00  2145.7  1394.0    148.9 0.05143 100   5   54.22
     0     2    21 -3.449E-01  3.031E+00   304.1  1409.1    546.9 0.06128  96  -6  104.37
     0     2    21 -1.116E+00  2.742E+00   306.2  1081.8    357.2 0.06125 100  -7 -158.55
     0    -2   -21 -3.943E+00  3.339E+00  2143.3  1417.7    185.0 0.06028  99  -6   74.05
     0    -2   -21 -4.907E-01  3.000E+00  2145.3  1096.1    719.2 0.06031  99  -6  -19.87
     0    -2   -21 -2.391E+00  3.440E+00  2143.3  1417.7    905.0 0.06028 100  -6   74.05
     0     2    20  1.929E+00  2.956E+00   352.8  1413.2    554.2 0.06238 100   5  100.63
     0     2    20 -1.548E+00  2.693E+00   355.0  1078.4    350.4 0.06236 100  -6 -155.23
     0    -2   -20  3.247E+00  3.388E+00  2094.6  1421.6    912.4 0.06154 100   4   77.91
     0    -2   -20 -6.810E-01  2.805E+00  2096.6  1091.6    712.2 0.06157  98  -4  -23.31
     0    -2   -20  4.078E+00  3.287E+00  2094.6  1421.6    192.4 0.06154 100   6   77.91
     0     2    19 -3.278E-01  2.710E+00   403.1  1076.4    344.0 0.06290 100  -6 -152.16
     0     2    19 -4.883E+00  2.780E+00   400.9  1415.7    561.1 0.06293 100  -5   97.09
     0    -2   -19  5.069E+00  3.290E+00  2046.5  1423.9    919.4 0.06223 100   6   81.54
     0    -2   -19 -4.895E+00  2.908E+00  2048.6  1088.7    705.7 0.06226  96  -6  -26.48
     0    -2   -19  7.021E+00  3.328E+00  2046.5  1423.9    199.4 0.06223 100   6   81.54
     0     2    18  2.469E+01  3.446E+00   448.4  1417.0    567.5 0.06302 100  23   93.73
     0     2    18  3.032E+01  3.777E+00   450.5  1075.7    338.0 0.06299  99  25 -149.30
     0    -2   -18  2.552E+01  4.138E+00  1999.1  1424.9    206.0 0.06243  98  16   84.99
     0    -2   -18  1.956E+01  3.997E+00  1999.1  1424.9    926.0 0.06243 100  11   84.99
     0    -2   -18  2.751E+01  3.738E+00  2001.2  1087.1    699.6 0.06246 100  19  -29.43
     0     2    17  9.974E+00  2.779E+00   497.4  1076.1    332.3 0.06270  86  12 -146.62
     0    -2   -17  6.850E+00  3.502E+00  1952.3  1424.8    932.2 0.06224 100   5   88.28
     0    -2   -17  3.661E-01  3.589E+00  1952.3  1424.8    212.2 0.06224 100   6   88.28
     0    -2   -17  4.732E+00  2.877E+00  1954.4  1086.6    693.8 0.06227 100   7  -32.17
     2    -2    17  4.078E+00  1.151E+00   478.4  1303.3    383.7 0.02094 100   8 -168.63
     0     2    16  1.247E+02  9.645E+00   541.6  1416.5    579.6 0.06213  96  54   87.42
     0     2    16  1.212E+02  9.136E+00   543.7  1077.4    327.0 0.06211 100  63 -144.13
    -2     2   -16  1.308E+02  9.301E+00  1924.2  1320.6     31.1 0.02392 100  59   -8.98
    -2     2   -16  1.452E+02  1.061E+01  1924.9  1190.5    605.0 0.02393  93  52  -81.51
    -2     2   -16  1.313E+02  9.398E+00  1924.2  1320.6    751.1 0.02392 100  57   -8.98
     0    -2   -16  1.126E+02  9.881E+00  1906.1  1423.7    938.2 0.06172  99  39   91.45
     0    -2   -16  1.114E+02  9.150E+00  1906.1  1423.7    218.2 0.06172  99  48   91.45
     0    -2   -16  1.310E+02  1.007E+01  1908.1  1087.1    688.4 0.06175 100  57  -34.73
     2    -2    16  1.221E+02  8.673E+00   524.7  1314.7    394.8 0.02494  99  68 -173.91
     0     2    15  2.143E+00  2.719E+00   587.4  1415.0    585.2 0.06127  99  10   84.43
     0     2    15  4.142E+00  2.121E+00   589.5  1079.4    321.9 0.06125  99   8 -141.81
    -2     2   -15  3.968E+00  1.488E+00  1878.3  1328.6    760.0 0.02689 100   8   -4.64
    -2     2   -15  5.017E+00  2.331E+00  1879.2  1181.8    585.8 0.02689 100   5  -91.51
    -2     2   -15  5.065E+00  1.332E+00  1878.3  1328.6     40.0 0.02689 100   9   -4.64
     0    -2   -15  1.072E+01  4.532E+00  1860.3  1421.9    943.9 0.06094  98   7   94.50
     0    -2   -15  4.094E+00  3.606E+00  1860.3  1421.9    223.9 0.06094  98   5   94.50
     0    -2   -15  5.335E+00  2.749E+00  1862.4  1088.4    683.3 0.06096  99   7  -37.12
     2    -2    15  5.224E+00  1.222E+00   570.6  1322.6    403.0 0.02764 100  11 -177.77
     2     0   -14  1.026E+01  1.882E+00  1837.2  1209.7    899.8 0.01653 100  11   70.95
     2     0   -14  1.359E+01  1.733E+00  1836.6  1300.2    315.3 0.01652 100  14  137.95
     2     0   -14  1.160E+01  2.012E+00  1837.2  1209.7    179.8 0.01653 100   9   70.95
     0     2    14  1.166E+01  2.278E+00   634.8  1082.1    317.2 0.06018 100  16 -139.66
     0     2    14  1.295E+01  3.093E+00   632.7  1412.9    590.6 0.06020 100  18   81.52
    -2     2   -14  1.293E+01  2.519E+00  1833.9  1175.7    568.2 0.02896  99  11 -100.70
    -2     2   -14  1.433E+01  1.747E+00  1832.9  1334.2     46.8 0.02895  99  19   -1.40
    -2     2   -14  1.393E+01  1.940E+00  1832.9  1334.2    766.8 0.02895 100  16   -1.40
    -2     0    14  1.459E+01  1.400E+00   612.7  1295.3    679.9 0.01750  98  24   38.46
     0    -2   -14  1.722E+01  3.554E+00  1815.1  1419.4    229.4 0.05992 100  14   97.46
     0    -2   -14  1.304E+01  2.829E+00  1817.1  1090.3    678.4 0.05994  98  14  -39.33
     0    -2   -14  6.563E-01  3.847E+00  1815.1  1419.4    949.4 0.05992 100   9   97.46
     2    -2    14  1.460E+01  1.624E+00   615.9  1328.3    409.4 0.02952 100  23  179.32
     2     0   -13  1.180E+00  1.582E+00  1792.3  1199.4    168.1 0.02015 100   5   64.98
     2     0   -13  9.348E-01  1.601E+00  1792.3  1199.4    888.1 0.02015 100   6   64.98
     2     0   -13  1.781E+00  1.449E+00  1791.6  1310.0    342.3 0.02015  97   6  151.69
     0     2    13  4.984E+00  2.752E+00   677.7  1410.2    595.8 0.05894 100   7   78.69
     0     2    13  1.098E+00  1.907E+00   679.7  1085.4    312.6 0.05892  98   6 -137.68
    -2     2   -13  3.946E+00  1.597E+00  1788.0  1338.2    772.1 0.03041 100   7    1.02
    -2     2   -13  1.352E+00  1.946E+00  1789.0  1171.1    551.6 0.03041 100   4 -109.37
    -2     2   -13  3.865E-01  1.343E+00  1788.0  1338.2     52.1 0.03041 100   6    1.02
    -2     0    13  2.443E+00  9.170E-01   657.6  1304.8    705.8 0.02079  98   8   25.56
     0    -2   -13  1.848E+00  2.874E+00  1770.2  1416.3    234.6 0.05871 100   6  100.35
     0    -2   -13  1.502E+00  3.291E+00  1770.2  1416.3    954.6 0.05871 100   4  100.35
     0    -2   -13  5.292E+00  2.452E+00  1772.2  1092.9    673.8 0.05873 100   7  -41.37
     2    -2    13  5.742E-01  1.060E+00   660.9  1332.4    414.4 0.03083 100   6  177.13
     2     0   -12  5.678E+01  4.513E+00  1747.8  1192.0    880.0 0.02268 100  41   60.90
     2     0   -12  4.464E+01  3.587E+00  1747.1  1316.9    365.7 0.02267 100  40  163.62
     2     0   -12  5.925E+01  4.610E+00  1747.8  1192.0    160.0 0.02268 100  44   60.90
     0     2    12  4.943E+01  4.315E+00   724.2  1089.1    308.4 0.05751 100  48 -135.88
     0     2    12  6.592E+01  5.702E+00   722.2  1407.0    600.8 0.05753  96  49   75.91
    -2     2   -12  5.431E+01  4.300E+00  1743.5  1341.0    776.2 0.03142 100  46    2.78
    -2     2   -12  4.748E+01  3.973E+00  1744.5  1167.8    535.8 0.03143 100  43 -117.66
    -2     2   -12  4.976E+01  3.898E+00  1743.5  1341.0     56.2 0.03142 100  48    2.78
    -2     0    12  4.942E+01  3.650E+00   702.1  1311.7      8.6 0.02312  96  58   14.12
    -2     0    12  4.632E+01  3.467E+00   702.1  1311.7    728.6 0.02312  98  54   14.12
     0    -2   -12  4.559E+01  4.600E+00  1725.8  1412.6    239.7 0.05734 100  39  103.18
     0    -2   -12  4.642E+01  5.082E+00  1725.8  1412.6    959.7 0.05734  99  34  103.18
     0    -2   -12  5.426E+01  4.970E+00  1727.8  1095.9    669.5 0.05735  96  42  -43.22
     2    -2    12  4.751E+01  3.659E+00   705.4  1335.5    418.3 0.03175  99  57  175.57
     2     0   -11  4.991E+00  1.837E+00  1703.7  1186.3    874.2 0.02455  97   7   58.01
     2     0   -11  3.245E+00  1.516E+00  1703.7  1186.3    154.2 0.02455  99   8   58.01
     2     0   -11  3.827E+00  1.261E+00  1702.9  1321.9    386.9 0.02455 100   8  174.38
     0     2    11  4.067E-01  1.820E+00   768.3  1093.3    304.3 0.05597 100   8 -134.29
     0     2    11  4.984E+00  2.294E+00   766.3  1403.4    605.5 0.05599 100   9   73.18
    -2     2   -11  4.217E+00  1.388E+00  1699.3  1342.9    779.3 0.03213 100   9    3.95
    -2     2   -11  6.043E+00  1.708E+00  1700.4  1165.3    520.7 0.03213  99   8 -125.66
    -2     2   -11  1.062E+00  1.153E+00  1699.3  1342.9     59.3 0.03213 100   7    3.95
    -2     0    11  3.337E+00  8.126E-01   746.2  1316.9     29.4 0.02487  97  13    3.70
    -2     0    11  2.045E+00  8.673E-01   746.2  1316.9    749.4 0.02487  98   9    3.70
     0    -2   -11  4.953E+00  2.661E+00  1681.8  1408.6    244.5 0.05584 100   8  105.97
     0    -2   -11  9.702E+00  3.495E+00  1681.8  1408.6    964.5 0.05584 100   8  105.97
     0    -2   -11  4.485E+00  2.072E+00  1683.7  1099.4    665.4 0.05585  99   9  -44.87
     2    -2    11  3.280E+00  1.114E+00   749.5  1337.7    421.1 0.03238  98  10  174.57
     2    -2    11  2.858E+00  1.429E+00   750.7  1158.7    158.9 0.03237  80  10  -52.87
     2    -2    11  4.476E+00  1.593E+00   750.7  1158.7    878.9 0.03237  80  11  -52.87
     2     0   -10  6.216E+01  4.709E+00  1660.0  1181.8    150.1 0.02602  99  52   55.99
     2     0   -10  5.686E+01  4.353E+00  1659.1  1325.9    406.3 0.02601 100  48 -175.79
     2     0   -10  6.178E+01  4.882E+00  1660.0  1181.8    870.1 0.02602 100  44   55.99
     0     2    10  6.199E+01  5.138E+00   810.1  1399.5    610.1 0.05434 100  47   70.45
     0     2    10  6.129E+01  5.050E+00   812.0  1097.8    300.6 0.05433 100  47 -132.92
    -2     2   -10  5.324E+01  4.163E+00  1655.5  1344.2    781.4 0.03263  99  51    4.58
    -2     2   -10  5.047E+01  4.049E+00  1656.6  1163.5    506.3 0.03263 100  49 -133.41
    -2     2   -10  5.830E+01  4.423E+00  1655.5  1344.2     61.4 0.03263  99  54    4.58
    -2     0    10  5.798E+01  4.234E+00   790.0  1321.2     48.4 0.02625 100  58   -5.86
    -2     0    10  5.641E+01  4.171E+00   790.0  1321.2    768.4 0.02625 100  57   -5.86
     0    -2   -10  5.835E+01  5.080E+00  1638.0  1404.2    249.1 0.05422 100  47  108.75
     0    -2   -10  5.624E+01  5.345E+00  1638.0  1404.2    969.1 0.05422 100  41  108.75
     0    -2   -10  6.043E+01  5.024E+00  1639.9  1103.3    661.6 0.05423 100  49  -46.29
     2    -2    10  6.091E+01  4.536E+00   794.5  1157.6    144.6 0.03280  98  62  -45.27
     2    -2    10  6.516E+01  4.957E+00   794.5  1157.6    864.6 0.03280  98  57  -45.27
     2    -2    10  5.791E+01  4.367E+00   793.4  1339.4    423.1 0.03280  99  58  174.10
     2     0    -9  1.082E+02  7.777E+00  1616.5  1178.1    147.4 0.02722 100  59   54.66
     2     0    -9  1.160E+02  8.432E+00  1616.5  1178.1    867.4 0.02722 100  56   54.66
     2     0    -9  9.925E+01  7.174E+00  1615.6  1329.1    424.0 0.02722 100  58 -166.77
     0     2     9  1.147E+02  8.533E+00   853.6  1395.2    614.4 0.05261 100  54   67.71
     0     2     9  1.072E+02  8.036E+00   855.5  1102.5    297.1 0.05260 100  58 -131.83
    -2     2    -9  1.021E+02  7.420E+00  1612.0  1345.1    782.7 0.03297  99  64    4.66
    -2     2    -9  1.020E+02  7.367E+00  1612.0  1345.1     62.7 0.03297  99  64    4.66
    -2     2    -9  9.971E+01  7.273E+00  1613.2  1162.1    492.4 0.03297 100  59 -140.94
    -2     0     9  1.000E+02  7.106E+00   833.5  1324.7     65.8 0.02737 100  62  -14.65
    -2     0     9  9.818E+01  7.009E+00   833.5  1324.7    785.8 0.02737 100  62  -14.65
     0    -2    -9  1.106E+02  8.664E+00  1594.6  1399.5    973.5 0.05253 100  54  111.55
     0    -2    -9  1.003E+02  7.566E+00  1596.4  1107.4    658.0 0.05254 100  59  -47.43
     0    -2    -9  1.047E+02  7.982E+00  1594.6  1399.5    253.5 0.05253 100  58  111.55
     2    -2     9  9.812E+01  7.019E+00   838.0  1156.9    131.0 0.03309  99  68  -37.89
     2    -2     9  1.124E+02  8.088E+00   838.0  1156.9    851.0 0.03309  99  62  -37.89
     2    -2     9  1.057E+02  7.583E+00   836.9  1340.7    424.1 0.03309 100  60  174.16
     2     0    -8  5.897E+01  4.473E+00  1572.3  1331.8    440.2 0.02824 100  52 -158.54
     2     0    -8  6.012E+01  4.536E+00  1573.3  1174.8    145.9 0.02824 100  52   53.93
     2     0    -8  6.873E+01  5.256E+00  1573.3  1174.8    865.9 0.02824 100  53   53.93
     0     2     8  5.814E+01  4.728E+00   898.7  1107.5    294.0 0.05082 100  48 -131.08
     0     2     8  5.877E+01  4.739E+00   896.9  1390.8    618.5 0.05083  94  46   64.89
    -2     2    -8  5.383E+01  4.092E+00  1568.8  1345.7     63.1 0.03321  99  59    4.19
    -2     2    -8  5.586E+01  4.364E+00  1569.9  1160.9    479.3 0.03322  99  54 -148.25
    -2     2    -8  5.805E+01  4.410E+00  1568.8  1345.7    783.1 0.03321  99  58    4.19
    -2     0     8  5.571E+01  4.138E+00   876.8  1327.9    801.8 0.02834 100  51  -22.69
    -2     0     8  5.350E+01  3.970E+00   876.8  1327.9     81.8 0.02834 100  51  -22.69
     0    -2    -8  6.349E+01  5.546E+00  1551.4  1394.6    977.7 0.05076  96  52  114.43
     0    -2    -8  5.530E+01  4.494E+00  1553.2  1111.8    654.8 0.05077 100  53  -48.24
     0    -2    -8  5.696E+01  4.794E+00  1551.4  1394.6    257.7 0.05076  96  50  114.43
     2    -2     8  4.819E+01  3.646E+00   881.3  1156.4    118.0 0.03331 100  56  -30.70
     2    -2     8  5.127E+01  3.914E+00   880.1  1341.7    424.4 0.03331 100  48  174.76
     2    -2     8  5.425E+01  4.119E+00   881.3  1156.4    838.0 0.03331 100  55  -30.70
     2     0    -7  1.387E+02  9.832E+00  1530.3  1171.9    145.4 0.02916 100  54   53.70
     2     0    -7  1.773E+02  1.256E+01  1530.3  1171.9    865.4 0.02916 100  53   53.70
     2     0    -7  1.499E+02  1.061E+01  1529.3  1334.3    454.9 0.02916 100  58 -151.06
     0     2     7  1.377E+02  1.004E+01   941.6  1112.7    291.1 0.04899  97  52 -130.78
     0     2     7  1.387E+02  9.989E+00   939.9  1386.1    622.3 0.04899  98  46   61.89
    -2     2    -7  1.572E+02  1.115E+01  1527.0  1160.0    466.8 0.03341 100  63 -155.37
    -2     2    -7  1.385E+02  9.823E+00  1525.8  1346.1     62.7 0.03341  99  63    3.16
    -2     2    -7  1.449E+02  1.028E+01  1525.8  1346.1    782.7 0.03341  99  65    3.16
    -2     0     7  1.281E+02  9.035E+00   919.8  1330.7     96.2 0.02923 100  54  -29.99
    -2     0     7  1.321E+02  9.322E+00   919.8  1330.7    816.2 0.02923 100  52  -29.99
     0    -2    -7  1.893E+02 -1.379E+01  1508.5  1389.5    981.6 0.04895  96  57  117.48
     0    -2    -7  1.428E+02  1.031E+01  1510.2  1116.4    651.8 0.04895 100  56  -48.59
     0    -2    -7  1.451E+02  1.061E+01  1508.5  1389.5    261.6 0.04895  97  55  117.48
     2    -2     7  1.369E+02  9.688E+00   924.3  1156.0    825.7 0.03348 100  56  -23.71
     2    -2     7  1.228E+02  8.708E+00   924.3  1156.0    105.7 0.03348 100  56  -23.71
     2    -2     7  1.335E+02  9.465E+00   923.1  1342.6    423.8 0.03348 100  55  175.92
     2     0    -6  1.227E+02  8.760E+00  1487.5  1169.0    145.8 0.03004  97  53   53.90
     2     0    -6  1.424E+02  1.020E+01  1487.5  1169.0    865.8 0.03004  96  55   53.90
     2     0    -6  1.165E+02  8.369E+00  1486.5  1336.6    468.2 0.03003  95  57 -144.37
    -2     0     6  1.095E+02  7.773E+00   962.6  1333.5    109.2 0.03008 100  52  -36.52
    -2     0     6  1.136E+02  8.083E+00   962.6  1333.5    829.2 0.03008 100  51  -36.52
     0    -2    -6  1.191E+02  8.775E+00  1465.8  1384.2    265.2 0.04709 100  58  120.88
     0    -2    -6  1.279E+02  9.342E+00  1467.4  1121.1    649.2 0.04709  88  56  -48.29
     0    -2    -6  1.295E+02  9.661E+00  1465.8  1384.2    985.2 0.04709 100  55  120.88
     2    -2     6  1.130E+02  8.026E+00   967.1  1155.6     94.2 0.03365 100  56  -16.86
     2    -2     6  1.119E+02  7.986E+00   965.9  1343.5    422.5 0.03365  99  51  177.70
     2    -2     6  1.074E+02  7.669E+00   967.1  1155.6    814.2 0.03365 100  56  -16.86
     2     0    -5  2.497E+02  1.741E+01  1445.0  1166.2    147.0 0.03090 100  51   54.44
     2     0    -5  3.058E+02  2.133E+01  1445.0  1166.2    867.0 0.03090 100  51   54.44
     2     0    -5  2.706E+02  1.886E+01  1443.9  1338.8    479.9 0.03090 100  53 -138.47
     0     2     5  2.417E+02  1.697E+01  1025.3  1376.4    629.1 0.04523 100  45   54.51
     0     2     5  2.559E+02  1.802E+01  1026.9  1123.4    286.5 0.04522 100  52 -132.54
    -2     2    -5  2.355E+02  1.642E+01  1440.4  1347.0     59.6 0.03383 100  60   -0.83
    -2     2    -5  2.445E+02  1.707E+01  1441.6  1158.0    444.3 0.03383 100  65 -169.21
    -2     2    -5  2.419E+02  1.687E+01  1440.4  1347.0    779.6 0.03383 100  58   -0.83
    -2     0     5  2.313E+02  1.610E+01  1005.2  1336.2    120.8 0.03093  99  45  -42.27
    -2     0     5  2.657E+02  1.850E+01  1005.2  1336.2    840.8 0.03093  98  45  -42.27
    -2     0     5  2.788E+02  1.943E+01  1006.3  1163.4    506.1 0.03093  78  48  126.30
     0    -2    -5  2.529E+02  1.781E+01  1423.2  1378.8    268.6 0.04520 100  51  124.99
     0    -2    -5  2.436E+02  1.709E+01  1424.8  1126.0    647.0 0.04521  99  62  -46.95
     0    -2    -5  2.965E+02  2.090E+01  1423.2  1378.8    988.6 0.04520 100  50  124.99
     2    -2     5  2.322E+02  1.618E+01  1009.7  1155.2     83.5 0.03385 100  51  -10.12
     2    -2     5  2.439E+02  1.701E+01  1008.5  1344.4    420.4 0.03385 100  50 -179.84
     2    -2     5  2.331E+02  1.625E+01  1009.7  1155.2    803.5 0.03385 100  50  -10.12
     2     0    -4  9.365E+02  6.445E+01  1402.5  1163.4    149.0 0.03179 100  48   55.16
     2     0    -4  1.057E+03  7.275E+01  1402.5  1163.4    869.0 0.03179 100  48   55.16
     2     0    -4  9.455E+02  6.508E+01  1401.4  1341.2    490.3 0.03179 100  52 -133.46
     0     2     4  8.681E+02  5.983E+01  1067.8  1371.5    632.1 0.04333 100  50   48.98
     0     2     4  9.541E+02  6.580E+01  1069.3  1128.9    284.8 0.04333 100  47 -135.79
    -2     2    -4  8.839E+02  6.084E+01  1398.0  1347.6     56.9 0.03410 100  55   -3.97
    -2     2    -4  9.072E+02  6.245E+01  1399.1  1156.9    434.3 0.03411 100  61 -176.06
    -2     2    -4  8.706E+02  5.993E+01  1398.0  1347.6    776.9 0.03410 100  55   -3.97
    -2     0     4  8.506E+02  5.854E+01  1048.8  1161.1    508.3 0.03181 100  41  125.44
    -2     0     4  9.930E+02  6.835E+01  1047.6  1339.0    851.0 0.03181 100  42  -47.14
    -2     0     4  8.727E+02  6.006E+01  1047.6  1339.0    131.0 0.03181 100  43  -47.14
     0    -2    -4  9.436E+02  6.508E+01  1380.8  1373.4    271.6 0.04332 100  56  130.57
     0    -2    -4  1.075E+03  7.414E+01  1380.8  1373.4    991.6 0.04332 100  55  130.57
     0    -2    -4  8.774E+02  6.048E+01  1382.3  1130.9    645.2 0.04332 100  59  -43.77
     2    -2     4  8.825E+02  6.073E+01  1052.2  1154.7     73.7 0.03411 100  46   -3.37
     2    -2     4  8.779E+02  6.043E+01  1051.0  1345.5    417.6 0.03412 100  49 -176.60
     2    -2     4  8.686E+02  5.978E+01  1052.2  1154.7    793.7 0.03411 100  45   -3.37
     2     0    -3  7.035E+00  1.335E+00  1360.2  1160.4    871.6 0.03273  99  16   55.77
     2     0    -3  3.012E+00  9.338E-01  1359.1  1343.6    499.3 0.03273  99  13 -129.59
     2     0    -3  4.591E+00  1.084E+00  1360.2  1160.4    151.6 0.03273  99  16   55.77
     0     2     3  6.483E+00  1.168E+00  1110.2  1366.5    634.6 0.04142 100  24   40.03
     0     2     3  5.463E+00  1.365E+00  1111.6  1134.4    283.6 0.04142 100  18 -142.86
    -2     2    -3  5.153E+00  9.326E-01  1355.6  1348.4     53.6 0.03445 100  23   -7.98
    -2     2    -3  3.880E+00  8.871E-01  1355.6  1348.4    773.6 0.03445 100  19   -7.98
    -2     2    -3  5.372E+00  1.013E+00  1356.8  1155.6    425.3 0.03445 100  21  177.00
    -2     0     3  6.573E+00  1.209E+00  1090.0  1342.0    859.8 0.03274  99  17  -50.89
    -2     0     3  5.827E+00  9.487E-01  1091.1  1158.7    511.1 0.03274 100  24  124.71
    -2     0     3  5.663E+00  1.068E+00  1090.0  1342.0    139.8 0.03274 100  17  -50.89
     0    -2    -3  5.315E+00  1.307E+00  1338.5  1367.9    274.3 0.04142 100  16  139.59
     0    -2    -3  6.366E+00  1.584E+00  1338.5  1367.9    994.3 0.04142 100  17  139.59
     0    -2    -3  4.998E+00  1.152E+00  1340.0  1135.9    643.9 0.04142 100  18  -36.76
     2    -2     3  5.097E+00  9.154E-01  1094.6  1153.9     64.8 0.03445 100  21    3.46
     2    -2     3  4.024E+00  9.535E-01  1093.4  1346.8    414.0 0.03445 100  19 -172.48
     2    -2     3  5.598E+00  9.526E-01  1094.6  1153.9    784.8 0.03445 100  26    3.46
     2     0    -2  6.857E+02  4.726E+01  1316.8  1346.2    507.0 0.03373 100  45 -127.56
     2     0    -2  7.645E+02  5.268E+01  1318.0  1157.3    154.9 0.03373 100  52   55.46
     2     0    -2  8.168E+02  5.630E+01  1318.0  1157.3    874.9 0.03373 100  52   55.46
     0     2     2  7.133E+02  4.918E+01  1152.5  1361.5    636.7 0.03953 100  44   22.43
     0     2     2  8.314E+02  5.737E+01  1153.9  1140.0    283.0 0.03953 100  45 -159.00
    -2     2    -2  7.033E+02  4.846E+01  1313.4  1349.4    769.5 0.03487 100  47  -12.77
    -2     2    -2  7.079E+02  4.877E+01  1313.4  1349.4     49.5 0.03487 100  47  -12.77
    -2     2    -2  7.146E+02  4.924E+01  1314.6  1154.1    417.2 0.03487 100  50  170.05
    -2     0     2  8.349E+02  5.753E+01  1132.2  1345.1    867.4 0.03373 100  39  -52.82
    -2     0     2  7.295E+02  5.027E+01  1133.4  1156.1    514.6 0.03373 100  47  124.92
    -2     0     2  7.235E+02  4.985E+01  1132.2  1345.1    147.4 0.03373 100  40  -52.82
     0    -2    -2  6.997E+02  4.824E+01  1297.7  1140.9    643.2 0.03952 100  54  -20.68
     0    -2    -2  7.809E+02  5.389E+01  1296.3  1362.4    276.5 0.03952 100  51  157.25
     0    -2    -2  9.002E+02  6.213E+01  1296.3  1362.4    996.5 0.03952 100  51  157.25
     2    -2     2  7.097E+02  4.891E+01  1136.8  1152.9     56.8 0.03488 100  46   10.32
     2    -2     2  7.281E+02  5.018E+01  1136.8  1152.9    776.8 0.03488 100  46   10.32
     2    -2     2  7.238E+02  4.988E+01  1135.6  1348.3    409.9 0.03488 100  46 -167.59
     2     0    -1  5.910E+02  4.081E+01  1275.8  1154.0    878.8 0.03480 100  43   51.95
     2     0    -1  5.472E+02  3.777E+01  1274.6  1349.0    513.5 0.03479 100  45 -129.50
     2     0    -1  5.983E+02  4.130E+01  1275.8  1154.0    158.8 0.03480 100  43   51.95
     0     2     1  5.368E+02  3.707E+01  1194.7  1356.5    638.4 0.03765 100  43  -11.30
     0     2     1  6.324E+02  4.372E+01  1196.0  1145.5    282.9 0.03765 100  43  168.35
    -2     2    -1  5.435E+02  3.750E+01  1271.2  1350.6     44.9 0.03539 100  47  -17.44
    -2     2    -1  5.273E+02  3.640E+01  1271.2  1350.6    764.9 0.03539 100  48  -17.44
    -2     2    -1  5.530E+02  3.817E+01  1272.4  1152.3    410.0 0.03539  98  48  163.92
    -2     0     1  6.081E+02  4.200E+01  1174.4  1348.4    873.7 0.03480 100  40  -50.80
    -2     0     1  5.837E+02  4.028E+01  1175.6  1153.3    518.6 0.03479 100  41  128.35
    -2     0     1  5.662E+02  3.910E+01  1174.4  1348.4    153.7 0.03480 100  41  -50.80
     0    -2    -1  5.414E+02  3.739E+01  1255.5  1145.9    643.0 0.03765 100  48   11.93
     0    -2    -1  6.626E+02  4.585E+01  1254.2  1356.9    998.3 0.03765 100  49 -168.98
     0    -2    -1  5.877E+02  4.063E+01  1254.2  1356.9    278.3 0.03765 100  49 -168.98
     2    -2     1  5.563E+02  3.840E+01  1179.0  1151.7    769.8 0.03539  99  46   16.38
     2    -2     1  5.481E+02  3.784E+01  1177.8  1350.1    405.0 0.03539 100  45 -162.86
     2    -2     1  5.784E+02  3.992E+01  1179.0  1151.7     49.8 0.03539  99  46   16.38
     2     0     0  1.179E+02  8.440E+00  1233.6  1150.5    163.1 0.03594 100  44   38.84
     2     0     0  9.590E+01  6.887E+00  1232.4  1352.0    518.9 0.03594 100  47 -141.60
     2     0     0  1.096E+02  7.872E+00  1233.6  1150.5    883.1 0.03594 100  44   38.84
     0     2     0  1.054E+02  7.601E+00  1238.1  1151.0    283.7 0.03578 100  49  137.19
     0     2     0  9.980E+01  7.163E+00  1236.9  1351.5    639.5 0.03578  96  45  -43.34
    -2     2     0  9.870E+01  7.060E+00  1229.0  1352.1    759.7 0.03602 100  49  -19.43
    -2     2     0  1.043E+02  7.438E+00  1229.0  1352.1     39.7 0.03602 100  49  -19.43
    -2     2     0  9.956E+01  7.136E+00  1230.2  1150.3    403.8 0.03602 100  49  160.93
    -2     0     0  1.125E+02  8.067E+00  1216.6  1351.9    158.9 0.03594 100  46  -38.67
    -2     0     0  9.563E+01  6.863E+00  1217.8  1150.4    523.1 0.03594 100  45  141.44
    -2     0     0  1.149E+02  8.248E+00  1216.6  1351.9    878.9 0.03594 100  46  -38.67
     0    -2     0  1.185E+02  8.532E+00  1212.0  1351.4    279.5 0.03578  93  47 -136.93
     0    -2     0  9.715E+01  6.957E+00  1213.3  1150.8    643.6 0.03578 100  50   43.08
     2    -2     0  1.062E+02  7.569E+00  1221.2  1150.2     43.8 0.03602 100  45   19.34
     2    -2     0  9.847E+01  7.043E+00  1221.2  1150.2    763.8 0.03602 100  47   19.34
     2    -2     0  1.034E+02  7.400E+00  1220.0  1352.1    399.7 0.03602 100  48 -160.84
     2     0     1  3.400E+03  2.334E+02  1191.5  1146.8    167.8 0.03716 100  42    6.55
     2     0     1  2.814E+03  1.931E+02  1190.2  1355.1    523.2 0.03716 100  42 -173.00
     2     0     1  3.129E+03  2.148E+02  1191.5  1146.8    887.8 0.03716 100  41    6.55
     0     2    -1  3.068E+03  2.106E+02  1280.3  1156.5    285.3 0.03393 100  52  124.60
     0     2    -1  2.990E+03  2.052E+02  1279.1  1346.6    639.9 0.03393  90  42  -56.99
    -2     2     1  2.943E+03  2.019E+02  1186.8  1353.9    753.9 0.03674 100  45  -16.77
    -2     2     1  2.914E+03  1.999E+02  1186.8  1353.9     33.9 0.03674 100  46  -16.77
    -2     2     1  2.927E+03  2.009E+02  1188.1  1148.0    398.6 0.03674 100  44  162.70
    -2     0    -1  3.053E+03  2.095E+02  1258.7  1355.5    883.1 0.03716 100  42   -7.29
    -2     0    -1  2.803E+03  1.924E+02  1260.0  1147.3    528.0 0.03716 100  43  173.73
    -2     0    -1  3.184E+03  2.185E+02  1258.7  1355.5    163.1 0.03716 100  43   -7.29
     0    -2     1  3.366E+03  2.310E+02  1169.9  1345.9    280.1 0.03393  90  41 -123.32
     0    -2     1  2.951E+03  2.025E+02  1171.1  1155.8    645.1 0.03393 100  46   55.71
     2    -2    -1  2.935E+03  2.014E+02  1263.4  1148.5     38.7 0.03674 100  46   17.58
     2    -2    -1  2.836E+03  1.947E+02  1262.1  1354.4    393.8 0.03674 100  46 -163.52
     2    -2    -1  2.870E+03  1.969E+02  1263.4  1148.5    758.7 0.03674 100  45   17.58
     2     0     2  3.677E+01  3.044E+00  1149.3  1143.0    173.0 0.03844 100  44  -28.01
     2     0     2  2.928E+01  2.484E+00  1148.0  1358.4    526.6 0.03844 100  42  153.58
     2     0     2  3.089E+01  2.605E+00  1149.3  1143.0    893.0 0.03844 100  43  -28.01
     0     2    -2  3.335E+01  2.698E+00  1321.3  1341.6    639.5 0.03207  92  45  -61.75
     0     2    -2  3.417E+01  2.809E+00  1322.4  1161.9    287.8 0.03207  99  47  121.55
    -2     2     2  3.280E+01  2.624E+00  1144.6  1355.9     27.7 0.03755 100  46  -11.16
    -2     2     2  3.028E+01  2.482E+00  1144.6  1355.9    747.7 0.03755 100  46  -11.16
    -2     2     2  3.173E+01  2.603E+00  1145.9  1145.5    394.2 0.03755 100  48  167.13
    -2     0    -2  2.834E+01  2.364E+00  1302.2  1144.0    533.2 0.03844 100  42 -151.66
    -2     0    -2  3.818E+01  3.175E+00  1300.9  1359.3    166.4 0.03844 100  46   26.09
    -2     0    -2  3.261E+01  2.775E+00  1300.9  1359.3    886.4 0.03844 100  43   26.09
     0    -2     2  3.068E+01  2.448E+00  1128.9  1160.7    647.5 0.03208  99  48   58.84
     0    -2     2  3.325E+01  2.832E+00  1127.7  1340.4    279.9 0.03208  90  43 -118.65
     2    -2    -2  2.911E+01  2.389E+00  1305.6  1146.5    754.5 0.03755 100  47   13.21
     2    -2    -2  3.272E+01  2.598E+00  1305.6  1146.5     34.5 0.03755 100  49   13.21
     2    -2    -2  2.998E+01  2.470E+00  1304.3  1356.9    387.4 0.03755 100  47 -169.18
     2     0     3  1.260E+01  1.522E+00  1107.1  1139.0    898.4 0.03977 100  37  -46.73
     2     0     3  1.352E+01  1.700E+00  1107.1  1139.0    178.4 0.03977 100  35  -46.73
     2     0     3  1.341E+01  1.571E+00  1105.7  1361.8    529.1 0.03977  96  37  136.41
     0     2    -3  1.099E+01  1.303E+00  1363.6  1336.6    638.3 0.03022 100  32  -63.85
     0     2    -3  1.264E+01  1.491E+00  1364.7  1167.4    291.6 0.03022 100  31  122.13
    -2     2     3  1.511E+01  1.586E+00  1102.3  1358.1    741.1 0.03845 100  45   -5.00
    -2     2     3  1.216E+01  1.367E+00  1103.7  1142.8    390.7 0.03845  99  40  171.64
    -2     2     3  1.441E+01  1.564E+00  1102.3  1358.1     21.1 0.03845 100  41   -5.00
    -2     0    -3  1.348E+01  1.782E+00  1343.1  1363.3    168.7 0.03977  98  34   43.19
    -2     0    -3  9.654E+00  1.375E+00  1344.5  1140.5    538.8 0.03977 100  31 -132.87
    -2     0    -3  1.364E+01  1.709E+00  1343.1  1363.3    888.7 0.03977  98  34   43.19
     0    -2     3  1.712E+01  2.037E+00  1085.5  1334.9    998.8 0.03023  77  37 -116.67
     0    -2     3  1.351E+01  1.393E+00  1086.6  1165.7    651.1 0.03023  87  42   58.39
     0    -2     3  1.452E+01  1.668E+00  1085.5  1334.9    278.8 0.03023  95  36 -116.67
     2    -2    -3  1.320E+01  1.472E+00  1347.8  1144.3    751.1 0.03844 100  39    8.77
     2    -2    -3  1.151E+01  1.429E+00  1346.5  1359.6    380.7 0.03844 100  37 -175.41
     2    -2    -3  1.030E+01  1.208E+00  1347.8  1144.3     31.1 0.03844 100  42    8.77
     2     0     4  1.467E+02  1.046E+01  1064.8  1135.0    184.2 0.04116 100  49  -56.96
     2     0     4  1.204E+02  8.643E+00  1063.3  1365.4    530.8 0.04116 100  46  128.23
     2     0     4  1.186E+02  8.493E+00  1064.8  1135.0    904.2 0.04116 100  49  -56.96
     0     2    -4  1.199E+02  8.499E+00  1406.0  1331.6    635.9 0.02835 100  54  -65.46
     0     2    -4  1.381E+02  9.804E+00  1407.0  1173.0    296.8 0.02835 100  52  124.44
    -2     2     4  1.478E+02  1.046E+01  1060.0  1360.5     14.1 0.03941 100  49    0.85
    -2     2     4  1.331E+02  9.455E+00  1060.0  1360.5    734.1 0.03941 100  49    0.85
    -2     2     4  1.239E+02  8.837E+00  1061.3  1139.9    388.1 0.03941 100  49  175.31
    -2     0    -4  1.370E+02  9.841E+00  1385.4  1367.3    890.3 0.04115 100  58   51.31
    -2     0    -4  1.197E+02  8.605E+00  1386.8  1137.0    544.7 0.04115 100  57 -122.58
    -2     0    -4  1.554E+02  1.112E+01  1385.4  1367.3    170.3 0.04115 100  59   51.31
     0    -2     4  1.566E+02  1.113E+01  1043.2  1329.4    996.7 0.02837  98  54 -115.21
     0    -2     4  1.466E+02  1.038E+01  1043.2  1329.4    276.7 0.02837 100  53 -115.21
     2    -2    -4  1.331E+02  9.515E+00  1388.8  1362.4    373.6 0.03940 100  54  178.66
     2    -2    -4  1.418E+02  1.006E+01  1390.2  1142.0     28.6 0.03940  99  56    5.17
     2    -2    -4  1.331E+02  9.462E+00  1390.2  1142.0    748.6 0.03940 100  55    5.17
     2     0     5  3.516E+02  2.444E+01  1022.3  1130.8    910.2 0.04258  99  53  -63.79
     2     0     5  3.828E+02  2.660E+01  1020.9  1369.0    531.7 0.04258 100  48  123.88
     2     0     5  4.170E+02  2.896E+01  1022.3  1130.8    190.2 0.04258  99  54  -63.79
     0     2    -5  4.330E+02  2.997E+01  1449.4  1178.8    303.8 0.02641 100  51  127.97
     0     2    -5  4.008E+02  2.771E+01  1448.5  1326.3    632.2 0.02641 100  56  -67.40
    -2     2     5  3.879E+02  2.692E+01  1018.9  1136.8    386.2 0.04043 100  51  178.09
    -2     2     5  4.217E+02  2.921E+01  1017.5  1362.9      6.8 0.04044 100  52    6.31
    -2     2     5  3.966E+02  2.750E+01  1017.5  1362.9    726.8 0.04044 100  53    6.31
    -2     0    -5  4.872E+02  3.382E+01  1427.8  1371.4    171.1 0.04256 100  61   55.58
    -2     0    -5  3.813E+02  2.651E+01  1429.3  1133.4    550.8 0.04256 100  61 -115.67
    -2     0    -5  4.207E+02  2.925E+01  1427.8  1371.4    891.1 0.04256 100  61   55.58
     0    -2     5  4.346E+02  3.005E+01  1000.7  1323.7    273.2 0.02645 100  54 -113.47
     0    -2     5  4.880E+02  3.377E+01  1000.7  1323.7    993.2 0.02645 100  53 -113.47
     2    -2    -5  4.243E+02  2.939E+01  1432.7  1139.5     26.8 0.04042 100  60    2.48
     2    -2    -5  4.114E+02  2.857E+01  1431.3  1365.4    366.2 0.04041 100  55  173.13
     2    -2    -5  3.981E+02  2.760E+01  1432.7  1139.5    746.8 0.04042 100  59    2.48
     2     0     6  2.305E+02  1.623E+01   978.2  1372.6    532.0 0.04403  87  55  121.43
     0     2    -6  2.172E+02  1.515E+01  1491.1  1320.8    626.8 0.02438 100  57  -70.06
     0     2    -6  2.284E+02  1.596E+01  1492.0  1184.8    312.9 0.02438  98  55  132.72
    -2     2     6  2.234E+02  1.565E+01   974.9  1365.5    719.2 0.04150 100  55   11.47
    -2     2     6  2.129E+02  1.496E+01   976.3  1133.7    385.0 0.04149  99  53 -179.91
    -2     0    -6  2.142E+02  1.519E+01  1470.4  1375.6    891.3 0.04399 100  61   57.96
    -2     0    -6  2.026E+02  1.436E+01  1471.9  1129.9    557.1 0.04400  93  58 -110.24
    -2     0    -6  2.439E+02  1.723E+01  1470.4  1375.6    171.3 0.04399 100  64   57.96
     0    -2     6  2.267E+02  1.580E+01   958.1  1317.7    268.1 0.02444 100  50 -111.04
     0    -2     6  2.493E+02  1.740E+01   958.1  1317.7    988.1 0.02444 100  52 -111.04
     2     0     7  6.707E+01  5.096E+00   935.4  1376.2    531.7 0.04546 100  55  120.09
     2     0     7  7.162E+01  5.457E+00   937.0  1122.6    202.7 0.04546  99  58  -73.79
     2     0     7  6.446E+01  4.955E+00   937.0  1122.6    922.7 0.04546  99  62  -73.79
     0     2    -7  7.347E+01  5.431E+00  1534.0  1314.8    619.2 0.02217  89  51  -73.78
     0     2    -7  6.472E+01  4.776E+00  1534.7  1191.4    324.8 0.02217 100  53  138.91
    -2     2     7  7.021E+01  5.224E+00   932.1  1368.1    711.5 0.04257 100  63   16.43
    -2     2     7  6.785E+01  5.088E+00   933.5  1130.6    384.6 0.04257 100  60 -178.56
    -2     0    -7  8.478E+01  6.563E+00  1513.1  1379.6    170.9 0.04542 100  56   59.23
    -2     0    -7  6.338E+01  5.160E+00  1513.1  1379.6    890.9 0.04542 100  54   59.23
    -2     0    -7  6.100E+01  4.884E+00  1514.7  1126.3    563.5 0.04542 100  56 -105.53
     0    -2     7  8.269E+01  5.987E+00   915.4  1311.3    260.9 0.02226  93  53 -107.60
     0    -2     7  8.718E+01  6.395E+00   915.4  1311.3    980.9 0.02226  92  53 -107.60
     2    -2    -7  6.771E+01  5.131E+00  1518.0  1134.4    745.4 0.04253 100  60   -0.72
     2    -2    -7  7.340E+01  5.468E+00  1518.0  1134.4     25.4 0.04253 100  63   -0.72
     2    -2    -7  6.390E+01  4.977E+00  1516.6  1371.5    350.6 0.04253 100  54  162.85
     2     0     8  5.043E+00  1.692E+00   894.0  1118.5    209.3 0.04689  99  11  -78.07
     2     0     8  4.901E+00  1.444E+00   892.4  1379.7    530.9 0.04689  99  13  119.48
     2     0     8  5.977E+00  1.805E+00   894.0  1118.5    929.3 0.04689  98   9  -78.07
     0     2    -8  2.031E+00  1.263E+00  1577.0  1308.0    608.6 0.01965 100   6  -79.02
     0     2    -8  1.570E+00  9.813E-01  1577.7  1198.8    340.5 0.01965 100   7  147.01
    -2     2     8  5.399E+00  1.276E+00   889.0  1370.6    703.5 0.04365 100  14   21.27
    -2     2     8  4.862E+00  1.182E+00   890.6  1127.6    384.7 0.04364 100  12 -177.75
    -2     0    -8  7.703E+00  2.132E+00  1556.1  1383.6    170.0 0.04682 100  14   59.78
    -2     0    -8  1.280E+00  1.984E+00  1557.7  1122.9    570.2 0.04682  99   7 -101.19
    -2     0    -8  1.692E+00  1.950E+00  1556.1  1383.6    890.0 0.04682 100   5   59.78
     0    -2     8  4.426E+00  1.034E+00   872.4  1304.0    250.9 0.01980 100  11 -102.74
     0    -2     8  6.502E+00  1.314E+00   872.4  1304.0    970.9 0.01980 100   9 -102.74
     2    -2    -8  2.675E+00  1.209E+00  1561.0  1132.0     25.7 0.04358 100  11   -1.45
     2    -2    -8 -3.320E-01 -1.480E+00  1559.5  1374.6    342.5 0.04357 100  -7  157.94
     2    -2    -8  3.248E+00  1.289E+00  1561.0  1132.0    745.7 0.04358 100   7   -1.45
     2     0     9  1.932E+01  2.538E+00   850.8  1114.6    936.0 0.04827 100  26  -82.14
     2     0     9  2.589E+01  2.590E+00   849.2  1383.1    529.5 0.04828  95  36  119.39
     2     0     9  2.084E+01  2.458E+00   850.8  1114.6    216.0 0.04827 100  31  -82.14
     0     2    -9  2.191E+01  1.902E+00  1620.9  1207.6    361.6 0.01660 100  35  157.86
     0     2    -9  2.966E+01  2.547E+00  1620.3  1299.7    593.6 0.01660 100  35  -86.56
    -2     2     9  2.424E+01  2.271E+00   847.3  1124.6    385.5 0.04469 100  41 -177.40
    -2     2     9  2.282E+01  2.227E+00   845.8  1373.1    695.3 0.04470  99  42   26.02
    -2     0    -9  2.287E+01  3.009E+00  1599.2  1387.4    888.5 0.04818  98  29   59.80
    -2     0    -9  2.589E+01  3.064E+00  1600.9  1119.6    577.0 0.04819 100  33  -97.06
    -2     0    -9  3.069E+01  3.349E+00  1599.2  1387.4    168.5 0.04818  99  34   59.80
     0    -2     9  2.521E+01  2.124E+00   829.2  1295.5    236.5 0.01686  98  37  -95.77
     0    -2     9  2.716E+01  2.363E+00   829.2  1295.5    956.5 0.01686  97  33  -95.77
     2    -2    -9  2.411E+01  2.386E+00  1604.2  1129.6    746.5 0.04461 100  41   -1.73
     2    -2    -9  2.250E+01  2.494E+00  1602.7  1377.4    334.3 0.04460  99  40  153.11
     2    -2    -9  2.164E+01  2.164E+00  1604.2  1129.6     26.5 0.04461 100  43   -1.73
     2     0    10  1.102E+01  2.475E+00   807.4  1110.9    942.8 0.04960 100  13  -86.10
     2     0    10  7.101E+00  1.673E+00   805.6  1386.2    527.7 0.04961  97  13  119.73
     2     0    10  7.469E+00  2.011E+00   807.4  1110.9    222.8 0.04960  99  13  -86.10
     0     2   -10  7.649E+00  1.028E+00  1664.3  1219.3    391.9 0.01252 100  16  173.45
     0     2   -10  8.531E+00  1.338E+00  1663.9  1288.5    570.5 0.01252 100  13  -98.22
    -2     2    10  8.138E+00  1.542E+00   802.3  1375.3    687.0 0.04569 100  19   30.73
    -2     2    10  8.800E+00  1.455E+00   803.9  1121.8    386.8 0.04568 100  19 -177.46
    -2     0   -10  1.043E+01  2.609E+00  1642.7  1391.0    886.6 0.04949  99  14   59.40
    -2     0   -10  7.885E+00  2.403E+00  1642.7  1391.0    166.6 0.04949  99  14   59.40
    -2     0   -10  8.023E+00  2.418E+00  1644.4  1116.5    583.9 0.04950  99  13  -93.03
     2    -2   -10  6.669E+00  1.460E+00  1647.7  1127.5     27.9 0.04556  99  16   -1.60
     2    -2   -10  9.160E+00  1.654E+00  1647.7  1127.5    747.9 0.04556 100  18   -1.60
     2    -2   -10  7.599E+00  1.911E+00  1646.2  1380.1    325.9 0.04555 100  13  148.33
     2     0    11  2.656E+01  3.328E+00   763.6  1107.5    949.8 0.05085  98  22  -90.01
     2     0    11  1.782E+01  2.292E+00   761.8  1389.1    525.4 0.05086 100  28  120.41
     2     0    11  2.173E+01  2.712E+00   763.6  1107.5    229.8 0.05085  98  26  -90.01
    -2     2    11  1.764E+01  1.974E+00   760.1  1119.3    388.6 0.04659 100  32 -177.87
    -2     2    11  1.996E+01  2.166E+00   758.4  1377.2    678.6 0.04660 100  31   35.42
    -2     0   -11  2.254E+01  3.216E+00  1686.4  1394.4    164.2 0.05071 100  24   58.65
    -2     0   -11  1.478E+01  3.196E+00  1688.1  1113.7    591.0 0.05072 100  16  -89.06
    -2     0   -11  1.646E+01  3.095E+00  1686.4  1394.4    884.2 0.05071 100  14   58.65
     2    -2   -11  2.161E+01  2.358E+00  1691.5  1125.7     29.9 0.04644  95  29   -1.11
     2    -2   -11  1.468E+01  2.129E+00  1691.5  1125.7    749.9 0.04644  98  21   -1.11
     2    -2   -11  1.426E+01  2.350E+00  1689.9  1382.5    317.3 0.04643 100  19  143.56
     2     0    12  5.137E+00  1.994E+00   719.5  1104.4    237.0 0.05200 100  10  -93.90
     2     0    12  2.823E+00  1.835E+00   717.7  1391.7    522.7 0.05201 100   7  121.40
     2     0    12  3.612E+00  2.460E+00   719.5  1104.4    957.0 0.05200 100   8  -93.90
    -2     2    12  7.312E+00  1.674E+00   714.3  1378.8    670.0 0.04739 100  14   40.11
    -2     2    12  6.897E+00  1.426E+00   715.9  1117.2    390.9 0.04738 100  14 -178.62
    -2     0   -12  8.592E+00  2.998E+00  1730.5  1397.3    881.4 0.05182  99   8   57.61
    -2     0   -12  9.460E+00  3.106E+00  1732.3  1111.3    598.2 0.05183 100  10  -85.10
    -2     0   -12  6.850E+00  2.763E+00  1730.5  1397.3    161.4 0.05182  98  10   57.61
     2    -2   -12  3.930E+00  1.829E+00  1735.6  1124.2    752.3 0.04719  99  10   -0.28
     2    -2   -12  6.127E+00  2.329E+00  1734.0  1384.5    308.6 0.04718 100   9  138.79
     2    -2   -12  4.930E+00  1.581E+00  1735.6  1124.2     32.3 0.04719  99  10   -0.28
     2     0    13  4.160E-01  1.971E+00   675.0  1101.7    244.3 0.05301 100   7  -97.81
     2     0    13  3.638E+00  1.863E+00   673.2  1393.8    519.6 0.05302 100   7  122.65
     2     0    13  1.961E+00  2.484E+00   675.0  1101.7    964.3 0.05301 100   6  -97.81
    -2     2    13  2.220E+00  1.390E+00   671.4  1115.5    393.8 0.04803  99   9 -179.68
    -2     2    13 -9.966E-01  1.590E+00   669.8  1380.0    661.2 0.04804  97  -5   44.83
    -2     0   -13 -8.811E-01  2.803E+00  1776.7  1109.4    605.6 0.05278  98  -6  -81.13
    -2     0   -13 -8.447E-01  2.775E+00  1775.0  1399.8    878.2 0.05277  99  -5   56.29
    -2     0   -13  3.846E+00  2.609E+00  1775.0  1399.8    158.2 0.05277  99   6   56.29
     2    -2   -13  4.869E+00  1.758E+00  1780.1  1123.2     35.3 0.04777 100   6    0.86
     2    -2   -13  1.477E-01  1.799E+00  1780.1  1123.2    755.3 0.04777 100   4    0.86
     2    -2   -13 -7.402E-01  2.212E+00  1778.5  1386.0    299.7 0.04776 100  -6  134.00
     2     0    14  6.152E+00  2.877E+00   630.1  1099.6    971.7 0.05385  95   8 -101.75
     2     0    14  6.675E+00  2.235E+00   630.1  1099.6    251.7 0.05385  96   9 -101.75
     2     0    14  5.543E+00  1.907E+00   628.2  1395.4    516.0 0.05386 100   9  124.16
    -2     2    14  5.106E+00  1.633E+00   624.8  1380.5    652.2 0.04850 100  10   49.58
    -2     2    14  4.634E+00  1.543E+00   626.5  1114.4    397.2 0.04848 100  12  178.96
    -2     0   -14  3.599E+00  3.275E+00  1819.8  1401.8    874.6 0.05355  99   5   54.71
    -2     0   -14  5.666E+00  3.136E+00  1821.6  1107.9    613.1 0.05357  99   7  -77.12
    -2     0   -14  2.912E+00  2.760E+00  1819.8  1401.8    154.6 0.05355 100   7   54.71
     2    -2   -14  6.197E+00  1.811E+00  1825.0  1122.8     38.7 0.04816 100   9    2.30
     2    -2   -14  7.521E+00  2.797E+00  1823.4  1386.9    290.7 0.04815  97   8  129.16
     2    -2   -14  4.281E+00  2.027E+00  1825.0  1122.8    758.7 0.04816  97   7    2.30
     2     0    15  3.258E+01  3.557E+00   584.8  1098.1    259.3 0.05447 100  31 -105.75
     2     0    15  3.407E+01  3.455E+00   582.9  1396.3    512.1 0.05448 100  33  125.90
     2     0    15  3.691E+01  4.310E+00   584.8  1098.1    979.3 0.05447 100  27 -105.75
    -2     2    15  3.388E+01  3.108E+00   581.2  1114.0    401.0 0.04869  99  38  177.31
    -2     2    15  3.259E+01  3.164E+00   579.5  1380.4    643.1 0.04870  97  36   54.41
    -2     0   -15  4.090E+01  4.991E+00  1865.1  1403.1    870.6 0.05411 100  25   52.89
    -2     0   -15  3.663E+01  4.120E+00  1865.1  1403.1    150.6 0.05411 100  27   52.89
    -2     0   -15  3.103E+01  4.057E+00  1866.9  1107.2    620.8 0.05413 100  26  -73.04
     2    -2   -15  3.890E+01  3.567E+00  1870.3  1123.2     42.7 0.04829  98  35    4.05
     2    -2   -15  3.311E+01  4.122E+00  1868.7  1387.1    281.4 0.04828 100  23  124.24
     2    -2   -15  3.984E+01  3.834E+00  1870.3  1123.2    762.7 0.04829  99  31    4.05
     2     0    16  7.363E+01  6.578E+00   538.9  1097.3    987.2 0.05484  99  37 -109.83
     2     0    16  5.534E+01  4.929E+00   538.9  1097.3    267.2 0.05484 100  39 -109.83
     2     0    16  6.190E+01  5.143E+00   537.0  1396.5    507.8 0.05486 100  46  127.89
    -2     2    16  5.882E+01  4.805E+00   533.7  1379.4    633.7 0.04861  99  44   59.34
    -2     2    16  5.699E+01  4.568E+00   535.3  1114.4    405.4 0.04859  99  50  175.35
    -2     0   -16  6.922E+01  6.902E+00  1910.9  1403.7    866.2 0.05439 100  35   50.82
    -2     0   -16  5.453E+01  5.273E+00  1910.9  1403.7    146.2 0.05439 100  39   50.82
    -2     0   -16  6.245E+01  5.960E+00  1912.7  1107.2    628.8 0.05441  89  34  -68.89
     2    -2   -16  6.470E+01  5.894E+00  1914.5  1386.4    271.8 0.04809  97  37  119.21
     2    -2   -16  5.578E+01  4.716E+00  1916.1  1124.5     47.2 0.04811  97  40    6.10
     2    -2   -16  6.360E+01  6.451E+00  1914.5  1386.4    991.8 0.04809 100  29  119.21
     2    -2   -16  5.860E+01  5.165E+00  1916.1  1124.5    767.2 0.04811  98  36    6.10
    -2     0   -17  3.342E+01  3.967E+00  1957.1  1403.3    141.3 0.05436  99  27   48.50
    -2     0   -17  3.057E+01  4.330E+00  1957.1  1403.3    861.3 0.05436  99  23   48.50
    -2     0   -17  2.933E+01  3.743E+00  1958.9  1108.2    637.0 0.05438 100  21  -64.62
     2    -2   -17  3.960E+01  4.069E+00  1962.3  1126.9    772.4 0.04752  95  27    8.49
     2    -2   -17  3.277E+01  4.143E+00  1960.8  1384.6    982.0 0.04751  98  20  114.04
     2    -2   -17  4.516E+01  4.055E+00  1962.3  1126.9     52.4 0.04752  97  35    8.49
     2    -2   -17  3.283E+01  4.150E+00  1960.8  1384.6    262.0 0.04751  98  25  114.04
     2     0    18  1.152E+00  2.344E+00   443.8  1394.0    497.8 0.05459  96   6  132.61
     2     0    18  4.568E-01  2.306E+00   445.7  1098.6    283.6 0.05457 100   5 -118.32
    -2     2    18  1.070E+00  1.740E+00   442.0  1118.7    416.0 0.04720 100   5  170.47
    -2     2    18  4.743E-01  2.204E+00   440.4  1373.9    613.8 0.04721 100   3   69.62
    -2     0   -18  2.002E+00  2.860E+00  2005.7  1110.3    645.5 0.05394  90   6  -60.20
    -2     0   -18 -1.546E+00  3.265E+00  2004.0  1401.8    855.9 0.05392  98  -5   45.91
    -2     0   -18 -4.250E+00  2.696E+00  2004.0  1401.8    135.9 0.05392  99  -5   45.91
     2    -2   -18  5.128E-01  2.789E+00  2007.6  1381.5    251.7 0.04643 100   8  108.67
     2    -2   -18  3.601E-01  2.008E+00  2009.1  1130.6     58.1 0.04645 100   4   11.25
     2    -2   -18 -8.392E-01  2.325E+00  2009.1  1130.6    778.1 0.04645 100  -6   11.25
     2    -2   -18  5.708E-01  3.041E+00  2007.6  1381.5    971.7 0.04643 100   6  108.67
     2     0    19  3.470E+00  2.721E+00   398.2  1101.1    292.4 0.05378  94   7 -122.80
     2     0    19 -1.224E+00  2.200E+00   396.4  1391.0    492.0 0.05380 100  -6  135.38
    -2     2    19  2.534E-01  2.505E+00   392.9  1368.9    603.2 0.04567  96   5   75.09
    -2     2    19 -4.172E-01  1.883E+00   394.5  1123.1    422.4 0.04566 100  -6  167.45
    -2     0   -19 -1.208E+00  3.035E+00  2051.4  1398.9    850.0 0.05299 100  -6   43.02
    -2     0   -19  5.433E+00  3.118E+00  2053.1  1113.7    654.4 0.05300 100   6  -55.60
    -2     0   -19  3.630E+00  2.776E+00  2051.4  1398.9    130.0 0.05299 100   4   43.02
     2    -2   -19  2.638E+00  2.354E+00  2056.5  1136.1    784.7 0.04472 100   6   14.43
     2    -2   -19 -2.443E+00  2.880E+00  2055.1  1376.6    960.8 0.04471  98  -5  103.02
     2    -2   -19  7.397E-01  2.122E+00  2056.5  1136.1     64.7 0.04472 100   3   14.43
     2    -2   -19 -3.580E+00  2.751E+00  2055.1  1376.6    240.8 0.04471 100  -5  103.02
     2     0    20 -4.436E+00  2.721E+00   350.0  1105.2    301.6 0.05240 100  -6 -127.51
     2     0    20  1.223E+00  2.692E+00   348.3  1386.3    485.6 0.05242 100   6  138.48
    -2     2    20  2.280E+00  2.020E+00   346.3  1129.6    429.6 0.04334  98   5  163.96
    -2     2    20 -9.639E-02  2.676E+00   344.8  1361.9    591.9 0.04335 100  -6   80.90
    -2     0   -20  3.710E+00  2.874E+00  2101.2  1118.9    663.8 0.05145  99   5  -50.74
    -2     0   -20  2.015E+00  2.682E+00  2099.5  1394.3    123.4 0.05143  99   6   39.77
    -2     0   -20  3.618E+00  2.962E+00  2099.5  1394.3    843.4 0.05143  99   6   39.77
     2    -2   -20  1.434E+00  2.558E+00  2103.2  1369.4    229.2 0.04216 100   5   96.98
     2    -2   -20 -7.841E-02  2.214E+00  2104.6  1143.8     72.3 0.04217  99  -7   18.15
     2    -2   -20  3.933E-01  2.744E+00  2103.2  1369.4    949.2 0.04216 100   7   96.98
     2    -2   -20  1.469E+00  2.436E+00  2104.6  1143.8    792.3 0.04217  99   5   18.15
     2     0    21  9.139E+00  2.848E+00   301.2  1111.3    311.4 0.05027  98   8 -132.52
     2     0    21  3.797E+00  2.759E+00   299.5  1379.6    478.4 0.05029  99   5  141.97
    -2     2    21  5.426E+00  2.146E+00   297.4  1138.9    438.2 0.03996  98   9  159.85
    -2     2    21  4.501E+00  2.724E+00   296.1  1352.0    579.5 0.03998  96   6   87.20
    -2     0   -21  3.338E+00  3.196E+00  2148.2  1387.7    836.0 0.04907  91   5   36.09
    -2     0   -21 -1.449E+00  2.981E+00  2148.2  1387.7    116.0 0.04907  91  -7   36.09
    -2     0   -21  3.247E+00  2.947E+00  2149.8  1126.2    673.8 0.04909 100   6  -45.55
     2    -2   -21  2.883E+00  2.770E+00  2152.0  1359.3    216.4 0.03844 100   7   90.35
     2    -2   -21  5.712E+00  2.421E+00  2153.2  1154.6     81.2 0.03845  96   7   22.60
     2    -2   -21  2.035E+00  2.951E+00  2152.0  1359.3    936.4 0.03844 100   4   90.35
     2    -2   -21  3.292E+00  2.526E+00  2153.2  1154.6    801.2 0.03845  97   5   22.60
    -3     2   -21  2.464E+00  2.349E+00  2159.0  1164.3    638.7 0.03486  99   6  -64.90
    -3     2   -21  4.862E+00  2.131E+00  2157.9  1349.7     42.6 0.03484  99   6   -3.11
    -3     2   -21  3.587E+00  2.261E+00  2157.9  1349.7    762.6 0.03484 100   6   -3.11
     1     2    21 -6.037E-01  3.417E+00   310.1  1039.2    325.1 0.07710  84  -5 -141.64
     1     2    21  1.536E+00  3.283E+00   307.5  1451.8    539.7 0.07714 100   5  108.53
     1    -3   -21  9.025E-01  3.852E+00  2141.2  1452.6    217.8 0.07329  99   4   92.30
     1    -3   -21 -3.136E+00  4.297E+00  2141.2  1452.6    937.8 0.07329  99  -5   92.30
    -1     3    21 -1.002E+00  3.739E+00   305.8  1443.6    579.4 0.07413  96  -6   86.39
    -1    -2   -21 -1.489E+00  3.785E+00  2139.4  1460.8    898.1 0.07633 100  -5   70.22
    -1    -2   -21 -4.676E+00  3.557E+00  2139.4  1460.8    178.1 0.07633 100  -4   70.22
     3    -2    21  2.144E+00  2.294E+00   291.6  1148.0    275.3 0.03655  86   5 -112.39
     3    -2    21  1.040E+00  1.975E+00   290.3  1342.7    406.1 0.03656 100   7 -179.60
    -3     2   -20 -1.152E+00  2.147E+00  2109.0  1363.3     52.6 0.03988 100  -6    1.83
    -3     2   -20  7.830E-01  2.704E+00  2110.3  1150.0    623.1 0.03990 100   4  -73.05
    -3     2   -20 -1.301E-01  2.266E+00  2109.0  1363.3    772.6 0.03988 100  -5    1.83
     1     2    20  4.550E+00  3.210E+00   358.9  1037.7    318.9 0.07741  92   8 -138.64
     1     2    20  2.724E+00  3.144E+00   356.3  1453.9    545.3 0.07745  99   6  105.64
     1    -3   -20  7.201E+00  3.699E+00  2092.5  1455.0    224.7 0.07395  98   5   95.99
     1    -3   -20  9.428E+00  4.006E+00  2092.5  1455.0    944.7 0.07395  98   6   95.99
    -3     1    20  2.863E+00  1.898E+00   334.1  1297.1    613.0 0.01925  85   7   70.75
    -1     3    20  9.746E-01  3.334E+00   354.5  1446.3    586.3 0.07466 100   5   82.78
    -1    -2   -20 -3.441E+00  3.531E+00  2090.6  1462.7    183.9 0.07677  92  -5   73.18
    -1    -2   -20 -3.517E+00  3.822E+00  2090.6  1462.7    903.9 0.07677  91  -8   73.18
     3    -2    20  2.048E+00  2.526E+00   340.5  1135.5    980.3 0.04116 100   5 -104.69
     3    -2    20  4.723E+00  2.135E+00   339.1  1355.9    415.4 0.04117 100   9  175.91
     3    -2    20  4.983E-01  2.393E+00   340.5  1135.5    260.3 0.04116 100   5 -104.69
    -3     2   -19  3.333E+00  2.876E+00  2062.2  1139.6    609.3 0.04345  94   6  -80.33
    -3     2   -19  2.595E+00  2.308E+00  2060.8  1373.1     60.6 0.04344 100   7    5.74
    -3     2   -19 -5.769E-01  2.350E+00  2060.8  1373.1    780.6 0.04344 100  -6    5.74
     1     2    19  2.687E+00  2.912E+00   404.4  1454.9    550.6 0.07736  99   5  102.91
     1     2    19  3.937E-01  2.948E+00   407.0  1037.3    313.1 0.07732  94   4 -135.79
     1    -3   -19  6.077E-01  3.840E+00  2044.4  1456.2    951.4 0.07415 100   3   99.54
     1    -3   -19 -7.981E-01  3.722E+00  2044.4  1456.2    231.4 0.07415 100  -6   99.54
    -3     1    19  1.950E+00  1.720E+00   382.2  1319.1    637.2 0.02722  98   5   58.79
     3    -1   -19  2.979E+00  2.048E+00  2067.3  1187.9    878.8 0.02554  98   4   61.25
     3    -1   -19  2.207E+00  2.016E+00  2066.4  1324.9    993.0 0.02553  83   5  117.95
     3    -1   -19  1.935E-01  1.894E+00  2066.4  1324.9    273.0 0.02553  99   5  117.95
     3    -1   -19  2.265E+00  1.909E+00  2067.3  1187.9    158.8 0.02554 100   5   61.25
    -1     3    19  7.935E-01  3.243E+00   402.7  1447.8    592.8 0.07475 100   4   79.31
    -1    -2   -19  4.059E+00  3.856E+00  2042.6  1463.3    909.3 0.07677  88   6   75.98
    -1    -2   -19  1.488E+00  3.579E+00  2042.6  1463.3    189.3 0.07677  88   5   75.98
     3    -2    19  5.593E+00  2.591E+00   388.8  1126.4    966.8 0.04442  99   5  -97.72
     3    -2    19  1.291E+00  1.938E+00   387.2  1365.5    423.1 0.04444 100   5  172.30
     3    -2    19  2.362E+00  2.431E+00   388.8  1126.4    246.8 0.04442  99   6  -97.72
    -3     2   -18  1.745E+01  3.121E+00  2014.8  1132.0    596.5 0.04598 100  13  -87.05
    -3     2   -18  2.096E+01  3.133E+00  2013.3  1380.2    787.3 0.04597 100  17    8.93
    -3     2   -18  2.294E+01  3.003E+00  2013.3  1380.2     67.3 0.04597 100  18    8.93
     1     2    18  1.289E+01  3.440E+00   454.5  1037.9    307.5 0.07688  96  12 -133.09
     1     2    18  1.280E+01  3.085E+00   451.9  1454.9    555.7 0.07691 100  14  100.31
     1    -3   -18  1.810E+01  4.348E+00  1997.0  1456.3    957.7 0.07397  99  11  102.98
     1    -3   -18  1.415E+01  4.186E+00  1997.0  1456.3    237.7 0.07397 100  11  102.98
    -3     1    18  2.646E+01 -2.600E+00   429.7  1333.3    656.4 0.03224 100  22   49.13
     3    -1   -18  1.828E+01  2.769E+00  2018.8  1339.9    293.1 0.03107  99  15  128.31
     3    -1   -18  1.796E+01  3.026E+00  2019.9  1172.3    866.8 0.03108 100  13   55.19
     3    -1   -18  1.721E+01  2.647E+00  2019.9  1172.3    146.8 0.03108 100  13   55.19
    -1     3    18  1.850E+01  3.617E+00   450.1  1448.3    599.1 0.07449 100  17   75.94
    -1    -2   -18  1.163E+01  4.022E+00  1995.2  1463.0    194.4 0.07642  94  12   78.64
    -1    -2   -18  1.036E+01  4.070E+00  1995.2  1463.0    914.4 0.07642  94  11   78.64
     3    -2    18  1.383E+01  2.827E+00   436.4  1119.9    954.3 0.04676 100  12  -91.21
     3    -2    18  1.615E+01  2.874E+00   436.4  1119.9    234.3 0.04676 100  14  -91.21
     3    -2    18  2.593E+01  2.882E+00   434.8  1372.7    429.5 0.04677 100  27  169.33
    -3     2   -17  3.790E+00  2.973E+00  1966.4  1385.3    793.0 0.04777  77   9   11.57
     1     2    17 -8.291E-01  3.078E+00   498.8  1454.1    560.5 0.07619  98  -6   97.84
     1     2    17  3.836E+00  3.121E+00   501.4  1039.3    302.2 0.07616  92  10 -130.52
     1    -3   -17 -1.149E+00  3.890E+00  1950.2  1455.5    243.8 0.07348 100  -5  106.32
     1    -3   -17  2.245E+00  3.818E+00  1950.2  1455.5    963.8 0.07348  99   3  106.32
    -3     1    17  5.258E+00  1.804E+00   477.8  1149.6    495.2 0.03575 100  10  131.45
    -3     1    17  1.056E+00  1.668E+00   476.6  1343.5    673.3 0.03576 100   7   40.61
    -1     3    17  1.097E+00  3.357E+00   497.0  1447.8    605.1 0.07392  87   7   72.66
    -1    -2   -17  8.495E+00  3.843E+00  1948.4  1461.8    919.2 0.07577 100   7   81.16
    -1    -2   -17  1.697E+00  3.768E+00  1948.4  1461.8    199.2 0.07577 100   8   81.16
     3    -2    17  4.051E+00  2.628E+00   483.3  1115.2    942.5 0.04841  84   7  -85.03
     3    -2    17  3.156E+00  2.601E+00   483.3  1115.2    222.5 0.04841  87   6  -85.03
     3    -2    17  3.784E+00  2.045E+00   481.7  1378.0    435.0 0.04842  97   8  166.85
    -3     2   -16  8.199E-01  2.130E+00  1920.0  1388.9     77.9 0.04902 100   6   13.75
    -3     2   -16  6.426E+00  2.786E+00  1920.0  1388.9    797.9 0.04902 100   7   13.75
    -3     2   -16 -1.176E+00  3.161E+00  1921.6  1122.1    573.0 0.04903  99  -4  -99.45
     1     2    16  1.281E+00  3.233E+00   545.1  1452.5    565.0 0.07523 100   5   95.49
     2    -3    16  2.296E+00  1.166E+00   518.0  1305.9    330.8 0.02175  97   6 -141.45
     1    -3   -16  2.705E+00  3.798E+00  1903.9  1453.9    249.7 0.07273  99   5  109.58
     1    -3   -16  1.834E+00  5.090E+00  1903.9  1453.9    969.7 0.07273  99   5  109.58
    -3     1    16  3.759E+00  1.683E+00   524.3  1142.6    488.4 0.03829  97   7  134.70
    -3     1    16  3.974E+00  1.596E+00   523.0  1351.1    688.7 0.03830  96   7   32.80
     3    -1   -16 -5.406E-01  2.184E+00  1925.5  1357.8    326.3 0.03762 100  -6  145.33
     3    -1   -16  3.480E+00  2.937E+00  1926.7  1153.2    850.8 0.03763  99   6   47.17
     3    -1   -16  5.205E+00  2.136E+00  1926.7  1153.2    130.8 0.03763  99   7   47.17
    -1     3    16  3.055E+00  3.089E+00   543.4  1446.6    610.9 0.07309 100   7   69.45
    -2     3   -16  2.570E+00  1.946E+00  1931.6  1199.8    558.5 0.02054 100   6 -105.09
    -2     3   -16  3.992E+00  1.518E+00  1931.0  1311.4    686.5 0.02054  97   6  -41.93
    -1    -2   -16 -3.716E+00  4.399E+00  1902.1  1459.8    203.8 0.07487  98  -5   83.57
    -1    -2   -16 -8.901E-01  4.794E+00  1902.1  1459.8    923.8 0.07487  98  -4   83.57
     3    -2    16  1.025E+00  1.702E+00   528.1  1381.8    439.7 0.04954  99   7  164.81
     3    -2    16  2.565E+00  2.519E+00   529.8  1111.9    211.2 0.04953  99   8  -79.10
     3    -2    16  2.690E+00  2.717E+00   529.8  1111.9    931.2 0.04953 100   7  -79.10
    -3     2   -15  2.354E+01  2.938E+00  1874.2  1391.4     82.0 0.04984 100  22   15.52
    -3     2   -15  2.085E+01  3.148E+00  1874.2  1391.4    802.0 0.04984 100  18   15.52
    -3     2   -15  1.680E+01  3.454E+00  1875.8  1119.0    562.1 0.04985 100  15 -105.32
     1     2    15  1.588E+01  3.577E+00   590.9  1450.3    569.3 0.07406 100  15   93.24
     2    -3    15  1.953E+01  1.964E+00   563.9  1319.1    342.9 0.02637 100  29 -147.24
     1    -3   -15  2.670E+01  4.333E+00  1858.2  1451.7    255.4 0.07176 100  20  112.79
     1    -3   -15  1.490E+01  5.140E+00  1858.2  1451.7    975.4 0.07176 100  13  112.79
    -3     1    15  2.192E+01  2.242E+00   568.9  1356.8    703.0 0.04017 100  29   25.50
    -3     1    15  2.614E+01  2.596E+00   570.2  1137.4    482.9 0.04016 100  30  137.31
     3    -1   -15  2.194E+01  3.223E+00  1880.9  1147.0    845.0 0.03965 100  18   44.35
     3    -1   -15  2.204E+01  2.675E+00  1880.9  1147.0    125.0 0.03965 100  21   44.35
     3    -1   -15  1.456E+01  2.714E+00  1879.6  1363.5    341.0 0.03964  96  15  152.84
    -1     3    15  2.138E+01  3.322E+00   589.2  1444.8    616.5 0.07206  98  23   66.29
    -2     3   -15  2.067E+01  2.253E+00  1885.0  1325.0    699.7 0.02556  99  21  -35.32
    -2     3   -15  1.685E+01  2.273E+00  1885.9  1185.6    533.5 0.02556 100  16 -118.08
    -1    -2   -15  9.959E+00  4.456E+00  1856.4  1457.2    208.2 0.07377 100  11   85.87
    -1    -2   -15  1.447E+01  4.837E+00  1856.4  1457.2    928.2 0.07377 100  14   85.87
     3    -2    15  2.163E+01  2.488E+00   573.9  1384.6    443.7 0.05026  98  28  163.15
     3    -2    15  1.621E+01  2.791E+00   575.7  1109.7    200.4 0.05024 100  15  -73.36
     3    -2    15  1.286E+01  2.540E+00   575.7  1109.7    920.4 0.05024 100  14  -73.36
    -3     2   -14  3.614E+01  3.868E+00  1828.8  1392.9    805.5 0.05032  98  27   16.92
    -3     2   -14  3.617E+01  3.664E+00  1828.8  1392.9     85.5 0.05032  99  33   16.92
    -3     2   -14  2.861E+01  3.774E+00  1830.5  1117.0    551.5 0.05033 100  24 -111.02
     1     2    14  3.799E+01  4.488E+00   636.3  1447.5    573.3 0.07273 100  30   91.08
     2     1   -14  3.874E+01  3.306E+00  1843.8  1209.7    253.9 0.01655 100  25  107.04
     2     1   -14  3.376E+01  2.780E+00  1843.3  1300.3    387.4 0.01655 100  32  172.96
     2     1   -14  3.841E+01  3.593E+00  1843.8  1209.7    973.9 0.01655 100  22  107.04
     2    -3    14  3.412E+01  2.847E+00   609.3  1328.6    351.7 0.02967 100  43 -151.37
     1    -3   -14  4.146E+01  4.895E+00  1812.9  1448.9    260.9 0.07060  98  32  115.96
     1    -3   -14  3.764E+01  5.773E+00  1812.9  1448.9    980.9 0.07060  98  23  115.96
    -3     1    14  3.846E+01  3.229E+00   614.2  1361.3    716.6 0.04154  99  45   18.60
    -3     1    14  3.994E+01  3.462E+00   615.7  1133.5    478.4 0.04153  97  43  139.41
     3    -1   -14  3.341E+01  3.480E+00  1834.2  1367.6    354.7 0.04114  98  28  159.91
     3    -1   -14  3.285E+01  3.311E+00  1835.6  1142.3    120.3 0.04115 100  33   42.08
     3    -1   -14  3.484E+01  3.707E+00  1835.6  1142.3    840.3 0.04115 100  30   42.08
    -1     3    14  3.538E+01  3.738E+00   634.6  1442.3    622.0 0.07086 100  36   63.17
    -2     3   -14  3.190E+01  2.919E+00  1839.6  1334.6    709.1 0.02909 100  30  -30.74
    -2     3   -14  3.735E+01  3.371E+00  1840.6  1175.4    512.4 0.02909  98  30 -129.06
    -2    -1    14  3.416E+01  2.605E+00   606.0  1295.4    752.0 0.01756  95  44    3.43
    -2    -1    14  3.396E+01  2.553E+00   606.0  1295.4     32.0 0.01756  98  49    3.43
    -1    -2   -14  3.648E+01  5.248E+00  1811.1  1454.1    932.3 0.07248 100  22   88.07
    -1    -2   -14  3.357E+01  4.713E+00  1811.1  1454.1    212.3 0.07248 100  23   88.07
     3    -2    14  3.603E+01  3.664E+00   621.1  1108.4    190.0 0.05064  97  34  -67.76
     3    -2    14  2.919E+01  3.189E+00   621.1  1108.4    910.0 0.05064  97  26  -67.76
     3    -2    14  3.072E+01  2.996E+00   619.3  1386.4    447.1 0.05066  99  38  161.86
    -3     2   -13  7.451E-01  2.288E+00  1785.6  1115.7    541.3 0.05056  98   5 -116.60
    -3     2   -13 -1.449E-01  1.964E+00  1783.9  1393.7     88.5 0.05054  98  -5   17.95
    -3     2   -13  1.791E+00  2.228E+00  1783.9  1393.7    808.5 0.05054  99   3   17.95
     1     2    13  3.795E+00  2.991E+00   681.2  1444.3    577.1 0.07125  98   5   89.02
     2     1   -13  5.414E+00  1.740E+00  1799.0  1194.4    236.4 0.02198  99   6   98.03
     2     1   -13  1.197E+00  1.362E+00  1798.2  1315.0    417.7 0.02198 100   7 -171.61
     2     1   -13  1.711E+00  2.074E+00  1799.0  1194.4    956.4 0.02198 100   5   98.03
     2    -3    13  2.833E+00  1.180E+00   655.3  1159.2    131.4 0.03217  76   8  -39.40
     2    -3    13  1.681E+00  1.240E+00   654.2  1336.1    358.4 0.03218 100   8 -154.41
     2    -3    13  2.678E+00  1.405E+00   655.3  1159.2    851.4 0.03217  76   8  -39.40
     1    -3   -13  1.265E+00  3.764E+00  1768.0  1445.6    986.2 0.06930 100  10  119.11
     1    -3   -13 -7.275E-01  2.817E+00  1768.0  1445.6    266.2 0.06930 100  -6  119.11
     1    -3   -13 -3.277E+00  2.613E+00  1770.4  1063.6    695.6 0.06932  91  -7  -27.90
    -3     1    13  3.459E+00  1.364E+00   659.2  1364.7      9.4 0.04256  99  10   12.04
    -3     1    13  2.434E+00  1.554E+00   660.7  1130.6    474.8 0.04255  97   8  141.06
    -3     1    13  4.015E+00  1.418E+00   659.2  1364.7    729.4 0.04256  98   7   12.04
     3    -1   -13  4.863E+00  2.113E+00  1790.7  1138.6    836.5 0.04224  98   7   40.29
     3    -1   -13  1.206E+00  2.011E+00  1789.2  1370.8    367.8 0.04224 100   4  166.62
     3    -1   -13  3.480E+00  1.871E+00  1790.7  1138.6    116.5 0.04224  98   7   40.29
    -1     3    13  1.069E+00  2.054E+00   679.5  1439.5    627.2 0.06950 100   6   60.07
    -2     3   -13  1.174E+00  1.599E+00  1794.6  1341.9    716.2 0.03174 100   5  -27.38
    -2     3   -13  2.161E+00  1.733E+00  1795.7  1167.5    493.6 0.03175 100   7 -138.81
    -2    -1    13  1.556E+00  8.742E-01   650.9  1309.6     61.0 0.02258 100   7  -10.95
    -2    -1    13  3.836E+00  1.043E+00   650.9  1309.6    781.0 0.02258 100   9  -10.95
    -1    -2   -13  2.084E+00  3.621E+00  1766.3  1450.4    936.2 0.07104 100   4   90.18
    -1    -2   -13  1.044E-01  3.080E+00  1766.3  1450.4    216.2 0.07104 100   6   90.18
     3    -2    13  2.090E+00  1.853E+00   666.0  1107.9    899.9 0.05080 100   6  -62.28
     3    -2    13  3.135E+00  1.572E+00   664.3  1387.5    449.9 0.05081 100  10  160.92
     3    -2    13  1.269E+00  1.999E+00   666.0  1107.9    179.9 0.05080 100   5  -62.28
    -3     2   -12  3.761E+00  1.933E+00  1739.4  1393.8     90.9 0.05056  99   7   18.62
    -3     2   -12  6.276E+00  2.251E+00  1739.4  1393.8    810.9 0.05056  99   9   18.62
    -3     2   -12  1.580E+00  2.237E+00  1741.1  1114.9    531.5 0.05057 100   5 -122.09
     1     2    12  6.410E+00  2.850E+00   725.7  1440.7    580.7 0.06965  96   9   87.03
     2     1   -12  2.535E+00  2.173E+00  1754.5  1183.5    944.7 0.02579  97   6   92.01
     2     1   -12  4.052E+00  1.488E+00  1753.6  1325.4    441.4 0.02578 100   8 -159.60
     2     1   -12  1.755E+00  1.891E+00  1754.5  1183.5    224.7 0.02579  98   5   92.01
     2    -3    12  4.665E+00  1.286E+00   699.9  1153.8    834.8 0.03414  98  11  -30.79
     2    -3    12  5.248E+00  1.307E+00   698.8  1342.0    363.5 0.03414  98  10 -156.65
     2    -3    12  5.605E+00  1.204E+00   699.9  1153.8    114.8 0.03414  99  12  -30.79
     1    -3   -12  6.931E+00  2.583E+00  1725.9  1066.7    692.4 0.06788 100  10  -28.87
     1    -3   -12  1.612E+00  3.614E+00  1723.6  1441.8    991.4 0.06786  99   7  122.27
     1    -3   -12  5.951E+00  2.940E+00  1723.6  1441.8    271.4 0.06786  97   9  122.27
    -3     1    12  5.005E+00  1.240E+00   703.8  1367.4     21.7 0.04330  98  13    5.78
    -3     1    12  6.504E+00  1.649E+00   705.3  1128.5    472.0 0.04329  98   9  142.31
    -3     1    12  5.256E+00  1.334E+00   703.8  1367.4    741.7 0.04330  98  12    5.78
     3    -1   -12  5.588E+00  2.232E+00  1746.2  1135.8    833.5 0.04305  93   9   38.91
     3    -1   -12  3.626E+00  1.902E+00  1746.2  1135.8    113.5 0.04305  94   9   38.91
     3    -1   -12  3.874E+00  1.978E+00  1744.7  1373.1    380.1 0.04304  94   7  173.00
    -1     3    12  6.418E+00  2.081E+00   724.0  1436.2    632.3 0.06803  99  11   56.96
    -2     3   -12  4.039E+00  1.906E+00  1751.2  1161.3    476.8 0.03384  99   7 -147.66
    -2     3   -12  4.432E+00  1.580E+00  1750.0  1347.6    721.6 0.03383 100   8  -24.90
    -2    -1    12  5.106E+00  1.113E+00   695.4  1320.1     84.0 0.02619 100  13  -22.43
    -2    -1    12  5.872E+00  1.232E+00   695.4  1320.1    804.0 0.02619  99  10  -22.43
    -1    -2   -12  3.773E+00  3.744E+00  1721.8  1446.4    939.8 0.06949  98   6   92.22
    -1    -2   -12  7.748E-01  2.631E+00  1724.2  1062.2    639.5 0.06951  86   4  -59.66
    -1    -2   -12  5.212E+00  3.203E+00  1721.8  1446.4    219.8 0.06949  97   7   92.22
     3    -2    12  5.047E+00  2.191E+00   710.6  1107.9    890.2 0.05076  94   9  -56.87
     3    -2    12  6.170E+00  1.689E+00   708.8  1388.1    452.1 0.05077 100  17  160.34
     3    -2    12  4.799E+00  2.191E+00   710.6  1107.9    170.2 0.05076  95  10  -56.87
    -3     2   -11  8.983E+00  2.134E+00  1695.3  1393.6    812.7 0.05042 100  12   18.92
    -3     2   -11  1.119E+01  2.406E+00  1697.0  1114.6    521.9 0.05043 100  16 -127.51
    -3     2   -11  1.126E+01  2.038E+00  1695.3  1393.6     92.7 0.05042 100  15   18.92
     1     2    11  6.854E+00  2.522E+00   769.9  1436.8    584.1 0.06797 100  12   85.11
     2     1   -11  7.368E+00  2.291E+00  1710.4  1174.9    936.1 0.02874 100  10   87.64
     2     1   -11  1.424E+01  2.280E+00  1710.4  1174.9    216.1 0.02874 100  13   87.64
     2     1   -11  1.067E+01  1.875E+00  1709.4  1333.5    461.2 0.02873 100  14 -149.63
     2    -3    11  1.032E+01  1.427E+00   744.2  1149.4    819.7 0.03575  98  19  -22.88
     2    -3    11  7.356E+00  1.376E+00   742.9  1347.0    367.4 0.03575  98  18 -158.24
     2    -3    11  1.131E+01  1.398E+00   744.2  1149.4     99.7 0.03575  98  24  -22.88
     1    -3   -11  9.913E+00  2.375E+00  1681.8  1070.2    689.6 0.06635 100  16  -29.57
     1    -3   -11  1.183E+01  2.980E+00  1679.5  1437.8    276.4 0.06633 100  14  125.46
     1    -3   -11  1.647E+01  3.907E+00  1679.5  1437.8    996.4 0.06633  98  13  125.46
    -3     1    11  8.057E+00  1.433E+00   747.9  1369.4    753.3 0.04384 100  17   -0.20
    -3     1    11  1.111E+01  1.740E+00   749.5  1127.0    469.9 0.04383 100  18  143.20
    -3     1    11  9.851E+00  1.402E+00   747.9  1369.4     33.3 0.04384 100  23   -0.20
     3    -1   -11  9.360E+00  1.920E+00  1702.0  1133.5    111.2 0.04364  93  16   37.91
     3    -1   -11  7.588E+00  2.165E+00  1702.0  1133.5    831.2 0.04364  89  12   37.91
     3    -1   -11  7.166E+00  1.847E+00  1700.5  1374.8    391.9 0.04364  97  10  179.09
    -1     3    11  9.917E+00  2.128E+00   768.2  1432.6    637.2 0.06646 100  16   53.81
    -1     3    11  8.901E+00  2.064E+00   770.5  1064.1    328.7 0.06644  95  20 -149.70
    -2     3   -11  7.974E+00  1.444E+00  1705.8  1352.3      5.8 0.03551  97  15  -23.12
    -2     3   -11  7.849E+00  1.842E+00  1707.0  1156.1    461.4 0.03552  96  12 -155.77
    -2     3   -11  1.054E+01  1.722E+00  1705.8  1352.3    725.7 0.03551  99  17  -23.12
    -2    -1    11  1.031E+01  1.321E+00   739.6  1328.3    103.3 0.02902 100  20  -32.04
    -2    -1    11  8.611E+00  1.329E+00   739.6  1328.3    823.3 0.02902 100  15  -32.04
    -1    -2   -11  1.096E+01  3.742E+00  1677.8  1442.0    943.3 0.06783  99  11   94.18
    -1    -2   -11  9.629E+00  2.610E+00  1680.1  1066.0    635.3 0.06785  99  11  -61.48
    -1    -2   -11  1.099E+01  3.201E+00  1677.8  1442.0    223.3 0.06783  99   9   94.18
     3    -2    11  9.137E+00  2.107E+00   754.8  1108.3    160.8 0.05058  99  16  -51.53
     3    -2    11  9.371E+00  1.722E+00   753.0  1388.2    453.9 0.05059 100  19  160.12
     3    -2    11  8.759E+00  2.215E+00   754.8  1108.3    880.8 0.05058 100  15  -51.53
    -3     2   -10  3.965E+00  1.622E+00  1651.4  1392.9     94.0 0.05018 100   8   18.82
    -3     2   -10  5.913E+00  1.863E+00  1651.4  1392.9    814.0 0.05018 100  11   18.82
    -3     2   -10  6.467E+00  1.904E+00  1653.2  1114.7    512.7 0.05019 100  11 -132.90
     1     2    10  8.627E+00  2.621E+00   816.0  1064.7    270.6 0.06619  84  13 -116.20
     1     2    10  4.027E+00  2.353E+00   813.7  1432.6    587.2 0.06621  99   8   83.25
     1     2    10  1.618E+00  3.296E+00   816.0  1064.7    990.6 0.06619  82  10 -116.20
     2     1   -10  4.730E+00  1.795E+00  1666.6  1167.7    209.7 0.03114  99   8   84.35
     2     1   -10  8.421E+00  1.790E+00  1665.5  1340.1    478.0 0.03114  98  16 -141.16
     2     1   -10  3.363E+00  1.941E+00  1666.6  1167.7    929.7 0.03114  98   8   84.35
     2    -3    10  8.983E+00  1.354E+00   788.1  1145.7    805.9 0.03708 100  20  -15.57
     2    -3    10  5.979E+00  1.131E+00   788.1  1145.7     85.9 0.03708 100  15  -15.57
     2    -3    10  5.739E+00  1.347E+00   786.8  1351.2    370.3 0.03709 100  14 -159.27
     1    -3   -10  1.782E+00  2.753E+00  1635.8  1433.4    281.2 0.06471  91   7  128.73
     1    -3   -10  8.200E+00  2.219E+00  1638.0  1074.0    687.1 0.06473 100  12  -29.97
    -3     1    10  6.742E+00  1.288E+00   791.8  1371.1     44.3 0.04422  99  16   -5.89
    -3     1    10  6.736E+00  1.530E+00   793.3  1125.9    468.4 0.04422 100  14  143.74
    -3     1    10  7.956E+00  1.434E+00   791.8  1371.1    764.3 0.04422 100  19   -5.89
     3    -1   -10  7.968E+00  1.804E+00  1656.7  1376.0    403.1 0.04408  99  14 -175.10
     3    -1   -10  5.586E+00  1.637E+00  1658.2  1131.7    109.6 0.04409  97  15   37.26
     3    -1   -10  7.096E+00  1.855E+00  1658.2  1131.7    829.6 0.04409  95   8   37.26
    -1     3    10  6.706E+00  1.940E+00   814.3  1068.6    326.3 0.06480 100  15 -149.35
    -1     3    10  5.992E+00  2.066E+00   812.0  1428.7    642.0 0.06482  91  13   50.59
    -2     3   -10  6.003E+00  1.515E+00  1662.0  1356.1    728.8 0.03692  98  14  -21.92
    -2     3   -10  9.009E+00  1.507E+00  1662.0  1356.1      8.8 0.03692  99  16  -21.92
    -2     3   -10  3.888E+00  1.594E+00  1663.2  1151.7    447.4 0.03693  99  12 -163.24
    -2    -1    10  4.370E+00  1.199E+00   783.4  1335.2    119.7 0.03134  97  12  -40.25
    -2    -1    10  6.891E+00  1.470E+00   783.4  1335.2    839.7 0.03134  96  15  -40.25
    -1    -2   -10  1.028E+01  3.247E+00  1634.0  1437.3    946.4 0.06610 100   9   96.08
    -1    -2   -10  9.172E+00  2.793E+00  1634.0  1437.3    226.4 0.06610 100   8   96.08
    -1    -2   -10  9.348E+00  2.577E+00  1636.3  1070.1    631.3 0.06612  89  15  -63.14
     3    -2    10  7.988E+00  1.649E+00   796.8  1388.1    455.0 0.05031 100  15  160.30
     3    -2    10  9.502E+00  2.177E+00   798.6  1109.0    871.7 0.05030  97  14  -46.22
     3    -2    10  6.279E+00  1.716E+00   798.6  1109.0    151.7 0.05030  98  15  -46.22
    -3     2    -9  7.911E+01  6.099E+00  1607.9  1392.1    814.7 0.04986 100  58   18.28
    -3     2    -9  8.470E+01  6.498E+00  1609.6  1115.0    503.9 0.04987 100  59 -138.29
    -3     2    -9  7.944E+01  6.056E+00  1607.9  1392.1     94.7 0.04986 100  60   18.28
     1     2     9  1.043E+02  8.350E+00   859.5  1069.7    986.8 0.06437 100  53 -114.79
     1     2     9  9.306E+01  7.321E+00   857.3  1428.1    590.1 0.06438 100  55   81.42
     1     2     9  9.714E+01  7.567E+00   859.5  1069.7    266.8 0.06437 100  55 -114.79
     2     1    -9  8.378E+01  6.287E+00  1621.9  1345.8    492.4 0.03320 100  52 -133.88
     2     1    -9  8.071E+01  6.129E+00  1623.1  1161.5    204.9 0.03321  98  49   81.87
     2     1    -9  6.735E+01  5.265E+00  1623.1  1161.5    924.9 0.03321  98  48   81.87
     2    -3     9  8.793E+01  6.366E+00   831.6  1142.5     73.3 0.03826  98  64   -8.82
     2    -3     9  8.579E+01  6.317E+00   830.3  1355.0    372.3 0.03826 100  63 -159.79
     2    -3     9  8.672E+01  6.327E+00   831.6  1142.5    793.3 0.03826  99  61   -8.82
     1    -3    -9  8.711E+01  7.056E+00  1592.3  1428.9    285.8 0.06303 100  55  132.13
     1    -3    -9  8.957E+01  6.977E+00  1594.5  1078.1    684.8 0.06304 100  62  -29.99
    -3     1     9  8.572E+01  6.360E+00   836.9  1125.1    467.6 0.04451 100  60  143.96
    -3     1     9  8.132E+01  6.033E+00   835.3  1372.5    774.8 0.04452 100  65  -11.30
    -3     1     9  8.314E+01  6.088E+00   835.3  1372.5     54.8 0.04452 100  68  -11.30
     3    -1    -9  8.661E+01  6.478E+00  1614.7  1130.3    108.6 0.04442  99  63   36.94
     3    -1    -9  8.173E+01  6.248E+00  1614.7  1130.3    828.6 0.04442  97  57   36.94
     3    -1    -9  8.473E+01  6.437E+00  1613.2  1376.9    413.7 0.04441 100  57 -169.59
    -1     3     9  7.967E+01  6.150E+00   855.6  1424.6    646.6 0.06312  99  59   47.24
    -1     3     9  8.572E+01  6.593E+00   857.8  1073.2    324.1 0.06310 100  66 -149.38
    -2     3    -9  8.625E+01  6.439E+00  1619.7  1147.8    434.6 0.03814 100  56 -170.13
    -2     3    -9  9.250E+01  6.779E+00  1618.4  1359.5     11.0 0.03814 100  63  -21.26
    -2     3    -9  9.035E+01  6.677E+00  1618.4  1359.5    731.0 0.03814  99  63  -21.26
    -2    -1     9  1.060E+02  7.722E+00   827.0  1341.3    853.9 0.03335 100  59  -47.32
    -2    -1     9  8.882E+01  6.434E+00   827.0  1341.3    133.9 0.03335 100  61  -47.32
    -2    -1     9  8.173E+01  6.015E+00   828.1  1156.1    563.4 0.03335  99  54   99.33
    -1    -2    -9  8.113E+01  6.522E+00  1592.8  1074.5    627.6 0.06432  99  57  -64.59
    -1    -2    -9  7.543E+01  6.489E+00  1590.6  1432.4    949.3 0.06431 100  49   97.96
    -1    -2    -9  7.656E+01  6.323E+00  1590.6  1432.4    229.3 0.06431 100  57   97.96
     3    -2     9  8.465E+01  6.315E+00   842.1  1109.9    142.9 0.04995 100  62  -40.91
     3    -2     9  1.010E+02  7.600E+00   842.1  1109.9    862.9 0.04995 100  60  -40.91
     3    -2     9  8.862E+01  6.615E+00   840.4  1387.6    455.7 0.04996 100  61  160.92
    -3     2    -8  4.125E+01  3.657E+00  1566.4  1115.5    495.3 0.04950 100  49 -143.73
    -3     2    -8  3.834E+01  3.391E+00  1564.7  1391.1    815.0 0.04949 100  45   17.26
    -3     2    -8  4.374E+01  3.673E+00  1564.7  1391.1     95.0 0.04949 100  52   17.26
     1     2     8  4.643E+01  4.296E+00   900.5  1423.5    592.6 0.06252 100  44   79.58
     1     2     8  4.827E+01  4.346E+00   902.7  1074.8    263.4 0.06251 100  48 -113.65
     1     2     8  4.784E+01  4.685E+00   902.7  1074.8    983.4 0.06251 100  43 -113.65
     2     1    -8  4.636E+01  3.784E+00  1578.6  1350.8    504.9 0.03503 100  48 -127.62
     2     1    -8  3.643E+01  3.237E+00  1579.8  1156.0    921.4 0.03503  98  37   80.02
     2     1    -8  4.213E+01  3.664E+00  1579.8  1156.0    201.4 0.03503  97  39   80.02
     2    -3     8  4.202E+01  3.412E+00   873.6  1358.4    373.5 0.03931 100  53 -159.85
     2    -3     8  4.282E+01  3.322E+00   875.0  1139.6     61.9 0.03931  99  57   -2.58
     2    -3     8  4.262E+01  3.344E+00   875.0  1139.6    781.9 0.03931 100  57   -2.58
     1    -3    -8  4.284E+01  3.856E+00  1551.3  1082.3    682.9 0.06133 100  46  -29.54
     1    -3    -8  3.674E+01  3.825E+00  1549.2  1424.1    290.3 0.06132 100  43  135.76
    -3     1     8  4.311E+01  3.417E+00   878.6  1373.6     64.7 0.04476 100  58  -16.42
    -3     1     8  4.662E+01  3.747E+00   880.2  1124.4    467.3 0.04476 100  53  143.88
    -3     1     8  4.166E+01  3.378E+00   878.6  1373.6    784.7 0.04476 100  54  -16.42
     3    -1    -8  2.993E+01  2.890E+00  1571.5  1129.0    828.3 0.04469  98  42   36.92
     3    -1    -8  3.471E+01  3.124E+00  1569.9  1377.7    423.7 0.04468 100  44 -164.39
     3    -1    -8  3.634E+01  3.192E+00  1571.5  1129.0    108.3 0.04469  99  45   36.92
    -1     3     8  3.820E+01  3.452E+00   901.0  1078.0    322.2 0.06137 100  50 -149.88
    -1     3     8  3.403E+01  3.158E+00   898.8  1420.3    650.9 0.06138 100  47   43.66
    -2     3    -8  4.058E+01  3.309E+00  1575.1  1362.4     12.4 0.03922 100  52  -21.07
    -2     3    -8  2.975E+01  2.709E+00  1575.1  1362.4    732.4 0.03922 100  41  -21.07
    -2     3    -8  3.234E+01  2.902E+00  1576.5  1144.3    423.0 0.03922 100  41 -176.51
    -2    -1     8  3.553E+01  2.993E+00   871.5  1151.3    560.1 0.03512  97  44  101.00
    -2    -1     8  3.796E+01  3.092E+00   870.2  1346.7    146.1 0.03512 100  49  -53.40
    -2    -1     8  4.735E+01  3.867E+00   870.2  1346.7    866.1 0.03512 100  49  -53.40
    -1    -2    -8  3.438E+01  3.652E+00  1547.4  1427.3    232.0 0.06246 100  36   99.85
    -1    -2    -8  3.187E+01  3.302E+00  1549.6  1079.1    624.0 0.06247 100  40  -65.78
    -1    -2    -8  3.588E+01  4.132E+00  1547.4  1427.3    952.0 0.06246 100  34   99.85
     3    -2     8  3.774E+01  3.156E+00   885.4  1111.0    134.5 0.04956 100  53  -35.54
     3    -2     8  3.709E+01  3.220E+00   883.7  1387.1    455.8 0.04957 100  50  162.02
     3    -2     8  4.501E+01  3.844E+00   885.4  1111.0    854.5 0.04956 100  50  -35.54
    -3     2    -7  1.036E+02  7.608E+00  1521.7  1390.0     94.7 0.04912 100  64   15.66
    -3     2    -7  1.031E+02  7.692E+00  1523.4  1116.1    487.1 0.04913 100  65 -149.30
    -3     2    -7  9.499E+01  7.077E+00  1521.7  1390.0    814.7 0.04912 100  63   15.66
     1     2     7  1.100E+02  8.278E+00   945.7  1080.1    260.1 0.06061 100  59 -112.85
     1     2     7  1.162E+02  8.927E+00   945.7  1080.1    980.1 0.06061 100  54 -112.85
     1     2     7  1.156E+02  8.696E+00   943.5  1418.7    594.9 0.06062 100  56   77.64
     2     1    -7  7.972E+01  5.997E+00  1536.8  1150.9    919.0 0.03670 100  53   78.68
     2     1    -7  9.799E+01  7.264E+00  1536.8  1150.9    199.0 0.03670 100  54   78.68
     2     1    -7  1.038E+02  7.583E+00  1535.6  1355.3    515.6 0.03670 100  58 -122.24
     2    -3     7  1.028E+02  7.383E+00   918.0  1137.0     51.6 0.04029 100  61    3.18
     2    -3     7  1.034E+02  7.444E+00   918.0  1137.0    771.6 0.04029 100  59    3.18
     2    -3     7  1.031E+02  7.475E+00   916.6  1361.6    373.9 0.04030 100  56 -159.47
     1    -3    -7  1.101E+02  8.372E+00  1506.2  1419.2    294.5 0.05957 100  60  139.74
     1    -3    -7  1.021E+02  7.668E+00  1508.3  1086.7    681.3 0.05958  99  63  -28.46
    -3     1     7  1.046E+02  7.619E+00   923.2  1123.9    467.7 0.04498 100  60  143.52
    -3     1     7  1.020E+02  7.391E+00   921.6  1374.7     73.9 0.04498 100  58  -21.20
    -3     1     7  9.859E+01  7.198E+00   921.6  1374.7    793.9 0.04498 100  59  -21.20
     3    -1    -7  8.299E+01  6.249E+00  1526.9  1378.3    433.1 0.04493  99  61 -159.50
     3    -1    -7  8.120E+01  6.132E+00  1528.5  1127.8    828.5 0.04493  98  58   37.19
     3    -1    -7  8.579E+01  6.376E+00  1528.5  1127.8    108.5 0.04493  99  60   37.19
    -1     3     7  8.075E+01  6.185E+00   943.9  1083.0    320.7 0.05960 100  56 -151.01
    -1     3     7  8.054E+01  6.122E+00   941.9  1415.9    655.1 0.05961 100  59   39.73
    -2     3    -7  8.507E+01  6.254E+00  1532.1  1365.2     13.0 0.04023 100  66  -21.32
    -2     3    -7  8.390E+01  6.223E+00  1532.1  1365.2    733.0 0.04023 100  65  -21.32
    -2     3    -7  8.389E+01  6.240E+00  1533.5  1141.0    412.5 0.04024  99  61  177.61
    -2    -1     7  7.352E+01  5.478E+00   914.5  1146.8    557.9 0.03676 100  50  102.19
    -2    -1     7  9.669E+01  7.161E+00   913.2  1351.7    876.7 0.03677 100  57  -58.62
    -2    -1     7  9.085E+01  6.664E+00   913.2  1351.7    156.7 0.03677 100  58  -58.62
    -1    -2    -7  8.860E+01  6.901E+00  1506.6  1083.8    620.7 0.06059 100  62  -66.63
    -1    -2    -7  8.313E+01  6.609E+00  1504.5  1422.1    234.4 0.06058 100  58  101.84
    -1    -2    -7  7.998E+01  6.602E+00  1504.5  1422.1    954.4 0.06058 100  57  101.84
     3    -2     7  7.870E+01  5.916E+00   926.7  1386.5    455.4 0.04917 100  56  163.70
     3    -2     7  8.550E+01  6.300E+00   928.4  1112.2    126.4 0.04916 100  62  -30.05
     3    -2     7  9.202E+01  6.851E+00   928.4  1112.2    846.4 0.04916 100  62  -30.05
     2     1    -6  3.675E+02  2.557E+01  1492.7  1359.6    524.9 0.03827 100  56 -117.68
     2     1    -6  3.738E+02  2.602E+01  1494.1  1146.1    197.4 0.03828 100  56   77.75
     2     1    -6  3.254E+02  2.267E+01  1494.1  1146.1    917.4 0.03828 100  57   77.75
     2    -3     6  3.641E+02  2.531E+01   959.4  1364.7    373.7 0.04125 100  52 -158.70
     2    -3     6  3.645E+02  2.529E+01   960.9  1134.4     42.3 0.04124  99  54    8.49
     2    -3     6  3.627E+02  2.518E+01   960.9  1134.4    762.3 0.04124 100  55    8.49
     1    -3    -6  3.925E+02  2.753E+01  1463.5  1414.2    298.6 0.05780  99  61  144.30
     1    -3    -6  4.003E+02  2.794E+01  1465.5  1091.1    680.1 0.05781  99  62  -26.51
    -3     1     6  3.781E+02  2.630E+01   966.0  1123.3    468.7 0.04520 100  56  142.92
    -3     1     6  3.613E+02  2.514E+01   964.5  1375.8    802.5 0.04521 100  56  -25.63
    -3     1     6  3.708E+02  2.576E+01   964.5  1375.8     82.5 0.04521 100  57  -25.63
     3    -1    -6  4.930E+02  3.428E+01  1485.7  1126.7    829.4 0.04517  84  63   37.70
     3    -1    -6  4.677E+02  3.249E+01  1485.7  1126.7    109.4 0.04517  87  64   37.70
    -2     3    -6  4.834E+02  3.348E+01  1489.3  1367.8     12.9 0.04120 100  69  -21.98
    -2     3    -6  4.725E+02  3.278E+01  1490.7  1137.8    403.1 0.04121 100  59  172.19
    -2     3    -6  4.645E+02  3.220E+01  1489.3  1367.8    732.9 0.04120 100  69  -21.98
    -2    -1     6  3.992E+02  2.767E+01   957.4  1142.6    556.5 0.03831 100  49  102.99
    -2    -1     6  4.884E+02  3.385E+01   956.1  1356.4    885.8 0.03832 100  51  -63.06
    -2    -1     6  5.107E+02  3.537E+01   956.1  1356.4    165.8 0.03832 100  52  -63.06
    -1    -2    -6  4.325E+02  3.022E+01  1461.7  1416.7    236.4 0.05868 100  64  104.07
    -1    -2    -6  4.630E+02  3.239E+01  1461.7  1416.7    956.4 0.05868 100  63  104.07
    -1    -2    -6  5.015E+02  3.494E+01  1463.8  1088.6    617.6 0.05869 100  59  -66.95
     3    -2     6  4.512E+02  3.133E+01   971.2  1113.3    838.7 0.04878 100  57  -24.33
     3    -2     6  4.150E+02  2.880E+01   971.2  1113.3    118.7 0.04878 100  57  -24.33
     3    -2     6  4.505E+02  3.128E+01   969.5  1385.9    454.5 0.04878 100  57  166.07
    -3     2    -5  9.791E+01  7.189E+00  1436.3  1387.8     92.4 0.04841 100  58   10.19
    -3     2    -5  1.135E+02  8.327E+00  1438.0  1117.1    472.0 0.04841  99  62 -161.28
    -3     2    -5  9.839E+01  7.248E+00  1436.3  1387.8    812.4 0.04841 100  62   10.19
     1     2     5  1.306E+02  9.753E+00  1031.0  1091.0    974.4 0.05679 100  54 -113.19
     1     2     5  1.137E+02  8.466E+00  1031.0  1091.0    254.4 0.05679 100  56 -113.19
     1     2     5  1.274E+02  9.437E+00  1029.0  1408.9    598.5 0.05680 100  45   72.68
     2     1    -5  1.012E+02  7.379E+00  1450.1  1363.8    532.8 0.03979 100  53 -113.87
     2     1    -5  9.304E+01  6.840E+00  1451.5  1141.4    916.7 0.03980 100  56   77.12
     2     1    -5  1.039E+02  7.627E+00  1451.5  1141.4    196.7 0.03980 100  56   77.12
     2    -3     5  1.038E+02  7.467E+00  1003.5  1131.8     34.1 0.04219 100  57   13.35
     2    -3     5  1.016E+02  7.409E+00  1002.1  1367.7    372.9 0.04219 100  53 -157.58
     2    -3     5  1.022E+02  7.378E+00  1003.5  1131.8    754.1 0.04219 100  56   13.35
     1    -3    -5  1.081E+02  7.983E+00  1422.8  1095.6    679.3 0.05602 100  60  -23.30
     1    -3    -5  1.121E+02  8.405E+00  1420.9  1409.2    302.4 0.05602 100  57  149.83
    -3     1     5  1.171E+02  8.486E+00  1008.7  1122.7    470.2 0.04545  98  57  142.18
    -3     1     5  1.065E+02  7.768E+00  1007.1  1376.9    810.5 0.04545  99  53  -29.60
    -3     1     5  1.079E+02  7.821E+00  1007.1  1376.9     90.5 0.04545  99  54  -29.60
     3    -1    -5  1.100E+02  7.998E+00  1443.1  1125.5    110.8 0.04543  95  58   38.35
     3    -1    -5  1.082E+02  7.906E+00  1441.5  1379.5    449.9 0.04543  99  61 -150.94
     3    -1    -5  1.119E+02  8.196E+00  1443.1  1125.5    830.8 0.04543  94  59   38.35
    -1     3     5  1.061E+02  7.883E+00  1029.3  1093.1    318.9 0.05604 100  53 -156.26
    -1     3     5  1.058E+02  7.804E+00  1027.3  1406.8    662.8 0.05604 100  54   29.74
    -2     3    -5  9.270E+01  6.781E+00  1446.6  1370.4    732.2 0.04217 100  70  -23.00
    -2     3    -5  1.044E+02  7.619E+00  1448.1  1134.7    394.7 0.04217 100  60  167.23
    -2     3    -5  1.048E+02  7.595E+00  1446.6  1370.4     12.2 0.04217 100  65  -23.00
    -2    -1     5  1.252E+02  9.072E+00   998.7  1361.1    173.5 0.03982 100  52  -66.74
    -2    -1     5  1.025E+02  7.423E+00  1000.1  1138.5    556.0 0.03981 100  50  103.49
    -2    -1     5  1.107E+02  8.061E+00   998.7  1361.1    893.5 0.03982 100  52  -66.74
    -1    -2    -5  1.161E+02  8.660E+00  1421.1  1093.5    614.8 0.05678 100  58  -66.39
    -1    -2    -5  1.201E+02  9.029E+00  1419.2  1411.3    958.1 0.05677  99  54  106.89
    -1    -2    -5  1.105E+02  8.265E+00  1419.2  1411.3    238.1 0.05677  99  57  106.89
     3    -2     5  1.072E+02  7.795E+00  1013.8  1114.4    111.4 0.04843  97  59  -18.22
     3    -2     5  1.055E+02  7.740E+00  1013.8  1114.4    831.4 0.04843  96  59  -18.22
     3    -2     5  1.054E+02  7.714E+00  1012.2  1385.3    452.9 0.04843 100  58  169.30
    -3     2    -4  5.154E+01  4.127E+00  1395.5  1117.6    465.1 0.04812 100  55 -168.08
    -3     2    -4  4.101E+01  3.375E+00  1393.8  1386.9     90.4 0.04812  99  49    5.93
    -3     2    -4  5.342E+01  4.231E+00  1393.8  1386.9    810.4 0.04812  99  50    5.93
     1     2     4  6.163E+01  5.123E+00  1073.4  1096.5    971.9 0.05487 100  39 -115.60
     1     2     4  6.321E+01  5.173E+00  1071.5  1403.9    599.8 0.05487  99  43   68.40
     1     2     4  4.937E+01  4.148E+00  1073.4  1096.5    251.9 0.05487 100  39 -115.60
     2     1    -4  4.673E+01  3.702E+00  1407.6  1367.8    539.5 0.04129 100  40 -110.83
     2     1    -4  4.444E+01  3.640E+00  1409.0  1136.8    196.6 0.04129 100  47   76.68
     2     1    -4  4.795E+01  3.822E+00  1409.0  1136.8    916.6 0.04129 100  46   76.68
     2    -3     4  4.699E+01  3.653E+00  1046.0  1129.3    746.8 0.04317 100  52   17.70
     2    -3     4  4.286E+01  3.373E+00  1046.0  1129.3     26.8 0.04317 100  51   17.70
     2    -3     4  4.877E+01  3.890E+00  1044.5  1370.9    371.4 0.04317 100  51 -156.21
     1    -3    -4  4.788E+01  4.085E+00  1378.5  1404.1    306.0 0.05425 100  43  156.94
     1    -3    -4  4.791E+01  3.947E+00  1380.3  1100.2    678.9 0.05425 100  49  -18.18
    -3     1     4  4.996E+01  3.967E+00  1049.6  1378.1    817.8 0.04575 100  48  -32.96
    -3     1     4  5.710E+01  4.443E+00  1051.2  1122.0    472.3 0.04575 100  49  141.47
    -3     1     4  4.440E+01  3.556E+00  1049.6  1378.1     97.8 0.04575 100  47  -32.96
     3    -1    -4  6.069E+01  4.682E+00  1399.0  1380.2    457.3 0.04574 100  49 -147.50
     3    -1    -4  5.012E+01  3.931E+00  1400.6  1124.3    112.7 0.04574 100  50   38.99
     3    -1    -4  6.336E+01  4.873E+00  1400.6  1124.3    832.7 0.04574 100  52   38.99
    -1     3     4  5.447E+01  4.404E+00  1071.7  1098.2    318.6 0.05426 100  45 -161.43
    -1     3     4  5.922E+01  4.669E+00  1069.8  1402.2    666.3 0.05426 100  42   22.67
    -2     3    -4  4.712E+01  3.708E+00  1404.1  1373.0     10.9 0.04316 100  54  -24.27
    -2     3    -4  5.348E+01  4.168E+00  1405.6  1131.6    387.3 0.04316 100  51  162.79
    -2     3    -4  5.548E+01  4.262E+00  1404.1  1373.0    730.9 0.04316 100  55  -24.27
    -2    -1     4  5.816E+01  4.439E+00  1042.6  1134.5    556.1 0.04131 100  43  103.83
    -2    -1     4  6.021E+01  4.720E+00  1041.2  1365.6    180.1 0.04131  97  42  -69.68
    -2    -1     4  6.104E+01  4.704E+00  1041.2  1365.6    900.1 0.04131  98  42  -69.68
    -1    -2    -4  5.387E+01  4.482E+00  1376.7  1405.8    239.5 0.05486  97  54  111.22
    -1    -2    -4  6.636E+01  5.415E+00  1376.7  1405.8    959.5 0.05486  96  50  111.22
    -1    -2    -4  7.218E+01  5.727E+00  1378.7  1098.5    612.3 0.05486 100  48  -64.01
     3    -2     4  5.865E+01  4.511E+00  1056.3  1115.4    824.6 0.04813 100  49  -11.49
     3    -2     4  5.688E+01  4.423E+00  1054.6  1384.9    450.9 0.04813 100  53  173.64
     3    -2     4  4.786E+01  3.786E+00  1056.3  1115.4    104.6 0.04813 100  47  -11.49
    -3     2    -3  8.225E+02  5.677E+01  1353.2  1117.8    458.6 0.04790 100  63 -175.73
    -3     2    -3  7.841E+02  5.412E+01  1351.5  1386.1    807.9 0.04789 100  60    0.32
    -3     2    -3  8.395E+02  5.791E+01  1351.5  1386.1     87.9 0.04789 100  60    0.32
     1     2     3  8.531E+02  5.895E+01  1115.8  1102.0    249.8 0.05297  98  49 -122.87
     1     2     3  9.674E+02  6.683E+01  1113.9  1398.9    600.7 0.05297  96  49   59.60
     1     2     3  9.522E+02  6.582E+01  1115.8  1102.0    969.8 0.05297  97  49 -122.87
     2     1    -3  6.711E+02  4.633E+01  1366.7  1132.3    917.2 0.04280 100  55   76.19
     2     1    -3  7.696E+02  5.311E+01  1366.7  1132.3    197.2 0.04280 100  55   76.19
     2     1    -3  7.422E+02  5.122E+01  1365.2  1371.9    545.1 0.04279 100  60 -108.66
     2    -3     3  7.662E+02  5.283E+01  1088.4  1126.6    740.4 0.04418 100  52   21.38
     2    -3     3  8.094E+02  5.579E+01  1088.4  1126.6     20.4 0.04418 100  53   21.38
     2    -3     3  7.931E+02  5.473E+01  1086.9  1374.1    369.5 0.04418 100  49 -154.84
     1    -3    -3  8.329E+02  5.758E+01  1336.1  1399.0    309.3 0.05250 100  52  166.61
     1    -3    -3  8.175E+02  5.644E+01  1338.0  1104.7    679.0 0.05250 100  55  -10.18
    -3     1     3  8.325E+02  5.743E+01  1093.6  1121.2    474.9 0.04611 100  55  141.16
    -3     1     3  7.839E+02  5.407E+01  1091.9  1379.5    104.4 0.04611 100  53  -35.37
    -3     1     3  7.793E+02  5.376E+01  1091.9  1379.5    824.4 0.04611 100  53  -35.37
     3    -1    -3  1.111E+03  7.652E+01  1358.2  1122.9    835.2 0.04610 100  59   39.23
     3    -1    -3  1.108E+03  7.631E+01  1358.2  1122.9    115.2 0.04610 100  59   39.23
     3    -1    -3  1.176E+03  8.099E+01  1356.6  1381.1    464.1 0.04610 100  65 -145.02
    -1     3     3  1.152E+03  7.935E+01  1112.2  1397.7    669.5 0.05251 100  51   13.05
    -1     3     3  1.103E+03  7.607E+01  1114.0  1103.3    318.8 0.05251 100  46 -169.48
    -2     3    -3  1.149E+03  7.914E+01  1363.3  1128.3    380.8 0.04417 100  59  159.03
    -2     3    -3  1.134E+03  7.805E+01  1361.7  1375.7    729.1 0.04417  97  61  -25.57
    -2     3    -3  1.199E+03  8.253E+01  1361.7  1375.7      9.1 0.04417  98  62  -25.57
    -2    -1     3  1.035E+03  7.125E+01  1085.0  1130.5    556.8 0.04279 100  45  104.22
    -2    -1     3  9.529E+02  6.563E+01  1083.5  1370.1    905.5 0.04280 100  48  -71.76
    -2    -1     3  1.150E+03  7.916E+01  1083.5  1370.1    185.5 0.04280 100  47  -71.76
    -1    -2    -3  1.196E+03  8.247E+01  1334.4  1400.3    960.4 0.05296  98  60  120.06
    -1    -2    -3  1.113E+03  7.674E+01  1334.4  1400.3    240.4 0.05296  99  59  120.06
    -1    -2    -3  1.330E+03  9.165E+01  1336.3  1103.5    610.1 0.05296  97  55  -56.79
     3    -2     3  1.139E+03  7.846E+01  1097.0  1384.6    448.2 0.04790 100  55  179.31
     3    -2     3  1.079E+03  7.431E+01  1098.7  1116.2    818.3 0.04789  99  54   -3.90
     3    -2     3  1.101E+03  7.579E+01  1098.7  1116.2     98.3 0.04789 100  55   -3.90
    -3     2    -2  1.298E+01  1.569E+00  1309.2  1385.5     84.8 0.04774 100  37   -6.64
    -3     2    -2  1.440E+01  1.668E+00  1309.2  1385.5    804.8 0.04774 100  41   -6.64
    -3     2    -2  1.268E+01  1.572E+00  1310.9  1117.9    452.7 0.04774 100  39  175.73
     1     2     2  1.257E+01  1.765E+00  1158.0  1107.6    248.1 0.05107 100  35 -150.22
     1     2     2  1.507E+01  2.022E+00  1156.2  1393.9    601.1 0.05107  97  36   31.02
     1     2     2  1.487E+01  2.054E+00  1158.0  1107.6    968.1 0.05107 100  32 -150.22
     2     1    -2  1.057E+01  1.446E+00  1324.4  1127.7    918.3 0.04431 100  31   75.23
     2     1    -2  1.424E+01  1.725E+00  1322.9  1375.9    549.8 0.04430  96  36 -107.68
     2     1    -2  1.272E+01  1.719E+00  1324.4  1127.7    198.3 0.04431 100  33   75.23
     2    -3     2  1.430E+01  1.544E+00  1130.7  1123.8     14.9 0.04524 100  42   23.93
     2    -3     2  1.409E+01  1.511E+00  1130.7  1123.8    734.9 0.04524 100  48   23.93
     2    -3     2  1.284E+01  1.593E+00  1129.2  1377.4    367.1 0.04524 100  38 -153.98
     1    -3    -2  1.490E+01  1.883E+00  1293.9  1394.0    312.3 0.05077 100  37  179.75
     1    -3    -2  1.302E+01  1.674E+00  1295.7  1109.3    679.7 0.05077  99  41    1.64
    -3     1     2  1.411E+01  1.625E+00  1134.2  1381.1    110.4 0.04654 100  37  -36.08
    -3     1     2  1.673E+01  1.856E+00  1135.8  1120.2    478.0 0.04654 100  42  142.01
    -3     1     2  1.363E+01  1.651E+00  1134.2  1381.1    830.4 0.04654 100  37  -36.08
     3    -1    -2  5.753E+00  1.320E+00  1316.0  1121.3    838.2 0.04654 100  24   38.32
     3    -1    -2  6.834E+00  1.340E+00  1314.3  1382.1    470.1 0.04653 100  24 -144.25
     3    -1    -2  6.008E+00  1.204E+00  1316.0  1121.3    118.2 0.04654 100  21   38.32
    -1     3     2  7.593E+00  1.377E+00  1154.5  1393.1    672.5 0.05077 100  27   -0.06
    -1     3     2  8.544E+00  1.476E+00  1156.3  1108.4    319.5 0.05077 100  25  178.66
    -2     3    -2  1.036E+01  1.444E+00  1321.0  1125.0    375.2 0.04524 100  35  156.41
    -2     3    -2  6.857E+00  1.199E+00  1319.4  1378.5      6.8 0.04524 100  27  -26.35
    -2     3    -2  7.048E+00  1.228E+00  1319.4  1378.5    726.8 0.04524 100  28  -26.35
    -2    -1     2  7.682E+00  1.416E+00  1125.8  1374.7    190.0 0.04431 100  19  -72.67
    -2    -1     2  8.423E+00  1.406E+00  1127.3  1126.4    558.0 0.04430 100  23  105.11
    -2    -1     2  6.576E+00  1.191E+00  1125.8  1374.7    910.0 0.04431 100  25  -72.67
    -1    -2    -2  8.975E+00  1.642E+00  1292.2  1394.8    240.9 0.05106 100  23  148.68
    -1    -2    -2  1.072E+01  1.724E+00  1294.0  1108.4    608.2 0.05106 100  27  -29.48
    -1    -2    -2  9.894E+00  1.827E+00  1292.2  1394.8    960.9 0.05106 100  25  148.68
     3    -2     2  9.699E+00  1.395E+00  1141.0  1116.8    812.5 0.04774 100  31    4.59
     3    -2     2  7.868E+00  1.401E+00  1139.3  1384.5    445.0 0.04774 100  26 -173.68
     3    -2     2  6.434E+00  1.214E+00  1141.0  1116.8     92.5 0.04774 100  26    4.59
    -3     2    -1  1.095E+03  7.539E+01  1268.7  1117.8    447.3 0.04767 100  57  167.04
    -3     2    -1  1.115E+03  7.676E+01  1267.0  1385.1     81.1 0.04767 100  54  -14.16
    -3     2    -1  1.070E+03  7.372E+01  1267.0  1385.1    801.1 0.04767 100  53  -14.16
     1     2     1  1.302E+03  8.974E+01  1198.4  1389.0    601.0 0.04918  97  48  -42.35
     1     2     1  1.192E+03  8.220E+01  1200.2  1113.1    966.7 0.04918 100  50  137.39
     1     2     1  1.088E+03  7.497E+01  1200.2  1113.1    246.7 0.04918 100  49  137.39
     2     1    -1  8.827E+02  6.083E+01  1282.2  1123.0    919.9 0.04584 100  53   72.70
     2     1    -1  1.007E+03  6.940E+01  1282.2  1123.0    199.9 0.04584 100  52   72.70
     2     1    -1  1.021E+03  7.037E+01  1280.6  1380.0    553.5 0.04584 100  49 -108.85
     2    -3     1  1.099E+03  7.570E+01  1171.4  1380.8    364.2 0.04636 100  47 -154.69
     2    -3     1  1.126E+03  7.749E+01  1173.0  1120.9     10.3 0.04636 100  52   24.43
     2    -3     1  1.072E+03  7.381E+01  1173.0  1120.9    730.3 0.04636 100  52   24.43
     1    -3    -1  1.113E+03  7.663E+01  1253.4  1113.8    680.9 0.04907  99  48   16.30
     1    -3    -1  1.105E+03  7.617E+01  1251.7  1388.9    315.0 0.04907 100  45 -164.55
    -3     1     1  1.084E+03  7.464E+01  1176.4  1382.8    115.6 0.04706 100  50  -33.67
    -3     1     1  1.158E+03  7.977E+01  1178.1  1119.0    481.6 0.04706 100  55  145.58
    -3     1     1  1.111E+03  7.649E+01  1176.4  1382.8    835.6 0.04706 100  50  -33.67
     3    -1    -1  1.251E+03  8.612E+01  1273.8  1119.6    841.7 0.04705 100  51   34.71
     3    -1    -1  1.275E+03  8.780E+01  1272.1  1383.4    475.5 0.04705 100  56 -146.62
     3    -1    -1  1.146E+03  7.884E+01  1273.8  1119.6    121.7 0.04705 100  51   34.71
    -1     3     1  1.223E+03  8.422E+01  1198.5  1113.4    320.8 0.04907 100  45  163.97
    -1     3     1  1.226E+03  8.439E+01  1196.8  1388.6    675.0 0.04907 100  48  -15.73
    -2     3    -1  1.212E+03  8.344E+01  1278.8  1121.6    370.4 0.04636 100  53  155.86
    -2     3    -1  1.172E+03  8.066E+01  1277.2  1381.5    724.1 0.04636 100  52  -25.60
    -2     3    -1  1.216E+03  8.368E+01  1277.2  1381.5      4.1 0.04636 100  53  -25.60
    -2    -1     1  9.457E+02  6.514E+01  1168.0  1379.4    913.7 0.04585 100  47  -71.45
    -2    -1     1  1.151E+03  7.923E+01  1168.0  1379.4    193.7 0.04585 100  49  -71.45
    -2    -1     1  1.168E+03  8.041E+01  1169.6  1122.3    559.8 0.04585  98  46  107.59
    -1    -2    -1  1.394E+03  9.596E+01  1251.7  1113.4    606.8 0.04918 100  47   42.88
    -1    -2    -1  1.172E+03  8.075E+01  1250.0  1389.3    240.9 0.04918 100  47 -137.93
    -1    -2    -1  1.266E+03  8.722E+01  1250.0  1389.3    960.9 0.04918 100  48 -137.93
     3    -2     1  1.165E+03  8.019E+01  1183.2  1117.3    807.2 0.04767 100  55   13.25
     3    -2     1  1.228E+03  8.452E+01  1183.2  1117.3     87.2 0.04767 100  54   13.25
     3    -2     1  1.237E+03  8.512E+01  1181.5  1384.6    441.3 0.04767 100  56 -166.12
    -3     2     0  1.156E+03  7.961E+01  1224.8  1384.9     76.9 0.04769 100  50  -20.22
    -3     2     0  1.160E+03  7.989E+01  1226.5  1117.5    442.4 0.04769 100  54  160.06
    -3     2     0  1.117E+03  7.694E+01  1224.8  1384.9    796.9 0.04769 100  50  -20.22
     1     2     0  1.259E+03  8.678E+01  1242.3  1118.6    965.8 0.04733 100  50  110.28
     1     2     0  1.133E+03  7.803E+01  1242.3  1118.6    245.8 0.04733 100  48  110.28
     1     2     0  1.347E+03  9.277E+01  1240.7  1384.0    600.3 0.04733  96  49  -70.33
     2     1     0  9.160E+02  6.312E+01  1240.1  1118.3    922.0 0.04742 100  53   65.24
     2     1     0  1.062E+03  7.314E+01  1240.1  1118.3    202.0 0.04742 100  51   65.24
     2     1     0  1.098E+03  7.565E+01  1238.4  1384.2    556.5 0.04742 100  48 -115.32
     2    -3     0  1.132E+03  7.789E+01  1215.2  1117.8    726.4 0.04754 100  52   21.77
     2    -3     0  1.145E+03  7.886E+01  1213.5  1384.4    360.9 0.04754 100  46 -158.28
     2    -3     0  1.191E+03  8.198E+01  1215.2  1117.8      6.4 0.04754 100  52   21.77
     1    -3     0  1.138E+03  7.837E+01  1209.6  1384.0    317.3 0.04740 100  48 -150.62
     1    -3     0  1.159E+03  7.980E+01  1211.2  1118.2    682.7 0.04740 100  49   29.35
    -3     1     0  1.203E+03  8.282E+01  1218.6  1384.7    840.2 0.04765  98  49  -26.09
    -3     1     0  1.197E+03  8.245E+01  1220.3  1117.5    485.7 0.04765 100  54  154.06
    -3     1     0  1.129E+03  7.772E+01  1218.6  1384.7    120.2 0.04765  99  49  -26.09
     3    -1     0  1.142E+03  7.870E+01  1229.9  1384.8    480.2 0.04765 100  54 -154.18
     3    -1     0  1.168E+03  8.042E+01  1231.6  1117.6    845.7 0.04765 100  51   26.21
     3    -1     0  1.037E+03  7.140E+01  1231.6  1117.6    125.7 0.04765 100  51   26.21
    -1     3     0  1.067E+03  7.348E+01  1239.0  1384.2    677.2 0.04740 100  52  -29.65
    -1     3     0  1.069E+03  7.371E+01  1240.6  1118.4    322.8 0.04740 100  47  150.92
    -2     3     0  1.115E+03  7.681E+01  1235.0  1384.5      0.9 0.04754  94  54  -21.99
    -2     3     0  1.120E+03  7.716E+01  1236.7  1118.0    366.4 0.04754 100  50  158.50
    -2     3     0  1.056E+03  7.273E+01  1235.0  1384.5    720.9 0.04754 100  55  -21.99
    -2    -1     0  9.780E+02  6.741E+01  1210.1  1384.1    196.5 0.04742 100  47  -64.95
    -2    -1     0  1.025E+03  7.066E+01  1211.8  1118.1    562.0 0.04742 100  46  115.04
    -2    -1     0  8.468E+02  5.837E+01  1210.1  1384.1    916.5 0.04742 100  47  -64.95
    -1    -2     0  1.038E+03  7.151E+01  1207.9  1383.8    240.3 0.04733  99  47 -109.95
    -1    -2     0  1.252E+03  8.624E+01  1209.5  1118.4    605.8 0.04733 100  46   69.99
    -1    -2     0  1.138E+03  7.845E+01  1207.9  1383.8    960.3 0.04733  98  48 -109.95
     3    -2     0  1.125E+03  7.745E+01  1225.4  1117.5     82.4 0.04769 100  53   20.21
     3    -2     0  1.070E+03  7.371E+01  1223.7  1384.9    436.9 0.04769 100  56 -160.05
     3    -2     0  1.079E+03  7.428E+01  1225.4  1117.5    802.4 0.04769 100  52   20.21
    -3     2     1  4.462E+01  3.544E+00  1184.3  1116.9    438.1 0.04779 100  55  156.42
    -3     2     1  4.201E+01  3.375E+00  1182.6  1384.9    792.2 0.04779 100  52  -22.98
    -3     2     1  4.580E+01  3.611E+00  1182.6  1384.9     72.2 0.04779 100  54  -22.98
     1     2    -1  4.976E+01  4.037E+00  1282.9  1379.0    599.0 0.04548 100  51  -78.25
     1     2    -1  4.343E+01  3.593E+00  1284.5  1124.0    245.5 0.04548 100  49  103.37
     1     2    -1  5.262E+01  4.297E+00  1284.5  1124.0    965.5 0.04548 100  53  103.37
     2     1     1  4.583E+01  3.762E+00  1197.9  1113.5    204.5 0.04903 100  52   37.19
     2     1     1  4.202E+01  3.459E+00  1196.2  1388.5    558.7 0.04903 100  51 -142.50
     2     1     1  3.488E+01  2.970E+00  1197.9  1113.5    924.5 0.04903 100  53   37.19
     2    -3    -1  4.782E+01  3.743E+00  1257.4  1114.6      3.2 0.04877 100  55   15.93
     2    -3    -1  3.995E+01  3.332E+00  1255.7  1388.1    357.3 0.04877 100  51 -165.00
     2    -3    -1  4.375E+01  3.469E+00  1257.4  1114.6    723.2 0.04877 100  56   15.93
     1    -3     1  4.303E+01  3.496E+00  1167.4  1379.1    319.2 0.04576 100  52 -141.98
     1    -3     1  4.832E+01  3.786E+00  1169.0  1122.5    685.3 0.04576 100  55   37.04
    -3     1    -1  4.913E+01  3.959E+00  1260.8  1386.9    844.1 0.04832 100  51  -12.86
    -3     1    -1  4.610E+01  3.695E+00  1262.5  1115.9    490.2 0.04832 100  54  168.19
    -3     1    -1  4.622E+01  3.665E+00  1260.8  1386.9    124.1 0.04832 100  50  -12.86
     3    -1     1  7.529E+01  5.651E+00  1187.7  1386.4    484.2 0.04832 100  56 -167.42
     3    -1     1  7.140E+01  5.337E+00  1189.4  1115.5    130.1 0.04832 100  54   12.09
     3    -1     1  7.977E+01  6.001E+00  1189.4  1115.5    850.1 0.04832  99  52   12.09
    -1     3    -1  6.855E+01  5.218E+00  1282.8  1123.3    325.5 0.04576 100  56  143.25
    -1     3    -1  7.391E+01  5.506E+00  1281.2  1379.8    679.0 0.04576 100  54  -38.31
    -2     3     1  7.236E+01  5.400E+00  1192.8  1387.7    717.4 0.04877 100  54  -15.28
    -2     3     1  6.751E+01  5.138E+00  1194.5  1114.2    363.2 0.04877 100  50  164.34
    -2    -1    -1  5.905E+01  4.529E+00  1252.3  1388.8    918.6 0.04903 100  55  -37.77
    -2    -1    -1  7.215E+01  5.485E+00  1254.0  1113.9    564.6 0.04903 100  50  143.09
    -2    -1    -1  7.359E+01  5.586E+00  1252.3  1388.8    198.6 0.04903 100  55  -37.77
    -1    -2     1  7.922E+01  6.018E+00  1165.7  1378.3    959.1 0.04548  97  52 -102.05
    -1    -2     1  8.274E+01  6.221E+00  1167.3  1123.3    605.3 0.04548 100  48   76.93
    -1    -2     1  7.472E+01  5.628E+00  1165.7  1378.3    239.1 0.04548  98  53 -102.05
     3    -2    -1  6.964E+01  5.227E+00  1267.6  1117.4    798.2 0.04779 100  56   23.87
     3    -2    -1  7.390E+01  5.495E+00  1267.6  1117.4     78.2 0.04779 100  58   23.87
     3    -2    -1  7.231E+01  5.434E+00  1265.9  1385.4    432.1 0.04779 100  62 -157.31
    -3     2     2  3.918E+02  2.721E+01  1140.4  1385.2     66.9 0.04799 100  51  -22.52
    -3     2     2  3.902E+02  2.713E+01  1142.1  1116.1    434.4 0.04799 100  56  155.78
    -3     2     2  3.800E+02  2.641E+01  1140.4  1385.2    786.9 0.04799 100  53  -22.52
     1     2    -2  4.189E+02  2.919E+01  1326.7  1129.5    965.6 0.04366 100  56  101.28
     1     2    -2  4.276E+02  2.974E+01  1325.1  1374.1    597.0 0.04366 100  48  -81.74
     1     2    -2  3.823E+02  2.661E+01  1326.7  1129.5    245.6 0.04366 100  53  101.28
     2     1     2  3.657E+02  2.549E+01  1155.7  1108.7    207.3 0.05068 100  51  -36.66
     2     1     2  3.715E+02  2.589E+01  1154.0  1392.8    560.3 0.05068 100  48  144.64
     2     1     2  3.283E+02  2.289E+01  1155.7  1108.7    927.3 0.05068 100  52  -36.66
     2    -3    -2  3.893E+02  2.713E+01  1297.9  1392.0    353.3 0.05005 100  52 -173.24
     2    -3    -2  4.412E+02  3.065E+01  1299.6  1111.3      0.8 0.05006  90  56    8.77
     2    -3    -2  3.945E+02  2.742E+01  1299.6  1111.3    720.8 0.05006 100  56    8.77
     1    -3     2  3.826E+02  2.662E+01  1125.2  1374.3    320.7 0.04415 100  50 -137.96
     1    -3     2  3.940E+02  2.735E+01  1126.8  1126.8    688.7 0.04414 100  52   39.79
    -3     1    -2  3.852E+02  2.677E+01  1303.0  1389.2    127.4 0.04907 100  52    2.24
    -3     1    -2  4.063E+02  2.826E+01  1304.7  1114.1    495.1 0.04907 100  56 -175.60
    -3     1    -2  4.234E+02  2.945E+01  1303.0  1389.2    847.4 0.04907 100  52    2.24
     3    -1     2  5.163E+02  3.583E+01  1147.2  1113.1    854.9 0.04907 100  47   -4.09
     3    -1     2  4.303E+02  2.987E+01  1147.2  1113.1    134.9 0.04907 100  48   -4.09
     3    -1     2  4.903E+02  3.402E+01  1145.5  1388.3    487.6 0.04907 100  51  177.45
    -1     3    -2  4.396E+02  3.048E+01  1323.4  1375.5    680.4 0.04414 100  57  -42.38
    -1     3    -2  4.464E+02  3.100E+01  1325.0  1128.1    329.0 0.04415 100  52  140.55
    -2     3     2  4.510E+02  3.135E+01  1152.3  1110.4    360.6 0.05006 100  49  171.54
    -2     3     2  4.513E+02  3.130E+01  1150.6  1391.1    713.5 0.05007 100  55   -7.07
    -2    -1    -2  4.119E+02  2.867E+01  1294.5  1393.7    200.1 0.05067  99  54   35.06
    -2    -1    -2  4.291E+02  2.984E+01  1296.2  1109.5    567.5 0.05067 100  53 -143.04
    -2    -1    -2  3.672E+02  2.556E+01  1294.5  1393.7    920.1 0.05067  98  55   35.06
    -1    -2     2  5.028E+02  3.488E+01  1125.0  1128.2    605.4 0.04366 100  45   79.08
    -1    -2     2  4.547E+02  3.158E+01  1123.5  1372.9    957.3 0.04366 100  50  -98.61
    -1    -2     2  4.316E+02  2.996E+01  1123.5  1372.9    237.3 0.04366 100  50  -98.61
     3    -2    -2  4.535E+02  3.145E+01  1309.8  1117.2     74.6 0.04799 100  56   24.54
     3    -2    -2  4.327E+02  3.004E+01  1308.1  1386.2    426.7 0.04799 100  60 -157.80
     3    -2    -2  4.346E+02  3.016E+01  1309.8  1117.2    794.6 0.04799 100  57   24.54
    -3     2     3  1.862E+03  1.279E+02  1098.1  1385.6     61.2 0.04827  99  51  -20.07
    -3     2     3  1.808E+03  1.243E+02  1099.8  1115.2    431.2 0.04827  99  52  156.78
    -3     2     3  1.881E+03  1.293E+02  1098.1  1385.6    781.2 0.04827  99  50  -20.07
     1     2    -3  1.834E+03  1.261E+02  1368.9  1135.0    246.5 0.04183 100  51  100.93
     1     2    -3  2.143E+03  1.473E+02  1367.4  1369.2    594.1 0.04183 100  48  -84.11
     1     2    -3  2.023E+03  1.391E+02  1368.9  1135.0    966.5 0.04183 100  52  100.93
     2     1     3  1.781E+03  1.225E+02  1111.7  1397.2    561.2 0.05236  99  50  116.58
     2     1     3  1.674E+03  1.151E+02  1113.5  1103.7    210.5 0.05236  99  54  -65.97
     2     1     3  1.568E+03  1.079E+02  1113.5  1103.7    930.5 0.05236  98  53  -65.97
     2    -3    -3  1.916E+03  1.317E+02  1341.9  1107.9    718.9 0.05141  99  56    2.25
     2    -3    -3  1.862E+03  1.281E+02  1340.1  1395.9    349.0 0.05141 100  50  178.87
     1    -3     3  1.852E+03  1.273E+02  1084.4  1131.1    692.9 0.04256 100  50   39.52
     1    -3     3  1.800E+03  1.237E+02  1083.0  1369.5    321.6 0.04257 100  50 -136.43
    -3     1    -3  1.968E+03  1.353E+02  1347.0  1112.1    500.4 0.04990 100  53 -161.71
    -3     1    -3  1.784E+03  1.226E+02  1345.2  1391.7    130.1 0.04989 100  53   14.66
    -3     1    -3  2.035E+03  1.399E+02  1345.2  1391.7    850.1 0.04989 100  53   14.66
     3    -1     3  2.027E+03  1.393E+02  1105.0  1110.6    140.1 0.04990 100  50  -17.93
     3    -1     3  2.195E+03  1.509E+02  1103.2  1390.3    490.4 0.04991 100  50  164.98
     3    -1     3  2.313E+03  1.590E+02  1105.0  1110.6    860.1 0.04990 100  48  -17.93
    -1     3    -3  2.095E+03  1.440E+02  1367.2  1132.9    333.3 0.04256 100  51  140.90
    -1     3    -3  2.138E+03  1.469E+02  1365.7  1371.2    681.2 0.04255  99  57  -43.99
    -2     3     3  2.063E+03  1.418E+02  1110.1  1106.4    358.7 0.05141  99  51  178.09
    -2     3     3  2.100E+03  1.443E+02  1108.3  1394.5    709.3 0.05141  99  52    0.78
    -2    -1    -3  1.729E+03  1.189E+02  1336.7  1398.6    921.0 0.05235  96  57   63.08
    -2    -1    -3  2.016E+03  1.386E+02  1338.5  1105.2    570.7 0.05235  99  54 -113.69
    -2    -1    -3  1.969E+03  1.354E+02  1336.7  1398.6    201.0 0.05235  97  56   63.08
    -1    -2     3  2.317E+03  1.592E+02  1082.7  1133.2    606.1 0.04184 100  44   79.50
    -1    -2     3  2.047E+03  1.407E+02  1081.3  1367.4    954.6 0.04184 100  50  -96.32
    -1    -2     3  1.933E+03  1.328E+02  1081.3  1367.4    234.6 0.04184 100  50  -96.32
     3    -2    -3  2.163E+03  1.486E+02  1352.0  1116.8     71.5 0.04826  99  58   23.59
     3    -2    -3  2.083E+03  1.431E+02  1352.0  1116.8    791.5 0.04826  99  57   23.59
     3    -2    -3  2.100E+03  1.443E+02  1350.4  1387.2    420.9 0.04826  99  59 -160.30
    -3     2     4  1.930E+02  1.364E+01  1057.5  1114.0    428.6 0.04863 100  56  158.34
    -3     2     4  2.090E+02  1.472E+01  1055.8  1386.3     55.0 0.04863 100  53  -16.63
    -3     2     4  1.914E+02  1.354E+01  1055.8  1386.3    775.0 0.04863 100  53  -16.63
     1     2    -4  2.080E+02  1.468E+01  1411.2  1140.5    248.1 0.03999  99  52  101.48
     1     2    -4  2.109E+02  1.490E+01  1409.8  1364.2    590.4 0.03998 100  54  -86.36
     1     2    -4  2.255E+02  1.597E+01  1411.2  1140.5    968.1 0.03999  98  57  101.48
     2     1     4  1.851E+02  1.320E+01  1069.3  1401.7    561.6 0.05407 100  53  108.49
     2     1     4  1.879E+02  1.336E+01  1071.2  1098.8    213.9 0.05406 100  62  -75.65
     2     1     4  1.724E+02  1.232E+01  1071.2  1098.8    933.9 0.05406 100  59  -75.65
     2    -3    -4  2.062E+02  1.459E+01  1384.3  1104.4    717.7 0.05279 100  62   -2.84
     2    -3    -4  1.922E+02  1.371E+01  1382.5  1400.0    344.4 0.05279 100  57  172.03
     1    -3     4  1.910E+02  1.349E+01  1040.6  1364.7    322.0 0.04099 100  50 -135.90
     1    -3     4  1.986E+02  1.394E+01  1042.0  1135.4    698.1 0.04099 100  53   37.54
    -3     1    -4  2.067E+02  1.466E+01  1389.3  1110.0    506.0 0.05078 100  59 -151.15
    -3     1    -4  2.334E+02  1.655E+01  1387.6  1394.4    852.1 0.05078 100  59   23.36
    -3     1    -4  1.983E+02  1.403E+01  1387.6  1394.4    132.1 0.05078 100  60   23.36
     3    -1     4  2.309E+02  1.626E+01  1062.6  1107.9    145.6 0.05079 100  53  -28.44
     3    -1     4  2.448E+02  1.724E+01  1060.8  1392.4    492.5 0.05079 100  52  156.22
     3    -1     4  2.692E+02  1.897E+01  1062.6  1107.9    865.6 0.05079 100  52  -28.44
    -1     3    -4  2.260E+02  1.591E+01  1409.5  1137.7    338.7 0.04097  98  55  142.97
    -1     3    -4  2.272E+02  1.594E+01  1408.1  1366.9    681.4 0.04097  99  60  -44.61
    -2     3     4  2.276E+02  1.603E+01  1065.9  1398.1    704.8 0.05280 100  55    7.57
    -2     3     4  2.275E+02  1.607E+01  1067.7  1102.3    357.3 0.05280 100  54 -176.76
    -2    -1    -4  2.256E+02  1.602E+01  1380.9  1100.8    574.3 0.05406 100  64 -103.97
    -2    -1    -4  2.253E+02  1.598E+01  1379.0  1403.5    201.3 0.05405  97  60   71.13
    -2    -1    -4  1.906E+02  1.356E+01  1379.0  1403.5    921.3 0.05405  97  58   71.13
    -1    -2     4  2.577E+02  1.807E+01  1040.3  1138.1    607.5 0.04000  99  48   79.05
    -1    -2     4  2.248E+02  1.583E+01  1038.9  1361.9    951.0 0.04001 100  54  -94.16
    -1    -2     4  2.270E+02  1.595E+01  1038.9  1361.9    231.0 0.04001 100  50  -94.16
     3    -2    -4  2.357E+02  1.656E+01  1394.4  1116.1     69.0 0.04862 100  61   22.09
     3    -2    -4  2.273E+02  1.600E+01  1394.4  1116.1    789.0 0.04862 100  62   22.09
     3    -2    -4  2.217E+02  1.563E+01  1392.7  1388.3    414.5 0.04862 100  61 -163.80
    -3     2     5  4.806E+01  3.839E+00  1013.3  1387.1    768.3 0.04905 100  52  -12.70
    -3     2     5  4.509E+01  3.616E+00  1013.3  1387.1     48.3 0.04905 100  50  -12.70
    -3     2     5  4.929E+01  3.927E+00  1015.0  1112.7    426.6 0.04905 100  53  159.92
     1     2    -5  5.878E+01  4.790E+00  1453.7  1146.1    970.5 0.03811  98  49  102.66
     1     2    -5  4.938E+01  4.027E+00  1453.7  1146.1    250.5 0.03811  98  47  102.66
     1     2    -5  4.438E+01  3.688E+00  1452.4  1359.1    585.6 0.03810 100  49  -88.92
     2     1     5  4.667E+01  3.968E+00  1026.8  1406.1    561.5 0.05579 100  50  105.19
     2     1     5  4.377E+01  3.760E+00  1028.7  1093.8    217.6 0.05579 100  54  -80.85
     2     1     5  4.487E+01  3.884E+00  1028.7  1093.8    937.6 0.05579 100  52  -80.85
     2    -3    -5  4.845E+01  4.096E+00  1424.9  1404.1    339.5 0.05421  97  50  166.20
     2    -3    -5  5.193E+01  4.141E+00  1426.8  1100.8    717.0 0.05421 100  58   -6.57
     1    -3     5  4.365E+01  3.530E+00   998.1  1359.9    321.7 0.03942  99  51 -135.63
     1    -3     5  4.985E+01  3.817E+00   999.5  1139.6    704.4 0.03941 100  50   34.48
    -3     1    -5  4.752E+01  3.907E+00  1431.8  1107.8    511.9 0.05172 100  55 -143.03
    -3     1    -5  4.540E+01  3.731E+00  1430.0  1397.1    133.6 0.05172 100  53   29.21
    -3     1    -5  6.146E+01  4.958E+00  1430.0  1397.1    853.6 0.05172 100  53   29.21
     3    -1     5  5.915E+01  4.655E+00  1020.1  1105.1    151.4 0.05174  99  56  -36.50
     3    -1     5  6.242E+01  4.905E+00  1018.3  1394.7    494.1 0.05174 100  52  150.32
     3    -1     5  6.623E+01  5.336E+00  1020.1  1105.1    871.4 0.05174  98  55  -36.50
    -1     3    -5  5.491E+01  4.309E+00  1452.0  1142.5    345.1 0.03939 100  55  146.14
    -1     3    -5  5.894E+01  4.514E+00  1450.6  1362.6    681.0 0.03938 100  55  -44.99
    -2     3     5  5.889E+01  4.674E+00  1025.3  1098.2    356.6 0.05422 100  51 -172.98
    -2     3     5  6.451E+01  4.978E+00  1023.4  1401.7    700.0 0.05422 100  52   13.35
    -2    -1    -5  5.392E+01  4.524E+00  1421.5  1408.5    201.1 0.05577  97  56   74.37
    -2    -1    -5  5.362E+01  4.486E+00  1423.4  1096.3    578.1 0.05577 100  58  -98.71
    -2    -1    -5  4.892E+01  4.139E+00  1421.5  1408.5    921.1 0.05577  96  55   74.37
    -1    -2     5  5.682E+01  4.485E+00   996.4  1356.3    946.3 0.03814 100  47  -91.72
    -1    -2     5  5.690E+01  4.420E+00   996.4  1356.3    226.3 0.03814 100  51  -91.72
    -1    -2     5  6.758E+01  5.141E+00   997.8  1143.2    609.7 0.03813  96  47   77.98
     3    -2    -5  6.105E+01  4.697E+00  1436.9  1115.4     67.1 0.04903 100  61   20.58
     3    -2    -5  5.898E+01  4.620E+00  1435.2  1389.6    407.8 0.04903 100  53 -167.80
     3    -2    -5  5.921E+01  4.605E+00  1436.9  1115.4    787.1 0.04903 100  60   20.58
    -3     2     6  2.271E+02  1.596E+01   970.6  1387.9     41.2 0.04952  97  59   -8.52
    -3     2     6  2.078E+02  1.466E+01   972.4  1111.3    425.1 0.04952 100  60  161.28
    -3     2     6  2.126E+02  1.499E+01   970.6  1387.9    761.2 0.04952  99  61   -8.52
     1     2    -6  2.101E+02  1.483E+01  1495.0  1353.8    579.5 0.03617 100  60  -92.01
     1     2    -6  2.251E+02  1.588E+01  1496.3  1152.0    253.9 0.03617 100  56  104.44
     1     2    -6  2.373E+02  1.682E+01  1496.3  1152.0    973.9 0.03617 100  57  104.44
     2    -3    -6  2.199E+02  1.558E+01  1469.4  1097.2    716.8 0.05564  99  67   -9.20
     2    -3    -6  2.135E+02  1.525E+01  1467.5  1408.2    334.5 0.05564 100  61  161.12
     1    -3     6  2.107E+02  1.481E+01   955.5  1355.0    320.7 0.03782 100  57 -135.24
     1    -3     6  2.148E+02  1.503E+01   956.8  1144.0    711.9 0.03781 100  59   30.58
    -3     1    -6  1.937E+02  1.383E+01  1472.6  1399.9    134.5 0.05270  87  65   33.13
    -3     1    -6  2.245E+02  1.609E+01  1472.6  1399.9    854.5 0.05270  87  62   33.13
     3    -1     6  2.364E+02  1.683E+01   977.5  1102.3    877.6 0.05273  91  68  -43.04
     3    -1     6  1.935E+02  1.378E+01   975.7  1397.0    495.1 0.05273  99  56  146.34
     3    -1     6  2.342E+02  1.661E+01   977.5  1102.3    157.6 0.05273  92  68  -43.04
    -1     3    -6  1.899E+02  1.344E+01  1494.6  1147.5    352.8 0.03777 100  64  150.16
    -1     3    -6  1.909E+02  1.349E+01  1493.3  1358.2    679.8 0.03776 100  64  -45.50
    -2    -1    -6  1.919E+02  1.382E+01  1466.0  1092.0    582.1 0.05751  99  68  -94.94
    -2    -1    -6  1.565E+02 -1.137E+01  1464.0  1413.4    920.5 0.05750  97  65   75.81
    -2    -1    -6  1.825E+02  1.315E+01  1464.0  1413.4    200.5 0.05750  98  65   75.81
    -1    -2     6  1.772E+02  1.253E+01   953.8  1350.6    940.4 0.03621  97  58  -88.77
    -1    -2     6  1.858E+02  1.310E+01   953.8  1350.6    220.4 0.03621  96  59  -88.77
    -1    -2     6  2.033E+02  1.430E+01   955.1  1148.4    613.0 0.03621 100  50   76.34
    -3     2     7  2.026E+01  2.003E+00   927.8  1388.9     33.8 0.05003 100  47   -4.19
    -3     2     7  2.079E+01  2.107E+00   929.5  1109.8    424.2 0.05002 100  41  162.35
    -3     2     7  1.840E+01  1.987E+00   927.8  1388.9    753.8 0.05003 100  38   -4.19
     1     2    -7  2.277E+01  2.416E+00  1539.1  1158.1    258.5 0.03413 100  34  106.84
     1     2    -7  2.224E+01  2.734E+00  1539.1  1158.1    978.5 0.03413 100  29  106.84
     1     2    -7  2.010E+01  2.281E+00  1537.9  1348.2    572.0 0.03413 100  33  -95.79
     2     1     7  2.071E+01  2.586E+00   941.3  1414.9    560.0 0.05927 100  33  103.12
     2     1     7  2.144E+01  2.851E+00   943.4  1083.9    945.8 0.05926 100  31  -87.70
     2     1     7  2.214E+01  2.608E+00   943.4  1083.9    225.8 0.05926 100  36  -87.70
     2    -3    -7  2.085E+01  2.575E+00  1510.2  1412.3    329.2 0.05709 100  34  156.54
     2    -3    -7  2.077E+01  2.319E+00  1512.2  1093.6    717.1 0.05709 100  41  -10.98
     1    -3     7  2.219E+01  2.135E+00   912.7  1350.0    318.9 0.03615 100  40 -134.54
     1    -3     7  2.034E+01  1.889E+00   914.0  1148.5    720.8 0.03614 100  38   25.90
    -3     1    -7  2.048E+01  2.424E+00  1517.2  1103.2    524.6 0.05370 100  37 -130.74
    -3     1    -7  1.901E+01  2.253E+00  1515.4  1402.8    134.9 0.05369 100  37   35.77
    -3     1    -7  2.671E+01  3.005E+00  1515.4  1402.8    854.9 0.05369 100  36   35.77
     3    -1     7  2.456E+01  2.551E+00   932.9  1399.3    495.6 0.05374 100  37  143.64
     3    -1     7  2.600E+01  2.839E+00   934.7  1099.4    884.0 0.05373 100  37  -48.67
     3    -1     7  2.689E+01  2.847E+00   934.7  1099.4    164.0 0.05373 100  37  -48.67
    -1     3    -7  1.998E+01  2.172E+00  1537.4  1152.6    361.9 0.03609 100  38  154.98
    -1     3    -7  2.380E+01  2.336E+00  1536.2  1353.6    677.8 0.03608 100  38  -46.34
    -2     3     7  2.446E+01  2.523E+00   937.9  1408.9    689.8 0.05713  97  42   22.90
    -2     3     7  2.248E+01  2.346E+00   939.9  1089.9    356.5 0.05713 100  46 -168.46
    -2    -1    -7  2.401E+01  2.900E+00  1506.8  1418.3    199.4 0.05922 100  40   76.34
    -2    -1    -7  2.148E+01  2.763E+00  1506.8  1418.3    919.4 0.05922 100  33   76.34
    -2    -1    -7  2.622E+01  3.100E+00  1508.8  1087.6    586.4 0.05923 100  39  -91.76
    -1    -2     7  2.415E+01  2.311E+00   911.0  1344.5    213.1 0.03420 100  38  -85.15
    -1    -2     7  2.154E+01  2.241E+00   911.0  1344.5    933.1 0.03420 100  33  -85.15
    -1    -2     7  2.580E+01  2.366E+00   912.2  1154.0    617.4 0.03420 100  38   74.09
     3    -2    -7  1.948E+01  2.177E+00  1522.3  1113.6    784.9 0.04999 100  41   18.28
     3    -2    -7  2.278E+01  2.417E+00  1520.6  1392.4    393.0 0.04998 100  40 -176.45
     3    -2    -7  2.074E+01  2.170E+00  1522.3  1113.6     64.9 0.04999 100  41   18.28
    -3     2     8  1.121E+02  8.132E+00   884.8  1389.8    746.0 0.05055 100  62    0.26
    -3     2     8  1.098E+02  7.987E+00   886.5  1108.3    423.8 0.05054 100  63  163.10
    -3     2     8  1.137E+02  8.212E+00   884.8  1389.8     26.0 0.05055 100  62    0.26
     1     2    -8  1.055E+02  7.714E+00  1581.0  1342.1    562.7 0.03191 100  58 -100.43
     1     2    -8  1.290E+02  9.529E+00  1582.1  1164.7    984.5 0.03192 100  50  109.98
     1     2    -8  1.233E+02  8.959E+00  1582.1  1164.7    264.5 0.03192 100  53  109.98
     2     1     8  1.235E+02  9.335E+00   900.4  1079.1    950.2 0.06099  96  59  -90.56
     2     1     8  1.091E+02  8.171E+00   898.3  1419.2    558.7 0.06100 100  53  103.09
     2     1     8  1.130E+02  8.474E+00   900.4  1079.1    230.2 0.06099  97  62  -90.56
     2    -3    -8  1.098E+02  8.136E+00  1555.2  1090.1    717.9 0.05854 100  66  -12.12
     2    -3    -8  1.066E+02  8.053E+00  1553.2  1416.3    323.7 0.05853 100  63  152.30
     1    -3     8  1.196E+02  8.473E+00   870.9  1153.3     11.3 0.03439 100  62   20.42
     1    -3     8  1.161E+02  8.348E+00   869.7  1344.6    316.1 0.03439 100  61 -133.40
     1    -3     8  1.093E+02  7.792E+00   870.9  1153.3    731.3 0.03439 100  63   20.42
    -3     1    -8  1.079E+02  8.062E+00  1560.2  1100.9    531.4 0.05470 100  62 -125.59
    -3     1    -8  1.123E+02  8.295E+00  1558.4  1405.6    134.8 0.05470 100  63   37.49
    -3     1    -8  1.323E+02  9.854E+00  1558.4  1405.6    854.8 0.05470 100  57   37.49
     3    -1     8  1.212E+02  8.987E+00   891.7  1096.5    170.6 0.05476  99  67  -53.76
     3    -1     8  1.011E+02  7.531E+00   889.8  1401.7    495.6 0.05476 100  55  141.85
     3    -1     8  1.046E+02  7.848E+00   891.7  1096.5    890.6 0.05476  99  62  -53.76
    -1     3    -8  1.035E+02  7.539E+00  1579.2  1348.7    674.8 0.03429 100  61  -47.65
    -1     3    -8  9.865E+01  7.211E+00  1580.4  1158.1    372.6 0.03429 100  60  160.63
    -2     3     8  9.489E+01  7.101E+00   894.9  1412.5    684.4 0.05859 100  60   27.09
    -2     3     8  9.356E+01  7.012E+00   896.9  1085.8    357.2 0.05858 100  63 -167.27
    -2    -1    -8  7.810E+01  6.274E+00  1549.7  1423.0    918.0 0.06094 100  60   76.32
    -2    -1    -8  9.960E+01  7.677E+00  1549.7  1423.0    198.0 0.06094 100  67   76.32
    -2    -1    -8  1.099E+02  8.512E+00  1551.8  1083.4    590.8 0.06095 100  59  -88.85
    -1    -2     8  8.348E+01  6.131E+00   868.0  1338.0    924.1 0.03202  97  58  -80.69
    -1    -2     8  9.453E+01  6.805E+00   869.1  1159.9    623.2 0.03201 100  56   71.14
    -1    -2     8  9.602E+01  6.982E+00   868.0  1338.0    204.1 0.03202  98  57  -80.69
     3    -2    -8  9.218E+01  6.905E+00  1565.3  1112.8    784.7 0.05048 100  62   17.61
     3    -2    -8  9.535E+01  7.157E+00  1563.6  1393.8    385.1 0.05047 100  61  179.03
     3    -2    -8  9.770E+01  7.202E+00  1565.3  1112.8     64.7 0.05048 100  64   17.61
    -3     2     9  7.035E+01  5.295E+00   841.5  1390.7     17.8 0.05105  98  62    4.81
    -3     2     9  7.346E+01  5.562E+00   843.3  1106.9    424.0 0.05104 100  59  163.52
    -3     2     9  6.993E+01  5.300E+00   841.5  1390.7    737.8 0.05105  99  64    4.81
     1     2    -9  8.019E+01  6.194E+00  1625.3  1172.0    272.4 0.02944  89  48  114.03
     1     2    -9  6.457E+01  4.981E+00  1624.3  1335.3    551.3 0.02944  98  52 -106.18
     1     2    -9  9.236E+01  7.236E+00  1625.3  1172.0    992.4 0.02944  86  47  114.03
     2     1     9  6.608E+01  5.447E+00   857.2  1074.4    234.8 0.06268 100  58  -93.31
     2     1     9  6.352E+01  5.222E+00   855.0  1423.4    557.0 0.06270 100  53  103.45
     2     1     9  7.752E+01  6.410E+00   857.2  1074.4    954.8 0.06268 100  57  -93.31
     2    -3    -9  6.269E+01  5.217E+00  1596.4  1420.2    318.0 0.05995 100  52  148.29
     2    -3    -9  6.995E+01  5.586E+00  1598.4  1086.7    719.0 0.05997  98  57  -12.73
     1    -3     9  6.938E+01  5.052E+00   827.5  1158.6    743.5 0.03246  99  62   14.03
     1    -3     9  7.081E+01  5.299E+00   826.4  1338.8    312.2 0.03246 100  59 -131.69
     1    -3     9  6.944E+01  5.040E+00   827.5  1158.6     23.5 0.03246 100  62   14.03
    -3     1    -9  7.116E+01  5.741E+00  1603.5  1098.7    538.3 0.05569 100  57 -120.76
    -3     1    -9  6.994E+01  5.522E+00  1601.6  1408.3    134.3 0.05568 100  61   38.54
    -3     1    -9  8.333E+01  6.664E+00  1601.6  1408.3    854.3 0.05568 100  55   38.54
     3    -1     9  6.762E+01  5.319E+00   846.6  1403.9    495.1 0.05577 100  52  140.74
     3    -1     9  7.996E+01  6.259E+00   848.5  1093.7    177.5 0.05576 100  64  -58.52
     3    -1     9  7.169E+01  5.651E+00   848.5  1093.7    897.5 0.05576 100  60  -58.52
    -1     3    -9  7.069E+01  5.347E+00  1622.5  1343.3    670.7 0.03232 100  55  -49.54
    -1     3    -9  6.648E+01  5.047E+00  1623.6  1164.0    385.1 0.03232 100  53  167.20
    -2     3     9  6.791E+01  5.364E+00   853.7  1081.8    358.2 0.06003 100  60 -166.60
    -2     3     9  7.308E+01  5.647E+00   851.6  1415.9    678.8 0.06004 100  59   31.05
    -2    -1    -9  6.602E+01  5.597E+00  1592.9  1427.7    196.3 0.06261 100  57   75.92
    -2    -1    -9  7.481E+01  6.369E+00  1595.0  1079.3    595.5 0.06263 100  52  -86.06
    -2    -1    -9  5.730E+01  5.036E+00  1592.9  1427.7    916.3 0.06261 100  51   75.92
    -1    -2     9  6.252E+01  4.703E+00   824.8  1330.8    913.0 0.02960 100  53  -75.17
    -1    -2     9  7.063E+01  5.270E+00   824.7  1330.8    193.0 0.02960 100  54  -75.17
     3    -2    -9  6.843E+01  5.379E+00  1608.5  1111.9    784.9 0.05097 100  59   17.26
     3    -2    -9  6.405E+01  5.128E+00  1606.8  1395.2    376.9 0.05096  99  55  174.41
     3    -2    -9  7.208E+01  5.521E+00  1608.5  1111.9     64.9 0.05097 100  65   17.26
    -3     2    10  5.004E+00  1.467E+00   799.7  1105.6    424.7 0.05152 100  14  163.63
    -3     2    10  8.467E+00  1.459E+00   798.0  1391.5      9.4 0.05153  99  18    9.46
    -3     2    10  7.207E+00  1.537E+00   798.0  1391.5    729.4 0.05153  98  15    9.46
     1     2   -10  7.731E+00  1.609E+00  1667.9  1327.5    537.0 0.02658 100  12 -113.34
     1     2   -10  4.984E+00  1.582E+00  1668.8  1180.4    282.6 0.02658 100   9  119.27
     2     1    10  7.366E+00  2.267E+00   813.7  1069.9    239.5 0.06434 100  11  -96.02
     2     1    10  3.324E+00  2.710E+00   813.7  1069.9    959.5 0.06434 100   8  -96.02
     2     1    10  6.790E+00  2.118E+00   811.5  1427.4    554.9 0.06435 100  11  104.10
     2    -3   -10  3.468E+00  2.233E+00  1639.8  1424.0    312.2 0.06133 100  10  144.42
     2    -3   -10  1.137E+01  2.127E+00  1641.9  1083.5    720.5 0.06134 100  19  -12.92
     1    -3    10  7.728E+00  1.453E+00   782.9  1332.3    306.9 0.03029 100  15 -129.28
    -3     1   -10  9.260E+00  2.615E+00  1645.1  1410.9    853.2 0.05664 100  13   39.06
    -3     1   -10  7.758E+00  2.273E+00  1647.0  1096.7    545.5 0.05665 100  12 -116.14
    -3     1   -10  5.613E+00  1.951E+00  1645.1  1410.9    133.2 0.05664 100  13   39.06
     3    -1    10  5.761E+00  2.016E+00   805.0  1091.1    904.5 0.05674 100  10  -63.08
     3    -1    10  8.895E+00  1.924E+00   803.0  1406.1    494.1 0.05675 100  15  140.16
     3    -1    10  6.900E+00  2.131E+00   805.0  1091.1    184.5 0.05674 100   9  -63.08
    -1     3   -10  5.799E+00  1.396E+00  1667.1  1170.7    399.7 0.03008 100  13  174.85
    -1     3   -10  8.454E+00  1.604E+00  1666.1  1337.2    665.1 0.03008  96  13  -52.18
    -2     3    10  7.788E+00  1.827E+00   808.1  1419.2    673.1 0.06144 100  13   34.87
    -2     3    10  8.878E+00  1.810E+00   810.2  1078.0    359.7 0.06143 100  18 -166.36
    -2    -1   -10  5.962E+00  2.521E+00  1636.3  1432.1    194.1 0.06425 100  11   75.21
    -2    -1   -10  6.694E+00  2.489E+00  1636.3  1432.1    914.1 0.06425 100  12   75.21
    -2    -1   -10  6.861E+00  2.979E+00  1638.5  1075.3    600.3 0.06427 100   7  -83.30
    -1    -2    10  1.798E+00  1.419E+00   781.2  1322.7    899.1 0.02682  99   9  -68.31
    -1    -2    10  5.949E+00  1.450E+00   781.2  1322.7    179.1 0.02682  98  10  -68.31
     3    -2   -10  5.404E+00  1.630E+00  1652.0  1111.3     65.7 0.05142 100  11   17.22
     3    -2   -10  9.414E+00  2.012E+00  1650.3  1396.4    368.3 0.05141  99  13  169.68
     3    -2   -10  8.245E+00  1.783E+00  1652.0  1111.3    785.7 0.05142 100  13   17.22
    -3     2    11  4.297E+01  3.605E+00   754.1  1392.0    720.6 0.05194 100  51   14.21
    -3     2    11  3.843E+01  3.273E+00   755.9  1104.5    425.9 0.05193 100  55  163.43
     1     2   -11  4.022E+01  3.482E+00  1712.5  1190.4    296.1 0.02310 100  34  126.22
     1     2   -11  4.062E+01  3.337E+00  1711.8  1318.0    518.9 0.02310 100  40 -122.49
     2     1    11  5.300E+01  5.431E+00   769.9  1065.5    964.5 0.06594  96  40  -98.73
     2     1    11  4.490E+01  4.416E+00   769.9  1065.5    244.5 0.06594  96  41  -98.73
     2     1    11  4.070E+01  4.001E+00   767.6  1431.2    552.6 0.06596 100  42  105.00
     2    -3   -11  3.712E+01  3.647E+00  1685.7  1080.5    722.5 0.06267 100  45  -12.75
     2    -3   -11  3.728E+01  3.988E+00  1683.6  1427.5    306.2 0.06265 100  40  140.63
     2    -3   -11  4.895E+01  4.213E+00  1685.7  1080.5      2.5 0.06267  94  52  -12.75
     1    -3    11  4.756E+01  3.777E+00   739.1  1324.8    299.8 0.02775  94  50 -125.97
    -3     1   -11  4.908E+01  4.709E+00  1688.8  1413.3    851.7 0.05752 100  44   39.15
    -3     1   -11  3.837E+01  4.178E+00  1690.8  1094.9    552.8 0.05753 100  41 -111.63
    -3     1   -11  3.858E+01  3.664E+00  1688.8  1413.3    131.7 0.05752 100  45   39.15
     3    -1    11  3.435E+01  3.464E+00   761.2  1088.6    911.8 0.05766 100  40  -67.53
     3    -1    11  3.602E+01  3.637E+00   761.2  1088.6    191.8 0.05766  99  45  -67.53
     3    -1    11  4.332E+01  3.862E+00   759.2  1408.0    492.8 0.05767 100  47  140.01
    -1     3   -11  4.409E+01  3.565E+00  1710.9  1178.4    417.0 0.02745 100  44 -176.16
    -1     3   -11  4.312E+01  3.522E+00  1710.0  1330.0    657.6 0.02745 100  43  -55.78
    -2     3    11  4.434E+01  3.860E+00   764.2  1422.3    667.1 0.06279  98  49   38.60
    -2     3    11  4.044E+01  3.672E+00   766.4  1074.4    361.5 0.06277 100  47 -166.48
    -2    -1   -11  4.719E+01  5.091E+00  1682.3  1071.6    605.3 0.06584 100  39  -80.54
    -2    -1   -11  3.728E+01  4.094E+00  1680.1  1436.4    911.7 0.06582 100  39   74.27
    -2    -1   -11  4.128E+01  4.504E+00  1680.1  1436.4    191.7 0.06582 100  39   74.27
    -1    -2    11  4.595E+01  3.578E+00   737.4  1312.9    161.5 0.02346  99  49  -59.59
    -1    -2    11  4.977E+01  3.903E+00   737.4  1312.9    881.5 0.02346  97  46  -59.59
     3    -2   -11  4.523E+01  4.000E+00  1695.9  1110.9    787.0 0.05179 100  47   17.50
     3    -2   -11  4.033E+01  3.803E+00  1694.1  1397.3    359.5 0.05178  98  41  164.86
     3    -2   -11  3.950E+01  3.491E+00  1695.9  1110.9     67.0 0.05179 100  45   17.50
    -3     2    12  9.210E+00  1.695E+00   711.7  1103.7    427.6 0.05224 100  20  162.93
    -3     2    12  1.315E+01  1.893E+00   709.9  1392.2    711.6 0.05226  98  21   19.05
     1     2   -12  9.251E+00  1.606E+00  1756.6  1203.4    315.1 0.01854 100  14  135.95
     1     2   -12  1.191E+01  1.697E+00  1756.0  1305.5    494.6 0.01854 100  15 -134.76
     2     1    12  1.101E+01  2.636E+00   723.5  1434.7    549.9 0.06748  98  15  106.11
     2    -3   -12  9.338E+00  2.131E+00  1729.9  1077.8      4.7 0.06390 100  13  -12.27
     2    -3   -12  7.583E+00  2.776E+00  1727.7  1430.8    300.0 0.06388 100  14  136.90
     2    -3   -12  1.353E+01  2.567E+00  1729.9  1077.8    724.7 0.06390 100  15  -12.27
     1    -3    12  9.495E+00  1.449E+00   694.9  1315.8    290.3 0.02464 100  17 -121.44
    -3     1   -12  1.297E+01  3.025E+00  1732.9  1415.3    849.8 0.05832 100  14   38.86
    -3     1   -12  6.836E+00  2.401E+00  1732.9  1415.3    129.8 0.05832 100  12   38.86
    -3     1   -12  1.396E+01  3.190E+00  1734.9  1093.3    560.4 0.05833 100  15 -107.18
     3    -1    12  6.897E+00  2.300E+00   717.0  1086.4    199.3 0.05849 100   8  -71.92
     3    -1    12  7.465E+00  2.208E+00   717.0  1086.4    919.3 0.05849 100  11  -71.92
     3    -1    12  8.327E+00  2.124E+00   715.0  1409.6    490.9 0.05850 100  16  140.24
    -1     3   -12  1.401E+01  1.834E+00  1755.0  1187.8    437.8 0.02420  95  17 -165.44
    -1     3   -12  1.003E+01  1.708E+00  1754.2  1321.1    647.6 0.02420  95  14  -60.72
    -2     3    12  9.747E+00  2.073E+00   722.3  1071.0    363.7 0.06404 100  15 -166.91
    -2     3    12  6.380E+00  2.076E+00   720.1  1425.1    661.0 0.06405  97  15   42.28
    -2    -1   -12  8.698E+00  3.187E+00  1724.2  1440.3    909.0 0.06732  97  14   73.11
    -2    -1   -12  7.262E+00  3.670E+00  1726.5  1068.2    610.5 0.06734  96  12  -77.76
    -2    -1   -12  7.327E+00  3.171E+00  1724.2  1440.3    189.0 0.06732  97  10   73.11
    -1    -2    12  1.163E+01  1.440E+00   693.3  1300.5    858.2 0.01911 100  16  -48.04
    -1    -2    12  1.027E+01  1.213E+00   693.3  1300.5    138.2 0.01911 100  18  -48.04
     3    -2   -12  8.679E+00  1.957E+00  1740.0  1110.8     68.8 0.05205 100  12   18.08
     3    -2   -12  1.277E+01  2.567E+00  1738.2  1398.0    350.3 0.05204 100  15  159.94
     3    -2   -12  1.356E+01  2.379E+00  1740.0  1110.8    788.8 0.05205 100  15   18.08
    -3     2    13  1.833E+01  2.178E+00   667.2  1103.4    429.8 0.05242  98  28  162.13
    -3     2    13  1.768E+01  2.221E+00   665.4  1392.0    702.3 0.05243 100  25   24.00
     2     1    13  1.579E+01  2.750E+00   678.9  1437.8    547.0 0.06892  99  24  107.40
     2    -3   -13  1.762E+01  2.828E+00  1774.3  1075.5    727.4 0.06503  99  20  -11.52
     2    -3   -13  1.536E+01  3.311E+00  1772.1  1433.7    293.7 0.06501 100  18  133.19
     2    -3   -13  1.748E+01  2.710E+00  1774.3  1075.5      7.4 0.06503  98  21  -11.52
     1    -3    13  1.840E+01  1.898E+00   650.4  1304.1    277.1 0.02057  88  25 -115.05
    -3     1   -13  1.773E+01  3.455E+00  1779.4  1092.2    568.1 0.05901  98  13 -102.74
    -3     1   -13  2.090E+01  3.008E+00  1777.4  1417.0    127.5 0.05899 100  24   38.24
    -3     1   -13  1.752E+01  3.210E+00  1777.4  1417.0    847.5 0.05899 100  18   38.24
     3    -1    13  1.856E+01  2.501E+00   670.5  1410.9    488.7 0.05923 100  25  140.80
     3    -1    13  1.244E+01  2.542E+00   672.5  1084.6    926.9 0.05921 100  16  -76.29
     3    -1    13  1.789E+01  2.759E+00   672.5  1084.6    206.9 0.05921 100  19  -76.29
    -1     3   -13  1.645E+01  1.914E+00  1799.5  1200.1    463.5 0.01991  97  16 -152.18
    -1     3   -13  1.543E+01  1.859E+00  1798.8  1309.4    633.5 0.01991 100  17  -67.78
    -2     3    13  2.344E+01  2.806E+00   677.8  1068.0    366.3 0.06521  99  34 -167.61
    -2     3    13  1.570E+01  2.439E+00   675.5  1427.6    654.8 0.06523 100  25   45.94
    -2    -1   -13  1.854E+01  3.679E+00  1768.6  1443.9    186.0 0.06871 100  19   71.77
    -2    -1   -13  1.698E+01  3.846E+00  1770.9  1065.2    615.8 0.06873  97  12  -74.93
    -2    -1   -13  1.280E+01  3.336E+00  1768.6  1443.9    906.0 0.06871 100  16   71.77
     3    -2   -13  1.845E+01  2.514E+00  1784.5  1111.1     71.2 0.05219 100  22   18.96
     3    -2   -13  1.842E+01  3.019E+00  1782.7  1398.2    340.9 0.05217  96  20  154.91
     3    -2   -13  1.684E+01  2.701E+00  1784.5  1111.1    791.2 0.05219  98  18   18.96
    -3     2    14  4.549E+01  3.890E+00   622.2  1103.6    432.6 0.05242  95  49  161.04
    -3     2    14  4.428E+01  3.796E+00   620.4  1391.3    692.7 0.05244  98  47   29.06
     2     1    14  3.572E+01  3.834E+00   634.0  1440.6    543.7 0.07023 100  39  108.87
     2    -3   -14  3.957E+01  3.851E+00  1819.2  1073.6     10.3 0.06603 100  38  -10.51
     2    -3   -14  4.994E+01  5.376E+00  1817.0  1436.1    287.2 0.06600  96  32  129.47
     2    -3   -14  4.123E+01  4.135E+00  1819.2  1073.6    730.3 0.06603 100  36  -10.51
    -3     1   -14  5.672E+01  5.476E+00  1822.3  1418.2    844.7 0.05952 100  37   37.32
    -3     1   -14  4.568E+01  5.122E+00  1824.3  1091.6    576.1 0.05954 100  32  -98.29
    -3     1   -14  4.245E+01  4.245E+00  1822.3  1418.2    124.7 0.05952 100  34   37.32
     3    -1    14  3.548E+01  4.011E+00   627.6  1083.2    934.8 0.05979 100  31  -80.67
     3    -1    14  4.527E+01  4.171E+00   625.5  1411.7    486.0 0.05981 100  45  141.65
     3    -1    14  3.663E+01  3.861E+00   627.6  1083.2    214.8 0.05979  99  31  -80.67
    -1     3   -14  4.728E+01  3.717E+00  1843.9  1291.7    611.0 0.01341  96  34  -79.32
    -1     3   -14  4.744E+01  3.624E+00  1844.3  1218.3    498.7 0.01341 100  36 -133.96
    -2     3    14  4.904E+01  4.390E+00   630.6  1429.6    648.4 0.06627  92  44   49.60
    -2     3    14  4.414E+01  4.121E+00   632.9  1065.4    369.2 0.06624  94  46 -168.56
    -2    -1   -14  4.161E+01  5.008E+00  1813.5  1447.1    902.7 0.06997  99  30   70.25
    -2    -1   -14  4.070E+01  4.926E+00  1815.8  1062.5    621.4 0.07000  87  35  -72.04
    -2    -1   -14  4.832E+01  5.407E+00  1813.5  1447.1    182.7 0.06997  99  35   70.25
     3    -2   -14  4.482E+01  4.340E+00  1829.4  1112.1    794.0 0.05212  99  35   20.14
     3    -2   -14  4.151E+01  3.852E+00  1829.4  1112.1     74.0 0.05212  98  39   20.14
     3    -2   -14  4.504E+01  4.492E+00  1827.6  1397.8    331.2 0.05211  99  36  149.77
    -3     2    15  7.252E+00  1.823E+00   575.0  1389.9    682.8 0.05220 100  11   34.24
    -3     2    15  2.920E+00  1.665E+00   576.8  1104.4    435.8 0.05218 100   7  159.64
     2     1    15  3.189E+00  2.470E+00   588.7  1442.9    540.2 0.07140 100   8  110.50
     2    -3   -15  1.861E+00  2.376E+00  1864.5  1072.2    733.6 0.06685 100   6   -9.26
     2    -3   -15 -1.802E+00  3.722E+00  1862.3  1438.1    280.6 0.06683 100  -7  125.72
     2    -3   -15  5.077E+00  2.173E+00  1864.5  1072.2     13.6 0.06685 100  10   -9.26
    -3     1   -15  5.328E+00  2.574E+00  1867.6  1418.9    121.6 0.05985  98   7   36.10
    -3     1   -15 -6.030E-01  3.090E+00  1867.6  1418.9    841.6 0.05985  97  -4   36.10
    -3     1   -15 -2.864E+00  3.479E+00  1869.6  1091.5    584.2 0.05987 100  -5  -93.81
     3    -1    15 -3.005E-01  2.644E+00   582.2  1082.4    222.9 0.06019  99  -4  -85.09
     3    -1    15 -1.824E+00  3.016E+00   582.2  1082.4    942.9 0.06019  98  -4  -85.09
     3    -1    15  4.671E+00  2.286E+00   580.1  1411.9    482.9 0.06020 100   6  142.79
    -2     3    15  2.311E+00  2.086E+00   587.6  1063.3    372.4 0.06713  86   7 -169.75
    -2     3    15  4.494E-01  2.264E+00   585.2  1431.2    641.8 0.06716  98   6   53.29
    -2    -1   -15  8.854E-01  3.891E+00  1858.8  1449.8    899.1 0.07108 100   4   68.57
    -2    -1   -15  8.144E+00  3.959E+00  1858.7  1449.8    179.1 0.07108 100   5   68.57
     3    -2   -15  1.606E+00  2.079E+00  1874.7  1113.7     77.4 0.05180  97   5   21.63
     3    -2   -15  2.840E+00  2.462E+00  1874.7  1113.7    797.4 0.05180 100   7   21.63
     3    -2   -15  6.976E-01  2.814E+00  1873.0  1396.7    321.2 0.05178 100   7  144.48
    -3     2    16  6.993E+01  5.523E+00   529.2  1387.6    672.5 0.05166 100  51   39.58
    -3     2    16  6.210E+01  4.950E+00   530.9  1106.1    439.7 0.05165 100  53  157.94
     2     1    16  6.068E+01  5.385E+00   542.8  1444.6    536.4 0.07238 100  46  112.30
     2    -3   -16  5.564E+01  5.965E+00  1908.1  1439.4    273.7 0.06745  99  33  121.93
     2    -3   -16  5.924E+01  5.180E+00  1910.3  1071.4     17.2 0.06748  98  44   -7.79
     2    -3   -16  7.268E+01  7.894E+00  1908.1  1439.4    993.7 0.06745  99  31  121.93
     2    -3   -16  5.519E+01  5.153E+00  1910.3  1071.4    737.2 0.06748  98  40   -7.79
    -3     1   -16  6.616E+01  6.165E+00  1913.4  1418.8    118.0 0.05993  91  39   34.61
    -3     1   -16  6.241E+01  6.311E+00  1915.4  1092.1    592.6 0.05995 100  31  -89.25
    -3     1   -16  5.372E+01  6.026E+00  1913.4  1418.8    838.0 0.05993  89  30   34.61
     3    -1    16  5.747E+01  5.233E+00   536.4  1082.3    231.1 0.06034  97  39  -89.57
     3    -1    16  5.135E+01  5.445E+00   536.4  1082.3    951.1 0.06034  97  32  -89.57
     3    -1    16  6.327E+01  5.431E+00   534.3  1411.5    479.4 0.06036 100  46  144.21
    -2     3    16  5.695E+01  5.044E+00   539.4  1432.1    635.0 0.06784 100  42   57.02
    -2    -1   -16  6.106E+01  6.639E+00  1904.5  1452.0    175.2 0.07202 100  32   66.72
    -2    -1   -16  4.889E+01  6.245E+00  1904.5  1452.0    895.2 0.07202 100  24   66.72
     3    -2   -16  5.719E+01  5.474E+00  1920.5  1116.2    801.4 0.05118  98  37   23.44
     3    -2   -16  5.830E+01  5.503E+00  1918.8  1394.8    310.8 0.05117 100  36  139.04
     3    -2   -16  6.834E+01  5.736E+00  1920.5  1116.2     81.4 0.05118  96  45   23.44
    -3     2    17  2.837E+00  2.191E+00   482.8  1384.3    661.8 0.05076  92   8   45.10
    -3     2    17  6.454E+00  2.199E+00   484.5  1108.8    444.2 0.05074  86  10  155.90
     2     1    17  6.243E+00  2.929E+00   496.5  1445.7    532.3 0.07315  82   8  114.25
     2    -3   -17  7.508E+00  3.534E+00  1954.4  1440.0    266.6 0.06783 100   6  118.07
     2    -3   -17  7.297E+00  2.375E+00  1956.6  1071.4     21.2 0.06786 100   9   -6.09
     2    -3   -17  1.274E+00  3.702E+00  1954.4  1440.0    986.6 0.06783 100   7  118.07
     2    -3   -17 -1.414E-02  2.637E+00  1956.6  1071.4    741.2 0.06786 100  -7   -6.09
    -3     1   -17  3.793E-01  3.421E+00  1961.7  1093.6    601.3 0.05974  97   7  -84.61
    -3     1   -17  2.017E-01  3.139E+00  1959.8  1417.8    833.9 0.05971  99   5   32.84
    -3     1   -17  7.523E+00  2.909E+00  1959.8  1417.8    113.9 0.05971  99   6   32.84
    -2    -1   -17  8.610E+00  3.891E+00  1950.8  1453.4    171.0 0.07272  99   6   64.71
    -2    -1   -17  5.648E+00  4.059E+00  1950.8  1453.4    891.0 0.07272  98   7   64.71
     3    -2   -17  5.865E+00  2.591E+00  1966.8  1119.8     86.1 0.05015  75   8   25.61
     3    -2   -17  3.204E+00  3.026E+00  1965.2  1391.8    300.0 0.05014  92   6  133.40
     3    -2   -17  6.411E+00  3.107E+00  1966.8  1119.8    806.1 0.05015  76  11   25.61
    -3     2    18  3.012E+00  1.996E+00   437.6  1112.8    449.4 0.04936 100   9  153.48
    -3     2    18 -7.189E-01  1.972E+00   435.9  1379.7    650.7 0.04937  99  -6   50.84
     2     1    18 -1.287E+00  2.848E+00   449.6  1446.0    527.9 0.07367  94  -7  116.37
     2    -3   -18  2.575E+00  2.397E+00  2003.5  1072.3     25.6 0.06793  99   5   -4.17
     2    -3   -18  4.125E+00  2.708E+00  2003.5  1072.3    745.6 0.06793 100   6   -4.17
     2    -3   -18 -2.354E+00  3.720E+00  2001.2  1439.8    979.3 0.06790  99  -5  114.13
     2    -3   -18  4.453E+00  3.435E+00  2001.2  1439.8    259.3 0.06790  98   5  114.13
    -3     1   -18 -6.046E-01  3.231E+00  2008.6  1096.2    610.2 0.05914  95  -7  -79.84
    -3     1   -18 -1.030E+00  2.998E+00  2006.6  1415.9    109.3 0.05912 100  -6   30.78
    -3     1   -18  3.358E+00  3.193E+00  2006.6  1415.9    829.3 0.05912 100   6   30.78
     3    -1    18 -2.626E-02  2.793E+00   443.0  1084.6    248.5 0.05973  97  -6  -98.80
     3    -1    18  2.429E+00  2.495E+00   441.0  1408.0    471.0 0.05975  98   8  147.86
     3    -1    18  5.172E+00  3.039E+00   443.0  1084.6    968.5 0.05973  97   6  -98.80
    -2     3    18 -5.894E-01  2.609E+00   446.1  1431.7    620.8 0.06845  98  -4   64.69
    -2    -1   -18  2.388E+00  3.782E+00  1997.6  1454.1    166.6 0.07315  98   6   62.53
    -2    -1   -18  1.939E+00  4.081E+00  1997.6  1454.1    886.6 0.07315  97   5   62.53
     3    -2   -18 -3.946E+00  2.617E+00  2013.7  1124.8    811.4 0.04863 100  -5   28.17
     3    -2   -18  2.654E+00  2.870E+00  2012.1  1387.3    288.6 0.04861  96   4  127.51
     3    -2   -18  3.584E+00  2.451E+00  2013.7  1124.8     91.4 0.04863 100   6   28.17
    -3     2    19  3.300E+00  2.129E+00   390.0  1118.5    455.4 0.04735 100   6  150.63
    -3     2    19  3.855E+00  2.296E+00   388.4  1373.4    639.0 0.04737  99   6   56.87
     2     1    19  7.411E-01  2.957E+00   402.1  1445.4    523.2 0.07388 100   7  118.66
     2    -3   -19  1.610E+00  3.664E+00  2048.7  1438.5    971.8 0.06762 100   6  110.07
     2    -3   -19  1.320E+00  2.703E+00  2050.9  1074.1     30.3 0.06765  95   6   -2.01
     2    -3   -19 -1.496E+00  3.402E+00  2048.7  1438.5    251.8 0.06762 100  -4  110.07
     2    -3   -19 -4.992E+00  2.872E+00  2050.9  1074.1    750.3 0.06765  98  -4   -2.01
    -3     1   -19 -6.912E-01  2.851E+00  2054.1  1412.6    104.2 0.05808 100  -5   28.40
    -3     1   -19 -3.047E+00  3.134E+00  2056.0  1100.0    619.6 0.05810 100  -7  -74.90
    -3     1   -19  9.694E-02  3.224E+00  2054.1  1412.6    824.2 0.05808 100   5   28.40
     3    -1    19  2.018E+00  2.706E+00   395.5  1087.5    257.7 0.05881 100   6 -103.63
     3    -1    19  2.655E-02  2.447E+00   393.5  1404.5    466.0 0.05884 100   5  150.13
     3    -1    19 -1.656E+00  2.854E+00   395.5  1087.5    977.7 0.05881 100  -7 -103.63
    -2     3    19 -1.218E-01  3.009E+00   398.6  1430.1    613.3 0.06827 100  -7   68.67
    -2    -1   -19  6.799E+00  4.030E+00  2045.0  1453.8    881.8 0.07327  99   5   60.18
    -2    -1   -19 -2.600E+00  3.791E+00  2045.0  1453.8    161.8 0.07327  98  -4   60.18
     3    -2   -19 -8.584E-01  2.610E+00  2061.1  1131.6    817.7 0.04644 100  -6   31.20
     3    -2   -19  2.334E+00  2.357E+00  2061.1  1131.6     97.7 0.04644 100   5   31.20
     3    -2   -19  4.234E+00  2.748E+00  2059.6  1381.1    276.7 0.04643 100   6  121.30
     3    -2   -19  5.083E-01  3.033E+00  2059.6  1381.1    996.7 0.04643  79   4  121.30
    -3     2    20  1.343E+00  2.569E+00   340.2  1364.9    626.4 0.04454 100   7   63.29
    -3     2    20  6.394E+00  2.361E+00   341.7  1126.4    462.4 0.04452 100   8  147.26
     2     1    20  5.398E+00  3.297E+00   354.0  1443.8    518.2 0.07372 100   7  121.13
     2    -3   -20  6.901E+00  3.736E+00  2096.7  1435.9    963.9 0.06689  99   7  105.87
     2    -3   -20  1.034E+01  2.954E+00  2098.9  1077.2     35.5 0.06692 100   8    0.40
     2    -3   -20  6.250E-01  3.498E+00  2096.7  1435.9    243.9 0.06689 100   6  105.87
     2    -3   -20  6.769E+00  2.948E+00  2098.9  1077.2    755.5 0.06692 100   7    0.40
    -3     1   -20  4.675E-01  2.811E+00  2102.2  1407.8     98.4 0.05645  99   5   25.66
    -3     1   -20 -3.676E-01  3.624E+00  2104.0  1105.4    629.4 0.05648  89  -4  -69.74
    -3     1   -20  5.248E+00  3.167E+00  2102.2  1407.8    818.4 0.05645  97   5   25.66
     3    -1    20  2.733E+00  3.165E+00   347.3  1091.9    987.4 0.05735  99   4 -108.65
     3    -1    20  5.075E+00  2.809E+00   345.4  1399.5    460.4 0.05737  98   6  152.74
     3    -1    20  6.631E+00  3.093E+00   347.3  1091.9    267.4 0.05735 100   7 -108.65
    -2     3    20  6.052E+00  2.893E+00   352.8  1064.1    393.9 0.06764  81  10 -179.04
    -2     3    20  8.592E+00  3.598E+00   350.5  1427.4    605.6 0.06767  98   7   72.78
    -2    -1   -20 -1.891E+00  3.966E+00  2093.1  1452.5    876.6 0.07300 100  -5   57.63
    -2    -1   -20  3.049E+00  3.552E+00  2093.1  1452.5    156.6 0.07300 100   3   57.63
     3    -2   -20  2.100E+00  2.538E+00  2107.8  1372.6    263.8 0.04335 100   6  114.64
     3    -2   -20  5.341E+00  2.520E+00  2109.2  1140.7    105.0 0.04337 100   6   34.82
     3    -2   -20 -7.779E-01  2.619E+00  2109.2  1140.7    825.0 0.04337 100  -5   34.82
     3    -2   -20  2.330E+00  2.778E+00  2107.8  1372.6    983.8 0.04335 100   7  114.64
    -3     2    21  4.661E+00  2.359E+00   292.8  1137.3    470.9 0.04055  98   7  143.18
    -3     2    21 -3.207E+00  2.567E+00   291.4  1353.5    612.7 0.04056 100  -5   70.28
     2     1    21  1.413E+00  3.404E+00   305.2  1440.9    512.7 0.07312 100   6  123.80
     2    -3   -21 -1.575E+00  2.922E+00  2147.6  1081.9     41.2 0.06565  99  -4    3.09
     2    -3   -21  9.886E-01  3.172E+00  2147.6  1081.9    761.2 0.06565  99   5    3.09
     2    -3   -21  6.227E+00  3.965E+00  2145.5  1431.9    955.6 0.06561 100   6  101.49
     2    -3   -21  3.839E-02  3.695E+00  2145.5  1431.9    235.6 0.06561 100   6  101.49
    -3     1   -21  3.801E+00  2.873E+00  2151.0  1401.0     91.9 0.05408  99   6   22.51
    -3     1   -21  3.440E+00  3.067E+00  2151.0  1401.0    811.9 0.05408  98   7   22.51
    -3     1   -21  2.837E+00  2.878E+00  2152.8  1112.8    639.8 0.05411 100   6  -64.29
     3    -1    21  3.186E+00  3.035E+00   298.4  1098.2    997.5 0.05518  79   7 -113.94
     3    -1    21  1.096E+00  2.751E+00   298.4  1098.2    277.5 0.05518 100   6 -113.94
     3    -1    21  3.907E+00  2.681E+00   296.6  1392.7    454.1 0.05521 100   6  155.72
    -2     3    21  1.089E+00  2.723E+00   304.0  1067.7    399.4 0.06651  95   8  178.37
    -2     3    21  3.070E-01  3.731E+00   301.7  1423.2    597.4 0.06655 100   6   77.05
    -2    -1   -21 -4.533E+00  4.072E+00  2141.8  1449.8    871.1 0.07226  99  -6   54.87
    -2    -1   -21 -6.941E+00  3.656E+00  2141.8  1449.8    151.1 0.07226 100  -7   54.87
    -2    -1   -21 -2.849E+00  3.715E+00  2144.1  1063.9    665.7 0.07229  78  -4  -49.23
     3    -2   -21  3.917E+00  2.626E+00  2157.9  1153.1    113.9 0.03904  93   5   39.25
     3    -2   -21  6.676E-01  2.886E+00  2157.9  1153.1    833.9 0.03904  91   6   39.25
     3    -2   -21  4.800E+00  2.839E+00  2156.6  1360.8    249.6 0.03903  99   5  107.29
     3    -2   -21  3.770E-02  2.949E+00  2156.6  1360.8    969.6 0.03903  99   5  107.29
     0     3    21 -4.644E+00  3.425E+00   312.3  1016.7    341.4 0.08542 100  -5 -151.45
     0    -3   -21  4.717E+00  3.672E+00  2139.9  1030.3    702.8 0.08478 100   5  -27.42
     0     3    20  5.746E+00  3.509E+00   361.1  1016.0    336.2 0.08541  99   8 -149.01
    -3     3   -20  2.205E+00  2.189E+00  2116.9  1184.9    609.7 0.02689  98   5  -79.82
    -3     3   -20  8.391E-01  1.855E+00  2116.0  1328.5    717.8 0.02688 100   3  -26.41
     0    -3   -20  3.145E+00  3.677E+00  2091.2  1028.6    697.5 0.08487  99   6  -29.92
     3    -3    20  4.102E+00  1.830E+00   332.5  1322.6    362.0 0.02878  97   8 -156.90
     0     3    19  6.027E+00  3.255E+00   409.3  1016.2    331.2 0.08504 100   9 -146.74
    -3     3   -19  4.114E+00  2.165E+00  2067.7  1346.2    730.5 0.03344  98   7  -20.03
    -3     3   -19  4.710E+00  2.333E+00  2068.8  1166.6    589.4 0.03345 100   7  -90.46
    -3     3   -19  7.334E+00  1.941E+00  2067.7  1346.2     10.5 0.03344  96  10  -20.03
     0    -3   -19 -2.012E+00  3.640E+00  2043.2  1028.0    692.5 0.08458 100  -6  -32.25
     3    -3    19  5.220E+00  1.894E+00   380.6  1339.3    373.7 0.03475 100   7 -162.51
     3    -3    19  7.246E+00  2.197E+00   381.8  1152.5    226.2 0.03474  89   8  -87.01
     3    -3    19  8.732E-01  2.243E+00   381.8  1152.5    946.2 0.03474  88   6  -87.01
     3     0   -18  9.143E-01  1.554E+00  2026.3  1211.6    940.2 0.01668  98   6   91.30
     0     3    18  5.219E+00  3.103E+00   456.7  1017.4    326.5 0.08437 100   7 -144.62
    -3     3   -18  4.179E-01  2.125E+00  2020.1  1358.5    739.9 0.03795 100   7  -15.40
    -3     3   -18  2.605E+00  1.962E+00  2020.1  1358.5     19.9 0.03795 100   7  -15.40
    -3     3   -18  2.423E+00  2.359E+00  2021.4  1153.8    572.1 0.03796  99   7  -99.47
    -3     0    18  2.223E+00  1.207E+00   423.2  1296.9    671.8 0.01881  94   7   42.21
     0    -3   -18  1.916E+00  3.493E+00  1995.8  1028.4    687.7 0.08398 100   5  -34.42
     3    -3    18  1.074E-01  2.025E+00   429.5  1141.1    929.4 0.03892  99   6  -78.41
     3    -3    18  5.304E+00  2.109E+00   429.5  1141.1    209.4 0.03892  99   6  -78.41
     3    -3    18  3.814E+00  1.713E+00   428.2  1351.3    382.6 0.03893 100   7 -166.72
     0     3    17  3.274E+01  4.223E+00   503.6  1019.3    322.1 0.08345  99  30 -142.66
    -3     0    17  4.158E+01 -3.369E+00   470.1  1317.3    698.9 0.02616  99  35   28.75
     0    -3   -17  3.450E+01  4.630E+00  1948.9  1029.5    683.2 0.08313  99  23  -36.43
     3    -3    17  2.546E+01  2.997E+00   476.5  1132.7    914.3 0.04198 100  20  -70.58
     3    -3    17  3.569E+01  3.273E+00   475.1  1360.4    389.7 0.04199  99  35 -170.02
     3    -3    17  2.591E+01  3.123E+00   476.5  1132.7    194.3 0.04198 100  21  -70.58
     3     0   -16  4.654E+01  4.423E+00  1933.2  1173.7    908.7 0.03014 100  26   75.27
     3     0   -16  4.909E+01  4.179E+00  1932.2  1337.5    357.6 0.03014  96  31  159.73
     3     0   -16  5.207E+01  4.725E+00  1933.2  1173.7    188.7 0.03014 100  28   75.27
     0     3    16  4.519E+01  4.491E+00   549.9  1021.8    317.9 0.08232 100  38 -140.85
    -3     3   -16  5.229E+01  4.591E+00  1926.7  1374.4    753.5 0.04368 100  36   -8.97
    -3     3   -16  5.759E+01  4.712E+00  1926.7  1374.4     33.5 0.04368 100  42   -8.97
    -3     3   -16  4.740E+01  4.534E+00  1928.2  1136.7    542.4 0.04369  97  32 -115.08
    -3     0    16  4.794E+01  3.760E+00   516.5  1331.1    720.5 0.03099  99  47   17.94
     0    -3   -16  5.454E+01  5.760E+00  1902.7  1031.3    678.9 0.08206  98  34  -38.29
     3    -3    16  4.772E+01  4.332E+00   523.0  1126.3    900.4 0.04427 100  35  -63.30
     3    -3    16  5.476E+01  4.758E+00   523.0  1126.3    180.4 0.04427 100  40  -63.30
     3    -3    16  5.281E+01  4.244E+00   521.5  1367.3    395.5 0.04428  99  50 -172.65
     3     0   -15  1.702E+00  2.667E+00  1887.4  1162.8    179.7 0.03391  98   5   70.70
     3     0   -15  3.729E+00  2.736E+00  1887.4  1162.8    899.7 0.03391  97   6   70.70
     3     0   -15  3.479E+00  2.012E+00  1886.3  1347.8    376.8 0.03390  95   7  169.49
     0     3    15  6.101E+00  2.568E+00   595.7  1024.9    313.9 0.08101 100   9 -139.20
    -3     3   -15  2.785E+00  2.488E+00  1882.4  1130.9    529.1 0.04555 100   6 -122.12
    -3     3   -15  4.894E+00  2.247E+00  1880.8  1379.6    758.5 0.04553 100   8   -6.72
    -3     3   -15  3.130E+00  1.838E+00  1880.8  1379.6     38.5 0.04553 100   6   -6.72
    -3     0    15  3.554E+00  1.223E+00   562.3  1341.3     19.2 0.03452  96   8    8.56
    -3     0    15  2.703E+00  1.519E+00   563.5  1152.8    537.2 0.03452 100   8  111.25
    -3     0    15  5.385E+00  1.344E+00   562.3  1341.3    739.2 0.03452  97  11    8.56
     0    -3   -15  7.956E+00  3.341E+00  1856.9  1033.6    674.9 0.08080 100   8  -39.98
     3    -3    15  4.571E+00  2.283E+00   569.0  1121.4    887.3 0.04599  94   7  -56.42
     3    -3    15  5.466E+00  1.613E+00   567.4  1372.8    400.4 0.04600 100   7 -174.74
     3    -3    15  4.870E+00  2.231E+00   569.0  1121.4    167.3 0.04599  95   6  -56.42
     3     0   -14  2.523E-01  2.563E+00  1842.1  1154.4    172.7 0.03676 100   4   67.18
     3     0   -14  3.039E+00  1.887E+00  1840.8  1355.6    393.8 0.03676  97   5  178.16
     3     0   -14  4.047E+00  2.610E+00  1842.1  1154.4    892.7 0.03676 100   5   67.18
     0     3    14  4.205E-01  2.344E+00   641.0  1028.5    310.1 0.07955  99   5 -137.71
    -3     3   -14 -2.124E-01  1.795E+00  1835.4  1383.5     42.7 0.04693  97  -4   -4.96
    -3     3   -14  1.496E+00  2.320E+00  1837.0  1126.4    516.6 0.04694  99   6 -128.80
    -3     3   -14  1.098E+00  2.057E+00  1835.4  1383.5    762.7 0.04693 100   7   -4.96
    -3     0    14 -1.499E+00  1.176E+00   607.8  1349.3    755.9 0.03723 100  -6    0.16
    -3     0    14  7.267E-01  1.445E+00   609.0  1145.4    530.6 0.03723 100   4  114.50
    -3     0    14 -1.064E+00  1.040E+00   607.8  1349.3     35.9 0.03723 100  -6    0.16
     0    -3   -14 -9.680E-01  2.957E+00  1811.6  1036.5    671.0 0.07938  99  -5  -41.51
     3    -3    14  1.015E+00  2.079E+00   614.4  1117.7    875.0 0.04728 100   6  -49.88
     3    -3    14  9.921E-01  1.490E+00   612.8  1377.1    404.4 0.04729 100   6 -176.36
     3    -3    14  5.405E-01  1.804E+00   614.4  1117.7    155.0 0.04728 100   4  -49.88
     3     0   -13  5.730E-01  2.282E+00  1797.1  1147.6    887.2 0.03902 100   5   64.41
     3     0   -13 -6.535E-01  1.845E+00  1795.8  1361.9    409.2 0.03901  97  -5 -173.99
     3     0   -13  8.510E-01  2.372E+00  1797.1  1147.6    167.2 0.03902  99   6   64.41
     0     3    13  4.670E+00  3.162E+00   683.2  1463.1    605.3 0.07801  96   6   71.66
     0     3    13 -7.412E-01  2.327E+00   685.9  1032.5    306.5 0.07798 100  -7 -136.41
    -3     3   -13  3.940E+00  1.785E+00  1790.5  1386.6     46.1 0.04798  99   8   -3.64
    -3     3   -13  9.036E-02  2.089E+00  1792.1  1122.8    504.8 0.04800 100   5 -135.19
    -3     3   -13  4.453E-01  2.045E+00  1790.5  1386.6    766.1 0.04798 100   8   -3.64
    -3     0    13  9.224E-01  1.285E+00   652.7  1355.8    771.1 0.03936  99   7   -7.48
    -3     0    13  4.707E-01  1.413E+00   654.1  1139.4    525.3 0.03935 100   6  117.06
    -3     0    13 -8.036E-03  1.126E+00   652.7  1355.8     51.1 0.03936 100  -5   -7.48
     0    -3   -13 -9.066E-01  3.073E+00  1766.7  1039.8    667.4 0.07784  86  -6  -42.85
     3    -3    13  3.746E+00  1.584E+00   659.5  1114.9    143.3 0.04827 100   7  -43.62
     3    -3    13  2.652E-01  1.411E+00   657.8  1380.4    407.6 0.04828 100   6 -177.55
     3    -3    13  4.115E+00  1.776E+00   659.5  1114.9    863.3 0.04827 100   7  -43.62
     3     0   -12  2.305E+01  3.012E+00  1752.6  1142.0    162.8 0.04084 100  21   62.23
     3     0   -12  1.942E+01  2.490E+00  1751.2  1366.9    423.3 0.04083  99  23 -166.83
     3     0   -12  2.148E+01  3.011E+00  1752.6  1142.0    882.8 0.04084 100  19   62.23
     0     3    12  2.245E+01  3.637E+00   727.8  1459.3    609.2 0.07633 100  22   69.13
     0     3    12  2.468E+01  3.252E+00   730.4  1036.9    303.2 0.07631  98  29 -135.32
    -3     3   -12  1.953E+01  2.337E+00  1745.9  1388.9     48.8 0.04878 100  26   -2.74
    -3     3   -12  1.670E+01  2.477E+00  1745.9  1388.9    768.8 0.04878 100  19   -2.74
    -3     3   -12  1.683E+01  2.737E+00  1747.6  1119.9    493.6 0.04880 100  18 -141.31
    -3     0    12  2.147E+01  2.298E+00   698.7  1134.6    521.2 0.04109  97  29  119.07
    -3     0    12  1.809E+01  1.869E+00   697.3  1361.2     64.9 0.04110 100  32  -14.46
    -3     0    12  1.864E+01  2.057E+00   697.3  1361.2    784.9 0.04110 100  29  -14.46
     0    -3   -12  1.031E+01  4.432E+00  1719.6  1465.0    968.4 0.07618  83   9  110.17
     0    -3   -12  1.291E+01  3.671E+00  1719.6  1465.0    248.4 0.07618  82  16  110.17
     3    -3    12  1.913E+01  2.160E+00   704.1  1112.7    132.2 0.04901 100  29  -37.60
     3    -3    12  2.386E+01  2.711E+00   704.1  1112.7    852.2 0.04901 100  28  -37.60
     3    -3    12  2.000E+01  2.209E+00   702.3  1383.2    410.2 0.04902 100  33 -178.35
     3     0   -11  1.505E+00  2.152E+00  1708.5  1137.2    159.4 0.04236 100   6   60.53
     3     0   -11  8.405E-01  2.385E+00  1708.5  1137.2    879.4 0.04236 100   5   60.53
     3     0   -11  2.699E-01  1.760E+00  1707.0  1371.2    436.2 0.04235 100   7 -160.28
     0     3    11  6.140E+00  2.542E+00   771.9  1455.2    613.0 0.07457 100   7   66.57
    -3     3   -11  1.498E+00  1.543E+00  1701.7  1390.7     50.9 0.04940 100   5   -2.23
    -3     3   -11 -3.894E-01  2.102E+00  1703.4  1117.6    482.9 0.04941 100  -6 -147.22
    -3     3   -11  2.407E+00  1.694E+00  1701.7  1390.7    770.9 0.04940 100   6   -2.23
    -3     0    11  1.822E+00  1.391E+00   741.5  1365.8    797.7 0.04255 100   7  -20.87
    -3     0    11  8.357E-01  1.368E+00   743.0  1130.6    518.0 0.04254  98   7  120.62
    -3     0    11  1.366E+00  1.220E+00   741.5  1365.8     77.7 0.04255 100   6  -20.87
     0    -3   -11 -2.955E+00  3.878E+00  1675.5  1460.4    972.3 0.07445 100  -4  112.78
     0    -3   -11  9.349E-01  2.885E+00  1675.5  1460.4    252.3 0.07445 100   6  112.78
     3    -3    11  2.107E+00  1.606E+00   748.3  1111.1    841.7 0.04957 100   8  -31.80
     3    -3    11  1.897E+00  1.310E+00   748.3  1111.1    121.7 0.04957 100   6  -31.80
     3    -3    11  1.875E+00  1.363E+00   746.6  1385.3    412.1 0.04958 100   6 -178.75
     3     0   -10  1.183E+01  2.296E+00  1664.6  1133.0    156.9 0.04364 100  13   59.25
     3     0   -10  4.529E+00  1.697E+00  1663.1  1374.8    448.1 0.04364  99   8 -154.28
     3     0   -10  7.908E+00  2.559E+00  1664.6  1133.0    876.9 0.04364 100  10   59.25
     0     3    10  4.622E+00  2.214E+00   815.8  1450.9    616.6 0.07275 100  10   63.93
    -3     3   -10  6.985E+00  2.174E+00  1659.6  1115.6    472.9 0.04989  99  12 -152.91
    -3     3   -10  5.867E+00  1.707E+00  1657.9  1392.1    772.3 0.04989 100  10   -2.12
    -3     3   -10  7.797E+00  1.641E+00  1657.9  1392.1     52.3 0.04989 100  14   -2.12
    -3     0    10  7.862E+00  1.511E+00   786.9  1127.1    515.6 0.04379 100  15  121.77
    -3     0    10  7.564E+00  1.463E+00   785.4  1369.8     89.3 0.04379  99  15  -26.74
    -3     0    10  8.885E+00  1.601E+00   785.4  1369.8    809.3 0.04379  99  15  -26.74
     0    -3   -10  5.290E+00  3.262E+00  1631.8  1455.6    975.9 0.07265 100   5  115.46
     0    -3   -10  4.737E+00  2.617E+00  1631.8  1455.6    255.9 0.07265 100   7  115.46
     3    -3    10  8.278E+00  1.601E+00   792.2  1109.8    111.8 0.05001  96  16  -26.19
     3    -3    10  6.510E+00  1.535E+00   790.4  1387.2    413.4 0.05001 100  12 -178.78
     3    -3    10  4.186E+00  1.521E+00   792.2  1109.8    831.8 0.05001  95   9  -26.19
     3     0    -9  1.068E+02  8.002E+00  1621.1  1129.3    155.0 0.04478 100  58   58.33
     3     0    -9  1.117E+02  8.272E+00  1619.6  1377.9    458.9 0.04478 100  58 -148.80
     3     0    -9  1.232E+02  9.286E+00  1621.1  1129.3    875.0 0.04478 100  56   58.33
     0     3     9  1.106E+02  8.497E+00   859.3  1446.3    620.0 0.07088  89  56   61.14
    -3     3    -9  9.844E+01  7.272E+00  1614.3  1393.2     53.2 0.05027 100  65   -2.40
    -3     3    -9  1.129E+02  8.407E+00  1616.1  1114.0    463.4 0.05028  99  63 -158.44
    -3     3    -9  1.034E+02  7.698E+00  1614.3  1393.2    773.2 0.05027 100  62   -2.40
    -3     0     9  8.993E+01  6.619E+00   828.9  1373.4    100.0 0.04489 100  59  -32.10
    -3     0     9  9.146E+01  6.750E+00   828.9  1373.4    820.0 0.04489 100  59  -32.10
    -3     0     9  9.163E+01  6.747E+00   830.5  1124.1    513.9 0.04489 100  55  122.57
     0    -3    -9  1.305E+02 -1.053E+01  1588.3  1450.6    979.3 0.07080  92  55  118.29
     0    -3    -9  1.070E+02  8.616E+00  1588.3  1450.6    259.3 0.07080  91  60  118.29
     3    -3     9  8.913E+01  6.575E+00   835.7  1108.8    102.5 0.05036 100  63  -20.76
     3    -3     9  9.749E+01  7.201E+00   834.0  1388.7    414.2 0.05037 100  60 -178.41
     3    -3     9  9.197E+01  6.815E+00   835.7  1108.8    822.5 0.05036 100  61  -20.76
     3     0    -8  1.248E+02  9.359E+00  1577.9  1125.9    873.9 0.04582 100  58   57.72
     3     0    -8  1.051E+02  7.821E+00  1576.3  1380.8    468.7 0.04581 100  59 -143.83
     3     0    -8  1.058E+02  7.902E+00  1577.9  1125.9    153.9 0.04582 100  59   57.72
     0     3     8  1.022E+02  7.737E+00   902.6  1441.6    623.1 0.06898 100  55   58.09
    -3     3    -8  9.943E+01  7.473E+00  1572.8  1112.5    454.6 0.05061 100  62 -163.81
    -3     3    -8  9.989E+01  7.446E+00  1571.1  1394.2    773.6 0.05060 100  64   -3.09
    -3     3    -8  9.440E+01  7.007E+00  1571.1  1394.2     53.6 0.05060 100  63   -3.09
    -3     0     8  9.462E+01  6.921E+00   872.2  1376.7    109.7 0.04589 100  60  -36.96
    -3     0     8  9.983E+01  7.306E+00   873.8  1121.3    513.0 0.04588 100  54  123.08
    -3     0     8  9.722E+01  7.156E+00   872.2  1376.7    829.7 0.04589 100  58  -36.96
     0    -3    -8  9.836E+01  7.780E+00  1545.1  1445.4    262.6 0.06892 100  60  121.39
     0    -3    -8  1.192E+02  9.507E+00  1545.1  1445.4    982.6 0.06892 100  60  121.39
     3    -3     8  9.324E+01  6.879E+00   879.0  1107.9    813.7 0.05067 100  61  -15.47
     3    -3     8  8.969E+01  6.600E+00   879.0  1107.9     93.7 0.05067 100  60  -15.47
     3    -3     8  9.264E+01  6.872E+00   877.3  1390.1    414.5 0.05068 100  56 -177.63
     3     0    -7  1.122E+02  8.316E+00  1534.8  1122.7    153.4 0.04679 100  58   57.36
     3     0    -7  1.245E+02  9.285E+00  1534.8  1122.7    873.4 0.04679 100  58   57.36
     3     0    -7  1.151E+02  8.511E+00  1533.2  1383.5    477.7 0.04678  99  58 -139.39
     0     3     7  9.747E+01  7.404E+00   945.6  1436.8    626.1 0.06705 100  56   54.58
    -3     3    -7  1.042E+02  7.705E+00  1528.0  1395.0    773.4 0.05090 100  65   -4.22
    -3     3    -7  9.932E+01  7.421E+00  1529.8  1111.1    446.3 0.05091 100  63 -169.06
    -3     3    -7  9.886E+01  7.277E+00  1528.0  1395.0     53.4 0.05090 100  65   -4.22
    -3     0     7  9.782E+01  7.154E+00   915.2  1379.8    118.5 0.04684  97  61  -41.31
    -3     0     7  1.034E+02  7.551E+00   916.9  1118.7    512.6 0.04683 100  56  123.34
    -3     0     7  1.136E+02  8.309E+00   915.2  1379.8    838.5 0.04684  95  60  -41.31
     0    -3    -7  1.261E+02  9.877E+00  1502.2  1440.1    985.5 0.06701 100  54  124.93
     0    -3    -7  1.085E+02  8.307E+00  1504.5  1065.7    650.5 0.06702  91  58  -44.47
     0    -3    -7  1.169E+02  8.929E+00  1502.2  1440.1    265.5 0.06701 100  58  124.93
     3    -3     7  1.016E+02  7.399E+00   922.1  1107.2     85.5 0.05095 100  64  -10.30
     3    -3     7  9.855E+01  7.266E+00   920.3  1391.4    414.2 0.05096 100  60 -176.42
     3    -3     7  9.357E+01  6.892E+00   922.1  1107.2    805.5 0.05095 100  62  -10.30
     3     0    -6  2.758E+02  1.953E+01  1492.0  1119.6    873.5 0.04773 100  60   57.18
     3     0    -6  2.391E+02  1.691E+01  1490.4  1386.1    485.8 0.04772 100  59 -135.48
     3     0    -6  2.416E+02  1.709E+01  1492.0  1119.6    153.5 0.04773 100  59   57.18
     0     3     6  2.578E+02  1.852E+01   990.7  1067.6    288.1 0.06511  83  63 -137.09
    -3     3    -6  2.316E+02  1.638E+01  1485.2  1395.8     52.7 0.05121  89  71   -5.81
    -3     3    -6  2.236E+02  1.586E+01  1487.0  1109.8    438.5 0.05121  97  65 -174.22
    -3     3    -6  2.257E+02  1.601E+01  1485.2  1395.8    772.7 0.05121  89  68   -5.81
    -3     0     6  2.092E+02  1.476E+01   959.7  1116.1    512.8 0.04776 100  53  123.42
    -3     0     6  2.043E+02  1.440E+01   958.1  1382.9    126.5 0.04777 100  54  -45.12
    -3     0     6  2.256E+02  1.593E+01   958.1  1382.9    846.5 0.04777 100  54  -45.12
     0    -3    -6  2.340E+02  1.680E+01  1459.4  1434.7    268.3 0.06508 100  59  129.26
     0    -3    -6  2.330E+02  1.662E+01  1461.7  1070.6    648.6 0.06508  92  68  -42.46
     0    -3    -6  2.753E+02  1.982E+01  1459.4  1434.7    988.3 0.06508 100  60  129.26
     3    -3     6  2.134E+02  1.504E+01   964.9  1106.4     77.9 0.05125  99  60   -5.22
     3    -3     6  2.088E+02  1.477E+01   963.1  1392.7    413.4 0.05125 100  56 -174.75
     3    -3     6  2.092E+02  1.477E+01   964.9  1106.4    797.9 0.05125 100  56   -5.22
     3     0    -5  4.469E+00  1.799E+00  1449.4  1116.5    874.1 0.04868 100  12   57.07
     3     0    -5  4.092E+00  1.559E+00  1447.7  1388.6    493.0 0.04867 100  13 -132.19
     3     0    -5  2.753E+00  1.470E+00  1449.4  1116.5    154.1 0.04868 100   7   57.07
     0     3     5  2.992E+00  1.546E+00  1031.1  1426.9    631.2 0.06317 100  10   44.58
     0     3     5  1.935E+00  1.858E+00  1033.3  1073.1    286.6 0.06316 100   8 -140.83
    -3     3    -5  1.266E+00  1.366E+00  1442.6  1396.6    771.5 0.05154 100   7   -7.89
    -3     3    -5  3.269E+00  1.277E+00  1442.6  1396.6     51.5 0.05154 100  13   -7.89
    -3     3    -5  1.137E+00  1.365E+00  1444.3  1108.4    431.4 0.05155  98  10 -179.33
    -3     0     5  2.357E+00  1.280E+00  1000.7  1385.9    133.6 0.04870 100   8  -48.33
    -3     0     5  3.829E+00  1.351E+00  1002.4  1113.6    513.5 0.04869 100  11  123.45
    -3     0     5 -6.606E-01  1.490E+00  1000.7  1385.9    853.6 0.04870 100  -6  -48.33
     0    -3    -5  5.629E+00  1.905E+00  1416.9  1429.2    270.8 0.06315 100  11  135.02
     0    -3    -5  1.149E+00  1.552E+00  1419.0  1075.6    647.0 0.06316 100   7  -38.77
     0    -3    -5  6.345E+00  2.434E+00  1416.9  1429.2    990.8 0.06315 100  13  135.02
     3    -3     5  2.132E+00  1.227E+00  1007.6  1105.6    790.9 0.05156  98  10   -0.18
     3    -3     5  4.926E+00  1.343E+00  1005.8  1394.0    412.1 0.05157 100  13 -172.60
     3    -3     5  3.213E+00  1.172E+00  1007.6  1105.6     70.9 0.05156  99  12   -0.18
     3     0    -4  2.645E+02  1.870E+01  1406.9  1113.4    875.2 0.04963 100  54   56.84
     3     0    -4  2.342E+02  1.652E+01  1405.2  1391.2    499.5 0.04963  99  52 -129.66
     3     0    -4  2.391E+02  1.690E+01  1406.9  1113.4    155.2 0.04963 100  53   56.84
     0     3     4  2.287E+02  1.637E+01  1075.8  1078.6    285.4 0.06123 100  50 -147.50
     0     3     4  2.109E+02  1.498E+01  1073.6  1421.9    633.3 0.06124 100  46   36.22
    -3     3    -4  2.217E+02  1.565E+01  1400.1  1397.6    769.9 0.05191 100  57  -10.45
    -3     3    -4  2.225E+02  1.572E+01  1401.9  1107.0    424.9 0.05191 100  57  175.60
    -3     3    -4  2.158E+02  1.522E+01  1400.1  1397.6     49.9 0.05191 100  57  -10.45
    -3     0     4  2.076E+02  1.467E+01  1043.2  1389.0    139.9 0.04964 100  45  -50.79
    -3     0     4  2.153E+02  1.519E+01  1045.0  1111.1    514.8 0.04964 100  45  123.60
    -3     0     4  2.623E+02  1.851E+01  1043.2  1389.0    859.9 0.04964 100  44  -50.79
     0    -3    -4  2.627E+02  1.881E+01  1374.4  1423.7    993.0 0.06122 100  55  143.42
     0    -3    -4  2.155E+02  1.531E+01  1376.5  1080.6    645.7 0.06123 100  59  -32.14
     0    -3    -4  2.187E+02  1.567E+01  1374.4  1423.7    273.0 0.06122 100  54  143.42
     3    -3     4  2.155E+02  1.523E+01  1048.3  1395.5    410.3 0.05192 100  48 -169.98
     3    -3     4  2.138E+02  1.507E+01  1050.1  1104.7    784.5 0.05192 100  51    4.82
     3    -3     4  2.046E+02  1.443E+01  1050.1  1104.7     64.5 0.05192 100  52    4.82
     3     0    -3  2.502E+02  1.761E+01  1362.8  1393.8    505.1 0.05063 100  56 -128.22
     3     0    -3  2.830E+02  1.995E+01  1364.6  1110.2    876.8 0.05063 100  55   56.11
     3     0    -3  2.761E+02  1.943E+01  1364.6  1110.2    156.8 0.05063 100  55   56.11
     0     3     3  2.667E+02  1.890E+01  1118.1  1084.2    284.6 0.05931 100  54 -159.44
     0     3     3  2.456E+02  1.734E+01  1116.0  1416.8    635.1 0.05931 100  53   22.87
    -3     3    -3  2.538E+02  1.784E+01  1357.7  1398.6    767.7 0.05234 100  61  -13.39
    -3     3    -3  2.531E+02  1.781E+01  1359.5  1105.4    419.0 0.05234 100  60  170.66
    -3     3    -3  2.638E+02  1.851E+01  1357.7  1398.6     47.7 0.05234 100  59  -13.39
    -3     0     3  2.514E+02  1.767E+01  1085.6  1392.2    145.5 0.05064 100  50  -52.16
    -3     0     3  2.451E+02  1.722E+01  1087.4  1108.5    516.5 0.05064 100  52  124.26
    -3     0     3  2.880E+02  2.025E+01  1085.6  1392.2    865.5 0.05064 100  50  -52.16
     0    -3    -3  2.649E+02  1.878E+01  1332.1  1418.1    274.9 0.05931 100  57  156.81
     0    -3    -3  2.390E+02  1.689E+01  1334.2  1085.6    644.8 0.05931 100  62  -20.24
     0    -3    -3  2.832E+02  2.016E+01  1332.1  1418.1    994.9 0.05931 100  57  156.81
     3    -3     3  2.510E+02  1.761E+01  1092.5  1103.7     58.7 0.05235 100  53    9.71
     3    -3     3  2.479E+02  1.744E+01  1090.7  1397.0    408.0 0.05235 100  52 -166.98
     3    -3     3  2.506E+02  1.759E+01  1092.5  1103.7    778.7 0.05235 100  53    9.71
     3     0    -2  1.625E+02  1.171E+01  1322.3  1107.0    878.8 0.05166 100  54   54.13
     3     0    -2  1.399E+02  1.008E+01  1320.5  1396.6    510.1 0.05166  99  57 -128.55
     3     0    -2  1.583E+02  1.140E+01  1322.3  1107.0    158.8 0.05166 100  55   54.13
     0     3     2  1.417E+02  1.023E+01  1158.3  1411.8    636.6 0.05741 100  49    1.77
     0     3     2  1.551E+02  1.127E+01  1160.3  1089.7    284.2 0.05741 100  56 -179.38
    -3     3    -2  1.468E+02  1.051E+01  1315.4  1399.8     45.1 0.05282 100  57  -16.39
    -3     3    -2  1.453E+02  1.045E+01  1317.2  1103.7    413.7 0.05283 100  61  166.12
    -3     3    -2  1.405E+02  1.009E+01  1315.4  1399.8    765.1 0.05282 100  57  -16.39
    -3     0     2  1.459E+02  1.045E+01  1129.7  1105.7    518.6 0.05167 100  52  126.19
    -3     0     2  1.669E+02  1.203E+01  1127.9  1395.4    870.3 0.05167  98  52  -51.78
    -3     0     2  1.579E+02  1.133E+01  1127.9  1395.4    150.3 0.05167  99  52  -51.78
     0    -3    -2  1.704E+02  1.243E+01  1289.9  1412.6    996.5 0.05740 100  58  177.93
     0    -3    -2  1.401E+02  1.011E+01  1291.9  1090.6    644.3 0.05740 100  63   -0.32
     0    -3    -2  1.514E+02  1.101E+01  1289.9  1412.6    276.5 0.05740 100  59  177.93
     3    -3     2  1.474E+02  1.055E+01  1134.8  1102.5    773.5 0.05282 100  54   14.20
     3    -3     2  1.464E+02  1.046E+01  1134.8  1102.5     53.5 0.05282 100  54   14.20
     3    -3     2  1.458E+02  1.048E+01  1133.0  1398.7    405.3 0.05283 100  53 -163.93
     3     0    -1  7.694E+02  5.323E+01  1280.1  1103.6    881.3 0.05276 100  52   49.35
     3     0    -1  8.094E+02  5.596E+01  1280.1  1103.6    161.3 0.05276 100  52   49.35
     3     0    -1  6.915E+02  4.782E+01  1278.3  1399.4    514.3 0.05276 100  54 -132.11
     0     3     1  6.690E+02  4.628E+01  1200.6  1406.8    637.7 0.05553 100  49  -23.85
     0     3     1  7.502E+02  5.196E+01  1202.5  1095.3    284.2 0.05553 100  53  155.93
    -3     3    -1  6.857E+02  4.739E+01  1273.1  1401.2    762.1 0.05338 100  55  -18.73
    -3     3    -1  6.849E+02  4.737E+01  1275.0  1101.8    409.0 0.05338  99  54  162.61
    -3     3    -1  6.976E+02  4.820E+01  1273.1  1401.2     42.1 0.05338 100  53  -18.73
    -3     0     1  8.029E+02  5.552E+01  1170.1  1398.8    874.4 0.05276 100  49  -48.18
    -3     0     1  6.783E+02  4.688E+01  1171.9  1102.9    521.2 0.05276 100  51  130.93
    -3     0     1  7.563E+02  5.229E+01  1170.1  1398.8    154.4 0.05276 100  49  -48.18
     0    -3    -1  6.843E+02  4.731E+01  1249.6  1095.6    644.2 0.05553 100  57   24.34
     0    -3    -1  8.359E+02  5.794E+01  1247.7  1407.1    997.7 0.05553 100  51 -156.42
     0    -3    -1  7.298E+02  5.056E+01  1247.7  1407.1    277.7 0.05553 100  53 -156.42
     3    -3     1  6.969E+02  4.815E+01  1177.0  1101.2     48.8 0.05338  99  53   17.68
     3    -3     1  6.896E+02  4.766E+01  1177.0  1101.2    768.8 0.05338  99  54   17.68
     3    -3     1  6.875E+02  4.755E+01  1175.2  1400.6    402.2 0.05338 100  50 -161.55
     3     0     0  7.849E+01  5.942E+00  1236.0  1402.4    517.9 0.05390 100  54 -141.64
     3     0     0  8.340E+01  6.368E+00  1237.9  1100.1    884.1 0.05390 100  53   38.88
     3     0     0  8.847E+01  6.712E+00  1237.9  1100.1    164.1 0.05390 100  56   38.88
     0     3     0  7.988E+01  6.031E+00  1242.8  1401.8    638.4 0.05366 100  54  -43.40
     0     3     0  8.016E+01  6.168E+00  1244.7  1100.8    284.7 0.05366 100  56  137.25
    -3     3     0  8.232E+01  6.155E+00  1230.9  1402.7    758.6 0.05401 100  60  -19.45
    -3     3     0  8.390E+01  6.253E+00  1230.9  1402.7     38.6 0.05401 100  61  -19.45
    -3     3     0  8.591E+01  6.416E+00  1232.8  1099.7    404.8 0.05401 100  58  160.96
    -3     0     0  9.945E+01  7.482E+00  1212.3  1402.3    877.9 0.05390 100  57  -38.63
    -3     0     0  8.029E+01  6.035E+00  1214.2  1099.9    524.1 0.05390 100  56  141.40
    -3     0     0  8.851E+01  6.707E+00  1212.3  1402.3    157.9 0.05390 100  55  -38.63
     0    -3     0  9.919E+01  7.605E+00  1205.5  1401.6    998.5 0.05366  99  60 -136.87
     0    -3     0  8.164E+01  6.103E+00  1207.4  1100.6    644.7 0.05366 100  61   43.02
     0    -3     0  8.132E+01  6.262E+00  1205.5  1401.6    278.5 0.05366 100  60 -136.87
     3    -3     0  8.514E+01  6.328E+00  1219.3  1099.6    764.8 0.05401 100  62   19.32
     3    -3     0  8.409E+01  6.321E+00  1217.4  1402.6    398.6 0.05401 100  58 -160.82
     3    -3     0  8.556E+01  6.352E+00  1219.3  1099.6     44.8 0.05401 100  57   19.32
     3     0     1  5.239E+00  1.546E+00  1195.7  1096.4    167.3 0.05511 100  14   19.24
     3     0     1  2.540E+00  1.493E+00  1195.7  1096.4    887.3 0.05511 100   7   19.24
     3     0     1  1.884E+00  1.231E+00  1193.8  1405.6    520.8 0.05511 100   7 -160.40
     0     3    -1  6.141E+00  1.575E+00  1286.9  1106.3    285.8 0.05181 100  16  127.48
     0     3    -1  1.650E+00  1.334E+00  1285.1  1396.8    638.7 0.05181 100   9  -54.16
    -3     3     1  1.947E+00  1.117E+00  1188.7  1404.4    754.8 0.05472 100  10  -18.00
    -3     3     1  3.204E+00  1.170E+00  1190.6  1097.5    401.3 0.05472 100  13  161.53
    -3     3     1  2.360E+00  1.110E+00  1188.7  1404.4     34.8 0.05472 100  10  -18.00
    -3     0    -1  2.017E+00  1.500E+00  1254.5  1405.9    160.7 0.05510  99   9  -19.87
    -3     0    -1  4.568E+00  1.627E+00  1254.5  1405.9    880.7 0.05510  99  14  -19.87
    -3     0    -1  4.121E+00  1.221E+00  1256.4  1096.8    527.4 0.05510 100  15  161.04
     0    -3     1  3.269E+00  1.118E+00  1165.1  1105.5    645.6 0.05181 100  11   52.81
     0    -3     1  1.225E+00  1.412E+00  1163.3  1396.1    998.8 0.05181  94  10 -126.14
     0    -3     1  8.131E-01  1.401E+00  1163.3  1396.1    278.8 0.05181  99   9 -126.14
     3    -3    -1  1.840E+00  1.109E+00  1261.5  1097.9    761.4 0.05472 100  20   18.75
     3    -3    -1  2.260E+00  1.204E+00  1259.6  1404.9    394.7 0.05472 100  14 -162.27
     3    -3    -1  2.195E+00  9.745E-01  1261.5  1097.9     41.4 0.05472 100  12   18.75
     3     0     2  4.408E+03  3.026E+02  1153.5  1092.6    170.8 0.05637 100  52   -6.78
     3     0     2  3.808E+03  2.614E+02  1151.6  1408.8    523.2 0.05637 100  51  174.55
     3     0     2  3.919E+03  2.691E+02  1153.5  1092.6    890.8 0.05637 100  53   -6.78
     0     3    -2  4.198E+03  2.882E+02  1329.1  1111.8    287.5 0.04998 100  57  123.38
     0     3    -2  3.755E+03  2.577E+02  1327.3  1391.9    638.4 0.04998 100  57  -59.57
    -3     3     2  3.828E+03  2.628E+02  1146.5  1406.3    750.6 0.05550 100  53  -14.78
    -3     3     2  3.888E+03  2.669E+02  1146.5  1406.3     30.6 0.05550 100  53  -14.78
    -3     3     2  3.801E+03  2.609E+02  1148.4  1095.1    398.3 0.05550 100  54  163.75
    -3     0    -2  4.445E+03  3.051E+02  1296.7  1409.7    163.0 0.05636 100  54    5.15
    -3     0    -2  3.778E+03  2.593E+02  1298.6  1093.6    531.0 0.05636 100  54 -172.92
    -3     0    -2  4.197E+03  2.882E+02  1296.7  1409.7    883.0 0.05636 100  54    5.15
     0    -3     2  3.777E+03  2.592E+02  1122.9  1110.4    647.2 0.04998 100  51   56.96
     0    -3     2  4.411E+03  3.029E+02  1121.1  1390.6    998.6 0.04998  94  56 -120.77
     0    -3     2  4.173E+03  2.864E+02  1121.1  1390.6    278.6 0.04998  99  57 -120.77
     3    -3    -2  3.899E+03  2.676E+02  1301.8  1407.3    390.4 0.05550  99  57 -165.52
     3    -3    -2  3.850E+03  2.643E+02  1303.7  1096.0    758.5 0.05550 100  57   16.55
     3    -3    -2  3.948E+03  2.710E+02  1303.7  1096.0     38.5 0.05550 100  58   16.55
     3     0     3  4.440E+02  3.098E+01  1111.3  1088.8    174.6 0.05768 100  57  -28.49
     3     0     3  3.548E+02  2.480E+01  1109.3  1412.2    524.9 0.05769 100  56  154.06
     3     0     3  3.506E+02  2.453E+01  1111.3  1088.8    894.6 0.05768 100  58  -28.49
     0     3    -3  3.471E+02  2.420E+01  1369.6  1386.9    637.6 0.04815 100  60  -62.48
     0     3    -3  4.319E+02  3.016E+01  1371.3  1117.3    289.8 0.04815  92  52  122.28
    -3     3     3  3.826E+02  2.665E+01  1104.2  1408.4     26.0 0.05635 100  56  -10.65
    -3     3     3  3.408E+02  2.382E+01  1106.1  1092.5    395.9 0.05635 100  54  166.62
    -3     3     3  3.585E+02  2.500E+01  1104.2  1408.4    746.0 0.05635 100  55  -10.65
    -3     0    -3  3.549E+02  2.481E+01  1340.9  1090.2    534.9 0.05768 100  57 -151.18
    -3     0    -3  3.987E+02  2.791E+01  1338.9  1413.6    884.7 0.05767 100  57   25.61
    -3     0    -3  4.667E+02  3.256E+01  1338.9  1413.6    164.7 0.05767 100  57   25.61
     0    -3     3  3.995E+02  2.781E+01  1080.5  1115.4    649.5 0.04816  88  52   58.12
     0    -3     3  4.178E+02  2.923E+01  1078.9  1385.2    997.9 0.04816  98  58 -117.92
     0    -3     3  3.938E+02  2.748E+01  1078.9  1385.2    277.9 0.04816 100  58 -117.92
     3    -3    -3  3.460E+02  2.417E+01  1346.0  1094.0    756.2 0.05634 100  63   13.72
     3    -3    -3  3.858E+02  2.689E+01  1346.0  1094.0     36.2 0.05634 100  64   13.72
     3    -3    -3  3.598E+02  2.516E+01  1344.0  1409.8    385.7 0.05634 100  59 -169.69
     3     0     4  5.570E+02  3.866E+01  1068.9  1084.8    898.7 0.05904 100  55  -42.58
     3     0     4  6.471E+02  4.489E+01  1068.9  1084.8    178.7 0.05904 100  56  -42.58
     3     0     4  5.936E+02  4.116E+01  1066.9  1415.6    526.2 0.05904 100  51  141.46
     0     3    -4  6.182E+02  4.285E+01  1413.7  1122.8    293.0 0.04632 100  52  122.82
     0     3    -4  5.735E+02  3.968E+01  1412.1  1381.9    636.1 0.04631 100  56  -64.39
    -3     3     4  6.103E+02  4.226E+01  1061.8  1410.6    741.1 0.05726 100  53   -6.25
    -3     3     4  5.852E+02  4.057E+01  1063.8  1089.8    394.0 0.05726 100  53  169.43
    -3     3     4  5.896E+02  4.083E+01  1061.8  1410.6     21.1 0.05726 100  54   -6.25
    -3     0    -4  5.775E+02  4.008E+01  1383.3  1086.8    539.0 0.05903 100  59 -137.04
    -3     0    -4  6.991E+02  4.851E+01  1381.3  1417.5    165.9 0.05903 100  56   38.16
    -3     0    -4  6.505E+02  4.518E+01  1381.3  1417.5    885.9 0.05903 100  56   38.16
     0    -3     4  6.334E+02  4.387E+01  1036.5  1379.6    276.6 0.04634 100  57 -116.09
     0    -3     4  5.683E+02  3.930E+01  1038.1  1120.4    652.5 0.04633 100  47   57.65
     0    -3     4  7.434E+02  5.151E+01  1036.5  1379.6    996.6 0.04634 100  56 -116.09
     3    -3    -4  6.181E+02  4.280E+01  1388.4  1091.9     34.4 0.05725 100  61   10.96
     3    -3    -4  6.083E+02  4.220E+01  1386.4  1412.5    380.8 0.05725 100  59 -174.13
     3    -3    -4  6.104E+02  4.229E+01  1388.4  1091.9    754.4 0.05725 100  59   10.96
     3     0     5  3.331E+01  3.321E+00  1026.5  1080.8    183.1 0.06043 100  45  -51.78
     3     0     5  2.857E+01  2.856E+00  1024.4  1419.1    527.0 0.06044 100  44  134.09
     3     0     5  2.710E+01  2.831E+00  1026.5  1080.8    903.1 0.06043 100  41  -51.78
     0     3    -5  1.995E+01  2.207E+00  1454.6  1376.8    633.9 0.04445 100  34  -66.03
     0     3    -5  2.168E+01  2.441E+00  1456.1  1128.4    296.9 0.04446 100  34  124.40
    -3     3     5  3.078E+01  2.834E+00  1019.3  1412.9     15.9 0.05823 100  50   -1.89
    -3     3     5  2.816E+01  2.687E+00  1019.3  1412.9    735.9 0.05823 100  50   -1.89
    -3     3     5  2.722E+01  2.627E+00  1021.3  1087.0    392.6 0.05822 100  52  171.85
    -3     0    -5  1.701E+01 -2.197E+00  1425.8  1083.3    543.5 0.06043 100  39 -127.80
    -3     0    -5  3.160E+01  3.372E+00  1423.7  1421.5    166.6 0.06042 100  42   45.49
    -3     0    -5  2.753E+01  3.254E+00  1423.7  1421.5    886.6 0.06042 100  41   45.49
     0    -3     5  2.966E+01  2.795E+00   994.0  1374.0    274.5 0.04448  99  49 -114.54
     0    -3     5  2.888E+01  2.589E+00   995.5  1125.4    656.3 0.04447 100  47   56.17
     0    -3     5  3.308E+01  3.233E+00   994.0  1374.0    994.5 0.04448  99  44 -114.54
     3    -3    -5  2.635E+01  2.522E+00  1430.9  1089.6     33.0 0.05821 100  51    8.58
     3    -3    -5  2.537E+01  2.543E+00  1430.9  1089.6    753.0 0.05821 100  44    8.58
     3    -3    -5  2.415E+01  2.584E+00  1428.9  1415.3    375.5 0.05820 100  43 -178.55
     0     3    -6  7.232E+02  4.995E+01  1497.3  1371.5    630.8 0.04253 100  68  -67.79
     0     3    -6  7.921E+02  5.476E+01  1498.8  1134.2    301.9 0.04253 100  55  126.76
    -3     3     6  7.133E+02  4.932E+01   976.6  1415.2     10.4 0.05923  99  58    2.36
    -3     3     6  7.463E+02  5.168E+01   978.7  1084.1    391.7 0.05922  87  62  173.80
    -3     3     6  6.924E+02  4.792E+01   976.6  1415.2    730.4 0.05923  97  59    2.36
    -3     0    -6  8.169E+02  5.664E+01  1466.3  1425.5    886.8 0.06183 100  64   49.89
    -3     0    -6  6.920E+02  4.797E+01  1468.4  1079.8    548.1 0.06183 100  67 -121.16
    -3     0    -6  8.592E+02  5.952E+01  1466.3  1425.5    166.8 0.06183 100  66   49.89
     0    -3     6  7.206E+02  4.979E+01   951.4  1368.3    271.6 0.04257 100  63 -112.89
     0    -3     6  6.933E+02  4.785E+01   952.8  1130.7    661.1 0.04257 100  49   53.92
     0    -3     6  8.522E+02  5.890E+01   951.4  1368.3    991.6 0.04257 100  62 -112.89
     3    -3    -6  7.131E+02  4.946E+01  1471.5  1418.2    369.9 0.05920  94  59  177.15
     3     0     7  3.696E+01  3.415E+00   941.1  1072.6    912.5 0.06329 100  48  -63.57
     3     0     7  4.314E+01  3.884E+00   941.1  1072.6    192.5 0.06329 100  53  -63.57
     3     0     7  4.166E+01  3.689E+00   938.9  1426.2    527.2 0.06330 100  47  126.89
     0     3    -7  4.619E+01  3.923E+00  1541.6  1140.3    308.0 0.04053  99  46  129.84
     0     3    -7  4.300E+01  3.607E+00  1540.2  1366.0    626.9 0.04053 100  50  -69.87
    -3     3     7  4.734E+01  3.927E+00   933.8  1417.6    724.7 0.06026 100  52    6.49
    -3     3     7  4.011E+01  3.418E+00   933.8  1417.6      4.7 0.06026 100  55    6.49
    -3     3     7  4.360E+01  3.652E+00   935.9  1081.2    391.3 0.06025  98  54  175.29
    -3     0    -7  5.407E+01  4.912E+00  1509.1  1429.6    166.6 0.06326 100  51   52.59
    -3     0    -7  4.156E+01  3.870E+00  1511.2  1076.3    553.0 0.06327 100  53 -115.92
    -3     0    -7  4.640E+01  4.522E+00  1509.1  1429.6    886.6 0.06326 100  48   52.59
     0    -3     7  5.577E+01  4.660E+00   908.5  1362.3    987.8 0.04059 100  45 -110.94
     0    -3     7  4.544E+01  3.613E+00   909.9  1136.1    667.0 0.04059  98  47   50.97
     0    -3     7  4.756E+01  3.894E+00   908.5  1362.3    267.8 0.04059 100  48 -110.94
     3    -3    -7  4.580E+01  3.813E+00  1516.3  1084.9     31.9 0.06022 100  58    5.25
     3    -3    -7  4.302E+01  3.888E+00  1514.2  1421.0    364.1 0.06021 100  52  172.97
     3    -3    -7  4.004E+01  3.511E+00  1516.3  1084.9    751.9 0.06022 100  50    5.25
     3     0     8 -2.676E+00  1.880E+00   898.1  1068.6    197.5 0.06474 100  -6  -67.99
     3     0     8  1.271E+00  1.691E+00   895.8  1429.7    526.6 0.06475 100   4  125.21
     3     0     8 -1.334E+00  1.842E+00   898.1  1068.6    917.5 0.06474 100  -7  -67.99
     0     3    -8  2.197E+00  1.663E+00  1583.2  1360.1    621.7 0.03839  93   5  -72.43
     0     3    -8 -2.471E+00  1.547E+00  1584.6  1146.7    315.4 0.03839 100  -8  133.66
    -3     3     8  1.713E+00  1.378E+00   890.7  1420.0    718.7 0.06131 100   6   10.53
    -3     3     8  4.689E-01  1.364E+00   892.9  1078.2    391.3 0.06130  98   5  176.36
    -3     0    -8  1.947E+00  2.492E+00  1552.0  1433.5    886.0 0.06468 100   4   54.22
    -3     0    -8  1.171E+00  2.231E+00  1554.3  1072.9    558.1 0.06470 100   5 -111.44
    -3     0    -8  3.194E+00  2.466E+00  1552.0  1433.5    166.0 0.06468 100   6   54.22
     0    -3     8  5.314E-01  1.820E+00   865.5  1356.0    982.9 0.03848  97   6 -108.52
     0    -3     8  1.311E+00  1.114E+00   866.8  1141.9    674.2 0.03848 100   7   47.29
     0    -3     8  1.804E+00  1.475E+00   865.5  1356.0    262.9 0.03848  98   7 -108.52
     3    -3    -8  8.764E-01  1.701E+00  1557.2  1423.9    358.1 0.06124  99   8  168.88
     3    -3    -8 -7.854E-01  1.260E+00  1559.3  1082.6     32.0 0.06125 100  -6    4.23
     3    -3    -8  3.822E-01  1.599E+00  1559.3  1082.6    752.0 0.06125 100   8    4.23
     3     0     9  2.338E+02  1.673E+01   854.9  1064.6    202.7 0.06617  93  69  -71.97
     3     0     9  2.434E+02  1.729E+01   852.5  1433.1    525.7 0.06618 100  59  124.26
     3     0     9  2.004E+02 -1.445E+01   854.9  1064.6    922.7 0.06617  93  68  -71.97
     0     3    -9  2.423E+02  1.707E+01  1627.8  1153.7    324.4 0.03605 100  61  138.31
     0     3    -9  2.836E+02  1.992E+01  1626.6  1353.7    615.3 0.03605 100  67  -75.64
    -3     3     9  2.384E+02  1.684E+01   847.5  1422.3    712.6 0.06235 100  71   14.51
    -3     3     9  2.423E+02  1.715E+01   849.6  1075.4    391.7 0.06233  98  69  177.05
    -3     0    -9  2.891E+02  2.073E+01  1595.2  1437.4    885.0 0.06610 100  69   55.13
    -3     0    -9  2.351E+02  1.699E+01  1597.5  1069.5    563.4 0.06611 100  70 -107.41
    -3     0    -9  3.050E+02  2.174E+01  1595.2  1437.4    165.0 0.06610 100  70   55.13
     0    -3     9  2.664E+02  1.867E+01   822.2  1349.1    256.7 0.03618  95  66 -105.48
     0    -3     9  2.475E+02  1.727E+01   823.5  1148.3    683.0 0.03618  99  63   42.82
     0    -3     9  3.025E+02  2.126E+01   822.2  1349.1    976.7 0.03618  95  66 -105.48
     3    -3    -9  2.517E+02  1.786E+01  1602.6  1080.4    752.5 0.06227 100  73    3.60
     3    -3    -9  2.469E+02  1.761E+01  1600.5  1426.7    351.8 0.06225  99  67  164.84
     3    -3    -9  2.555E+02  1.807E+01  1602.6  1080.4     32.5 0.06227 100  74    3.60
     3     0    10  1.470E+01  2.398E+00   809.0  1436.4    524.4 0.06759 100  31  123.84
     0     3   -10  2.070E+01  2.594E+00  1670.2  1346.4    607.2 0.03340 100  25  -79.68
     0     3   -10  1.738E+01  2.179E+00  1671.3  1161.5    335.3 0.03340  97  23  143.95
    -3     3    10  2.446E+01  2.587E+00   803.9  1424.5    706.1 0.06336 100  38   18.46
    -3     3    10  2.171E+01  2.488E+00   806.1  1072.7    392.6 0.06334  99  38  177.39
    -3     0   -10  2.193E+01  3.554E+00  1638.7  1441.2    883.7 0.06748 100  25   55.50
    -3     0   -10  2.255E+01  3.326E+00  1638.7  1441.2    163.7 0.06748 100  27   55.50
    -3     0   -10  1.730E+01  3.390E+00  1641.0  1066.3    568.8 0.06750  99  20 -103.65
     0    -3    10  2.562E+01  2.800E+00   778.7  1341.5    968.8 0.03361 100  27 -101.65
     0    -3    10  2.396E+01  2.387E+00   778.7  1341.5    248.8 0.03361 100  31 -101.65
     0    -3    10  2.079E+01  1.927E+00   779.8  1155.4    693.7 0.03360 100  37   37.38
     3    -3   -10  2.039E+01  2.614E+00  1646.1  1078.2    753.4 0.06326 100  30    3.31
     3    -3   -10  1.685E+01  2.599E+00  1643.9  1429.3    345.3 0.06325 100  26  160.84
     3    -3   -10  2.152E+01  2.428E+00  1646.1  1078.2     33.4 0.06326 100  35    3.31
     3     0    11  1.074E+00  2.063E+00   765.1  1439.5    522.8 0.06896 100   7  123.83
     0     3   -11  3.456E+00  1.612E+00  1715.1  1170.5    348.7 0.03033 100   8  150.86
     0     3   -11  2.762E+00  2.203E+00  1714.1  1337.9    596.9 0.03032 100   7  -84.82
    -3     3    11  2.659E+00  1.538E+00   762.3  1070.1    393.8 0.06431 100   7  177.42
    -3     3    11  2.513E+00  1.662E+00   760.1  1426.5    699.5 0.06432 100   7   22.40
    -3     0   -11  2.478E+00  2.968E+00  1682.5  1444.7    162.0 0.06882  99   8   55.47
    -3     0   -11  1.101E+01  3.404E+00  1682.5  1444.7    882.0 0.06882  99  11   55.47
    -3     0   -11  3.643E-01  3.477E+00  1684.8  1063.3    574.4 0.06884  88   6 -100.04
     0    -3    11  3.828E+00  1.458E+00   734.8  1332.7    238.9 0.03061  96   8  -96.78
     0    -3    11  4.640E+00  1.918E+00   734.8  1332.7    958.9 0.03061  97   7  -96.78
     3    -3   -11  3.293E+00  1.672E+00  1689.9  1076.3     34.7 0.06420 100  12    3.34
     3    -3   -11  6.371E+00  2.373E+00  1687.7  1431.8    338.6 0.06419  96  11  156.84
     3    -3   -11  4.736E+00  2.006E+00  1689.9  1076.3    754.7 0.06420 100  12    3.34
     3     0    12  1.244E+01  2.571E+00   721.0  1442.3    520.9 0.07026 100  16  124.15
     0     3   -12  9.708E+00  1.820E+00  1759.3  1181.4    365.5 0.02658 100  14  159.49
     0     3   -12  9.647E+00  2.149E+00  1758.4  1327.6    583.5 0.02657  98  12  -91.51
    -3     3    12  1.271E+01  2.174E+00   715.9  1428.3    692.7 0.06523  99  21   26.35
    -3     3    12  1.143E+01  1.989E+00   718.1  1067.8    395.5 0.06521 100  21  177.17
    -3     0   -12  1.323E+01  3.765E+00  1726.6  1448.0    880.0 0.07008  99  13   55.09
    -3     0   -12  1.057E+01  3.384E+00  1726.6  1448.0    160.0 0.07008  98  15   55.09
     0    -3    12  1.063E+01  1.858E+00   690.6  1322.2    946.1 0.02698 100  12  -90.48
     0    -3    12  1.224E+01  1.707E+00   690.6  1322.2    226.1 0.02698 100  17  -90.48
     3    -3   -12  7.097E+00  2.252E+00  1734.1  1074.7    756.5 0.06507 100  12    3.64
     3    -3   -12  6.754E+00  2.730E+00  1731.9  1434.0    331.7 0.06505  98  16  152.84
     3    -3   -12  1.220E+01  2.248E+00  1734.1  1074.7     36.5 0.06507 100  19    3.64
     3     0    13 -8.960E-01  2.132E+00   676.4  1444.9    518.6 0.07146 100  -6  124.76
     0     3   -13  4.432E-01  1.737E+00  1803.0  1314.2    565.4 0.02168 100   6 -100.67
     0     3   -13 -1.358E+00  1.370E+00  1803.7  1195.3    387.6 0.02168 100  -5  170.81
    -3     3    13  7.223E-01  1.854E+00   671.3  1429.7    685.7 0.06603 100   6   30.32
    -3     3    13  9.341E-01  1.771E+00   673.6  1065.8    397.5 0.06601  98   7  176.66
    -3     0   -13 -7.931E-01  3.025E+00  1771.1  1451.0    157.6 0.07127 100  -6   54.44
    -3     0   -13 -1.450E+00  3.263E+00  1771.1  1451.0    877.6 0.07127 100  -5   54.44
     0    -3    13  1.195E+00  1.307E+00   646.1  1308.8    208.8 0.02231  99   4  -81.95
     0    -3    13 -2.450E-01  1.298E+00   646.1  1308.8    928.8 0.02231  97  -5  -81.95
     3    -3   -13  2.052E+00  2.674E+00  1776.4  1435.9    324.7 0.06582 100   6  148.81
     3    -3   -13 -1.179E+00  2.267E+00  1778.6  1073.3    758.6 0.06584  99  -5    4.22
     3    -3   -13  8.149E-01  2.108E+00  1778.6  1073.3     38.6 0.06584 100   3    4.22
     3     0    14  6.007E-01  2.240E+00   631.5  1447.0    516.0 0.07257 100   7  125.62
     0     3   -14  1.938E+00  1.152E+00  1848.6  1215.9    420.1 0.01432 100   6 -172.41
     0     3   -14  3.941E-01  1.203E+00  1848.1  1294.2    537.3 0.01432 100   6 -115.06
    -3     3    14  1.880E+00  1.845E+00   628.7  1064.2    399.9 0.06669  90   5  175.89
    -3     3    14  3.907E+00  1.895E+00   626.3  1430.7    678.5 0.06672 100   8   34.33
    -3     0   -14  3.430E+00  4.034E+00  1815.9  1453.6    874.9 0.07232 100   6   53.53
    -3     0   -14  8.820E-01  3.156E+00  1815.9  1453.6    154.9 0.07232 100   6   53.53
     0    -3    14  1.837E+00  1.155E+00   601.2  1289.7    902.6 0.01549  79   6  -69.13
     0    -3    14  9.613E-02  1.172E+00   601.2  1289.7    182.6 0.01549  80   6  -69.13
     3    -3   -14  2.572E+00  2.094E+00  1823.5  1072.4     41.0 0.06646  99   5    5.04
     3    -3   -14  2.395E+00  2.985E+00  1821.3  1437.3    317.4 0.06644 100   5  144.74
     3    -3   -14  5.537E+00  2.510E+00  1823.5  1072.4    761.0 0.06646  99   7    5.04
     3     0    15  1.435E+02  1.072E+01   586.1  1448.7    513.1 0.07353 100  62  126.71
    -3     3    15  1.538E+02  1.128E+01   580.9  1431.3    671.1 0.06723 100  70   38.39
    -3     3    15  1.314E+02  9.899E+00   583.3  1063.1    402.7 0.06721  81  73  174.88
    -3     0   -15  1.537E+02  1.252E+01  1861.2  1455.7    872.0 0.07323  98  51   52.39
    -3     0   -15  1.486E+02  1.160E+01  1861.2  1455.7    152.0 0.07323 100  57   52.39
     3    -3   -15  1.539E+02  1.142E+01  1868.8  1072.1     43.9 0.06693  99  62    6.11
     3    -3   -15  1.517E+02  1.187E+01  1866.6  1438.3    309.9 0.06691 100  56  140.62
     3    -3   -15  1.580E+02  1.191E+01  1868.8  1072.1    763.9 0.06693 100  60    6.11
     3     0    16  6.979E+00  2.635E+00   540.2  1449.9    509.8 0.07432 100  13  128.01
    -3     3    16  1.064E+01  2.379E+00   535.1  1431.2    663.5 0.06755  98  14   42.52
    -3     0   -16  6.769E+00  3.674E+00  1907.0  1457.3    148.7 0.07395 100   5   51.03
    -3     0   -16  7.182E+00  4.657E+00  1907.0  1457.3    868.7 0.07395 100   9   51.03
     3    -3   -16  5.443E+00  2.849E+00  1914.6  1072.3    767.1 0.06719  99   7    7.42
     3    -3   -16  9.462E+00  3.506E+00  1912.4  1438.6    302.2 0.06716 100   9  136.42
     3    -3   -16  1.063E+01  2.641E+00  1914.6  1072.3     47.1 0.06719  98  10    7.42
    -3     0   -17  4.185E+00  3.544E+00  1953.3  1458.2    145.0 0.07447 100   7   49.47
    -3     0   -17  4.288E+00  4.284E+00  1953.3  1458.2    865.0 0.07447 100   7   49.47
     3    -3   -17  4.354E+00  2.432E+00  1960.9  1073.3     50.8 0.06719  97   9    8.97
     3    -3   -17  5.617E+00  3.026E+00  1960.9  1073.3    770.8 0.06719  96   8    8.97
     3    -3   -17  1.146E+01  3.716E+00  1958.7  1438.1    294.2 0.06716 100   8  132.14
     3     0    18  5.301E-01  2.600E+00   446.9  1450.2    502.4 0.07523  99   7  131.23
    -3     3    18  4.083E+00  2.489E+00   441.8  1428.8    647.5 0.06740  93   5   51.05
    -3     3    18  2.123E+00  2.435E+00   444.1  1063.9    413.4 0.06737  83  11  170.44
    -3     0   -18  3.763E+00  3.971E+00  2000.2  1458.3    861.1 0.07471  99   5   47.69
    -3     0   -18  5.219E+00  3.529E+00  2000.2  1458.3    141.1 0.07471  99   6   47.69
     3    -3   -18 -3.130E+00  2.567E+00  2007.8  1075.3     54.9 0.06686 100  -5   10.77
     3    -3   -18 -8.684E-04  3.646E+00  2005.6  1436.8    286.0 0.06683  97  -7  127.74
     3    -3   -18  4.994E+00  2.921E+00  2007.8  1075.3    774.9 0.06686 100   9   10.77
     3     0    19 -2.532E+00  2.718E+00   399.4  1449.1    498.2 0.07525  96  -6  133.14
    -3     3    19 -3.410E+00  2.946E+00   394.2  1426.1    639.1 0.06680  99  -5   55.49
    -3     3    19  1.798E+00  2.313E+00   396.5  1066.0    417.8 0.06677  95   5  168.46
    -3     0   -19 -5.661E+00  3.695E+00  2047.6  1457.5    856.8 0.07465  98  -5   45.71
    -3     0   -19 -3.462E-01  3.373E+00  2047.6  1457.5    136.8 0.07465  99  -6   45.71
     3    -3   -19  1.525E+00  3.487E+00  2053.1  1434.4    277.5 0.06612 100   7  123.21
     3    -3   -19 -2.012E+00  2.606E+00  2055.3  1078.3     59.4 0.06615 100  -6   12.84
     3    -3   -19  3.765E+00  3.681E+00  2053.1  1434.4    997.5 0.06612  80   7  123.21
     3    -3   -19  9.451E-01  2.875E+00  2055.3  1078.3    779.4 0.06615 100   5   12.84
     3     0    20  3.375E+00  2.932E+00   351.3  1446.9    493.6 0.07491 100   4  135.27
    -3     3    20  1.665E+00  2.521E+00   348.3  1069.4    422.7 0.06571  99   8  166.21
    -3     3    20 -1.839E+00  3.056E+00   346.1  1422.1    630.4 0.06574 100  -6   60.09
    -3     0   -20 -2.775E+00  3.678E+00  2095.7  1455.6    852.1 0.07419 100  -5   43.50
    -3     0   -20 -2.314E-01  3.253E+00  2095.7  1455.6    132.1 0.07419 100  -4   43.50
     3    -3   -20 -3.520E+00  2.947E+00  2103.3  1082.6    784.5 0.06496 100  -5   15.19
     3    -3   -20  1.011E+00  3.451E+00  2101.2  1430.6    988.6 0.06493 100   6  118.51
     3    -3   -20  3.517E+00  2.801E+00  2103.3  1082.6     64.5 0.06496 100   4   15.19
     3    -3   -20  1.661E+00  3.132E+00  2101.2  1430.6    268.6 0.06493 100   6  118.51
     3     0    21  3.823E+00  3.450E+00   302.5  1443.5    488.6 0.07411 100   7  137.63
    -3     3    21  6.019E+00  3.283E+00   297.3  1416.5    621.2 0.06411  98   6   64.89
    -3     3    21  3.621E+00  2.668E+00   299.4  1074.3    428.2 0.06409  99   7  163.65
    -3     0   -21  2.216E+00  3.560E+00  2144.5  1452.5    126.9 0.07326 100   5   41.05
    -3     0   -21 -1.596E+00  3.787E+00  2144.5  1452.5    846.9 0.07326 100  -5   41.05
     3    -3   -21  1.666E+00  3.457E+00  2150.0  1425.2    259.3 0.06313  98   6  113.58
     3    -3   -21 -2.566E+00  3.135E+00  2152.1  1088.6    790.1 0.06316 100  -5   17.87
     3    -3   -21 -3.922E+00  3.693E+00  2150.0  1425.2    979.3 0.06313  99  -5  113.58
     3    -3   -21 -2.181E-01  2.852E+00  2152.1  1088.6     70.1 0.06316 100  -6   17.87
     2     2     0  6.935E+02  4.806E+01  1246.5  1077.3    944.8 0.06201 100  63   87.76
     2     2     0  7.174E+02  4.970E+01  1244.4  1425.3    577.5 0.06200 100  57  -92.93
     2     2     0  6.890E+02  4.774E+01  1246.5  1077.3    224.8 0.06201 100  63   87.76
     2    -4     0  7.501E+02  5.196E+01  1207.1  1425.4    338.3 0.06213 100  55 -155.16
     2    -4     0  7.456E+02  5.155E+01  1209.2  1076.7    705.4 0.06213 100  61   24.76
    -4     2     0  7.659E+02  5.299E+01  1222.8  1076.0    464.9 0.06241 100  64  157.86
    -4     2     0  7.474E+02  5.170E+01  1220.6  1426.3     97.7 0.06241 100  60  -22.34
    -4     2     0  7.223E+02  4.999E+01  1220.6  1426.3    817.7 0.06241 100  59  -22.34
    -2     4     0  6.518E+02  4.522E+01  1243.1  1076.9    345.5 0.06213 100  61  155.51
    -2     4     0  6.583E+02  4.559E+01  1241.0  1425.6    698.3 0.06213 100  63  -25.11
    -2    -2     0  6.069E+02  4.210E+01  1203.6  1425.1    217.5 0.06200 100  59  -87.35
    -2    -2     0  6.608E+02  4.585E+01  1205.8  1077.1    584.7 0.06200 100  62   92.51
    -2    -2     0  5.544E+02  3.852E+01  1203.6  1425.1    937.5 0.06200 100  59  -87.35
     4    -2     0  6.688E+02  4.636E+01  1227.4  1426.3    457.7 0.06241 100  66 -157.93
     4    -2     0  6.260E+02  4.337E+01  1229.6  1076.1    104.9 0.06241 100  62   22.41
     4    -2     0  6.272E+02  4.346E+01  1229.6  1076.1    824.9 0.06241 100  62   22.41
    -4     2     1  6.711E+01  5.237E+00  1180.6  1076.5    461.6 0.06216 100  61  152.67
    -4     2     1  6.802E+01  5.292E+00  1178.4  1425.3    814.1 0.06216 100  56  -26.64
    -4     2     1  7.302E+01  5.612E+00  1178.4  1425.3     94.1 0.06216 100  55  -26.64
     2     2    -1  6.954E+01  5.497E+00  1286.6  1420.6    575.8 0.06027 100  57  -93.56
     2     2    -1  6.316E+01  5.104E+00  1288.7  1082.5    943.8 0.06027 100  58   88.09
     2     2    -1  6.440E+01  5.136E+00  1288.7  1082.5    223.8 0.06027 100  57   88.09
     2     2     1  7.038E+01  5.585E+00  1204.4  1072.1    946.0 0.06376 100  58   87.33
     2     2     1  6.338E+01  5.083E+00  1204.4  1072.1    226.0 0.06376 100  53   87.33
     2     2     1  7.102E+01  5.655E+00  1202.1  1430.0    578.7 0.06377 100  55  -92.49
     2    -4    -1  6.687E+01  5.182E+00  1251.5  1072.8    703.5 0.06361 100  62   18.11
     2    -4    -1  7.215E+01  5.658E+00  1249.2  1429.8    336.0 0.06361 100  54 -162.68
     2    -4     1  7.427E+01  5.787E+00  1164.8  1421.1    340.3 0.06070 100  53 -149.97
     2    -4     1  6.876E+01  5.264E+00  1167.0  1080.5    708.0 0.06070 100  59   29.04
    -4     2    -1  6.595E+01  5.167E+00  1262.8  1427.5    820.9 0.06274 100  57  -15.56
    -4     2    -1  7.167E+01  5.588E+00  1265.0  1075.4    468.5 0.06275 100  59  165.53
    -4     2    -1  7.009E+01  5.426E+00  1262.8  1427.5    100.9 0.06274 100  56  -15.56
     4    -2     1  4.801E+01  3.966E+00  1187.4  1074.9    108.4 0.06274 100  57   14.75
     4    -2     1  5.274E+01  4.358E+00  1185.2  1427.0    461.0 0.06275 100  60 -164.72
     4    -2     1  4.968E+01  4.113E+00  1187.4  1074.9    828.4 0.06274 100  58   14.75
    -2     4    -1  4.527E+01  3.825E+00  1285.3  1081.3    348.1 0.06070 100  53  151.25
    -2     4    -1  4.321E+01  3.609E+00  1283.2  1421.8    700.2 0.06070 100  60  -30.32
    -2     4     1  4.407E+01  3.819E+00  1201.0  1072.5    343.4 0.06361 100  55  162.16
    -2     4     1  4.279E+01  3.622E+00  1198.7  1429.5    696.0 0.06361 100  59  -17.59
    -2    -2    -1  4.283E+01  3.812E+00  1245.8  1430.3    938.6 0.06376 100  54  -87.78
    -2    -2    -1  5.266E+01  4.426E+00  1248.1  1072.4    586.1 0.06376 100  57   92.94
    -2    -2    -1  4.821E+01  4.120E+00  1245.8  1430.3    218.6 0.06376 100  55  -87.78
    -2    -2     1  4.605E+01  3.968E+00  1163.6  1081.7    583.7 0.06027 100  54   92.20
    -2    -2     1  4.697E+01  3.991E+00  1161.5  1419.9    936.0 0.06027 100  51  -86.73
    -2    -2     1  4.780E+01  4.037E+00  1161.5  1419.9    216.0 0.06027 100  49  -86.73
     4    -2    -1  4.086E+01  3.550E+00  1269.6  1425.9    454.0 0.06216 100  59 -153.64
     4    -2    -1  4.789E+01  3.939E+00  1271.8  1077.1    101.7 0.06216 100  61   27.61
     4    -2    -1  4.639E+01  3.879E+00  1271.8  1077.1    821.7 0.06216 100  57   27.61
    -4     2     2  1.616E+03  1.112E+02  1136.1  1424.5     90.0 0.06198  99  57  -28.36
    -4     2     2  1.579E+03  1.087E+02  1138.3  1076.8    458.8 0.06198 100  66  149.93
    -4     2     2  1.583E+03  1.090E+02  1136.1  1424.5    810.0 0.06198  99  57  -28.36
     2     2    -2  1.441E+03  9.925E+01  1331.0  1087.7    943.3 0.05855 100  59   88.39
     2     2    -2  1.431E+03  9.857E+01  1331.0  1087.7    223.3 0.05855 100  59   88.39
     2     2    -2  1.550E+03  1.067E+02  1328.9  1416.0    573.6 0.05855 100  55  -94.47
     2     2     2  1.462E+03  1.007E+02  1162.2  1066.8    227.7 0.06556  99  62   86.74
     2     2     2  1.627E+03  1.121E+02  1159.9  1434.8    579.4 0.06556 100  55  -92.17
     2     2     2  1.511E+03  1.041E+02  1162.2  1066.8    947.7 0.06556  99  62   86.74
     2    -4    -2  1.565E+03  1.078E+02  1291.5  1434.3    333.4 0.06512 100  57 -171.49
     2    -4    -2  1.613E+03  1.110E+02  1293.7  1068.9    702.0 0.06512 100  58   10.26
     2    -4     2  1.556E+03  1.071E+02  1122.6  1416.9    341.9 0.05932 100  53 -147.07
     2    -4     2  1.534E+03  1.056E+02  1124.7  1084.2    711.0 0.05931 100  58   30.82
    -4     2    -2  1.727E+03  1.189E+02  1307.3  1074.6    472.5 0.06314 100  62  174.66
    -4     2    -2  1.581E+03  1.089E+02  1305.1  1428.8    823.6 0.06314 100  58   -7.46
    -4     2    -2  1.579E+03  1.087E+02  1305.1  1428.8    103.6 0.06314 100  59   -7.46
     4    -2     2  1.843E+03  1.268E+02  1145.1  1073.5    112.4 0.06314 100  61    5.64
     4    -2     2  2.000E+03  1.376E+02  1142.9  1427.8    463.8 0.06314 100  59 -172.84
     4    -2     2  1.866E+03  1.284E+02  1145.1  1073.5    832.4 0.06314 100  61    5.64
    -2     4    -2  1.920E+03  1.321E+02  1327.6  1085.5    351.2 0.05931 100  61  149.49
    -2     4    -2  1.850E+03  1.273E+02  1325.5  1418.1    701.7 0.05930 100  65  -33.25
    -2     4     2  1.944E+03  1.337E+02  1156.5  1433.5    693.5 0.06512 100  61   -8.79
    -2     4     2  1.891E+03  1.301E+02  1158.7  1068.0    341.8 0.06512 100  53  170.03
    -2    -2    -2  1.711E+03  1.177E+02  1288.1  1435.5    219.2 0.06556 100  58  -88.12
    -2    -2    -2  1.991E+03  1.370E+02  1290.3  1067.6    587.8 0.06556 100  61   93.55
    -2    -2    -2  1.623E+03  1.117E+02  1288.1  1435.5    939.2 0.06556 100  58  -88.12
    -2    -2     2  1.707E+03  1.174E+02  1119.2  1414.7    213.9 0.05856 100  55  -85.85
    -2    -2     2  1.571E+03  1.081E+02  1119.2  1414.7    933.9 0.05856 100  54  -85.85
    -2    -2     2  1.931E+03  1.328E+02  1121.3  1086.3    583.1 0.05856 100  55   91.93
     4    -2    -2  1.926E+03  1.325E+02  1311.9  1425.6    449.8 0.06198  99  70 -151.94
     4    -2    -2  1.809E+03  1.245E+02  1314.0  1077.9    818.9 0.06198  99  63   30.37
     4    -2    -2  1.853E+03  1.275E+02  1314.0  1077.9     98.9 0.06198 100  63   30.37
    -4     2     3  1.900E+02  1.357E+01  1096.0  1076.9    456.3 0.06188 100  64  148.91
    -4     2     3  2.023E+02  1.439E+01  1093.8  1423.9     85.5 0.06188 100  62  -28.11
    -4     2     3  2.026E+02  1.442E+01  1093.8  1423.9    805.5 0.06188 100  60  -28.11
     2     2    -3  1.884E+02  1.350E+01  1371.3  1411.4    570.8 0.05685 100  58  -95.72
     2     2    -3  1.766E+02  1.270E+01  1373.2  1092.8    223.2 0.05686 100  61   88.74
     2     2    -3  1.813E+02  1.305E+01  1373.2  1092.8    943.2 0.05686 100  61   88.74
     2     2     3  1.993E+02  1.438E+01  1117.5  1439.5    579.6 0.06738 100  56   88.15
     2    -4    -3  1.991E+02  1.432E+01  1333.7  1438.9    330.5 0.06667  98  59  179.81
     2    -4    -3  1.999E+02  1.429E+01  1336.0  1064.8    701.0 0.06668  94  61    2.72
     2    -4     3  1.945E+02  1.389E+01  1080.3  1412.7    343.2 0.05796 100  55 -145.78
     2    -4     3  1.946E+02  1.380E+01  1082.3  1087.9    714.7 0.05796 100  62   30.67
    -4     2    -3  1.937E+02  1.385E+01  1347.4  1430.3    825.9 0.06361 100  61    0.43
    -4     2    -3  2.132E+02  1.523E+01  1349.6  1073.6    476.9 0.06362 100  67 -176.18
    -4     2    -3  1.898E+02  1.355E+01  1347.4  1430.3    105.9 0.06361 100  63    0.43
     4    -2     3  1.634E+02  1.179E+01  1102.8  1072.0    836.7 0.06362 100  60   -3.49
     4    -2     3  1.558E+02  1.121E+01  1102.8  1072.0    116.7 0.06362 100  63   -3.49
     4    -2     3  1.702E+02  1.227E+01  1100.6  1428.8    466.1 0.06363 100  63  179.24
    -2     4    -3  1.623E+02  1.175E+01  1369.9  1089.7    355.0 0.05795 100  63  149.69
    -2     4    -3  1.574E+02  1.130E+01  1367.8  1414.4    702.9 0.05795 100  67  -34.58
    -2     4     3  1.590E+02  1.152E+01  1114.1  1437.6    690.7 0.06669  97  57   -0.13
    -2     4     3  1.567E+02  1.145E+01  1116.5  1063.4    340.7 0.06668  89  60  177.59
    -2    -2    -3  1.466E+02  1.074E+01  1330.3  1440.8    219.4 0.06737  99  69   91.54
    -2    -2    -3  1.682E+02  1.238E+01  1332.7  1062.9    589.8 0.06737  87  64  -85.66
    -2    -2    -3  1.343E+02  9.934E+00  1330.3  1440.8    939.4 0.06737  99  64   91.54
    -2    -2     3  1.396E+02  1.015E+01  1076.9  1409.6    211.1 0.05687 100  58  -84.65
    -2    -2     3  1.343E+02  9.765E+00  1076.9  1409.6    931.1 0.05687 100  57  -84.65
    -2    -2     3  1.549E+02  1.122E+01  1078.9  1090.9    582.9 0.05686 100  59   91.63
     4    -2    -3  1.575E+02  1.136E+01  1356.4  1078.5    816.6 0.06188 100  67   31.43
     4    -2    -3  1.514E+02  1.097E+01  1354.2  1425.4    445.2 0.06188 100  70 -152.23
     4    -2    -3  1.607E+02  1.156E+01  1356.4  1078.5     96.6 0.06188 100  68   31.43
    -4     2     4  6.128E+02  4.247E+01  1051.4  1423.4     80.5 0.06185 100  64  -26.55
    -4     2     4  5.988E+02  4.153E+01  1051.4  1423.4    800.5 0.06185 100  62  -26.55
    -4     2     4  6.024E+02  4.178E+01  1053.6  1076.9    454.3 0.06185 100  65  148.87
     2     2    -4  5.585E+02  3.878E+01  1413.7  1406.7    567.3 0.05517 100  58  -97.33
     2     2    -4  5.742E+02  3.987E+01  1415.6  1098.0    223.6 0.05517 100  65   89.21
     2     2    -4  5.680E+02  3.947E+01  1415.6  1098.0    943.6 0.05517 100  65   89.21
     2     2     4  5.956E+02  4.146E+01  1075.1  1444.3    579.5 0.06923 100  58   88.51
     2    -4    -4  6.077E+02  4.227E+01  1376.1  1443.5    327.3 0.06827 100  62  172.12
     2    -4     4  6.020E+02  4.169E+01  1039.9  1091.5    719.0 0.05663  99  61   29.19
     2    -4     4  6.008E+02  4.168E+01  1037.9  1408.6    344.1 0.05664 100  55 -145.37
    -4     2    -4  6.599E+02  4.580E+01  1392.0  1072.5    481.6 0.06415 100  64 -167.90
    -4     2    -4  6.192E+02  4.298E+01  1389.7  1431.9    827.7 0.06415 100  62    7.14
    -4     2    -4  6.200E+02  4.299E+01  1389.7  1431.9    107.7 0.06415 100  62    7.14
     4    -2     4  5.622E+02  3.899E+01  1060.4  1070.4    121.3 0.06416 100  62  -11.74
     4    -2     4  6.151E+02  4.270E+01  1060.4  1070.4    841.3 0.06416 100  61  -11.74
     4    -2     4  6.296E+02  4.369E+01  1058.2  1429.9    468.0 0.06416 100  63  172.49
    -2     4    -4  5.667E+02  3.930E+01  1410.3  1410.8    703.7 0.05662 100  70  -35.04
    -2     4    -4  5.935E+02  4.121E+01  1412.2  1093.9    359.5 0.05663 100  64  151.22
    -2     4     4  5.967E+02  4.144E+01  1071.7  1441.7    687.6 0.06829 100  59    7.54
    -2    -2    -4  5.176E+02  3.610E+01  1372.7  1446.1    939.2 0.06921  99  62   91.15
    -2    -2    -4  5.475E+02  3.812E+01  1372.7  1446.1    219.2 0.06921 100  64   91.15
    -2    -2     4  4.613E+02  3.207E+01  1034.5  1404.5    927.8 0.05518 100  59  -83.10
    -2    -2     4  5.667E+02  3.933E+01  1036.5  1095.5    583.1 0.05518 100  57   91.22
    -2    -2     4  5.331E+02  3.701E+01  1034.5  1404.5    207.8 0.05518 100  55  -83.10
     4    -2    -4  5.702E+02  3.959E+01  1398.7  1079.1    814.6 0.06184 100  69   31.52
     4    -2    -4  5.815E+02  4.038E+01  1396.6  1425.4    440.2 0.06184 100  69 -153.83
     4    -2    -4  5.691E+02  3.949E+01  1398.7  1079.1     94.6 0.06184 100  70   31.52
    -4     2     5  2.203E+02  1.566E+01  1008.9  1423.0    795.2 0.06188 100  57  -24.18
    -4     2     5  2.205E+02  1.566E+01  1011.1  1076.7    452.7 0.06187 100  67  149.27
    -4     2     5  2.199E+02  1.559E+01  1008.9  1423.0     75.2 0.06188 100  61  -24.18
     2     2    -5  2.111E+02  1.513E+01  1458.1  1103.2    944.4 0.05347 100  62   89.88
     2     2    -5  2.082E+02  1.485E+01  1456.3  1402.1    563.2 0.05346 100  56  -99.34
     2     2    -5  2.099E+02  1.499E+01  1458.1  1103.2    224.4 0.05347 100  63   89.88
     2     2     5  2.285E+02  1.642E+01  1032.6  1449.2    579.0 0.07109 100  56   88.96
     2    -4    -5  2.184E+02  1.569E+01  1418.5  1448.1    324.0 0.06988 100  59  165.59
     2    -4     5  2.198E+02  1.552E+01   997.3  1095.0    724.1 0.05532 100  59   26.83
     2    -4     5  2.127E+02  1.512E+01   995.4  1404.5    344.5 0.05533 100  57 -145.35
     2    -4     5  2.213E+02  1.561E+01   997.3  1095.0      4.1 0.05532 100  60   26.83
    -4     2    -5  2.138E+02  1.523E+01  1432.2  1433.7    109.1 0.06474 100  68   12.44
    -4     2    -5  2.376E+02  1.692E+01  1434.5  1071.3    486.7 0.06475 100  67 -160.69
    -4     2    -5  2.280E+02  1.626E+01  1432.2  1433.7    829.1 0.06474 100  67   12.44
     4    -2     5  2.313E+02  1.637E+01  1017.9  1068.6    126.3 0.06476 100  63  -18.90
     4    -2     5  2.644E+02  1.874E+01  1015.7  1431.2    469.5 0.06477 100  58  167.15
     4    -2     5  2.687E+02  1.905E+01  1017.9  1068.6    846.3 0.06476 100  62  -18.90
    -2     4    -5  2.481E+02  1.750E+01  1452.8  1407.2    704.0 0.05530 100  70  -35.13
    -2     4    -5  2.499E+02  1.771E+01  1454.7  1098.0    364.6 0.05531 100  62  153.65
    -2     4     5  2.508E+02  1.780E+01  1029.2  1445.8    684.3 0.06991 100  62   14.02
    -2    -2    -5  2.275E+02  1.631E+01  1415.1  1451.4    218.7 0.07106 100  73   90.67
    -2    -2    -5  2.197E+02  1.581E+01  1415.1  1451.4    938.7 0.07106 100  70   90.67
    -2    -2     5  2.402E+02  1.703E+01   992.0  1399.3    203.7 0.05350  90  57  -81.17
    -2    -2     5  2.158E+02  1.532E+01   992.0  1399.3    923.7 0.05350  91  59  -81.17
    -2    -2     5  2.523E+02  1.783E+01   993.9  1100.2    583.9 0.05349  99  56   90.62
     4    -2    -5  2.460E+02  1.739E+01  1441.2  1079.5     93.1 0.06186 100  66   31.16
     4    -2    -5  2.458E+02  1.745E+01  1439.1  1425.6    434.7 0.06185 100  69 -156.25
     4    -2    -5  2.348E+02  1.666E+01  1441.2  1079.5    813.1 0.06186 100  66   31.16
    -4     2     6  5.392E+02  3.741E+01   966.2  1422.7     69.3 0.06194 100  63  -21.28
    -4     2     6  5.261E+02  3.656E+01   966.2  1422.7    789.3 0.06194 100  64  -21.28
    -4     2     6  5.232E+02  3.634E+01   968.4  1076.4    451.5 0.06194 100  67  149.81
     2     2    -6  5.283E+02  3.681E+01  1500.8  1108.5    945.9 0.05175 100  63   90.79
     2     2    -6  5.503E+02  3.825E+01  1500.8  1108.5    225.9 0.05175 100  64   90.79
     2     2    -6  5.133E+02  3.569E+01  1499.0  1397.3    558.2 0.05174 100  64 -101.77
     2     2     6  5.638E+02  3.948E+01   989.9  1454.0    578.2 0.07296  77  64   89.52
     2    -4    -6  5.481E+02  3.826E+01  1461.2  1452.8    320.3 0.07153 100  64  160.08
     2    -4     6  5.342E+02  3.700E+01   954.6  1098.6      9.8 0.05403 100  60   23.82
     2    -4     6  5.073E+02  3.517E+01   954.6  1098.6    729.8 0.05403 100  61   23.82
     2    -4     6  5.163E+02  3.586E+01   952.7  1400.4    344.5 0.05403 100  59 -145.40
     4    -2     6  4.658E+02  3.241E+01   975.3  1066.7    131.6 0.06541  98  62  -25.14
     4    -2     6  5.248E+02  3.655E+01   973.0  1432.5    470.6 0.06541 100  59  163.06
     4    -2     6  5.340E+02  3.722E+01   975.3  1066.7    851.6 0.06541  98  59  -25.14
    -2     4    -6  5.035E+02  3.498E+01  1495.5  1403.6    703.9 0.05399 100  73  -35.16
    -2     4    -6  5.325E+02  3.703E+01  1497.4  1102.1    370.4 0.05399 100  66  156.74
    -2    -2    -6  4.442E+02  3.118E+01  1457.7  1456.7    937.8 0.07293 100  74   90.07
    -2    -2    -6  4.864E+02  3.402E+01  1457.7  1456.7    217.8 0.07293 100  74   90.07
    -2    -2     6  4.830E+02  3.358E+01   951.2  1104.9    585.3 0.05177 100  58   89.79
    -2    -2     6  4.095E+02  2.850E+01   949.4  1394.0    918.8 0.05178 100  61  -78.81
    -2    -2     6  4.617E+02  3.210E+01   949.4  1394.0    198.8 0.05178 100  61  -78.81
    -4     2     7  4.053E+01  3.486E+00   923.4  1422.5    783.1 0.06205 100  59  -18.01
    -4     2     7  4.515E+01  3.815E+00   925.5  1076.1    450.7 0.06204 100  57  150.33
    -4     2     7  4.907E+01  3.978E+00   923.4  1422.5     63.1 0.06205 100  64  -18.01
     2     2    -7  3.968E+01  3.798E+00  1543.6  1114.0    228.0 0.04997 100  44   91.99
     2     2    -7  3.690E+01  3.445E+00  1541.9  1392.3    552.3 0.04996  99  44 -104.66
     2     2    -7  4.156E+01  4.195E+00  1543.6  1114.0    948.0 0.04997  98  38   91.99
     2     2     7  4.881E+01  4.985E+00   949.7  1040.2    959.9 0.07485  84  52  -98.67
     2     2     7  4.793E+01  4.582E+00   949.7  1040.2    239.9 0.07485  83  55  -98.67
     2     2     7  4.278E+01  4.172E+00   947.1  1458.7    577.0 0.07486 100  49   90.19
     2    -4    -7  4.796E+01  4.466E+00  1503.9  1457.4    316.5 0.07318 100  51  155.32
     2    -4     7  4.757E+01  3.760E+00   911.7  1102.3     16.4 0.05271 100  57   20.29
     2    -4     7  4.403E+01  3.723E+00   909.9  1396.2    343.9 0.05272 100  56 -145.34
     2    -4     7  4.528E+01  3.647E+00   911.7  1102.3    736.4 0.05271 100  55   20.29
    -4     2    -7  4.743E+01  4.130E+00  1517.7  1437.4    110.7 0.06604 100  54   19.50
    -4     2    -7  4.538E+01  4.107E+00  1517.7  1437.4    830.7 0.06604 100  52   19.50
    -4     2    -7  4.506E+01  4.117E+00  1520.0  1068.6    497.7 0.06605  99  54 -148.79
     4    -2     7  5.218E+01  4.649E+00   932.4  1064.8    857.1 0.06608  93  51  -30.70
     4    -2     7  4.809E+01  4.059E+00   932.4  1064.8    137.1 0.06608  93  61  -30.70
     4    -2     7  4.647E+01  4.101E+00   930.1  1433.9    471.2 0.06609  99  49  159.99
    -2     4    -7  4.179E+01  3.605E+00  1538.4  1399.9    703.2 0.05266 100  56  -35.30
    -2     4    -7  3.911E+01  3.539E+00  1540.2  1106.4    377.1 0.05267 100  51  160.35
    -2     4     7  5.049E+01  4.335E+00   943.7  1454.1    677.0 0.07322 100  59   24.22
    -2    -2    -7  3.177E+01  3.853E+00  1500.5  1462.0    936.6 0.07482  98  41   89.36
    -2    -2    -7  3.827E+01  4.049E+00  1500.5  1462.0    216.6 0.07482  98  50   89.36
    -2    -2     7  4.341E+01  3.754E+00   908.2  1109.8    587.2 0.05001  99  49   88.68
    -2    -2     7  3.810E+01  3.366E+00   906.5  1388.6    913.1 0.05002 100  47  -76.01
    -2    -2     7  4.312E+01  3.736E+00   906.5  1388.6    193.1 0.05002 100  47  -76.01
     4    -2    -7  4.178E+01  3.668E+00  1526.7  1080.1     91.3 0.06201 100  56   30.22
     4    -2    -7  4.220E+01  3.810E+00  1524.6  1426.0    422.5 0.06200 100  49 -162.53
     4    -2    -7  4.180E+01  3.773E+00  1526.7  1080.1    811.3 0.06201 100  52   30.22
    -4     2     8  1.507E+02  1.090E+01   880.3  1422.3    776.5 0.06217 100  67  -14.47
    -4     2     8  1.503E+02  1.080E+01   880.3  1422.3     56.5 0.06217 100  68  -14.47
    -4     2     8  1.592E+02  1.148E+01   882.5  1075.8    450.4 0.06216 100  66  150.71
     2     2    -8  1.589E+02  1.164E+01  1586.6  1119.7    230.9 0.04810  97  58   93.53
     2     2    -8  1.680E+02  1.245E+01  1586.6  1119.7    950.9 0.04810  95  58   93.53
     2     2    -8  1.481E+02  1.073E+01  1585.0  1387.1    545.4 0.04809 100  62 -108.07
     2     2     8  1.487E+02  1.111E+01   906.7  1035.0    243.1 0.07673 100  59 -100.16
     2     2     8  1.737E+02  1.304E+01   906.7  1035.0    963.1 0.07673 100  59 -100.16
     2     2     8  1.489E+02  1.118E+01   904.0  1463.4    575.6 0.07675  95  56   90.98
     2    -4    -8  1.463E+02  1.104E+01  1546.9  1462.0    312.5 0.07483  99  65  151.09
     2    -4     8  1.480E+02  1.057E+01   868.6  1106.0    743.7 0.05135 100  65   16.28
     2    -4     8  1.501E+02  1.069E+01   868.6  1106.0     23.7 0.05135 100  66   16.28
     2    -4     8  1.503E+02  1.082E+01   866.8  1391.9    342.8 0.05135 100  64 -145.08
    -4     2    -8  1.501E+02  1.108E+01  1563.0  1067.3    503.6 0.06674 100  63 -143.66
    -4     2    -8  1.578E+02  1.158E+01  1560.7  1439.2    830.8 0.06673 100  65   21.70
    -4     2    -8  1.527E+02  1.115E+01  1560.7  1439.2    110.8 0.06673 100  68   21.70
     4    -2     8  1.943E+02  1.426E+01   889.4  1062.9    863.0 0.06678  79  62  -35.78
     4    -2     8  1.548E+02  1.135E+01   889.4  1062.9    143.0 0.06678  79  67  -35.78
     4    -2     8  1.729E+02  1.254E+01   887.1  1435.3    471.5 0.06679  99  58  157.74
    -2     4    -8  1.607E+02  1.164E+01  1583.2  1110.8    384.6 0.05128 100  66  164.45
    -2     4    -8  1.627E+02  1.169E+01  1581.5  1396.0    702.0 0.05128 100  72  -35.66
    -2     4     8  1.613E+02  1.174E+01   900.6  1458.2    673.1 0.07490 100  63   28.41
    -2     4     8  1.549E+02  1.138E+01   903.2  1040.1    341.2 0.07488  94  68 -163.14
    -2    -2    -8  1.856E+02  1.394E+01  1546.1  1039.2    603.6 0.07670  92  63  -79.35
    -2    -2     8  1.598E+02  1.151E+01   863.4  1383.0    186.4 0.04817 100  60  -72.71
    -2    -2     8  1.706E+02  1.224E+01   865.1  1114.9    589.9 0.04816 100  60   87.25
    -2    -2     8  1.475E+02  1.062E+01   863.4  1383.0    906.4 0.04817 100  61  -72.71
     4    -2    -8  1.585E+02  1.158E+01  1567.6  1426.3    415.8 0.06210 100  68 -166.13
     4    -2    -8  1.580E+02  1.146E+01  1569.8  1080.3     91.0 0.06211 100  70   29.89
     4    -2    -8  1.529E+02  1.117E+01  1569.8  1080.3    811.0 0.06211 100  69   29.89
    -4     2     9  6.763E+01  5.215E+00   837.0  1422.0     49.4 0.06229 100  61  -10.71
    -4     2     9  6.822E+01  5.354E+00   837.0  1422.0    769.4 0.06229 100  59  -10.71
    -4     2     9  7.047E+01  5.527E+00   839.2  1075.6    450.4 0.06227 100  63  150.92
     2     2    -9  6.380E+01  5.159E+00  1628.3  1381.6    537.5 0.04608 100  51 -112.05
     2     2    -9  6.764E+01  5.597E+00  1629.9  1125.8    234.5 0.04609 100  48   95.47
     2     2    -9  7.104E+01  6.067E+00  1629.9  1125.8    954.5 0.04609 100  44   95.47
     2     2     9  7.182E+01  6.072E+00   863.5  1029.8    246.4 0.07860 100  56 -101.76
     2     2     9  8.074E+01  6.992E+00   863.5  1029.8    966.4 0.07860 100  53 -101.76
     2    -4    -9  7.056E+01  5.954E+00  1592.7  1040.4    703.0 0.07650  90  57  -17.52
     2    -4     9  6.479E+01  5.069E+00   823.5  1387.3    341.1 0.04992 100  60 -144.53
     2    -4     9  6.873E+01  5.162E+00   825.2  1110.1     32.0 0.04991 100  63   11.80
     2    -4     9  7.339E+01  5.542E+00   825.2  1110.1    752.0 0.04991 100  60   11.80
    -4     2    -9  6.707E+01  5.459E+00  1604.0  1441.1    110.6 0.06742 100  62   23.26
    -4     2    -9  6.766E+01  5.647E+00  1604.0  1441.1    830.6 0.06742 100  56   23.26
    -4     2    -9  7.672E+01  6.313E+00  1606.3  1066.0    509.9 0.06743 100  61 -138.84
     4    -2     9  9.231E+01  7.147E+00   843.8  1436.6    471.3 0.06750  99  57  156.13
    -2     4    -9  8.581E+01  6.602E+00  1626.5  1115.4    393.0 0.04982  99  57  169.03
    -2     4    -9  8.227E+01  6.304E+00  1624.8  1391.9    700.1 0.04981 100  64  -36.30
    -2     4     9  7.786E+01  6.202E+00   857.3  1462.2    668.9 0.07656  99  58   32.21
    -2     4     9  7.539E+01  6.070E+00   860.0  1035.6    342.4 0.07654 100  65 -161.94
    -2    -2    -9  8.444E+01  7.295E+00  1589.3  1034.6    607.0 0.07856 100  58  -77.71
    -2    -2     9  8.659E+01  6.566E+00   820.1  1376.9    178.6 0.04620 100  59  -68.85
    -2    -2     9  9.051E+01  6.878E+00   821.7  1120.4    593.4 0.04619 100  53   85.42
    -2    -2     9  7.879E+01  6.030E+00   820.1  1376.9    898.6 0.04620 100  56  -68.85
     4    -2    -9  8.727E+01  6.818E+00  1610.9  1426.5    408.7 0.06220 100  60 -169.96
     4    -2    -9  8.519E+01  6.632E+00  1613.0  1080.7     91.2 0.06222 100  60   29.75
     4    -2    -9  8.365E+01  6.620E+00  1613.0  1080.7    811.2 0.06222 100  61   29.75
    -4     2    10  1.287E+01  1.835E+00   793.4  1421.6     42.0 0.06238  97  27   -6.75
    -4     2    10  8.632E+00  1.742E+00   793.4  1421.6    762.0 0.06238  98  22   -6.75
    -4     2    10  1.456E+01  2.103E+00   795.6  1075.4    451.0 0.06237 100  24  150.92
     2     2   -10  7.388E+00  2.105E+00  1671.9  1375.5    528.2 0.04389  95  10 -116.69
     2     2   -10  5.773E+00  2.398E+00  1673.4  1132.4    239.1 0.04390 100  11   97.89
     2     2   -10  9.575E+00  3.006E+00  1673.4  1132.4    959.1 0.04390 100  10   97.89
     2     2    10  1.381E+01  3.523E+00   820.0  1024.8    970.0 0.08045  98  13 -103.46
     2     2    10  1.004E+01  2.813E+00   820.0  1024.8    250.0 0.08045  98  16 -103.46
     2    -4   -10  1.142E+01  2.417E+00  1636.3  1036.6    704.5 0.07813 100  16  -18.18
     2    -4    10  1.240E+01  1.699E+00   781.6  1114.4    761.3 0.04836  99  22    6.84
     2    -4    10  8.810E+00  1.833E+00   779.9  1382.4    338.8 0.04837  97  17 -143.64
     2    -4    10  1.003E+01  1.489E+00   781.6  1114.4     41.3 0.04836  98  26    6.84
    -4     2   -10  4.315E+00  2.204E+00  1647.5  1442.8    829.9 0.06807 100  11   24.29
    -4     2   -10  8.421E+00  2.095E+00  1647.5  1442.8    109.9 0.06807 100  16   24.29
    -4     2   -10  9.794E+00  2.584E+00  1649.8  1064.8    516.3 0.06809  96  14 -134.23
     4    -2    10  9.720E+00  2.245E+00   800.2  1437.9    470.7 0.06819 100  19  155.05
    -2     4   -10  8.179E+00  1.889E+00  1668.4  1387.5    697.6 0.04822  98  17  -37.30
    -2     4   -10  9.138E+00  1.972E+00  1670.1  1120.4    402.5 0.04823 100  13  174.11
    -2     4    10  1.078E+01  2.213E+00   816.5  1031.2    343.8 0.07818 100  18 -161.24
    -2    -2   -10  8.467E+00  3.311E+00  1632.9  1030.2    610.6 0.08039  98  10  -75.97
    -2    -2    10  1.541E+01  2.291E+00   776.6  1370.4    169.5 0.04406 100  20  -64.35
    -2    -2    10  1.183E+01  2.216E+00   778.1  1126.4    597.8 0.04405 100  15   83.15
    -2    -2    10  9.064E+00  2.054E+00   776.6  1370.4    889.5 0.04406 100  13  -64.35
     4    -2   -10  5.600E+00  2.106E+00  1656.6  1081.1    811.8 0.06228 100  12   29.81
     4    -2   -10  1.049E+01  2.138E+00  1656.6  1081.1     91.8 0.06228 100  20   29.81
     4    -2   -10  7.290E+00  2.149E+00  1654.5  1426.6    401.2 0.06227  98   9 -173.98
    -4     2    11  4.142E+00  1.350E+00   749.5  1421.1     34.3 0.06244 100  10   -2.60
    -4     2    11  1.433E+00  1.525E+00   749.5  1421.1    754.3 0.06244 100   8   -2.60
    -4     2    11  1.236E+00  1.620E+00   751.7  1075.4    451.9 0.06242 100   6  150.69
     2     2   -11  2.075E+00  1.943E+00  1715.9  1368.6    517.5 0.04143 100   7 -122.08
     2     2   -11  1.459E+00  2.962E+00  1717.3  1139.8    964.9 0.04144  99   5  100.87
     2     2   -11  3.191E+00  2.309E+00  1717.3  1139.8    244.9 0.04144  99   6  100.87
     2     2    11  1.876E+00  3.269E+00   776.2  1020.0    973.7 0.08226 100   5 -105.26
     2     2    11  4.340E+00  2.508E+00   776.2  1020.0    253.7 0.08226 100   6 -105.26
     2    -4   -11  2.211E+00  2.250E+00  1680.1  1032.9    706.2 0.07972 100   5  -18.44
     2    -4    11  3.001E+00  1.475E+00   736.0  1377.1    335.7 0.04665  99   8 -142.37
     2    -4    11  1.191E+00  1.165E+00   737.7  1119.2    771.7 0.04664 100   5    1.35
     2    -4    11  2.179E+00  1.086E+00   737.7  1119.2     51.7 0.04664  97   8    1.35
    -4     2   -11  9.463E-01  2.192E+00  1691.3  1444.3    108.9 0.06870 100   4   24.87
    -4     2   -11  3.376E-01  2.538E+00  1693.7  1063.8    523.1 0.06872  94   6 -129.75
    -4     2   -11  6.250E-01  2.367E+00  1691.3  1444.3    828.9 0.06870 100   7   24.87
     4    -2    11  3.223E+00  1.982E+00   756.3  1439.0    469.8 0.06884 100   7  154.41
    -2     4   -11  1.976E+00  1.803E+00  1713.9  1125.9    413.0 0.04647 100   7  179.72
    -2     4   -11  3.751E+00  1.794E+00  1712.3  1382.5    694.3 0.04646  99   8  -38.70
    -2     4    11  5.405E+00  1.975E+00   772.7  1026.9    345.5 0.07980 100  13 -160.94
    -2    -2   -11  3.544E+00  3.255E+00  1676.7  1026.0    614.4 0.08219 100   7  -74.14
    -2    -2    11  1.815E+00  1.759E+00   732.7  1363.2    159.0 0.04165 100   8  -59.12
    -2    -2    11  2.637E+00  1.832E+00   734.1  1133.1    603.4 0.04164  97   6   80.32
    -2    -2    11  1.099E+00  1.972E+00   732.7  1363.2    879.0 0.04165  99   5  -59.12
     4    -2   -11  2.470E+00  1.966E+00  1700.4  1081.8     92.9 0.06230 100   7   30.10
     4    -2   -11  3.771E+00  2.150E+00  1698.3  1426.5    393.3 0.06228  98   7 -178.19
     4    -2   -11  1.260E+00  2.305E+00  1700.4  1081.8    812.9 0.06230 100   6   30.10
    -4     2    12  1.345E+01  2.092E+00   707.5  1075.7    453.3 0.06239 100  21  150.24
    -4     2    12  1.250E+01  1.862E+00   705.3  1420.2     26.1 0.06240 100  26    1.71
    -4     2    12  1.085E+01  1.922E+00   705.3  1420.2    746.1 0.06240 100  19    1.71
     2     2   -12  1.371E+01  2.560E+00  1761.5  1148.2    252.0 0.03861 100  15  104.56
     2     2   -12  1.528E+01  2.460E+00  1760.2  1360.8    505.0 0.03860 100  16 -128.38
     2     2   -12  1.293E+01  3.136E+00  1761.5  1148.2    972.0 0.03861 100  12  104.56
     2     2    12  1.612E+01  3.057E+00   732.0  1015.3    257.6 0.08402  99  21 -107.16
     2     2    12  1.483E+01  3.659E+00   732.0  1015.3    977.6 0.08402 100  16 -107.16
     2    -4   -12  1.466E+01  2.972E+00  1724.2  1029.5    708.3 0.08126  97  18  -18.37
     2    -4    12  1.190E+01  1.731E+00   693.4  1124.7    783.2 0.04469  98  23   -4.72
     2    -4    12  1.881E+01  2.208E+00   691.8  1371.1    331.7 0.04470 100  27 -140.65
     2    -4    12  1.244E+01  1.593E+00   693.4  1124.7     63.2 0.04469 100  26   -4.72
    -4     2   -12  1.258E+01  3.178E+00  1737.8  1063.0    530.1 0.06929  88  18 -125.33
    -4     2   -12  1.329E+01  2.803E+00  1735.5  1445.7    107.5 0.06927 100  16   25.08
    -4     2   -12  1.039E+01  2.796E+00  1735.5  1445.7    827.5 0.06927 100  13   25.08
     4    -2    12  1.431E+01  2.558E+00   712.1  1439.9    468.4 0.06944 100  18  154.15
    -2     4   -12  1.521E+01  2.414E+00  1758.1  1132.1    424.7 0.04445 100  17 -174.07
    -2     4   -12  2.010E+01  2.707E+00  1756.6  1376.9    690.2 0.04444  93  19  -40.56
    -2     4    12  1.177E+01  2.415E+00   728.5  1022.8    347.5 0.08135 100  22 -160.97
    -2    -2   -12  1.487E+01  3.649E+00  1720.8  1022.0    618.3 0.08393 100  14  -72.21
    -2    -2    12  1.689E+01  2.274E+00   689.8  1140.7    610.3 0.03888  97  22   76.83
    -2    -2    12  1.510E+01  1.946E+00   688.4  1355.0    146.7 0.03889 100  22  -53.01
    -2    -2    12  1.462E+01  2.159E+00   688.4  1355.0    866.7 0.03889 100  20  -53.01
     4    -2   -12  1.252E+01  2.831E+00  1744.6  1082.7    814.4 0.06222 100  16   30.62
     4    -2   -12  1.246E+01  2.549E+00  1744.6  1082.7     94.4 0.06222 100  18   30.62
     4    -2   -12  1.351E+01  2.591E+00  1742.5  1426.1    385.1 0.06220 100  18  177.42
    -4     2    13  7.939E+00  1.902E+00   660.7  1419.1    737.6 0.06225  99  13    6.20
    -4     2    13  1.166E+01  2.001E+00   660.7  1419.1     17.6 0.06225  97  20    6.20
    -4     2    13  8.137E+00  1.927E+00   662.9  1076.3    455.2 0.06223 100  16  149.55
     2     2   -13  4.667E+00  2.891E+00  1806.0  1158.1    981.0 0.03522 100   7  109.17
     2     2   -13  1.180E+01  2.447E+00  1806.0  1158.1    261.0 0.03522 100  10  109.17
     2     2   -13  9.298E+00  2.116E+00  1804.8  1351.4    490.2 0.03521  99  12 -135.83
     2     2    13  6.782E+00  2.755E+00   687.5  1011.0    261.7 0.08573 100  10 -109.14
     2     2    13  8.805E+00  3.504E+00   687.5  1011.0    981.7 0.08573 100   9 -109.14
     2    -4   -13  9.414E+00  2.806E+00  1768.8  1026.4    710.6 0.08272  96  10  -18.01
     2    -4    13  9.462E+00  1.575E+00   648.7  1131.0     76.1 0.04241  99  17  -11.45
     2    -4    13  7.005E+00  1.738E+00   647.2  1364.2    326.7 0.04242 100  12 -138.41
     2    -4    13  9.334E+00  1.657E+00   648.7  1131.0    796.1 0.04241 100  15  -11.45
    -4     2   -13  7.898E+00  2.658E+00  1780.0  1446.7    105.7 0.06973 100  10   24.94
    -4     2   -13  8.896E-01  3.120E+00  1782.4  1062.6    537.3 0.06975  86   8 -120.94
    -4     2   -13  4.795E+00  2.842E+00  1780.0  1446.7    825.7 0.06973 100   7   24.94
     4    -2    13  9.543E+00  2.387E+00   667.5  1440.5    466.7 0.06995 100  15  154.23
    -2     4   -13  1.095E+01  2.190E+00  1801.2  1370.3    685.0 0.04209  99  12  -42.98
    -2     4   -13  1.177E+01  2.329E+00  1802.6  1139.2    437.9 0.04210  97  15 -167.17
    -2     4    13  8.887E+00  2.368E+00   684.0  1019.0    349.8 0.08285  97  15 -161.29
    -2    -2   -13 -1.454E+00  3.399E+00  1762.4  1490.8    923.7 0.08557  99  -5   82.63
    -2    -2   -13  8.670E+00  3.495E+00  1765.3  1018.3    622.4 0.08560 100   7  -70.18
    -2    -2   -13  6.736E+00  3.714E+00  1762.4  1490.8    203.7 0.08557  99   8   82.63
    -2    -2    13  9.664E+00  1.719E+00   645.1  1149.7    618.9 0.03561 100  13   72.48
    -2    -2    13  7.313E+00  1.509E+00   643.8  1345.4    132.3 0.03562 100  12  -45.82
    -2    -2    13  7.334E+00  1.733E+00   643.8  1345.4    852.3 0.03562 100  11  -45.82
     4    -2   -13  9.468E+00  2.524E+00  1789.2  1084.0     96.3 0.06203 100  12   31.39
     4    -2   -13  9.118E+00  2.807E+00  1789.2  1084.0    816.3 0.06203  99  11   31.39
     4    -2   -13  7.572E+00  2.599E+00  1787.1  1425.3    376.4 0.06201  99  12  172.86
    -4     2    14  4.927E+01  4.167E+00   615.7  1417.4      8.7 0.06195  98  54   10.86
    -4     2    14  4.768E+01  4.191E+00   617.8  1077.4    457.5 0.06193 100  50  148.60
    -4     2    14  4.875E+01  4.189E+00   615.7  1417.4    728.7 0.06195  97  50   10.86
     2     2   -14  4.738E+01  4.352E+00  1850.9  1170.2    272.5 0.03102  98  31  115.06
     2     2   -14  5.083E+01  5.092E+00  1850.9  1170.2    992.5 0.03102  91  29  115.06
     2     2   -14  5.096E+01  4.333E+00  1849.9  1339.9    472.5 0.03101 100  33 -144.80
     2     2    14  5.183E+01  5.344E+00   642.6  1006.9    265.9 0.08735 100  37 -111.21
     2     2    14  5.441E+01  6.211E+00   642.6  1006.9    985.9 0.08735 100  33 -111.21
     2     2    14  3.640E+01  4.880E+00   639.6  1488.2    561.5 0.08738  89  32   98.17
     2    -4   -14  4.611E+01  4.706E+00  1813.7  1023.5    713.2 0.08409 100  40  -17.40
     2    -4    14  4.534E+01  3.615E+00   603.6  1138.6     90.6 0.03969 100  50  -18.94
     2    -4    14  4.674E+01  3.771E+00   603.6  1138.6    810.6 0.03969 100  47  -18.94
     2    -4    14  4.554E+01  3.804E+00   602.2  1356.0    320.5 0.03970 100  47 -135.52
    -4     2   -14  4.841E+01  4.840E+00  1824.9  1447.3    103.6 0.07006 100  41   24.49
    -4     2   -14  4.955E+01  5.119E+00  1824.9  1447.3    823.6 0.07006 100  36   24.49
    -4     2   -14  4.101E+01  5.108E+00  1827.3  1062.5    544.7 0.07009  82  34 -116.54
     4    -2    14  5.753E+01  5.054E+00   622.5  1440.7    464.6 0.07033 100  53  154.62
    -2     4   -14  5.070E+01  4.423E+00  1846.3  1362.4    678.5 0.03924 100  40  -46.07
    -2     4   -14  5.038E+01  4.447E+00  1847.6  1147.6    452.6 0.03925 100  37 -159.47
    -2     4    14  4.582E+01  4.475E+00   639.1  1015.5    352.3 0.08426 100  48 -161.86
    -2    -2   -14  4.497E+01  5.250E+00  1810.2  1014.9    626.7 0.08719 100  30  -68.07
    -2    -2   -14  4.279E+01  5.527E+00  1807.3  1494.7    200.7 0.08715 100  32   81.12
    -2    -2   -14  2.994E+01  5.158E+00  1807.3  1494.7    920.7 0.08715 100  22   81.12
    -2    -2    14  4.602E+01  3.692E+00   598.9  1333.8    835.0 0.03158 100  42  -37.20
    -2    -2    14  4.546E+01  3.564E+00   598.9  1333.8    115.0 0.03158 100  49  -37.20
     4    -2   -14  5.334E+01  5.162E+00  1832.0  1424.1    367.4 0.06165 100  38  168.13
     4    -2   -14  4.283E+01  4.449E+00  1834.1  1085.9    818.7 0.06167 100  34   32.41
     4    -2   -14  5.316E+01  4.840E+00  1834.1  1085.9     98.7 0.06167 100  43   32.41
    -4     2    15  3.373E+01  3.363E+00   570.3  1415.2    719.4 0.06145  99  37   15.70
    -4     2    15  4.536E+01  4.057E+00   572.4  1079.1    460.3 0.06143 100  45  147.40
     2     2   -15  4.202E+01  3.851E+00  1896.3  1185.9    288.0 0.02547 100  26  123.01
     2     2   -15  4.137E+01  3.593E+00  1895.5  1324.7    450.2 0.02547  97  29 -156.10
     2     2    15  4.191E+01  4.949E+00   597.3  1003.2    270.3 0.08885  92  33 -113.37
     2     2    15  3.296E+01  4.473E+00   594.2  1491.3    558.4 0.08889 100  26   99.75
     2     2    15  3.186E+01  5.283E+00   597.3  1003.2    990.3 0.08885  91  20 -113.37
     2    -4   -15  3.208E+01  5.392E+00  1856.2  1489.1    279.6 0.08531  96  24  127.36
     2    -4   -15  3.742E+01  4.457E+00  1859.0  1021.1    716.1 0.08535 100  31  -16.56
     2    -4    15  3.970E+01  3.326E+00   558.0  1147.9    827.0 0.03633 100  41  -27.39
     2    -4    15  3.995E+01  3.467E+00   556.8  1346.2    312.7 0.03633 100  39 -131.83
     2    -4    15  4.123E+01  3.333E+00   558.0  1147.9    107.0 0.03633 100  48  -27.39
    -4     2   -15  4.000E+01  4.827E+00  1870.3  1447.4    821.0 0.07024  99  27   23.75
    -4     2   -15  3.131E+01  4.721E+00  1872.7  1063.0    552.5 0.07027  89  22 -112.11
    -4     2   -15  3.839E+01  4.372E+00  1870.3  1447.4    101.0 0.07024 100  31   23.75
     4    -2    15  4.809E+01  4.414E+00   577.1  1440.4    462.2 0.07056  98  46  155.29
    -2     4   -15  4.722E+01  4.149E+00  1891.8  1352.7    670.3 0.03572 100  34  -50.05
    -2     4   -15  4.612E+01  4.192E+00  1893.0  1157.9    469.4 0.03573  96  32 -150.74
    -2     4    15  3.489E+01  4.024E+00   593.7  1012.4    355.1 0.08555 100  42 -162.66
    -2    -2   -15  3.198E+01  5.359E+00  1852.6  1498.3    917.5 0.08863 100  25   79.50
    -2    -2   -15  3.315E+01  5.187E+00  1855.6  1011.9    631.2 0.08867  87  26  -65.87
    -2    -2   -15  2.649E+01  5.176E+00  1852.6  1498.3    197.5 0.08863 100  22   79.50
    -2    -2    15  3.861E+01  3.135E+00   553.4  1318.8    813.5 0.02631  98  39  -26.50
    -2    -2    15  3.985E+01  3.136E+00   553.4  1318.8     93.5 0.02631 100  46  -26.50
     4    -2   -15  4.587E+01  4.949E+00  1877.5  1422.2    358.0 0.06108  98  29  163.20
     4    -2   -15  4.251E+01  4.229E+00  1879.5  1088.3    101.6 0.06110 100  33   33.70
     4    -2   -15  4.589E+01  4.750E+00  1879.5  1088.3    821.6 0.06110 100  30   33.70
    -4     2    16  9.533E+00  2.287E+00   526.4  1081.5    463.6 0.06065 100  13  145.92
    -4     2    16  1.750E+01  2.488E+00   524.3  1412.2    709.7 0.06067  96  18   20.73
     2     2   -16  1.024E+01  1.504E+00  1941.5  1302.1    419.1 0.01711 100  11 -172.02
     2     2   -16  1.034E+01  1.815E+00  1942.1  1209.2    311.7 0.01711 100  10  135.29
     2     2    16  3.447E+00  3.431E+00   548.4  1494.0    555.0 0.09029 100   8  101.44
     2     2    16  9.164E+00  3.344E+00   551.5   999.9    274.9 0.09024 100  10 -115.62
     2     2    16  1.786E+01  4.445E+00   551.5   999.9    994.9 0.09024 100  13 -115.62
     2    -4   -16  8.251E+00  5.661E+00  1901.9  1491.6    994.3 0.08642  99   7  124.17
     2    -4   -16  1.364E+01  3.363E+00  1904.8  1019.2    719.2 0.08647  98  12  -15.51
     2    -4   -16  3.033E+00  4.107E+00  1901.9  1491.6    274.3 0.08642  99   6  124.17
     2    -4    16  1.000E+01  1.948E+00   510.9  1333.8    302.6 0.03201  96  12 -127.01
    -4     2   -16  9.939E+00  3.211E+00  1916.2  1446.9     98.0 0.07022  99  11   22.74
    -4     2   -16  8.111E+00  4.037E+00  1918.5  1064.0    560.4 0.07025  93  11 -107.61
    -4     2   -16  1.075E+01  3.796E+00  1916.2  1446.9    818.0 0.07022  97   7   22.74
     4    -2    16  1.106E+01  2.459E+00   531.2  1439.5    459.3 0.07061  97  13  156.24
    -2     4   -16  1.189E+01  2.349E+00  1938.8  1170.9    488.9 0.03118 100  10 -140.62
    -2     4   -16  9.317E+00  2.165E+00  1937.8  1340.3    659.7 0.03117  97   9  -55.28
    -2     4    16  7.076E+00  2.522E+00   547.9  1009.7    358.2 0.08671 100  10 -163.66
    -2    -2   -16  1.556E+01  4.053E+00  1901.4  1009.3    635.8 0.09001 100   9  -63.58
    -2    -2   -16  6.158E+00  4.466E+00  1898.4  1501.4    194.1 0.08997 100   6   77.76
    -2    -2   -16  9.288E+00  4.959E+00  1898.4  1501.4    914.1 0.08997 100   6   77.76
    -2    -2    16  8.580E+00  1.337E+00   507.6  1297.3    784.2 0.01861  94  12  -12.02
    -2    -2    16  9.582E+00  1.177E+00   507.6  1297.3     64.2 0.01861  94  16  -12.02
     4    -2   -16  4.358E+00  3.152E+00  1925.3  1091.5    825.1 0.06025 100   7   35.27
     4    -2   -16  9.457E+00  2.787E+00  1925.3  1091.5    105.1 0.06025 100   9   35.27
     4    -2   -16  7.633E+00  3.167E+00  1923.3  1419.5    348.2 0.06022 100  10  158.08
    -4     2    17  1.645E+01  2.707E+00   477.9  1408.2    699.6 0.05957 100  16   25.98
    -4     2    17  1.262E+01  2.871E+00   480.0  1084.8    467.5 0.05955 100  14  144.14
     2     2    17  9.309E+00  3.495E+00   502.0  1496.2    551.4 0.09153 100  11  103.24
     2     2    17  1.167E+01  3.659E+00   505.1   997.2    279.6 0.09148 100  13 -117.96
     2    -4   -17  1.578E+01  3.037E+00  1951.1  1017.8      2.5 0.08741  95  15  -14.27
     2    -4   -17  7.637E+00  4.499E+00  1948.2  1493.6    988.8 0.08736 100   6  120.97
     2    -4   -17  1.008E+01  3.491E+00  1951.1  1017.8    722.5 0.08741 100  10  -14.27
     2    -4   -17  1.084E+01  4.034E+00  1948.2  1493.6    268.8 0.08736 100   9  120.97
     2    -4    17  1.155E+01  1.791E+00   464.4  1317.2    289.0 0.02612 100  14 -120.40
    -4     2   -17  1.486E+01  3.896E+00  1962.5  1445.7    814.7 0.06993  97  10   21.45
    -4     2   -17  5.362E+00  3.525E+00  1964.9  1065.8    568.7 0.06996  90   9 -103.04
    -4     2   -17  1.286E+01  3.320E+00  1962.5  1445.7     94.7 0.06993  97  11   21.45
     4    -2    17  1.211E+01  3.062E+00   484.8  1437.9    456.0 0.07040  82  15  157.46
    -2     4   -17  9.342E+00  2.180E+00  1984.3  1323.1    645.1 0.02487  90  13  -62.63
    -2     4   -17  1.245E+01  2.239E+00  1985.2  1188.6    512.8 0.02487  97  10 -128.25
    -2     4    17  7.717E+00  3.022E+00   501.5  1007.6    361.5 0.08771 100  14 -164.86
    -2    -2   -17  1.352E+01  4.395E+00  1944.7  1504.0    910.4 0.09115  99   7   75.92
    -2    -2   -17  1.033E+01  3.922E+00  1947.7  1007.3    640.6 0.09120 100  10  -61.20
    -2    -2   -17  7.224E+00  4.305E+00  1944.7  1504.0    190.4 0.09115  99   7   75.92
    -4     2    18  1.250E+00  2.270E+00   430.9  1403.2    688.9 0.05805  97   7   31.47
    -4     2    18 -2.733E+00  2.484E+00   432.9  1089.4    472.0 0.05803  98  -8  142.03
     2     2    18  3.458E+00  3.139E+00   455.1  1497.8    547.6 0.09258  97   7  105.15
     2     2    18  2.775E+00  3.353E+00   458.2   995.0    284.5 0.09253 100   7 -120.40
     2    -4   -18  1.898E+00  4.101E+00  1995.1  1494.9    983.1 0.08810  99   3  117.72
     2    -4   -18  4.273E+00  3.235E+00  1998.0  1017.0    726.1 0.08815  99   6  -12.83
     2    -4   -18  3.166E+00  2.981E+00  1998.0  1017.0      6.1 0.08815  99   5  -12.83
     2    -4   -18 -2.406E+00  3.744E+00  1995.1  1494.9    263.1 0.08810  99  -5  117.72
     2    -4    18 -1.092E-01  1.270E+00   417.5  1291.5    267.4 0.01683  84  -7 -109.97
    -4     2   -18 -2.407E+00  3.243E+00  2009.5  1443.6     90.8 0.06934  99  -7   19.88
    -4     2   -18  3.388E+00  3.199E+00  2011.8  1068.5    577.2 0.06937 100   6  -98.36
    -4     2   -18  3.208E+00  3.538E+00  2009.5  1443.6    810.8 0.06934  99   6   19.88
     4    -2    18  5.393E+00  2.504E+00   437.8  1435.5    452.3 0.06990 100  10  158.95
    -2     4    18 -1.362E+00  2.962E+00   451.6  1486.7    624.2 0.08856  78  -5   61.36
    -2     4    18  3.283E+00  2.994E+00   454.6  1006.1    365.0 0.08851 100  10 -166.24
    -2    -2   -18 -1.439E+00  4.217E+00  1991.5  1506.0    906.5 0.09214 100  -4   73.96
    -2    -2   -18  1.297E+00  3.530E+00  1994.5  1005.9    645.6 0.09219  97   4  -58.72
    -2    -2   -18  4.158E+00  3.904E+00  1991.5  1506.0    186.5 0.09214 100   7   73.96
     4    -2   -18  3.603E+00  2.851E+00  2018.6  1101.1    113.8 0.05740  94   6   39.38
     4    -2   -18  5.493E+00  3.292E+00  2016.7  1411.1    327.1 0.05738 100   6  147.11
     4    -2   -18  6.333E+00  3.227E+00  2018.6  1101.1    833.8 0.05740  92   6   39.38
    -4     2    19  6.224E+00  2.676E+00   385.3  1095.3    477.3 0.05596  96   7  139.55
    -4     2    19  2.714E-01  2.394E+00   383.4  1396.6    677.6 0.05598 100   5   37.26
     2     2    19 -4.913E+00  3.202E+00   407.6  1498.7    543.6 0.09342 100  -6  107.18
     2     2    19 -5.679E+00  3.675E+00   410.8   993.5    289.6 0.09336  89  -5 -122.93
     2    -4   -19 -4.324E+00  3.300E+00  2045.4  1017.1    730.0 0.08864 100  -6  -11.22
     2    -4   -19  2.695E-01  4.331E+00  2042.5  1495.5    977.2 0.08859  99   4  114.41
     2    -4   -19 -7.322E-01  3.064E+00  2045.4  1017.1     10.0 0.08864 100  -4  -11.22
     2    -4   -19  1.475E+00  3.787E+00  2042.5  1495.5    257.2 0.08859  99   5  114.41
    -4     2   -19  4.330E+00  3.229E+00  2059.2  1072.3    586.2 0.06838  99   6  -93.53
    -4     2   -19 -6.113E-01  3.446E+00  2057.0  1440.4    806.5 0.06835  98  -9   18.02
    -4     2   -19  6.422E+00  3.229E+00  2057.0  1440.4     86.5 0.06835  98   7   18.02
     4    -2    19  7.376E+00  2.761E+00   390.3  1432.0    448.1 0.06902  98   6  160.72
    -2     4    19  3.402E+00  3.043E+00   407.1  1005.3    368.8 0.08907  97   7 -167.81
    -2    -2   -19 -2.218E+00  4.073E+00  2042.0  1005.2    650.7 0.09296  98  -4  -56.14
    -2    -2   -19  2.321E+00  3.958E+00  2038.9  1507.3    182.4 0.09290  99   5   71.89
    -2    -2   -19 -3.324E+00  4.089E+00  2038.9  1507.3    902.4 0.09290  99  -7   71.89
     4    -2   -19  1.398E+00  2.781E+00  2066.1  1108.1    119.2 0.05519 100   6   42.02
     4    -2   -19  3.393E+00  3.024E+00  2064.3  1404.7    315.7 0.05516 100   5  141.18
     4    -2   -19 -2.038E+00  2.974E+00  2066.1  1108.1    839.2 0.05519 100  -6   42.02
    -4     2    20  6.756E+00  2.660E+00   335.2  1388.1    665.6 0.05321  98   7   43.40
    -4     2    20  7.981E+00  2.731E+00   337.0  1103.2    483.4 0.05319 100   7  136.61
     2     2    20  3.236E+00  3.508E+00   359.4  1498.8    539.3 0.09400 100   6  109.34
     2     2    20  4.725E+00  3.697E+00   362.6   992.8    294.9 0.09394 100   8 -125.57
     2    -4   -20 -1.571E-01  4.031E+00  2090.6  1495.2    251.0 0.08879 100  -4  111.03
     2    -4   -20  8.393E+00  3.473E+00  2093.5  1017.9    734.2 0.08885 100   7   -9.42
     2    -4   -20  1.170E+01  4.465E+00  2090.6  1495.2    971.0 0.08879 100   8  111.03
     2    -4   -20  6.137E+00  3.239E+00  2093.5  1017.9     14.2 0.08885 100   6   -9.42
    -4     2   -20  5.454E+00  3.279E+00  2105.2  1435.8    801.7 0.06687 100   6   15.84
    -4     2   -20 -1.186E+00  3.615E+00  2107.3  1077.5    595.5 0.06691 100  -5  -88.53
    -4     2   -20  4.132E+00  3.064E+00  2105.2  1435.8     81.7 0.06687 100   9   15.84
     4    -2    20  3.331E+00  3.471E+00   344.4  1064.2    233.8 0.06765  76   6  -90.10
     4    -2    20  4.116E+00  2.951E+00   342.1  1427.2    443.4 0.06769  98   7  162.79
     4    -2    20  1.007E+00  3.825E+00   344.4  1064.2    953.8 0.06765  75   6  -90.10
    -2     4    20  6.502E+00  3.258E+00   359.0  1005.3    372.9 0.08936 100   7 -169.56
    -2    -2   -20 -5.477E+00  4.015E+00  2087.0  1507.8    178.1 0.09340 100  -5   69.69
    -2    -2   -20  1.223E+00  4.283E+00  2090.0  1005.3    656.1 0.09346 100   7  -53.45
    -2    -2   -20  6.090E-01  4.176E+00  2087.0  1507.8    898.1 0.09340 100   5   69.69
     4    -2   -20  2.125E+00  2.956E+00  2112.5  1396.3    303.5 0.05219 100   7  134.85
     4    -2   -20  1.198E+00  2.842E+00  2114.2  1117.1    125.6 0.05221 100   6   45.13
     4    -2   -20  4.290E+00  3.209E+00  2114.2  1117.1    845.6 0.05221 100   5   45.13
    -4     2    21 -1.107E-01  2.587E+00   286.3  1377.2    652.7 0.04948 100  -7   50.03
    -4     2    21  2.496E+00  2.658E+00   288.0  1113.6    490.6 0.04946  98   6  133.11
     2     2    21 -1.388E+00  3.947E+00   313.8   993.0    300.5 0.09421 100  -7 -128.32
     2     2    21 -5.946E+00  3.871E+00   310.6  1498.0    534.7 0.09427 100  -5  111.62
     2    -4   -21  4.660E-02  3.524E+00  2142.2  1019.9    738.7 0.08868  97   6   -7.42
     2    -4   -21 -3.119E+00  4.279E+00  2139.4  1493.9    244.7 0.08862  99  -5  107.55
     2    -4   -21  7.139E+00  3.415E+00  2142.2  1019.9     18.7 0.08868  97   6   -7.42
     2    -4   -21 -2.015E+00  4.474E+00  2139.4  1493.9    964.7 0.08862  98  -6  107.55
    -4     2   -21 -7.680E-01  2.938E+00  2154.0  1429.6     76.2 0.06478 100  -6   13.31
    -4     2   -21 -2.147E+00  3.867E+00  2156.1  1084.3    605.3 0.06482  96  -6  -83.30
    -4     2   -21  5.611E-01  3.180E+00  2154.0  1429.6    796.2 0.06478 100   6   13.31
     4    -2    21  7.531E-01  3.304E+00   295.4  1070.0    243.4 0.06572 100   8  -95.21
     4    -2    21 -3.184E+00  2.933E+00   293.2  1420.8    438.1 0.06576  99  -4  165.20
     4    -2    21 -3.026E+00  3.421E+00   295.4  1070.0    963.4 0.06572 100  -7  -95.21
    -2     4    21  1.008E+00  3.118E+00   310.1  1006.3    377.4 0.08930  97   6 -171.49
    -2    -2   -21  8.664E-01  4.338E+00  2135.7  1507.3    173.5 0.09356 100   3   67.35
    -2    -2   -21  5.283E+00  4.374E+00  2138.7  1006.4    661.7 0.09363 100   7  -50.65
    -2    -2   -21 -8.689E+00  4.616E+00  2135.7  1507.3    893.5 0.09356 100  -6   67.35
     4    -2   -21  1.738E-01  3.213E+00  2163.0  1128.8    853.2 0.04821  99   5   48.88
     4    -2   -21  2.378E+00  3.075E+00  2161.4  1385.2    290.2 0.04819  97   7  127.98
     4    -2   -21  9.438E-03  2.876E+00  2163.0  1128.8    133.2 0.04821  99   5   48.88
    -4     3   -21  3.143E+00  2.851E+00  2160.9  1399.4    760.0 0.05351 100   6   -5.42
    -4     3   -21 -1.251E+00  3.334E+00  2162.6  1114.6    591.5 0.05353 100  -6  -90.39
    -4     3   -21 -5.818E-01  2.608E+00  2160.9  1399.4     40.0 0.05351 100  -4   -5.42
     1     3    21  6.614E+00  3.985E+00   316.1   979.4    317.7 0.09922 100   7 -138.78
     1     3    21  5.925E+00  4.220E+00   312.8  1511.7    557.0 0.09929 100   6   98.55
     1    -4   -21 -5.097E+00  4.529E+00  2135.2  1514.7    229.3 0.09632 100  -6   99.59
     1    -4   -21  3.077E+00  3.783E+00  2138.3   999.0    714.9 0.09639 100   5  -19.83
     1    -4   -21 -2.343E-01  4.739E+00  2135.2  1514.7    949.3 0.09632 100  -7   99.59
    -4     1    21  3.883E+00  2.127E+00   279.9  1333.2    659.0 0.03303 100   7   47.75
     4    -1   -21 -3.312E-01  2.610E+00  2169.4  1174.5    184.6 0.03106  98  -6   74.12
     4    -1   -21 -1.077E+00  2.339E+00  2168.4  1339.5    295.2 0.03105 100  -5  129.21
     4    -1   -21 -2.554E+00  2.748E+00  2169.4  1174.5    904.6 0.03106  96  -6   74.12
    -1     4    21  2.418E+00  4.443E+00   311.0  1505.4    590.5 0.09700 100   6   79.40
    -1     4    21 -5.982E+00  3.604E+00   314.3   985.6    353.7 0.09693 100  -8 -159.16
    -1    -3   -21 -6.888E+00  4.586E+00  2133.4  1521.0    915.8 0.09862 100  -5   80.47
    -1    -3   -21  4.023E-01  4.667E+00  2133.4  1521.0    195.8 0.09862 100   4   80.47
    -1    -3   -21  2.168E+00  4.463E+00  2136.6   992.7    678.9 0.09869  97   7  -40.24
     4    -3    21  3.171E+00  3.253E+00   288.5  1099.7    229.2 0.05466  97   4  -87.80
     4    -3    21 -1.708E+00  2.535E+00   286.7  1391.1    402.3 0.05469 100  -6 -176.38
     4    -3    21 -3.409E+00  3.341E+00   288.5  1099.7    949.2 0.05466  97  -6  -87.80
    -4     3   -20  4.204E+00  3.138E+00  2113.8  1104.2    579.2 0.05701 100   6  -96.87
    -4     3   -20 -9.364E-01  2.735E+00  2112.0  1409.2    766.8 0.05699 100  -4   -2.20
    -4     3   -20 -1.828E+00  2.645E+00  2112.0  1409.2     46.8 0.05699  99  -6   -2.20
     1     3    20 -2.841E+00  4.008E+00   361.6  1511.9    561.6 0.09880 100  -3   96.07
     1     3    20  1.240E+00  3.826E+00   364.9   979.7    312.8 0.09873  99   8 -136.46
     3    -4    20  2.704E+00  1.842E+00   325.4  1316.1    318.7 0.02639 100   6 -134.92
     1    -4   -20  6.987E-01  4.523E+00  2086.5  1515.0    954.8 0.09607 100   5  102.64
     1    -4   -20  2.320E+00  3.717E+00  2089.6   998.1    710.4 0.09614  96   4  -21.81
     1    -4   -20  4.285E+00  4.405E+00  2086.5  1515.0    234.8 0.09607 100   6  102.64
    -4     1    20  3.716E+00  2.235E+00   328.7  1352.1    677.8 0.03981 100   7   38.30
    -4     1    20  4.234E+00  2.337E+00   330.1  1139.2    529.0 0.03980 100   5  114.68
     4    -1   -20  5.807E+00  2.587E+00  2119.4  1359.4    314.9 0.03843 100   7  139.34
     4    -1   -20 -8.292E-01  2.760E+00  2120.7  1154.1    892.0 0.03844 100  -4   67.68
     4    -1   -20 -7.723E-01  2.638E+00  2120.7  1154.1    172.0 0.03844 100  -4   67.68
    -1     4    20  9.491E-01  4.383E+00   359.8  1506.1    596.0 0.09666 100   4   76.40
    -1     4    20  2.274E+00  3.477E+00   363.1   985.6    349.3 0.09659 100   5 -157.24
    -3     4   -20 -8.014E-01  1.889E+00  2124.0  1192.0    576.5 0.02426  99  -6  -96.62
    -3     4   -20  1.298E+00  1.910E+00  2123.2  1321.5    674.0 0.02426 100   6  -48.75
    -1    -3   -20 -7.678E+00  4.397E+00  2084.7  1520.9    200.5 0.09822 100  -5   83.00
    -1    -3   -20 -8.009E+00  4.140E+00  2087.9   992.2    673.9 0.09829 100  -8  -42.61
    -1    -3   -20 -2.021E+00  4.339E+00  2084.7  1520.9    920.5 0.09822 100  -5   83.00
     4    -3    20  3.565E+00  3.160E+00   337.5  1090.5    937.2 0.05791  99   5  -81.52
     4    -3    20  4.515E+00  2.616E+00   335.5  1400.8    408.8 0.05793 100   8 -179.40
     4    -3    20  6.285E+00  3.129E+00   337.5  1090.5    217.2 0.05791 100   6  -81.52
    -4     3   -19  1.017E+00  2.853E+00  2065.7  1096.2    567.8 0.05962  99   5 -102.93
    -4     3   -19  1.747E+00  2.896E+00  2063.8  1416.6    772.6 0.05960 100   6    0.48
    -4     3   -19  2.396E+00  2.827E+00  2063.8  1416.6     52.6 0.05960 100   5    0.48
     1     3    19 -2.960E-01  3.420E+00   413.1   980.9    308.1 0.09797 100  -4 -134.27
     1     3    19 -2.211E-01  3.750E+00   409.7  1511.4    566.1 0.09803 100  -4   93.69
     3    -4    19 -2.324E+00  1.951E+00   374.7  1154.2    909.3 0.03413  85  -5  -68.27
     3    -4    19  4.486E-01  1.968E+00   374.7  1154.2    189.3 0.03413  86   8  -68.27
     3    -4    19  2.075E+00  2.025E+00   373.6  1337.6    333.1 0.03414  97   6 -141.89
     1    -4   -19  2.752E+00  4.187E+00  2038.4  1514.4    240.1 0.09552 100   5  105.62
     1    -4   -19  3.679E-02  3.649E+00  2041.6   998.1    706.2 0.09558  98   5  -23.62
     1    -4   -19 -1.853E+00  4.347E+00  2038.4  1514.4    960.1 0.09552  98  -5  105.62
    -4     1    19 -2.765E-03  2.252E+00   378.4  1125.9    520.0 0.04463  97  -5  119.08
    -4     1    19  2.451E+00  2.273E+00   376.9  1365.9    694.0 0.04465  98   6   30.14
     4    -1   -19 -1.874E+00  2.668E+00  2072.5  1139.4    162.5 0.04362 100  -6   62.89
     4    -1   -19  1.064E+00  2.627E+00  2071.1  1373.5    331.5 0.04361  98   6  147.88
     4    -1   -19  1.292E+00  2.754E+00  2072.5  1139.4    882.5 0.04362 100   5   62.89
    -1     4    19  5.517E+00  3.313E+00   411.2   986.4    345.1 0.09596 100   8 -155.47
    -1     4    19  6.462E-02  3.998E+00   408.0  1505.8    601.2 0.09602  97   5   73.48
    -3     4   -19 -9.244E-03  2.278E+00  2074.8  1344.4    689.8 0.03277  92  -6  -40.72
    -3     4   -19 -7.234E-01  2.064E+00  2075.9  1168.6    552.6 0.03277 100  -6 -109.12
    -1    -3   -19  9.316E+00  4.249E+00  2036.6  1519.9    925.0 0.09754 100   6   85.42
    -1    -3   -19 -3.696E+00  4.295E+00  2039.8   992.5    669.2 0.09760  96  -6  -44.84
    -1    -3   -19  2.566E+00  4.087E+00  2036.6  1519.9    205.0 0.09754 100   6   85.42
     4    -3    19  1.817E+00  2.833E+00   385.8  1083.5    206.0 0.06034  99   7  -75.62
     4    -3    19  1.690E+00  2.386E+00   383.8  1408.4    414.4 0.06037 100   5  178.07
     4    -3    19 -4.418E-01  2.826E+00   385.8  1083.5    926.0 0.06034  99  -6  -75.62
    -4     3   -18  2.613E+01  3.530E+00  2016.2  1422.3     57.6 0.06153 100  18    2.72
    -4     3   -18  6.835E+00 -3.049E+00  2018.2  1089.9    557.1 0.06156 100   8 -108.67
    -4     3   -18  2.069E+01  3.509E+00  2016.2  1422.3    777.6 0.06153 100  15    2.72
     1     3    18  2.405E+01  4.147E+00   460.5   982.8    303.6 0.09696 100  17 -132.21
     1     3    18  2.095E+01  4.021E+00   457.2  1510.0    570.3 0.09702 100  16   91.40
     3     1   -18  8.827E+00 -2.102E+00  2033.4  1209.0    987.1 0.01754  87  10  114.13
     3    -4    18  2.356E+01  2.732E+00   421.1  1352.7    343.5 0.03948 100  23 -146.87
     3    -4    18  1.992E+01  2.903E+00   422.5  1139.7    890.8 0.03947  94  15  -58.78
     3    -4    18  2.309E+01  3.002E+00   422.5  1139.7    170.8 0.03947  95  19  -58.78
     1    -4   -18  2.175E+01  4.259E+00  1994.1   998.9    702.3 0.09476 100  19  -25.27
     1    -4   -18  1.350E+01  4.507E+00  1991.0  1513.0    245.3 0.09470 100  11  108.52
     1    -4   -18  9.473E+00  4.622E+00  1991.0  1513.0    965.3 0.09470 100  11  108.52
    -4     1    18  2.644E+01  3.055E+00   424.5  1376.5    708.5 0.04827  96  22   22.81
    -4     1    18  2.094E+01  2.851E+00   426.2  1115.9    512.8 0.04825  99  20  122.62
     4    -1   -18  2.057E+01  3.363E+00  2025.0  1128.1    154.9 0.04747 100  17   59.09
     4    -1   -18  1.951E+01  3.634E+00  2025.0  1128.1    874.9 0.04747  98  13   59.09
     4    -1   -18  2.348E+01  3.563E+00  2023.5  1384.1    346.3 0.04745 100  14  155.48
    -1     4    18  2.020E+01  4.268E+00   455.5  1504.8    606.3 0.09514 100  16   70.62
    -1     4    18  2.193E+01  3.877E+00   458.7   988.0    341.2 0.09508 100  19 -153.87
    -3     4   -18  6.721E+00 -2.421E+00  2028.4  1152.4    533.5 0.03851 100  10 -119.11
    -3     4   -18  2.065E+01  2.898E+00  2027.1  1359.9    700.8 0.03850 100  15  -35.24
    -3    -1    18  2.397E+01  2.179E+00   416.2  1299.0    721.4 0.01962  91  23   18.23
    -1    -3   -18  1.902E+01  4.693E+00  1989.2  1518.2    929.3 0.09659 100   9   87.76
    -1    -3   -18  1.920E+01  4.435E+00  1992.4   993.6    664.6 0.09665 100  14  -46.95
    -1    -3   -18  1.169E+01  4.411E+00  1989.2  1518.2    209.3 0.09659 100   9   87.76
     4    -3    18  2.194E+01  2.929E+00   431.3  1414.3    419.2 0.06217  99  24  175.95
     4    -3    18  1.205E+01  3.037E+00   433.5  1078.2    915.5 0.06214 100  10  -70.00
     4    -3    18  1.435E+01  3.174E+00   433.5  1078.2    195.5 0.06214 100  13  -70.00
     1     3    17  1.185E+01  3.485E+00   507.4   985.4    299.3 0.09575 100  10 -130.27
     1     3    17  1.149E+01  3.878E+00   504.1  1508.1    574.4 0.09580 100  10   89.19
     3     1   -17  1.424E+01  2.184E+00  1985.6  1329.1    386.4 0.02708  99  13  173.14
     3     1   -17  7.642E+00  2.646E+00  1986.5  1182.7    965.5 0.02709  99   8  102.88
     3     1   -17  1.356E+01  2.670E+00  1986.5  1182.7    245.5 0.02709  98  10  102.88
     3    -4    17  1.350E+01  2.664E+00   469.6  1128.7    874.6 0.04345 100  11  -50.41
     3    -4    17  1.531E+01  2.521E+00   469.6  1128.7    154.6 0.04345  99  13  -50.41
     3    -4    17  1.581E+01  2.288E+00   468.1  1364.3    351.6 0.04347 100  19 -150.70
     1    -4   -17  7.777E+00  4.242E+00  1944.2  1510.9    250.2 0.09367 100   9  111.38
     1    -4   -17  1.132E+01  3.754E+00  1947.3  1000.4    698.5 0.09372  98  10  -26.75
     1    -4   -17  1.066E+01  4.722E+00  1944.2  1510.9    970.2 0.09367 100   9  111.38
    -4     1    17  1.605E+01  2.351E+00   471.5  1384.9      1.7 0.05103  78  21   16.07
    -4     1    17  1.733E+01  2.843E+00   473.2  1108.1    506.8 0.05101 100  18  125.54
    -4     1    17  1.157E+01  2.196E+00   471.5  1384.9    721.7 0.05103 100  14   16.07
    -1     4    17  1.599E+01  3.869E+00   502.4  1503.1    611.2 0.09404 100  10   67.80
    -1     4    17  1.102E+01  3.221E+00   505.6   990.3    337.6 0.09399  99  12 -152.43
    -3     4   -17  1.213E+01  2.637E+00  1980.1  1371.5    709.4 0.04271  94  14  -31.09
    -3     4   -17  1.171E+01  2.888E+00  1981.5  1140.2    516.9 0.04272  92   9 -127.79
    -3    -1    17  1.321E+01  1.744E+00   463.1  1322.9    750.0 0.02826  98  15    4.07
    -3    -1    17  1.475E+01  1.695E+00   463.1  1322.9     30.0 0.02826  99  19    4.07
    -1    -3   -17  1.285E+01  4.701E+00  1942.4  1515.9    933.4 0.09545 100   8   90.01
    -1    -3   -17  1.361E+01  4.123E+00  1945.5   995.4    660.3 0.09550 100  10  -48.93
    -1    -3   -17  5.054E+00  4.424E+00  1942.4  1515.9    213.4 0.09545 100   8   90.01
     4    -3    17  6.368E+00  2.914E+00   480.5  1074.2    905.4 0.06346  98   9  -64.61
     4    -3    17  9.527E+00  2.472E+00   478.3  1418.9    423.5 0.06348 100  14  174.20
     4    -3    17  1.011E+01  3.114E+00   480.5  1074.2    185.4 0.06346  98  10  -64.61
    -4     3   -16  1.119E+01  3.226E+00  1924.9  1081.2    537.2 0.06402 100  10 -119.47
    -4     3   -16  2.241E+01  3.662E+00  1922.8  1429.8    785.7 0.06399 100  17    6.10
    -4     3   -16  1.537E+01  2.798E+00  1922.8  1429.8     65.7 0.06399 100  17    6.10
     1     3    16  1.112E+01  4.239E+00   550.5  1505.5    578.2 0.09443  97  13   87.04
     1     3    16  1.184E+01  3.311E+00   553.8   988.5    295.2 0.09438 100  14 -128.46
     3     1   -16  1.626E+01  3.658E+00  1940.2  1165.5    951.6 0.03318  97   9   95.79
     3     1   -16  1.091E+01  2.931E+00  1940.2  1165.5    231.6 0.03318  96   9   95.79
     3     1   -16  1.309E+01  2.227E+00  1939.1  1345.7    409.0 0.03317  97  14 -175.38
     3    -4    16  1.620E+01  2.332E+00   516.2  1120.2    140.0 0.04652  97  20  -42.83
     3    -4    16  1.698E+01  2.276E+00   514.6  1373.4    358.2 0.04654 100  21 -153.73
     3    -4    16  2.280E+01  3.105E+00   516.2  1120.2    860.0 0.04652  97  18  -42.83
     1    -4   -16  1.894E+01  4.540E+00  1897.9  1508.3    254.9 0.09246 100  14  114.21
     1    -4   -16  1.542E+01  3.606E+00  1901.0  1002.5    695.0 0.09251 100  12  -28.06
     1    -4   -16  1.239E+01  5.686E+00  1897.9  1508.3    974.9 0.09246 100   8  114.21
    -4     1    16  2.012E+01  2.689E+00   519.8  1102.0    501.7 0.05317 100  21  127.96
    -4     1    16  1.595E+01  2.219E+00   517.9  1391.6    734.1 0.05318 100  21    9.79
    -4     1    16  1.798E+01  2.256E+00   517.9  1391.6     14.1 0.05318 100  23    9.79
     4    -1   -16  1.659E+01  4.060E+00  1931.7  1112.3    863.4 0.05269 100  12   53.41
     4    -1   -16  1.184E+01  2.825E+00  1930.0  1398.8    372.4 0.05268 100  10  168.84
     4    -1   -16  1.625E+01  3.115E+00  1931.7  1112.3    143.4 0.05269 100  14   53.41
    -1     4    16  1.473E+01  3.669E+00   548.8  1500.9    615.8 0.09277  99  14   65.02
    -1     4    16  8.639E+00  2.868E+00   552.0   993.1    334.1 0.09272 100  12 -151.17
    -3     4   -16  1.555E+01  2.655E+00  1933.6  1380.5    716.2 0.04595 100  14  -27.84
    -3     4   -16  1.717E+01  2.856E+00  1935.1  1130.7    502.0 0.04596 100  14 -135.61
    -3    -1    16  1.446E+01  1.717E+00   509.5  1339.1     51.7 0.03398 100  24   -6.77
    -3    -1    16  1.176E+01  2.235E+00   510.7  1154.4    588.9 0.03397  94  15   86.36
    -3    -1    16  1.906E+01  2.133E+00   509.5  1339.1    771.7 0.03398  99  23   -6.77
    -1    -3   -16  1.238E+01  5.837E+00  1896.1  1512.9    937.3 0.09412 100   9   92.20
    -1    -3   -16  9.877E+00  4.700E+00  1896.1  1512.9    217.3 0.09412 100   9   92.20
    -1    -3   -16  1.159E+01  3.821E+00  1899.2   997.8    656.1 0.09417 100  12  -50.78
     4    -3    16  1.600E+01  3.375E+00   527.0  1071.3    175.8 0.06439 100  14  -59.41
     4    -3    16  1.286E+01  3.250E+00   527.0  1071.3    895.8 0.06439 100  11  -59.41
     4    -3    16  1.252E+01  2.303E+00   524.8  1422.4    427.1 0.06441 100  20  172.78
    -4     3   -15  4.274E+01  4.632E+00  1876.9  1432.1    788.9 0.06469 100  29    7.29
    -4     3   -15  4.143E+01  4.676E+00  1879.1  1078.4    528.0 0.06471  98  31 -124.60
    -4     3   -15  4.164E+01  4.238E+00  1876.9  1432.1     68.9 0.06469  99  32    7.29
     1     3    15  3.903E+01  5.137E+00   596.4  1502.5    581.9 0.09291  99  30   84.95
     1     3    15  4.378E+01  4.983E+00   599.6   992.1    291.3 0.09286  96  35 -126.78
     3     1   -15  3.295E+01  4.063E+00  1894.3  1152.6    941.4 0.03767 100  17   90.56
     3     1   -15  4.126E+01  3.841E+00  1893.0  1358.0    427.6 0.03766  99  28 -165.95
     3     1   -15  3.828E+01  4.006E+00  1894.3  1152.6    221.4 0.03767 100  25   90.56
     3    -4    15  4.087E+01  3.842E+00   562.2  1113.3    846.7 0.04895  99  36  -35.85
     3    -4    15  4.600E+01  4.012E+00   560.5  1380.8    363.6 0.04896  98  43 -156.14
     3    -4    15  4.182E+01  3.587E+00   562.2  1113.3    126.7 0.04895  99  44  -35.85
     1    -4   -15  4.987E+01  5.849E+00  1852.1  1505.1    259.5 0.09109  98  33  117.01
     1    -4   -15  4.737E+01  5.232E+00  1855.2  1005.1    691.7 0.09113 100  36  -29.18
     1    -4   -15  4.013E+01  6.613E+00  1852.1  1505.1    979.5 0.09109  99  20  117.01
    -4     1    15  4.365E+01  3.693E+00   563.9  1397.0     25.6 0.05486  99  49    3.91
    -4     1    15  4.365E+01  3.877E+00   565.8  1097.2    497.5 0.05485 100  46  129.97
    -4     1    15  4.373E+01  3.775E+00   563.9  1397.0    745.6 0.05486 100  43    3.91
     4    -1   -15  4.267E+01  4.934E+00  1885.9  1106.6    859.1 0.05446 100  25   51.27
     4    -1   -15  4.444E+01  4.566E+00  1884.1  1404.0    384.1 0.05445 100  32  174.85
     4    -1   -15  4.384E+01  4.335E+00  1885.9  1106.6    139.1 0.05446 100  34   51.27
    -1     4    15  4.156E+01  4.592E+00   597.8   996.4    330.9 0.09131 100  33 -150.08
    -1     4    15  4.816E+01  5.020E+00   594.6  1498.2    620.4 0.09135  99  39   62.25
    -3     4   -15  4.106E+01  4.285E+00  1889.2  1122.9    488.4 0.04852  99  30 -142.77
    -3     4   -15  3.543E+01  3.704E+00  1887.6  1387.7    721.9 0.04851 100  28  -25.25
    -3    -1    15  4.159E+01  3.520E+00   555.4  1351.4    789.8 0.03825  97  40  -15.83
    -3    -1    15  4.069E+01  3.690E+00   556.8  1142.6    579.2 0.03824 100  35   91.22
    -3    -1    15  4.194E+01  3.391E+00   555.4  1351.4     69.8 0.03825 100  48  -15.83
    -1    -3   -15  3.347E+01  4.696E+00  1853.4  1000.7    652.1 0.09269 100  24  -52.50
    -1    -3   -15  3.496E+01  6.652E+00  1850.3  1509.5    941.1 0.09264  96  19   94.32
    -1    -3   -15  3.599E+01  5.663E+00  1850.3  1509.5    221.1 0.09264  94  21   94.32
     4    -3    15  4.027E+01  4.443E+00   572.9  1069.2    886.7 0.06502  97  33  -54.36
     4    -3    15  4.452E+01  4.047E+00   570.7  1425.1    430.2 0.06504 100  43  171.67
     4    -3    15  4.828E+01  4.769E+00   572.9  1069.2    166.7 0.06502  98  39  -54.36
    -4     3   -14  1.890E+01  2.932E+00  1831.5  1433.7     71.7 0.06515  96  20    8.17
    -4     3   -14  1.291E+01  3.284E+00  1833.7  1076.2    519.1 0.06517  99  13 -129.59
    -4     3   -14  2.023E+01  3.257E+00  1831.5  1433.7    791.7 0.06515  98  19    8.17
     1     3    14  1.439E+01  3.423E+00   644.9   996.1    287.5 0.09123  94  18 -125.24
     1     3    14  1.489E+01  3.843E+00   641.8  1499.1    585.4 0.09127 100  13   82.91
     3     1   -14  9.986E+00  3.365E+00  1848.9  1142.4    933.4 0.04118 100  10   86.47
     3     1   -14  1.326E+01  2.515E+00  1847.5  1367.7    443.6 0.04117 100  14 -157.84
     3     1   -14  2.068E+01  3.380E+00  1848.9  1142.4    213.4 0.04118 100  12   86.47
     3    -4    14  1.704E+01  2.148E+00   607.7  1107.8    114.4 0.05091  99  24  -29.35
     3    -4    14  1.283E+01  2.105E+00   606.0  1386.9    368.0 0.05092  98  19 -158.04
     3    -4    14  1.356E+01  2.183E+00   607.7  1107.8    834.4 0.05091  99  20  -29.35
     1    -4   -14  2.171E+01  3.681E+00  1809.8  1008.1    688.7 0.08964 100  18  -30.11
     1    -4   -14  2.017E+01  4.331E+00  1806.8  1501.5    263.9 0.08960 100  14  119.82
     1    -4   -14  1.854E+01  5.658E+00  1806.8  1501.5    983.9 0.08960 100  14  119.82
    -4     1    14  2.019E+01  2.561E+00   611.3  1093.3    494.0 0.05617 100  28  131.62
    -4     1    14  1.456E+01  1.935E+00   609.3  1401.4     36.5 0.05619 100  25   -1.62
    -4     1    14  1.406E+01  2.107E+00   609.3  1401.4    756.5 0.05619 100  21   -1.62
     4    -1   -14  1.345E+01  2.693E+00  1840.5  1101.9    135.4 0.05587 100  15   49.51
     4    -1   -14  2.178E+01  3.269E+00  1838.6  1408.1    395.1 0.05586  98  18 -179.50
     4    -1   -14  2.201E+01  3.732E+00  1840.5  1101.9    855.4 0.05587 100  19   49.51
    -1     4    14  1.533E+01  3.023E+00   643.2  1000.1    327.8 0.08978 100  19 -149.19
    -1     4    14  1.413E+01  2.989E+00   640.0  1495.0    624.7 0.08982 100  17   59.48
    -3     4   -14  1.717E+01  2.680E+00  1842.1  1393.5    726.5 0.05056  99  18  -23.20
    -3     4   -14  1.717E+01  3.100E+00  1843.8  1116.5    475.9 0.05057  99  18 -149.41
    -3     4   -14  1.586E+01  2.319E+00  1842.1  1393.5      6.5 0.05056  99  21  -23.20
    -3    -1    14  1.369E+01  1.819E+00   600.9  1361.3     85.5 0.04161 100  21  -23.68
    -3    -1    14  1.451E+01  1.971E+00   600.9  1361.3    805.5 0.04162  99  20  -23.68
    -3    -1    14  1.580E+01  2.539E+00   602.3  1133.3    571.5 0.04160  98  17   95.05
    -1    -3   -14  2.888E+01  5.823E+00  1805.0  1505.6    944.6 0.09106 100  13   96.40
    -1    -3   -14  1.681E+01  4.542E+00  1805.0  1505.6    224.6 0.09106 100  11   96.40
    -1    -3   -14  1.774E+01  3.784E+00  1808.1  1004.0    648.3 0.09110  93  16  -54.08
     4    -3    14  1.491E+01  3.146E+00   618.4  1067.8    877.9 0.06541 100  19  -49.44
     4    -3    14  1.378E+01  2.949E+00   618.4  1067.8    157.9 0.06541 100  21  -49.44
     4    -3    14  1.722E+01  2.517E+00   616.1  1427.0    432.9 0.06543  99  28  170.86
    -4     3   -13  2.889E+01  3.392E+00  1786.5  1434.7     74.0 0.06540  99  29    8.74
    -4     3   -13  3.156E+01  3.882E+00  1788.7  1074.7    510.5 0.06542  98  27 -134.48
    -4     3   -13  3.716E+01  4.082E+00  1786.5  1434.7    794.0 0.06540  99  32    8.74
     1     3    13  2.756E+01  3.915E+00   689.8  1000.4    283.9 0.08950 100  30 -123.86
     1     3    13  3.386E+01  4.619E+00   686.7  1495.3    588.7 0.08954 100  31   80.90
     3     1   -13  1.948E+01  3.287E+00  1803.9  1133.9    927.0 0.04403  98  14   83.19
     3     1   -13  3.342E+01  3.783E+00  1803.9  1133.9    207.0 0.04403  96  24   83.19
     3     1   -13  2.984E+01  3.378E+00  1802.5  1375.7    457.6 0.04403 100  26 -150.72
     3    -4    13  3.547E+01  3.246E+00   652.8  1103.2    103.0 0.05251 100  42  -23.28
     3    -4    13  3.180E+01  3.087E+00   651.0  1392.0    371.7 0.05252 100  40 -159.50
     3    -4    13  3.159E+01  3.089E+00   652.8  1103.2    823.0 0.05251 100  38  -23.28
     1    -4   -13  3.732E+01  4.800E+00  1761.9  1497.5    268.2 0.08801 100  31  122.66
     1    -4   -13  2.938E+01  4.120E+00  1764.9  1011.5    685.8 0.08804 100  26  -30.82
     1    -4   -13  3.080E+01  5.430E+00  1761.9  1497.5    988.2 0.08801 100  22  122.66
    -4     1    13  2.867E+01  2.874E+00   654.3  1405.1    766.7 0.05723 100  39   -6.84
    -4     1    13  3.148E+01  2.942E+00   654.3  1405.1     46.7 0.05723 100  44   -6.84
    -4     1    13  2.912E+01  2.994E+00   656.3  1090.2    491.1 0.05722  99  37  132.95
     4    -1   -13  3.501E+01  3.797E+00  1793.6  1411.4    405.4 0.05698 100  30 -174.18
     4    -1   -13  3.398E+01  4.174E+00  1795.5  1098.1    852.4 0.05699  99  25   48.07
     4    -1   -13  3.208E+01  3.561E+00  1795.5  1098.1    132.4 0.05699 100  33   48.07
    -1     4    13  2.393E+01  3.268E+00   688.1  1004.2    325.0 0.08814 100  29 -148.52
    -1     4    13  3.103E+01  3.701E+00   685.0  1491.5    628.9 0.08818 100  38   56.68
    -3     4   -13  3.258E+01  3.276E+00  1797.1  1398.3     10.3 0.05224 100  35  -21.62
    -3     4   -13  3.227E+01  3.635E+00  1798.9  1111.2    464.4 0.05225 100  27 -155.60
    -3     4   -13  3.445E+01  3.571E+00  1797.1  1398.3    730.3 0.05224  98  31  -21.62
    -3    -1    13  3.193E+01  2.937E+00   645.9  1369.5     99.3 0.04436 100  41  -30.61
    -3    -1    13  2.991E+01  3.179E+00   647.4  1125.7    565.3 0.04435  99  29   98.13
    -3    -1    13  2.848E+01  2.830E+00   645.9  1369.5    819.3 0.04436 100  33  -30.61
    -1    -3   -13  2.144E+01  4.277E+00  1760.2  1501.3    227.9 0.08935 100  18   98.45
    -1    -3   -13  2.049E+01  3.576E+00  1763.2  1007.7    644.7 0.08939 100  25  -55.49
    -1    -3   -13  2.665E+01  4.868E+00  1760.2  1501.3    947.9 0.08935 100  17   98.45
     4    -3    13  2.736E+01  3.025E+00   661.1  1428.4    435.0 0.06563 100  34  170.36
     4    -3    13  2.567E+01  3.090E+00   663.4  1067.0    149.4 0.06561 100  35  -44.63
     4    -3    13  2.912E+01  3.553E+00   663.4  1067.0    869.4 0.06561  99  28  -44.63
    -4     3   -12  2.951E+01  3.691E+00  1742.0  1435.2    795.8 0.06551 100  28    9.00
    -4     3   -12  2.640E+01  3.552E+00  1744.2  1073.6    502.3 0.06553 100  28 -139.27
    -4     3   -12  2.798E+01  3.294E+00  1742.0  1435.2     75.8 0.06551 100  30    9.00
     1     3    12  3.002E+01  4.451E+00   731.3  1491.2    591.7 0.08773  99  26   78.89
     1     3    12  2.903E+01  3.905E+00   734.3  1005.1    280.5 0.08770 100  33 -122.65
     3     1   -12  3.009E+01  3.393E+00  1757.8  1382.3    470.2 0.04642 100  27 -144.41
     3     1   -12  2.245E+01  3.409E+00  1759.4  1126.6    921.8 0.04643  96  18   80.54
     3     1   -12  2.826E+01  3.615E+00  1759.4  1126.6    201.8 0.04643  95  20   80.54
     3    -4    12  2.732E+01  2.799E+00   695.6  1396.4    374.6 0.05386 100  39 -160.56
     3    -4    12  3.112E+01  2.944E+00   697.5  1099.4     92.4 0.05384 100  42  -17.58
     3    -4    12  2.602E+01  2.757E+00   697.5  1099.4    812.4 0.05384 100  34  -17.58
     1    -4   -12  2.286E+01  3.755E+00  1717.5  1493.3    272.2 0.08632 100  24  125.56
     1    -4   -12  2.682E+01  3.772E+00  1720.4  1015.2    683.2 0.08635 100  26  -31.27
     1    -4   -12  3.185E+01  4.949E+00  1717.5  1493.3    992.2 0.08632 100  25  125.56
    -4     1    12  2.547E+01  2.584E+00   699.0  1408.2     56.3 0.05809 100  39  -11.76
    -4     1    12  3.248E+01  3.268E+00   701.0  1087.7    488.8 0.05807  97  40  134.00
    -4     1    12  2.921E+01  2.953E+00   699.0  1408.2    776.3 0.05809 100  35  -11.76
     4    -1   -12  2.147E+01  3.011E+00  1749.0  1414.0    415.2 0.05788 100  24 -169.17
     4    -1   -12  2.276E+01  3.563E+00  1751.0  1094.8    850.0 0.05790  99  20   46.93
     4    -1   -12  2.864E+01  3.340E+00  1751.0  1094.8    130.0 0.05790  99  30   46.93
    -1     4    12  2.802E+01  3.448E+00   732.6  1008.6    322.4 0.08643  99  35 -148.11
    -1     4    12  2.563E+01  3.497E+00   729.6  1487.6    633.0 0.08646  84  35   53.82
    -3     4   -12  2.592E+01  2.853E+00  1752.5  1402.3     13.3 0.05364 100  32  -20.44
    -3     4   -12  2.578E+01  3.152E+00  1754.3  1106.6    453.7 0.05365 100  27 -161.41
    -3     4   -12  2.802E+01  3.133E+00  1752.5  1402.3    733.3 0.05364 100  30  -20.44
    -3    -1    12  2.852E+01  2.738E+00   690.5  1376.5    111.6 0.04667 100  37  -36.76
    -3    -1    12  2.800E+01  3.086E+00   692.1  1119.2    560.4 0.04666  96  29  100.62
    -3    -1    12  2.720E+01  2.784E+00   690.5  1376.5    831.6 0.04667 100  35  -36.76
    -1    -3   -12  2.827E+01  4.437E+00  1715.7  1496.8    231.0 0.08758 100  23  100.49
    -1    -3   -12  2.546E+01  3.841E+00  1718.7  1011.7    641.2 0.08761 100  28  -56.73
    -1    -3   -12  2.884E+01  4.866E+00  1715.7  1496.8    951.0 0.08758 100  18  100.49
     4    -3    12  3.073E+01  3.221E+00   708.0  1066.6    141.4 0.06567  99  39  -39.90
     4    -3    12  2.876E+01  3.094E+00   705.7  1429.4    436.8 0.06569  99  38  170.18
     4    -3    12  2.883E+01  3.401E+00   708.0  1066.6    861.4 0.06567  99  32  -39.90
    -4     3   -11  1.647E+00  2.264E+00  1697.8  1435.4    797.2 0.06549 100   6    8.92
    -4     3   -11  4.986E+00  2.474E+00  1700.0  1072.8    494.5 0.06551 100   7 -144.01
    -4     3   -11  1.699E+00  1.922E+00  1697.8  1435.4     77.2 0.06549 100   6    8.92
     1     3    11  1.783E+00  3.318E+00   778.4  1010.0    997.3 0.08582  99   5 -121.66
     1     3    11  4.333E+00  2.753E+00   778.4  1010.0    277.3 0.08582 100  10 -121.66
     3     1   -11 -1.272E-01  2.554E+00  1715.2  1120.3    917.7 0.04849 100  -4   78.38
     3     1   -11  1.313E+00  2.693E+00  1715.2  1120.3    197.7 0.04849 100   6   78.38
     3     1   -11  2.545E+00  2.176E+00  1713.5  1388.1    481.3 0.04847 100   4 -138.78
     3    -4    11  1.217E+00  1.460E+00   739.8  1400.3    376.9 0.05500 100   6 -161.27
     3    -4    11  3.836E+00  1.428E+00   741.7  1096.1     82.6 0.05499 100   9  -12.23
     3    -4    11  2.357E+00  1.533E+00   741.7  1096.1    802.6 0.05499  99   8  -12.23
     1    -4   -11 -8.223E-02  2.952E+00  1673.4  1488.7    276.2 0.08457  96 -12  128.55
     1    -4   -11  2.209E+00  3.839E+00  1673.4  1488.7    996.2 0.08457  96   5  128.55
     1    -4   -11  4.537E+00  2.574E+00  1676.2  1019.2    680.8 0.08460  97   7  -31.42
    -4     1    11  8.311E-01  1.384E+00   743.2  1410.8     65.4 0.05878 100   6  -16.38
    -4     1    11  3.741E+00  1.746E+00   745.2  1085.6    487.1 0.05876  99   8  134.79
    -4     1    11  6.116E-01  1.588E+00   743.2  1410.8    785.4 0.05878 100   5  -16.38
     4    -1   -11  1.620E+00  2.627E+00  1706.8  1092.1    848.1 0.05863  99   5   46.06
     4    -1   -11 -7.622E-01  2.035E+00  1704.8  1416.3    424.3 0.05861 100  -6 -164.47
     4    -1   -11  2.267E+00  1.950E+00  1706.8  1092.1    128.1 0.05863 100   6   46.06
    -1     4    11  2.749E+00  2.163E+00   776.7  1013.2    320.1 0.08467  96   9 -148.00
    -3     4   -11  1.769E+00  1.580E+00  1708.3  1405.7     15.8 0.05483 100   7  -19.64
    -3     4   -11  3.316E+00  1.783E+00  1708.3  1405.7    735.8 0.05483 100   9  -19.64
    -3     4   -11  3.932E+00  2.137E+00  1710.1  1102.6    443.7 0.05484 100   7 -166.87
    -3    -1    11  1.181E+00  1.873E+00   736.4  1113.6    556.4 0.04866 100   7  102.64
    -3    -1    11  1.666E+00  1.389E+00   734.8  1382.6    122.6 0.04867 100   6  -42.25
    -3    -1    11  2.512E+00  1.714E+00   734.8  1382.6    842.6 0.04867 100   4  -42.25
    -1    -3   -11 -2.532E+00  3.211E+00  1671.6  1492.0    234.0 0.08574 100  -4  102.55
    -1    -3   -11  4.011E+00  3.951E+00  1671.6  1492.0    954.0 0.08574 100   6  102.55
    -1    -3   -11 -2.028E+00  2.676E+00  1674.5  1016.0    638.0 0.08576 100  -8  -57.76
     4    -3    11  2.434E+00  2.246E+00   752.3  1066.5    853.6 0.06562  99   9  -35.23
     4    -3    11  6.744E-01  1.733E+00   752.3  1066.5    133.6 0.06562  99   5  -35.23
     4    -3    11  1.124E+00  1.723E+00   750.0  1430.0    438.1 0.06564  99   9  170.32
    -4     3   -10  9.613E+00  2.558E+00  1656.1  1072.4    487.0 0.06543  99  14 -148.71
    -4     3   -10  1.068E+01  2.342E+00  1653.9  1435.3    798.2 0.06541 100  13    8.50
    -4     3   -10  1.178E+01  2.250E+00  1653.9  1435.3     78.2 0.06541 100  21    8.50
     1     3    10  1.477E+01  3.679E+00   822.2  1015.1    994.3 0.08392 100  15 -120.93
     1     3    10  1.113E+01  2.777E+00   822.2  1015.1    274.3 0.08392 100  18 -120.93
     3     1   -10  1.155E+01  2.365E+00  1669.6  1393.2    491.3 0.05028 100  16 -133.77
     3     1   -10  1.142E+01  2.678E+00  1671.3  1114.7    914.3 0.05029 100  12   76.64
     3     1   -10  1.103E+01  2.587E+00  1671.3  1114.7    194.3 0.05029 100  16   76.64
     3    -4    10  1.042E+01  1.714E+00   785.7  1093.2     73.6 0.05599  99  25   -7.18
     3    -4    10  1.271E+01  1.898E+00   785.7  1093.2    793.6 0.05599  99  23   -7.18
     3    -4    10  9.624E+00  1.761E+00   783.7  1403.7    378.6 0.05600  96  19 -161.63
     1    -4   -10  9.453E+00  2.504E+00  1632.4  1023.5    678.6 0.08280 100  13  -31.20
    -4     1    10  9.796E+00  1.745E+00   787.1  1413.1     73.9 0.05936  99  21  -20.72
    -4     1    10  1.136E+01  2.044E+00   789.2  1083.8    485.8 0.05934 100  20  135.34
    -4     1    10  1.443E+01  2.074E+00   787.1  1413.1    793.9 0.05936 100  23  -20.72
     4    -1   -10  9.836E+00  2.163E+00  1660.9  1418.1    432.9 0.05923  99  15 -160.05
     4    -1   -10  1.162E+01  2.172E+00  1662.9  1089.7    126.7 0.05924 100  17   45.43
     4    -1   -10  8.293E+00  2.561E+00  1662.9  1089.7    846.7 0.05924  99  11   45.43
    -1     4    10  1.464E+01  2.585E+00   820.5  1018.1    318.0 0.08285 100  23 -148.25
    -3     4   -10  8.554E+00  1.757E+00  1664.4  1408.7     17.6 0.05587  99  19  -19.19
    -3     4   -10  9.346E+00  2.148E+00  1666.3  1099.1    434.5 0.05588 100  17 -172.00
    -3     4   -10  3.785E+00  1.723E+00  1664.4  1408.7    737.6 0.05587 100  11  -19.19
    -3    -1    10  1.315E+01  2.239E+00   778.7  1388.1    852.4 0.05043 100  16  -47.14
    -3    -1    10  1.214E+01  1.840E+00   778.7  1388.1    132.4 0.05043 100  20  -47.14
    -3    -1    10  1.146E+01  2.117E+00   780.4  1108.7    553.2 0.05042 100  18  104.26
    -1    -3   -10  9.519E+00  2.839E+00  1630.7  1020.4    634.9 0.08387 100  17  -58.53
     4    -3    10  8.353E+00  1.947E+00   793.9  1430.4    439.0 0.06552 100  15  170.81
     4    -3    10  8.962E+00  1.851E+00   796.2  1066.6    126.2 0.06550  99  23  -30.59
     4    -3    10  1.062E+01  2.307E+00   796.2  1066.6    846.2 0.06550  99  19  -30.59
    -4     3    -9  1.857E+02  1.338E+01  1610.3  1435.1     78.8 0.06527 100  71    7.69
    -4     3    -9  1.816E+02  1.317E+01  1610.3  1435.1    798.8 0.06527 100  67    7.69
    -4     3    -9  2.004E+02  1.459E+01  1612.6  1072.1    479.9 0.06529 100  68 -153.41
     1     3     9  1.987E+02  1.467E+01   865.7  1020.3    271.5 0.08197  92  64 -120.53
     1     3     9  2.242E+02  1.680E+01   865.7  1020.3    991.5 0.08197  90  58 -120.53
     3     1    -9  1.780E+02  1.296E+01  1627.8  1109.5    191.8 0.05193 100  61   75.25
     3     1    -9  1.594E+02  1.169E+01  1627.8  1109.5    911.8 0.05193 100  57   75.25
     3     1    -9  1.942E+02  1.397E+01  1626.0  1397.8    500.3 0.05192 100  61 -129.31
     3    -4     9  1.763E+02  1.254E+01   829.3  1090.6     65.2 0.05689 100  68   -2.43
     3    -4     9  1.695E+02  1.212E+01   829.3  1090.6    785.2 0.05689 100  69   -2.43
     3    -4     9  1.748E+02  1.255E+01   827.3  1406.8    379.7 0.05690  96  67 -161.66
     1    -4    -9  1.857E+02  1.365E+01  1588.9  1027.8    676.7 0.08097 100  66  -30.53
    -4     1     9  1.716E+02  1.234E+01   830.7  1415.2    801.8 0.05987  99  66  -24.75
    -4     1     9  1.816E+02  1.296E+01   830.7  1415.2     81.8 0.05987 100  66  -24.75
    -4     1     9  1.877E+02  1.347E+01   832.8  1082.3    485.0 0.05985 100  64  135.68
     4    -1    -9  2.098E+02  1.521E+01  1619.3  1087.5    845.9 0.05979 100  65   45.02
     4    -1    -9  1.744E+02  1.260E+01  1619.3  1087.5    125.9 0.05979 100  68   45.02
     4    -1    -9  1.700E+02  1.237E+01  1617.3  1419.7    441.0 0.05977 100  64 -155.94
    -1     4     9  1.770E+02  1.300E+01   864.0  1023.1    316.1 0.08100 100  67 -148.95
    -3     4    -9  1.768E+02  1.272E+01  1620.8  1411.4    738.9 0.05680  99  71  -19.07
    -3     4    -9  1.839E+02  1.315E+01  1620.8  1411.4     18.9 0.05680  98  73  -19.07
    -3     4    -9  1.850E+02  1.337E+01  1622.7  1095.9    426.1 0.05681 100  60 -176.84
    -3    -1     9  2.025E+02  1.451E+01   822.2  1393.2    861.2 0.05203 100  61  -51.49
    -3    -1     9  1.619E+02  1.164E+01   824.1  1104.2    550.8 0.05202 100  63  105.55
    -3    -1     9  1.808E+02  1.288E+01   822.2  1393.2    141.2 0.05203 100  64  -51.49
    -1    -3    -9  1.674E+02  1.250E+01  1587.2  1025.1    632.0 0.08193  96  59  -58.96
     4    -3     9  1.712E+02  1.228E+01   839.7  1067.0    119.2 0.06535 100  69  -25.95
     4    -3     9  1.806E+02  1.304E+01   839.7  1067.0    839.2 0.06535 100  68  -25.95
     4    -3     9  1.645E+02  1.190E+01   837.5  1430.6    439.5 0.06537 100  65  171.68
    -4     3    -8  1.783E+01  2.490E+00  1567.1  1434.7    798.9 0.06512 100  30    6.45
    -4     3    -8  1.964E+01  2.814E+00  1569.3  1071.9    473.2 0.06513 100  27 -158.15
    -4     3    -8  1.956E+01  2.445E+00  1567.1  1434.7     78.9 0.06512 100  32    6.45
     1     3     8  1.498E+01  2.898E+00   909.0  1025.7    268.9 0.08000  98  26 -120.60
     1     3     8  2.063E+01  3.623E+00   909.0  1025.7    988.9 0.08000  97  27 -120.60
     3     1    -8  1.824E+01  2.851E+00  1584.5  1104.7    189.9 0.05345  99  21   74.15
     3     1    -8  1.859E+01  2.494E+00  1582.7  1402.1    508.2 0.05344 100  23 -125.37
     3     1    -8  1.868E+01  2.727E+00  1584.5  1104.7    909.9 0.05345  99  24   74.15
     3    -4     8  1.694E+01  1.905E+00   872.7  1088.2     57.5 0.05773 100  36    2.05
     3    -4     8  1.650E+01  2.102E+00   870.6  1409.7    380.4 0.05774  98  32 -161.39
     3    -4     8  1.916E+01  2.102E+00   872.7  1088.2    777.5 0.05773 100  41    2.05
     1    -4    -8  2.226E+01  2.892E+00  1545.6  1032.4    675.0 0.07911 100  36  -29.27
    -4     1     8  2.090E+01  2.425E+00   874.0  1417.1    809.2 0.06034  99  35  -28.47
    -4     1     8  1.903E+01  2.331E+00   876.1  1081.0    484.7 0.06033 100  33  135.84
    -4     1     8  1.803E+01  2.168E+00   874.0  1417.1     89.2 0.06034  99  35  -28.47
     4    -1    -8  8.867E+00  1.841E+00  1576.1  1085.6    125.4 0.06028 100  22   44.79
     4    -1    -8  1.105E+01  2.144E+00  1574.0  1421.1    448.5 0.06027  99  23 -152.15
     4    -1    -8  1.192E+01  2.391E+00  1576.1  1085.6    845.4 0.06028 100  18   44.79
    -1     4     8  1.068E+01  2.309E+00   907.2  1028.2    314.5 0.07914 100  18 -150.25
    -3     4    -8  1.266E+01  2.096E+00  1579.4  1092.9    418.3 0.05768 100  23  178.61
    -3     4    -8  9.688E+00  1.693E+00  1577.4  1413.9     19.6 0.05767  98  20  -19.26
    -3     4    -8  1.299E+01  1.988E+00  1577.4  1413.9    739.6 0.05767  99  26  -19.26
    -3    -1     8  1.294E+01  1.995E+00   865.6  1397.9    149.1 0.05352 100  23  -55.33
    -3    -1     8  1.062E+01  2.235E+00   865.6  1397.9    869.1 0.05352 100  22  -55.33
    -3    -1     8  1.362E+01  2.042E+00   867.4  1100.0    549.0 0.05351 100  26  106.56
    -1    -3    -8  9.313E+00  2.649E+00  1543.9  1029.9    629.4 0.07998  90  17  -58.93
     4    -3     8  1.259E+01  2.053E+00   883.1  1067.4    832.5 0.06517  98  25  -21.27
     4    -3     8  7.688E+00  1.899E+00   880.8  1430.7    439.6 0.06518 100  18  172.97
     4    -3     8  9.682E+00  1.711E+00   883.1  1067.4    112.5 0.06517  99  27  -21.27
    -4     3    -7  4.372E+01  4.052E+00  1526.2  1071.8    466.8 0.06496 100  50 -162.99
    -4     3    -7  4.312E+01  3.923E+00  1524.0  1434.3    798.7 0.06494 100  49    4.73
    -4     3    -7  4.504E+01  3.929E+00  1524.0  1434.3     78.7 0.06494 100  54    4.73
     1     3     7  4.288E+01  4.224E+00   952.0  1031.2    266.5 0.07803 100  49 -121.36
     1     3     7  5.500E+01  5.339E+00   952.0  1031.2    986.5 0.07803 100  50 -121.36
     3     1    -7  4.027E+01  3.687E+00  1539.6  1406.1    515.3 0.05486 100  48 -121.95
     3     1    -7  4.121E+01  3.964E+00  1541.4  1100.2    188.6 0.05487  99  41   73.28
     3     1    -7  4.010E+01  3.771E+00  1541.4  1100.2    908.6 0.05487 100  42   73.28
     3    -4     7  4.122E+01  3.549E+00   913.7  1412.6    380.6 0.05855  99  55 -160.83
     3    -4     7  4.712E+01  3.838E+00   915.8  1085.9    770.4 0.05854 100  58    6.25
     3    -4     7  4.673E+01  3.787E+00   915.8  1085.9     50.4 0.05854  99  60    6.25
     1    -4    -7  4.539E+01  4.198E+00  1502.6  1037.0    673.6 0.07725 100  48  -27.22
    -4     1     7  4.245E+01  3.683E+00   917.1  1418.9    816.1 0.06079 100  52  -31.84
    -4     1     7  4.654E+01  3.891E+00   917.1  1418.9     96.1 0.06079 100  59  -31.84
    -4     1     7  4.558E+01  3.893E+00   919.2  1079.7    484.8 0.06078 100  59  135.87
     4    -1    -7  3.424E+01  3.361E+00  1530.9  1422.5    455.4 0.06073 100  44 -148.72
     4    -1    -7  3.624E+01  3.342E+00  1533.0  1083.7    125.5 0.06074 100  48   44.69
     4    -1    -7  4.013E+01  3.880E+00  1533.0  1083.7    845.5 0.06074 100  46   44.69
    -1     4     7  3.856E+01  3.772E+00   950.2  1033.4    313.2 0.07726 100  47 -152.34
    -1     4     7  3.259E+01  3.236E+00   947.5  1465.5    650.5 0.07728  92  54   36.31
    -3     4    -7  3.918E+01  3.451E+00  1534.4  1416.2     19.9 0.05849  99  53  -19.75
    -3     4    -7  3.833E+01  3.438E+00  1534.4  1416.2    739.9 0.05849 100  51  -19.75
    -3     4    -7  3.857E+01  3.602E+00  1536.4  1090.0    411.1 0.05850  99  49  174.33
    -3    -1     7  4.689E+01  4.048E+00   908.6  1402.4    156.1 0.05492 100  52  -58.67
    -3    -1     7  3.846E+01  3.374E+00   910.6  1096.1    547.9 0.05491 100  48  107.34
    -3    -1     7  4.462E+01  4.069E+00   908.6  1402.4    876.1 0.05492 100  46  -58.67
    -1    -3    -7  2.965E+01  3.388E+00  1500.9  1034.8    626.9 0.07801 100  40  -58.21
     4    -3     7  4.097E+01  3.537E+00   926.1  1067.9    106.2 0.06498 100  56  -16.48
     4    -3     7  4.097E+01  3.563E+00   926.1  1067.9    826.2 0.06498 100  52  -16.48
     4    -3     7  3.823E+01  3.504E+00   923.9  1430.8    439.3 0.06500 100  53  174.75
     1     3     6  1.166E+02  9.322E+00   994.7  1036.8    984.3 0.07605  98  53 -123.23
     1     3     6  1.046E+02  8.321E+00   992.1  1462.7    605.8 0.07606  91  49   63.33
     1     3     6  9.497E+01  7.607E+00   994.7  1036.8    264.3 0.07605  98  50 -123.23
     3     1    -6  8.753E+01  6.758E+00  1498.6  1095.8    907.8 0.05626 100  54   72.58
     3     1    -6  9.726E+01  7.391E+00  1496.7  1409.9    521.6 0.05625 100  58 -119.03
     3     1    -6  1.028E+02  7.865E+00  1498.6  1095.8    187.8 0.05626 100  56   72.58
     3    -4     6  8.980E+01  6.796E+00   956.6  1415.3    380.3 0.05935  98  55 -160.02
     3    -4     6  9.516E+01  7.055E+00   958.7  1083.7    764.0 0.05934 100  58   10.19
     3    -4     6  9.153E+01  6.781E+00   958.7  1083.7     44.0 0.05934 100  57   10.19
     1    -4    -6  1.023E+02  8.110E+00  1457.1  1463.6    293.1 0.07537  94  58  148.46
    -4     1     6  1.029E+02  7.679E+00   962.1  1078.4    485.4 0.06124 100  57  135.84
    -4     1     6  9.270E+01  7.003E+00   959.9  1420.7    822.4 0.06125 100  59  -34.80
    -4     1     6  9.330E+01  7.003E+00   959.9  1420.7    102.4 0.06125 100  59  -34.80
     4    -1    -6  9.703E+01  7.285E+00  1490.2  1081.8    125.9 0.06122 100  60   44.66
     4    -1    -6  1.163E+02  8.732E+00  1488.1  1423.8    461.9 0.06121  99  64 -145.70
     4    -1    -6  1.210E+02  9.087E+00  1490.2  1081.8    845.9 0.06122 100  61   44.66
    -1     4     6  1.179E+02  8.987E+00   990.4  1460.8    653.4 0.07540  77  62   31.14
    -1     4     6  1.048E+02  8.136E+00   993.0  1038.6    312.1 0.07539  93  51 -155.53
    -3     4    -6  1.056E+02  7.838E+00  1491.5  1418.5     19.8 0.05931  99  68  -20.50
    -3     4    -6  1.134E+02  8.457E+00  1493.5  1087.2    404.6 0.05932 100  64  170.33
    -3     4    -6  1.094E+02  8.126E+00  1491.5  1418.5    739.8 0.05931  99  66  -20.50
    -3    -1     6  1.190E+02  8.838E+00   951.5  1406.7    162.2 0.05630 100  54  -61.51
    -3    -1     6  9.692E+01  7.218E+00   953.5  1092.3    547.2 0.05629 100  53  107.96
    -3    -1     6  1.208E+02  9.043E+00   951.5  1406.7    882.2 0.05630 100  52  -61.51
    -1    -3    -6  1.034E+02  8.262E+00  1455.4  1465.4    245.4 0.07603  81  66  116.27
    -1    -3    -6  1.297E+02  1.027E+01  1455.4  1465.4    965.4 0.07603  82  66  116.27
    -1    -3    -6  1.077E+02  8.364E+00  1458.1  1039.8    624.7 0.07605  90  63  -56.37
     4    -3     6  9.956E+01  7.393E+00   969.0  1068.3    100.2 0.06483 100  60  -11.54
     4    -3     6  1.072E+02  8.022E+00   966.7  1430.8    438.5 0.06484 100  60  177.07
     4    -3     6  1.013E+02  7.555E+00   969.0  1068.3    820.2 0.06483 100  59  -11.54
    -4     3    -5  9.735E+01  7.401E+00  1440.7  1071.5    455.1 0.06470 100  65 -173.23
    -4     3    -5  1.025E+02  7.732E+00  1438.5  1433.5    797.0 0.06469 100  63   -0.42
    -4     3    -5  1.030E+02  7.717E+00  1438.5  1433.5     77.0 0.06469 100  64   -0.42
     1     3     5  1.131E+02  8.758E+00  1034.8  1457.6    607.2 0.07409 100  54   57.73
     3     1    -5  1.023E+02  7.702E+00  1454.0  1413.7    527.2 0.05761 100  55 -116.67
     3     1    -5  9.421E+01  7.189E+00  1456.0  1091.5    907.6 0.05762 100  56   71.95
     3     1    -5  1.044E+02  7.944E+00  1456.0  1091.5    187.6 0.05762 100  57   71.95
     3    -4     5  1.050E+02  7.855E+00   999.3  1418.1    379.6 0.06016  96  55 -159.00
     3    -4     5  9.910E+01  7.354E+00  1001.4  1081.5    758.2 0.06015 100  58   13.82
     3    -4     5  9.860E+01  7.276E+00  1001.4  1081.5     38.2 0.06015 100  61   13.82
     1    -4    -5  1.052E+02  8.166E+00  1414.5  1458.3    295.8 0.07351 100  58  154.97
    -4     1     5  1.062E+02  7.922E+00  1002.6  1422.5    828.2 0.06173 100  53  -37.25
    -4     1     5  1.117E+02  8.292E+00  1004.8  1077.1    486.4 0.06172 100  58  135.87
    -4     1     5  1.005E+02  7.490E+00  1002.6  1422.5    108.2 0.06173 100  57  -37.25
     4    -1    -5  1.527E+02  1.115E+01  1445.4  1425.2    467.8 0.06170 100  65 -143.19
     4    -1    -5  1.593E+02  1.164E+01  1447.5  1080.0    846.8 0.06171 100  61   44.57
     4    -1    -5  1.330E+02  9.705E+00  1447.5  1080.0    126.8 0.06171 100  62   44.57
    -1     4     5  1.404E+02  1.030E+01  1033.1  1456.1    656.1 0.07354 100  55   24.66
    -3     4    -5  1.433E+02  1.041E+01  1448.8  1420.7     19.2 0.06013  98  66  -21.45
    -3     4    -5  1.417E+02  1.034E+01  1450.9  1084.4    398.7 0.06014 100  65  166.64
    -3     4    -5  1.424E+02  1.036E+01  1448.8  1420.7    739.2 0.06013  99  68  -21.45
    -3    -1     5  1.616E+02  1.178E+01   994.2  1411.0    167.7 0.05764  97  53  -63.80
    -3    -1     5  1.322E+02  9.619E+00   996.2  1088.5    547.1 0.05763 100  54  108.53
    -3    -1     5  1.587E+02  1.158E+01   994.2  1411.0    887.7 0.05764  97  50  -63.80
    -1    -3    -5  1.509E+02  1.143E+01  1412.8  1459.9    966.9 0.07406 100  54  121.90
    -1    -3    -5  1.350E+02  1.017E+01  1412.8  1459.9    246.9 0.07406 100  55  121.90
     4    -3     5  1.452E+02  1.059E+01  1009.4  1431.0    437.4 0.06471 100  57  180.00
     4    -3     5  1.320E+02  9.643E+00  1011.7  1068.7    814.7 0.06470 100  56   -6.35
     4    -3     5  1.294E+02  9.446E+00  1011.7  1068.7     94.7 0.06470 100  61   -6.35
    -4     3    -4  2.562E+02  1.816E+01  1398.2  1071.2    449.9 0.06462 100  70 -178.74
    -4     3    -4  2.605E+02  1.843E+01  1396.0  1433.2    795.5 0.06461 100  66   -3.95
    -4     3    -4  2.717E+02  1.915E+01  1396.0  1433.2     75.5 0.06461 100  66   -3.95
     1     3     4  2.993E+02  2.129E+01  1077.3  1452.5    608.4 0.07213 100  56   48.22
     3     1    -4  2.838E+02  2.008E+01  1413.5  1087.2    187.8 0.05898 100  62   71.23
     3     1    -4  2.442E+02  1.731E+01  1411.4  1417.4    532.0 0.05898 100  60 -114.95
     3     1    -4  2.225E+02  1.583E+01  1413.5  1087.2    907.8 0.05898 100  62   71.23
     3    -4     4  2.572E+02  1.819E+01  1041.8  1420.9    378.5 0.06099  99  58 -157.91
     3    -4     4  2.542E+02  1.792E+01  1043.9  1079.2    753.0 0.06098 100  62   17.05
     3    -4     4  2.619E+02  1.842E+01  1043.9  1079.2     33.0 0.06098 100  63   17.05
     1    -4    -4  2.828E+02  2.014E+01  1372.1  1453.1    298.4 0.07166 100  62  163.37
    -4     1     4  2.684E+02  1.896E+01  1047.3  1075.7    487.8 0.06224 100  66  136.18
    -4     1     4  2.680E+02  1.887E+01  1045.1  1424.4    113.5 0.06225 100  64  -38.99
    -4     1     4  2.617E+02  1.850E+01  1045.1  1424.4    833.5 0.06225 100  62  -38.99
     4    -1    -4  2.412E+02  1.719E+01  1405.0  1078.0    848.1 0.06224 100  67   44.21
     4    -1    -4  2.444E+02  1.739E+01  1402.9  1426.6    473.2 0.06223 100  67 -141.39
     4    -1    -4  2.257E+02  1.600E+01  1405.0  1078.0    128.1 0.06224 100  67   44.21
    -1     4     4  2.273E+02  1.622E+01  1075.6  1451.3    658.6 0.07168  99  57   16.29
    -3     4    -4  2.204E+02  1.562E+01  1406.3  1423.0    738.1 0.06097 100  70  -22.48
    -3     4    -4  2.331E+02  1.656E+01  1408.4  1081.6    393.4 0.06098 100  68  163.34
    -3     4    -4  2.433E+02  1.718E+01  1406.3  1423.0     18.1 0.06097 100  69  -22.48
    -3    -1     4  2.770E+02  1.962E+01  1036.7  1415.2    172.4 0.05899 100  59  -65.46
    -3    -1     4  2.318E+02  1.651E+01  1036.7  1415.2    892.4 0.05899 100  59  -65.46
    -3    -1     4  2.175E+02  1.542E+01  1038.8  1084.8    547.4 0.05899 100  59  109.18
    -1    -3    -4  2.425E+02  1.752E+01  1370.4  1454.3    968.2 0.07211 100  61  131.45
    -1    -3    -4  2.309E+02  1.657E+01  1370.4  1454.3    248.2 0.07211 100  61  131.45
     4    -3     4  2.395E+02  1.692E+01  1054.2  1069.0     89.5 0.06462 100  62   -0.88
     4    -3     4  2.334E+02  1.659E+01  1051.9  1431.2    435.8 0.06463 100  64 -176.42
     4    -3     4  2.163E+02  1.536E+01  1054.2  1069.0    809.5 0.06462 100  61   -0.88
    -4     3    -3  3.039E+02  2.136E+01  1353.6  1433.1     73.6 0.06460 100  64   -8.07
    -4     3    -3  2.930E+02  2.066E+01  1355.8  1070.9    445.0 0.06461 100  69  175.51
    -4     3    -3  2.939E+02  2.070E+01  1353.6  1433.1    793.6 0.06460 100  63   -8.07
     1     3     3  3.349E+02  2.368E+01  1119.7  1447.4    609.3 0.07018 100  57   29.25
     3     1    -3  2.759E+02  1.945E+01  1369.0  1421.2    536.1 0.06035 100  59 -114.09
     3     1    -3  2.970E+02  2.097E+01  1371.1  1083.0    188.4 0.06035 100  58   70.16
     3     1    -3  2.522E+02  1.783E+01  1371.1  1083.0    908.4 0.06035 100  60   70.16
     3    -4     3  2.979E+02  2.088E+01  1086.4  1076.9     28.4 0.06187 100  57   19.72
     3    -4     3  2.893E+02  2.030E+01  1086.4  1076.9    748.4 0.06187 100  57   19.72
     3    -4     3  2.913E+02  2.053E+01  1084.2  1423.7    377.0 0.06187 100  54 -156.97
     1    -4    -3  3.197E+02  2.267E+01  1329.7  1447.8    300.7 0.06985  95  50  174.21
    -4     1     3  2.974E+02  2.089E+01  1087.6  1426.4    118.3 0.06281  99  60  -39.70
    -4     1     3  3.052E+02  2.149E+01  1087.6  1426.4    838.3 0.06281  99  60  -39.70
    -4     1     3  2.893E+02  2.039E+01  1089.8  1074.2    489.5 0.06281  99  63  137.12
     4    -1    -3  4.073E+02  2.851E+01  1360.4  1428.1    478.0 0.06280 100  65 -140.64
     4    -1    -3  4.360E+02  3.050E+01  1362.6  1076.0    849.8 0.06280  99  63   43.22
     4    -1    -3  3.620E+02  2.532E+01  1362.6  1076.0    129.8 0.06280 100  63   43.22
    -1     4     3  4.003E+02  2.805E+01  1118.0  1446.5    660.8 0.06985  94  52    5.48
    -3     4    -3  3.929E+02  2.742E+01  1363.8  1425.4     16.7 0.06186 100  67  -23.38
    -3     4    -3  3.767E+02  2.632E+01  1363.8  1425.4    736.7 0.06186 100  68  -23.38
    -3     4    -3  3.854E+02  2.696E+01  1366.0  1078.7    388.7 0.06186 100  66  160.63
    -3    -1     3  3.498E+02  2.448E+01  1081.2  1081.1    548.1 0.06036 100  57  110.20
    -3    -1     3  4.144E+02  2.900E+01  1079.1  1419.4    176.4 0.06036 100  56  -66.27
    -3    -1     3  3.646E+02  2.552E+01  1079.1  1419.4    896.4 0.06036 100  54  -66.27
    -1    -3    -3  3.614E+02  2.545E+01  1328.0  1448.7    249.1 0.07017 100  60  150.44
    -1    -3    -3  4.037E+02  2.847E+01  1328.0  1448.7    969.1 0.07017 100  59  150.44
     4    -3     3  3.775E+02  2.637E+01  1096.6  1069.2     84.8 0.06460 100  60    4.82
     4    -3     3  3.638E+02  2.545E+01  1096.6  1069.2    804.8 0.06460 100  60    4.82
     4    -3     3  3.854E+02  2.697E+01  1094.3  1431.5    433.9 0.06461 100  64 -172.26
    -4     3    -2  2.646E+02  1.867E+01  1311.3  1433.1     71.3 0.06465  99  63  -12.50
    -4     3    -2  2.575E+02  1.821E+01  1313.5  1070.4    440.6 0.06465  99  69  169.77
    -4     3    -2  2.511E+02  1.777E+01  1311.3  1433.1    791.3 0.06465  99  61  -12.50
     1     3     2  2.923E+02  2.075E+01  1162.1  1442.4    609.8 0.06825 100  53   -7.09
     3     1    -2  2.277E+02  1.617E+01  1326.6  1425.0    539.7 0.06175 100  57 -114.52
     3     1    -2  2.222E+02  1.578E+01  1328.8  1078.7    909.4 0.06176  99  59   68.23
     3     1    -2  2.553E+02  1.813E+01  1328.8  1078.7    189.4 0.06176  99  60   68.23
     3    -4     2  2.536E+02  1.796E+01  1126.5  1426.7    375.1 0.06280 100  56 -156.53
     3    -4     2  2.427E+02  1.713E+01  1128.7  1074.5     24.3 0.06279 100  62   21.50
     3    -4     2  2.452E+02  1.729E+01  1128.7  1074.5    744.3 0.06279 100  63   21.50
     1    -4    -2  2.629E+02  1.873E+01  1287.5  1442.6    302.7 0.06805 100  54 -172.68
    -4     1     2  2.519E+02  1.779E+01  1129.9  1428.5    122.5 0.06344 100  58  -38.81
    -4     1     2  2.616E+02  1.848E+01  1132.1  1072.6    491.7 0.06344 100  64  139.33
    -4     1     2  2.693E+02  1.906E+01  1129.9  1428.5    842.5 0.06344 100  59  -38.81
     4    -1    -2  5.158E+02  3.593E+01  1318.1  1429.7    482.4 0.06343 100  66 -141.50
     4    -1    -2  4.563E+02  3.177E+01  1320.3  1073.8    131.8 0.06343 100  63   40.98
     4    -1    -2  5.411E+02  3.768E+01  1320.3  1073.8    851.8 0.06343 100  62   40.98
    -1     4     2  4.970E+02  3.461E+01  1160.4  1441.8    662.8 0.06805 100  54   -7.60
    -3     4    -2  4.880E+02  3.393E+01  1321.5  1427.9     14.9 0.06278 100  67  -23.78
    -3     4    -2  4.605E+02  3.205E+01  1321.5  1427.9    734.9 0.06278 100  68  -23.78
    -3     4    -2  4.781E+02  3.332E+01  1323.7  1075.7    384.5 0.06279 100  65  158.81
    -3    -1     2  5.345E+02  3.723E+01  1121.4  1423.7    179.9 0.06176  98  55  -65.80
    -3    -1     2  4.587E+02  3.194E+01  1123.6  1077.3    549.2 0.06175 100  57  112.09
    -3    -1     2  4.562E+02  3.180E+01  1121.4  1423.7    899.9 0.06176  99  56  -65.80
    -1    -3    -2  5.446E+02  3.805E+01  1285.8  1443.1    969.7 0.06825 100  57 -173.19
    -1    -3    -2  4.861E+02  3.394E+01  1285.8  1443.1    249.7 0.06825 100  56 -173.19
     4    -3     2  4.954E+02  3.450E+01  1136.7  1432.0    431.5 0.06466  99  62 -167.80
     4    -3     2  4.958E+02  3.449E+01  1138.9  1069.2     80.5 0.06466  98  63   10.53
     4    -3     2  5.007E+02  3.483E+01  1138.9  1069.2    800.5 0.06466  97  61   10.53
    -4     3    -1  8.172E+01  6.208E+00  1269.0  1433.2    788.7 0.06477 100  58  -16.64
    -4     3    -1  8.316E+01  6.370E+00  1271.3  1069.7    436.6 0.06478 100  61  164.59
    -4     3    -1  9.641E+01  7.190E+00  1269.0  1433.2     68.7 0.06477 100  58  -16.64
     1     3     1  8.605E+01  6.928E+00  1206.7  1064.8    977.7 0.06635  95  60  136.73
     1     3     1  9.131E+01  7.108E+00  1204.4  1437.3    610.0 0.06635 100  55  -43.14
     1     3     1  8.846E+01  6.918E+00  1206.7  1064.8    257.7 0.06635  94  58  136.73
     3     1    -1  9.032E+01  6.946E+00  1286.5  1074.3    190.8 0.06318 100  60   64.39
     3     1    -1  7.017E+01  5.526E+00  1284.3  1428.8    542.6 0.06318 100  60 -117.19
     3     1    -1  6.231E+01 -4.954E+00  1286.5  1074.3    910.8 0.06318 100  57   64.39
     3    -4     1  9.583E+01  7.125E+00  1171.0  1071.9     20.8 0.06377 100  59   21.97
     3    -4     1  8.563E+01  6.554E+00  1168.8  1429.8    372.9 0.06378 100  59 -157.14
     3    -4     1  8.031E+01  6.069E+00  1171.0  1071.9    740.8 0.06377 100  57   21.97
     1    -4    -1  8.741E+01  6.673E+00  1247.5  1065.3    672.1 0.06629  95  62   21.62
     1    -4    -1  8.837E+01  6.886E+00  1245.2  1437.4    304.4 0.06629 100  57 -159.09
    -4     1     1  9.518E+01  7.243E+00  1172.1  1430.8    846.3 0.06413 100  63  -35.43
    -4     1     1  8.112E+01  6.213E+00  1174.4  1070.9    494.2 0.06413 100  62  143.75
    -4     1     1  9.006E+01  6.783E+00  1172.1  1430.8    126.3 0.06413 100  62  -35.43
     4    -1    -1  8.005E+01  6.120E+00  1278.1  1071.6    134.3 0.06412 100  61   36.53
     4    -1    -1  7.570E+01  5.900E+00  1275.8  1431.4    486.2 0.06412 100  61 -144.85
     4    -1    -1  8.709E+01  6.751E+00  1278.1  1071.6    854.3 0.06412 100  60   36.53
    -1     4     1  7.264E+01  5.813E+00  1205.0  1065.0    312.1 0.06629  94  56  158.65
    -1     4     1  6.962E+01  5.495E+00  1202.7  1437.1    664.4 0.06629 100  56  -21.19
    -3     4    -1  8.260E+01  6.255E+00  1279.2  1430.4     12.8 0.06376 100  58  -23.15
    -3     4    -1  7.488E+01  5.735E+00  1279.2  1430.4    732.8 0.06376 100  62  -23.15
    -3     4    -1  7.265E+01  5.664E+00  1281.4  1072.6    380.9 0.06377 100  60  158.32
    -3    -1     1  6.869E+01  5.399E+00  1163.7  1428.1    902.7 0.06318 100  60  -63.09
    -3    -1     1  6.466E+01  5.123E+00  1165.9  1073.5    550.7 0.06318 100  60  115.89
    -3    -1     1  8.168E+01  6.377E+00  1163.7  1428.1    182.7 0.06318 100  59  -63.09
    -1    -3    -1  7.424E+01  5.908E+00  1243.5  1437.5    250.0 0.06635 100  62 -137.14
    -1    -3    -1  7.322E+01  5.864E+00  1245.8  1065.1    617.7 0.06635  95  57   43.54
    -1    -3    -1  7.726E+01  6.275E+00  1243.5  1437.5    970.0 0.06635 100  61 -137.14
     4    -3     1  7.279E+01  5.640E+00  1181.2  1069.1    796.5 0.06477 100  56   15.69
     4    -3     1  8.175E+01  6.223E+00  1181.2  1069.1     76.5 0.06477 100  59   15.69
     4    -3     1  7.050E+01  5.500E+00  1178.9  1432.7    428.8 0.06478 100  64 -163.64
    -4     3     0  7.740E+01  5.949E+00  1229.1  1068.9    433.1 0.06497 100  64  160.66
    -4     3     0  8.082E+01  6.151E+00  1226.8  1433.5     65.6 0.06497 100  59  -19.67
    -4     3     0  8.008E+01  6.109E+00  1226.8  1433.5    785.6 0.06497 100  61  -19.67
     1     3     0  7.597E+01  6.030E+00  1248.9  1070.4    257.3 0.06447 100  59  119.46
     1     3     0  9.418E+01  7.250E+00  1246.6  1432.3    609.8 0.06447 100  55  -61.28
     1     3     0  8.386E+01  6.706E+00  1248.9  1070.4    977.3 0.06447 100  56  119.46
     3     1     0  7.620E+01  5.915E+00  1242.1  1432.7    545.0 0.06465 100  59 -124.36
     3     1     0  7.974E+01  6.192E+00  1244.3  1069.8    192.6 0.06465 100  59   56.28
     3     1     0  5.966E+01  4.736E+00  1244.3  1069.8    912.6 0.06465 100  57   56.28
     3    -4     0  8.042E+01  6.100E+00  1213.2  1069.2    737.8 0.06481 100  62   20.73
     3    -4     0  8.779E+01  6.607E+00  1213.2  1069.2     17.8 0.06481 100  61   20.73
     3    -4     0  7.978E+01  6.199E+00  1211.0  1433.0    370.3 0.06481 100  59 -159.27
     1    -4     0  8.273E+01  6.490E+00  1203.0  1432.2    305.8 0.06455 100  51 -147.68
     1    -4     0  8.382E+01  6.368E+00  1205.3  1069.9    673.3 0.06455 100  56   32.17
    -4     1     0  8.250E+01  6.314E+00  1216.6  1069.0    497.0 0.06489 100  61  151.49
    -4     1     0  8.457E+01  6.416E+00  1214.3  1433.2    129.6 0.06489 100  59  -28.59
    -4     1     0  8.964E+01  6.876E+00  1214.3  1433.2    849.6 0.06489 100  59  -28.59
     4    -1     0  4.041E+01  3.529E+00  1235.9  1069.1    137.0 0.06489 100  56   28.78
     4    -1     0  4.679E+01  4.140E+00  1235.9  1069.1    857.0 0.06489 100  52   28.78
     4    -1     0  4.458E+01  3.920E+00  1233.6  1433.3    489.6 0.06489  98  62 -151.68
    -1     4     0  4.483E+01  3.837E+00  1244.9  1432.5    665.8 0.06455 100  52  -32.60
    -1     4     0  3.868E+01  3.544E+00  1247.2  1070.2    313.3 0.06455 100  50  148.11
    -3     4     0  4.506E+01  3.763E+00  1237.0  1433.2    730.3 0.06481  99  63  -21.00
    -3     4     0  4.002E+01  3.547E+00  1239.2  1069.4    377.8 0.06481 100  56  159.54
    -3     4     0  4.656E+01  3.866E+00  1237.0  1433.2     10.3 0.06481 100  61  -21.00
    -3    -1     0  3.556E+01  3.302E+00  1205.9  1432.5    905.1 0.06465 100  51  -55.91
    -3    -1     0  3.970E+01  3.587E+00  1208.1  1069.6    552.5 0.06465 100  48  123.99
    -3    -1     0  3.905E+01  3.689E+00  1205.9  1432.5    185.1 0.06465 100  46  -55.91
    -1    -3     0  4.982E+01  4.434E+00  1201.3  1432.0    969.8 0.06447 100  51 -118.99
    -1    -3     0  4.688E+01  4.059E+00  1203.6  1070.1    617.3 0.06447 100  49   60.82
    -1    -3     0  3.957E+01  3.616E+00  1201.3  1432.0    249.8 0.06447 100  53 -118.99
     4    -3     0  4.005E+01  3.444E+00  1223.4  1068.8     73.1 0.06497 100  55   19.61
     4    -3     0  4.044E+01  3.517E+00  1221.1  1433.5    425.6 0.06497 100  60 -160.60
     4    -3     0  3.921E+01  3.401E+00  1223.4  1068.8    793.1 0.06497 100  59   19.61
    -4     3     1  1.059E+03  7.303E+01  1184.6  1434.0     62.2 0.06523 100  61  -21.01
    -4     3     1  1.027E+03  7.088E+01  1184.6  1434.0    782.2 0.06523 100  61  -21.01
    -4     3     1  1.036E+03  7.149E+01  1186.8  1067.9    429.9 0.06523 100  65  158.44
     1     3    -1  1.078E+03  7.443E+01  1291.1  1075.9    257.4 0.06262 100  61  112.04
     1     3    -1  1.190E+03  8.213E+01  1288.9  1427.2    609.1 0.06261 100  57  -69.66
     1     3    -1  1.194E+03  8.252E+01  1291.1  1075.9    977.4 0.06262 100  63  112.04
     3     1     1  8.957E+02  6.189E+01  1202.1  1065.3    914.6 0.06616  96  60   38.12
     3     1     1  9.809E+02  6.777E+01  1199.8  1436.7    546.9 0.06616 100  61 -141.65
     3     1     1  1.040E+03  7.187E+01  1202.1  1065.3    194.6 0.06616  96  61   38.12
     3    -4    -1  1.052E+03  7.258E+01  1255.5  1066.4    735.3 0.06590  97  65   17.85
     3    -4    -1  1.078E+03  7.444E+01  1253.2  1436.3    367.5 0.06590 100  61 -163.03
     3    -4    -1  1.130E+03  7.798E+01  1255.5  1066.4     15.3 0.06590  96  64   17.85
     1    -4     1  1.070E+03  7.378E+01  1163.0  1074.5    674.9 0.06283 100  56   39.10
     1    -4     1  1.101E+03  7.602E+01  1160.8  1427.1    306.9 0.06283 100  50 -139.82
    -4     1    -1  1.161E+03  8.012E+01  1256.6  1435.8    852.4 0.06570 100  58  -17.96
    -4     1    -1  1.082E+03  7.467E+01  1258.8  1067.0    500.2 0.06571 100  64  163.00
    -4     1    -1  1.028E+03  7.097E+01  1256.6  1435.8    132.4 0.06570 100  58  -17.96
     4    -1     1  1.027E+03  7.099E+01  1193.6  1066.6    860.1 0.06570  99  61   17.28
     4    -1     1  9.611E+02  6.642E+01  1191.4  1435.4    492.4 0.06571 100  62 -162.32
     4    -1     1  8.934E+02  6.173E+01  1193.6  1066.6    140.1 0.06570  99  61   17.28
    -1     4    -1  9.185E+02  6.352E+01  1289.4  1075.3    315.0 0.06284 100  56  141.19
    -1     4    -1  9.074E+02  6.267E+01  1287.2  1427.9    666.8 0.06283 100  61  -40.47
    -3     4     1  9.366E+02  6.475E+01  1197.0  1066.0    375.2 0.06590  97  59  162.43
    -3     4     1  9.391E+02  6.486E+01  1194.7  1436.0      7.5 0.06590 100  64  -17.24
    -3     4     1  9.091E+02  6.280E+01  1194.7  1436.0    727.5 0.06590 100  63  -17.24
    -3    -1    -1  7.948E+02  5.497E+01  1248.1  1437.0    906.9 0.06616 100  59  -38.62
    -3    -1    -1  9.596E+02  6.635E+01  1248.1  1437.0    186.9 0.06616 100  60  -38.62
    -3    -1    -1  8.702E+02  6.019E+01  1250.4  1065.6    554.7 0.06616  98  59  142.15
    -1    -3     1  9.342E+02  6.458E+01  1159.1  1426.5    249.2 0.06262 100  55 -110.63
    -1    -3     1  9.448E+02  6.528E+01  1161.3  1075.1    617.3 0.06262 100  50   68.25
    -1    -3     1  1.027E+03  7.104E+01  1159.1  1426.5    969.2 0.06262 100  56 -110.63
     4    -3    -1  8.796E+02  6.078E+01  1265.6  1068.4    790.0 0.06523 100  66   21.84
     4    -3    -1  8.865E+02  6.127E+01  1263.4  1434.5    422.1 0.06523 100  67 -159.26
     4    -3    -1  9.053E+02  6.253E+01  1265.6  1068.4     70.0 0.06523 100  67   21.84
    -4     3     2  1.490E+01  1.946E+00  1142.3  1434.7    778.4 0.06558 100  38  -20.65
    -4     3     2  1.373E+01  1.848E+00  1144.6  1066.7    427.2 0.06558  99  39  157.82
    -4     3     2  1.570E+01  1.964E+00  1142.3  1434.7     58.4 0.06558 100  42  -20.65
     1     3    -2  1.760E+01  2.602E+00  1333.3  1081.4    977.9 0.06078 100  31  108.85
     1     3    -2  1.217E+01  2.247E+00  1331.2  1422.2    608.0 0.06077 100  27  -74.05
     1     3    -2  1.189E+01  2.103E+00  1333.3  1081.4    257.9 0.06078 100  30  108.85
     3     1     2  1.677E+01  2.300E+00  1157.6  1440.8    548.4 0.06772 100  36 -177.03
     3    -4    -2  1.748E+01  2.223E+00  1297.7  1063.5     13.2 0.06705  78  51   13.90
     3    -4    -2  1.605E+01  2.123E+00  1297.7  1063.5    733.2 0.06705  80  50   13.90
     3    -4    -2  1.514E+01  2.139E+00  1295.4  1439.8    364.3 0.06705 100  35 -167.95
     1    -4     2  1.751E+01  2.297E+00  1118.6  1422.0    307.6 0.06115 100  34 -135.08
     1    -4     2  1.750E+01  2.018E+00  1120.7  1079.0    677.0 0.06115 100  42   42.72
    -4     1    -2  1.959E+01  2.498E+00  1298.8  1438.5    854.7 0.06659 100  40   -5.05
    -4     1    -2  1.256E+01  1.961E+00  1301.1  1064.8    503.7 0.06659  95  34  176.89
    -4     1    -2  1.585E+01  2.040E+00  1298.8  1438.5    134.7 0.06659 100  33   -5.05
     4    -1     2  2.144E+01  2.479E+00  1149.1  1437.6    494.8 0.06659 100  42 -175.24
     4    -1     2  2.906E+01  3.117E+00  1151.4  1063.8    863.5 0.06659  88  48    3.41
     4    -1     2  2.519E+01  2.615E+00  1151.4  1063.8    143.5 0.06659  87  51    3.41
    -1     4    -2  2.331E+01  2.652E+00  1331.6  1080.4    317.3 0.06115 100  41  137.60
    -1     4    -2  2.515E+01  2.594E+00  1329.5  1423.3    667.4 0.06115 100  47  -45.24
    -3     4     2  2.847E+01  2.811E+00  1152.5  1438.9      4.4 0.06705 100  52  -12.34
    -3     4     2  2.750E+01  2.742E+00  1152.5  1438.9    724.4 0.06705 100  49  -12.34
    -3    -1    -2  2.222E+01  2.505E+00  1290.3  1441.6    908.3 0.06771 100  37   -3.26
    -3    -1    -2  2.546E+01  2.933E+00  1290.3  1441.6    188.3 0.06771 100  40   -3.26
    -1    -3     2  2.684E+01  3.013E+00  1116.9  1420.9    968.2 0.06078 100  41 -106.27
    -1    -3     2  2.578E+01  2.688E+00  1119.0  1080.1    617.7 0.06077 100  41   71.47
    -1    -3     2  2.894E+01  2.941E+00  1116.9  1420.9    248.2 0.06078 100  42 -106.27
     4    -3    -2  2.821E+01  2.689E+00  1307.9  1067.7     67.4 0.06557 100  57   22.48
     4    -3    -2  2.262E+01  2.353E+00  1307.9  1067.7    787.4 0.06557 100  49   22.48
     4    -3    -2  2.265E+01  2.415E+00  1305.6  1435.7    418.2 0.06557 100  49 -159.64
    -4     3     3  1.212E+02  8.887E+00  1100.0  1435.5     54.2 0.06599 100  57  -19.00
    -4     3     3  1.186E+02  8.738E+00  1102.3  1065.3    424.9 0.06599  96  62  158.28
    -4     3     3  1.297E+02  9.502E+00  1100.0  1435.5    774.2 0.06599 100  57  -19.00
     1     3    -3  1.456E+02  1.070E+01  1373.5  1417.2    606.3 0.05894 100  54  -76.78
     1     3    -3  1.270E+02  9.436E+00  1375.6  1087.0    258.9 0.05894 100  54  107.69
     1     3    -3  1.486E+02  1.106E+01  1375.6  1087.0    978.9 0.05894 100  54  107.69
     3     1     3  1.234E+02  9.215E+00  1115.2  1445.0    549.4 0.06931  97  55  147.27
     3    -4    -3  1.356E+02  1.001E+01  1337.7  1443.3    360.8 0.06826 100  59 -173.31
     1    -4     3  1.271E+02  9.392E+00  1076.3  1417.0    307.9 0.05949 100  50 -132.38
     1    -4     3  1.234E+02  9.011E+00  1078.4  1083.6    679.7 0.05949  99  57   43.96
    -4     1    -3  1.188E+02  8.793E+00  1341.1  1441.3    136.6 0.06753 100  59    7.32
    -4     1    -3  1.451E+02  1.074E+01  1341.1  1441.3    856.6 0.06753 100  56    7.32
    -4     1    -3  1.479E+02  1.094E+01  1343.4  1062.5    507.5 0.06754  80  63 -169.55
     4    -1     3  9.444E+01  7.220E+00  1106.8  1439.9    496.8 0.06754 100  57  172.36
    -1     4    -3  8.849E+01  6.791E+00  1373.9  1085.5    320.1 0.05948 100  53  136.40
    -1     4    -3  8.918E+01  6.755E+00  1371.8  1418.7    667.6 0.05948 100  58  -47.98
    -3     4     3  8.689E+01  6.627E+00  1110.1  1442.0    721.0 0.06827 100  58   -7.01
    -3     4     3  9.333E+01  7.055E+00  1110.1  1442.0      1.0 0.06827  94  60   -7.01
    -3    -1    -3  8.497E+01  6.692E+00  1332.6  1446.3    189.2 0.06930 100  54   32.42
    -3    -1    -3  7.561E+01  5.932E+00  1332.6  1446.3    909.2 0.06930 100  50   32.42
    -1    -3     3  9.798E+01  7.539E+00  1074.6  1415.4    966.6 0.05895 100  53 -103.58
    -1    -3     3  9.988E+01  7.520E+00  1076.7  1085.1    618.6 0.05895 100  49   72.67
    -1    -3     3  8.120E+01  6.282E+00  1074.6  1415.4    246.6 0.05895 100  52 -103.58
     4    -3    -3  7.414E+01  5.728E+00  1350.2  1066.9     65.1 0.06598  99  61   22.04
     4    -3    -3  8.411E+01  6.441E+00  1347.9  1437.0    414.0 0.06598 100  63 -161.33
     4    -3    -3  8.404E+01  6.401E+00  1350.2  1066.9    785.1 0.06598  99  60   22.04
    -4     3     4  8.515E+01  6.582E+00  1059.9  1063.9    423.0 0.06647  90  61  159.29
    -4     3     4  8.655E+01  6.552E+00  1057.5  1436.4     49.7 0.06647 100  53  -16.52
    -4     3     4  9.635E+01  7.243E+00  1057.5  1436.4    769.7 0.06647 100  56  -16.52
[truncated: 7,034,144 more chars]
