# Supplementary material for: Crystallographic anomalous diffraction data for the experimental phasing of two myelin proteins, gliomedin and periaxin
Source: Data Brief. 2017 Mar 6;11:552–6. doi: 10.1016/j.dib.2017.02.049 (PMC5567927; doi:10.1016/j.dib.2017.02.049)
Supplement: Supplementary file 2 — XDS_ASCII-prx-xe-8min.HKL [file mmc2.zip › XDS_ASCII-prx-xe-2min.HKL]

!FORMAT=XDS_ASCII    MERGE=FALSE    FRIEDEL'S_LAW=FALSE
!OUTPUT_FILE=XDS_ASCII.HKL        DATE= 6-Apr-2013
!Generated by CORRECT   (VERSION  July 4, 2012)                
!PROFILE_FITTING= TRUE 
!NAME_TEMPLATE_OF_DATA_FRAMES=images/Xe1_collect_1_?????.cbf CBF                
!DATA_RANGE=       1    1000
!ROTATION_AXIS=  0.999975  0.005652  0.004170
!OSCILLATION_RANGE=  0.500000
!STARTING_ANGLE=     0.000
!STARTING_FRAME=       1
!INCLUDE_RESOLUTION_RANGE=    50.000     2.987
!SPACE_GROUP_NUMBER=  154
!UNIT_CELL_CONSTANTS=    77.538    77.538    81.493  90.000  90.000 120.000
!UNIT_CELL_A-AXIS=    22.460    13.403   -72.993
!UNIT_CELL_B-AXIS=    15.067    52.125    55.391
!UNIT_CELL_C-AXIS=    71.171   -36.686    15.163
!REFLECTING_RANGE_E.S.D.=     0.181
!BEAM_DIVERGENCE_E.S.D.=     0.048
!X-RAY_WAVELENGTH=  1.700014
!INCIDENT_BEAM_DIRECTION= -0.000238  0.000187  0.588230
!FRACTION_OF_POLARIZATION=   0.990
!POLARIZATION_PLANE_NORMAL=  0.000000  1.000000  0.000000
!AIR=  0.001000
!SILICON= 18.771515
!SENSOR_THICKNESS=  0.000000
!DETECTOR=PILATUS                                           
!OVERLOAD=   1048576
!DIRECTION_OF_DETECTOR_X-AXIS=   1.00000   0.00000   0.00000
!DIRECTION_OF_DETECTOR_Y-AXIS=   0.00000   1.00000   0.00000
!DETECTOR_DISTANCE=   325.529
!ORGX=   1226.66  ORGY=   1250.58
!NX=  2463  NY=  2527    QX=  0.172000  QY=  0.172000
!VARIANCE_MODEL=  1.176E+00  1.970E-03
!NUMBER_OF_ITEMS_IN_EACH_DATA_RECORD=12
!ITEM_H=1
!ITEM_K=2
!ITEM_L=3
!ITEM_IOBS=4
!ITEM_SIGMA(IOBS)=5
!ITEM_XD=6
!ITEM_YD=7
!ITEM_ZD=8
!ITEM_RLP=9
!ITEM_PEAK=10
!ITEM_CORR=11
!ITEM_PSI=12
!END_OF_HEADER
     0     0     2  2.134E-01  2.764E-01  1294.3  1290.3    397.8 0.02045 100   7   93.22
     0     0     2 -1.193E-01  4.659E-01  1295.3  1212.8    769.5 0.02040 100  -8  -81.65
     0     0     2  1.137E+00  4.089E-01  1295.3  1212.8     49.5 0.02041 100  17  -81.65
     0     0    -2  4.355E-01  3.819E-01  1157.3  1289.4     39.7 0.02041 100  15   85.90
     0     0    -2  8.593E-01  4.781E-01  1157.3  1289.4    759.8 0.02041 100  18   85.90
     0     0     3  1.341E+00  7.748E-01  1330.0  1193.7    772.0 0.03062 100  18  -80.58
     0     0     3  1.277E+00  4.610E-01  1328.7  1309.8    395.3 0.03069 100  28   92.16
     0     0     3  1.218E+00  5.830E-01  1330.0  1193.6     51.9 0.03063 100  17  -80.58
     0     0    -3  7.123E-01  7.257E-01  1122.7  1308.6    757.3 0.03063 100   8   86.96
     0     0    -3  1.135E+00  5.670E-01  1122.6  1308.5     37.2 0.03063 100  12   86.96
     0     0     4  1.640E-01  9.380E-01  1364.8  1174.5    774.5 0.04086 100   8  -79.51
     0     0     4 -7.135E-01  5.451E-01  1363.3  1329.3    392.9 0.04094 100 -14   91.09
     0     0     4  1.842E-01  7.351E-01  1364.8  1174.5     54.4 0.04086 100   7  -79.51
     0     0    -4  1.927E+00  9.393E-01  1088.0  1327.7    754.9 0.04088 100  14   88.03
     0     0    -4 -1.100E-01  4.408E-01  1087.8  1172.8    412.4 0.04097 100  -4  -99.60
     0     0    -4  6.446E-01  7.483E-01  1087.8  1327.7     34.8 0.04088 100  11   88.03
     0     0     5  2.253E+00  1.268E+00  1399.7  1155.4    776.9 0.05113 100  17  -78.44
     0     0     5  9.575E-01  7.198E-01  1398.1  1348.9    390.4 0.05122 100  12   90.02
     0     0     5 -5.617E-01  9.445E-01  1399.8  1155.4     56.8 0.05113 100 -10  -78.44
     0     0    -5  5.352E-01  8.831E-01  1052.9  1346.8     32.4 0.05115 100   8   89.10
     0     0    -5  4.580E-01  6.577E-01  1053.0  1153.2    414.9 0.05126 100  14 -100.67
     0     0    -5 -8.998E-01  1.205E+00  1053.1  1346.9    752.5 0.05115 100  -6   89.10
     0     0     6  2.245E+01  2.517E+00  1434.9  1136.3    779.4 0.06141 100  46  -77.37
     0     0     6  1.799E+01  1.650E+00  1433.1  1368.4    388.0 0.06152 100  38   88.94
     0     0     6  1.820E+01  1.908E+00  1435.0  1136.3     59.3 0.06140 100  43  -77.37
     0     0    -6  1.954E+01  1.636E+00  1018.0  1133.6    417.3 0.06159 100  46 -101.74
     0     0    -6  2.095E+01  2.373E+00  1018.0  1365.9    749.9 0.06143 100  44   90.17
     0     0    -6  1.979E+01  1.878E+00  1017.7  1366.0     29.9 0.06146 100  44   90.17
     0     0     7  2.036E+00  1.057E+00  1468.4  1388.0    385.5 0.07186 100  17   87.86
     0     0     7  1.132E+00  1.549E+00  1470.5  1117.2     61.7 0.07173 100  10  -76.29
     0     0     7 -9.559E-01  1.856E+00  1470.3  1117.2    781.8 0.07173 100  -7  -76.29
     0     0     8  2.985E+00  2.200E+00  1506.1  1098.2    784.3 0.08210 100  11  -75.21
     0     0     8 -3.294E-01  1.196E+00  1504.0  1407.5    383.0 0.08225 100 -13   86.78
     0     0     8  2.927E+00  1.710E+00  1506.4  1098.1     64.3 0.08217 100  11  -75.21
     0     0    -8  5.238E-01  1.921E+00   946.9  1404.2    745.0 0.08216 100   9   92.33
     0     0    -8  1.821E+00  1.402E+00   946.4  1404.3     25.0 0.08221 100   9   92.33
     0     0    -8 -8.783E-01  9.501E-01   947.1  1094.5    422.3 0.08238 100  -7 -103.90
     0     0     9  9.426E+02  4.667E+01  1542.6  1079.0     66.8 0.09259 100  65  -74.12
     0     0     9  9.075E+02  4.468E+01  1540.1  1427.0    380.6 0.09267 100  46   85.69
     0     0     9  1.042E+03  5.222E+01  1542.3  1079.1    786.8 0.09251 100  66  -74.12
     0     0    -9  9.209E+02  4.548E+01   910.3  1423.4     22.5 0.09266 100  55   93.41
     0     0    -9  9.507E+02  4.667E+01   911.1  1074.9    424.8 0.09283 100  51 -104.99
     0     0    -9  1.039E+03  5.181E+01   910.8  1423.3    742.5 0.09261 100  55   93.41
     0     0    10  2.640E+00  1.573E+00  1576.5  1446.5    378.1 0.10316 100  12   84.59
     0     0   -10  4.580E+00  2.616E+00   874.3  1442.4    740.1 0.10312 100  14   94.51
     0     0   -10  1.060E+00  1.710E+00   873.8  1442.5     19.9 0.10315 100   5   94.51
     0     0    11 -6.207E-01  2.466E+00  1616.3  1041.0     71.8 0.11363  93 -10  -71.91
     0     0    11  3.426E+00  1.830E+00  1613.3  1465.9    375.6 0.11368  82  15   83.49
     0     0    11 -5.495E+00  3.160E+00  1615.9  1041.1    791.8 0.11351  94  -9  -71.91
     0     0   -11 -2.434E+00  3.044E+00   837.3  1461.5    737.6 0.11370 100 -13   95.61
     0     0   -11  1.179E+00  1.460E+00   837.8  1035.8    429.7 0.11394 100   8 -107.18
     0     0   -11 -2.969E+00  1.968E+00   836.7  1461.6     17.4 0.11371 100 -10   95.61
     0     0    12  2.132E+01  4.417E+00  1653.9  1022.0    794.4 0.12416 100  32  -70.80
     0     0    12  2.634E+01  3.718E+00  1653.9  1022.0     74.3 0.12424 100  42  -70.80
     0     0   -12  2.286E+01  2.612E+00   800.3  1016.2    432.2 0.12461 100  50 -108.29
     0     0    13  3.678E-01  2.311E+00  1688.9  1504.8    370.6 0.13496 100  16   81.25
     0     0    13  2.373E+00  4.300E+00  1692.1  1003.1    796.9 0.13484 100  10  -69.67
     0     0    13  2.958E+00  3.546E+00  1692.2  1003.1     76.9 0.13493 100  15  -69.67
     0     0   -13  1.180E+00  1.785E+00   762.3   996.7    434.8 0.13534 100  10 -109.41
     0     0   -13 -1.514E+00  2.847E+00   761.0  1499.7     12.4 0.13510 100  -9   97.84
     0     0   -13 -1.707E+00  3.744E+00   761.6  1499.6    732.6 0.13508 100  -7   97.84
     0     0    14 -2.934E+00  3.371E+00  1731.1   984.2     79.4 0.14570 100  -8  -68.54
     0     0    14  4.381E+00  2.390E+00  1727.6  1524.1    368.0 0.14572 100  15   80.11
     0     0    14 -1.019E+00  4.849E+00  1731.0   984.2    799.5 0.14560 100 -16  -68.54
     0     0   -14  1.038E+00  1.861E+00   723.6   977.3    437.3 0.14617 100   5 -110.54
     0     0   -14  4.894E+00  4.049E+00   723.0  1518.5    730.0 0.14586 100  12   98.96
     0     0   -14  2.057E+00  3.108E+00   722.2  1518.7      9.9 0.14592 100  11   98.96
     0     0    15  5.735E+01  5.257E+00  1767.1  1543.4    365.5 0.15656 100  51   78.97
     0     0    15  5.217E+01  7.809E+00  1770.6   965.4    802.0 0.15644 100  41  -67.39
     0     0    15  6.575E+01  6.772E+00  1770.7   965.4     82.0 0.15656 100  54  -67.39
     0     0   -15  5.032E+01  7.190E+00   683.7  1537.4    727.4 0.15673 100  44  100.10
     0     0   -15  6.605E+01  5.204E+00   684.2   957.9    439.9 0.15700 100  62 -111.68
     0     0   -15  6.421E+01  6.158E+00   682.6  1537.6      7.3 0.15684 100  53  100.10
     0     0    16 -9.279E+00  5.978E+00  1811.1   946.7    804.6 0.16739 100 -11  -66.23
     0     0    16  1.803E+00  2.701E+00  1807.3  1562.7    362.9 0.16750 100   9   77.81
     0     0    16  7.233E-01  4.417E+00  1811.3   946.5     84.6 0.16763 100  12  -66.23
     0     0   -16  1.262E+00  5.411E+00   643.4  1556.3    724.8 0.16774 100  15  101.26
     0     0   -16 -9.820E-01  2.654E+00   644.0   938.6    442.4 0.16800 100 -11 -112.83
     0     0   -16 -1.391E-01  4.161E+00   642.3  1556.5      4.8 0.16786 100  -7  101.26
     0     0    17 -2.881E-01  6.961E+00  1852.3   928.0    807.2 0.17843 100 -11  -65.06
     0     0    17  2.059E+00  2.935E+00  1848.5  1581.9    360.3 0.17854 100   5   76.63
     0     0    17 -1.464E+00  4.718E+00  1852.7   927.8     87.2 0.17875 100  -6  -65.06
     0     0   -17 -5.534E+00  5.555E+00   602.3  1575.2    722.2 0.17887 100  -7  102.42
     0     0   -17  3.519E-01  2.566E+00   602.9   919.2    445.0 0.17911 100   7 -113.99
     0     0   -17 -7.740E+00  3.869E+00   601.1  1575.4      2.2 0.17898 100 -11  102.42
     0     0    18  3.127E+02  1.954E+01  1895.0   909.2     89.8 0.18992 100  78  -63.87
     0     0    18  4.011E+02 -2.199E+01  1890.5  1601.0    357.7 0.18967 100  59   75.45
     0     0    18  3.103E+02  2.209E+01  1894.6   909.5    809.8 0.18958 100  75  -63.87
     0     0   -18  3.518E+02  2.296E+01   560.3  1593.9    719.6 0.19011 100  68  103.60
     0     0   -18  3.803E+02  2.066E+01   560.9   900.0    447.6 0.19033 100  67 -115.17
     0     0    19  3.177E+00  8.494E+00  1937.9   891.0    812.5 0.20085 100  10  -62.67
     0     0    19  3.893E+00  3.665E+00  1933.6  1620.0    355.0 0.20093 100   6   74.24
     0     0    19  7.854E+00  6.160E+00  1938.2   890.7     92.4 0.20123 100  10  -62.67
     0     0   -19  3.621E+00  7.369E+00   517.3  1612.6    717.0 0.20147 100   9  104.80
     0     0   -19  2.137E-02  3.004E+00   517.8   880.8    450.3 0.20167 100   7 -116.37
     0     0    20  2.670E+00  5.411E+00  1977.9  1638.9    352.3 0.21232  76   8   73.02
     0     0    20 -8.723E+00  6.675E+00  1982.6   872.4     95.1 0.21266 100 -10  -61.44
     0     0    20  2.726E+00  8.536E+00  1982.7   872.6    815.2 0.21244 100   9  -61.44
     0     0   -20 -3.698E+00  7.954E+00   473.2  1631.1    714.3 0.21297 100  -9  106.01
     0     0   -20  4.671E+00  3.483E+00   473.7   861.8    453.0 0.21313 100   9 -117.58
     0     0    21  3.845E+00  6.069E+00  2023.3  1657.6    349.6 0.22379 100   7   71.77
     0     0    21 -1.418E+01  7.091E+00  2028.2   854.2     97.8 0.22422 100 -11  -60.20
     0     0    21 -9.465E+00  6.070E+00  2028.4   854.4    817.9 0.22400 100  -9  -60.20
     0     0   -21  1.586E+01  9.370E+00   427.8  1649.5    711.6 0.22459 100   8  107.24
     0     0    22  6.784E+00  6.661E+00  2070.1  1676.1    346.8 0.23539  94  12   70.51
     0     0   -22 -5.708E+00  5.366E+00   381.6   824.1    458.4 0.23644 100  -8 -120.07
     0     0   -22 -1.401E+01  7.294E+00   381.2  1667.4    708.8 0.23620 100 -11  108.49
     0     0    23  1.231E+00  7.488E+00  2123.7   818.7    823.4 0.24746 100  10  -57.65
     0     0    23  3.084E+00  6.987E+00  2123.5   818.5    103.4 0.24770 100   6  -57.65
     0     0   -23 -1.225E+00  5.780E+00   333.5   805.7    461.3 0.24823 100  -4 -121.34
     0     0    24  3.415E+00  7.083E+00  2173.6   801.2    826.3 0.25939 100   8  -56.34
     0     0    24  9.449E-01  7.147E+00  2168.1  1712.5    341.3 0.25898 100   6   67.91
     0     0    24  7.742E-02  6.721E+00  2174.8   801.7    106.5 0.25916 100   5  -56.34
     0     0   -24  1.332E+00  7.739E+00   283.7  1702.9    703.2 0.26001 100  10  111.06
     0     0   -24  1.986E+01  7.151E+00   283.8   787.3    464.1 0.26024 100  13 -122.64
     0     0    25 -9.269E+00  7.587E+00  2219.6  1730.3    338.4 0.27098 100  -9   66.57
     0     0    25 -1.089E+00  7.174E+00  2225.2   784.1    829.1 0.27145 100 -10  -55.00
     0     0    25 -2.457E+00  6.564E+00  2226.7   784.7    109.4 0.27115 100  -7  -55.00
     0     0   -25  4.807E+00  6.770E+00   232.5   769.2    466.9 0.27239 100   5 -123.96
     0     0   -25  3.169E+00  7.118E+00   232.5  1720.4    700.4 0.27222 100   4  112.39
     0     0    26 -6.171E+00  7.887E+00  2272.8  1747.7    335.5 0.28311  99 -12   65.20
     0     0    26  2.698E+00  7.352E+00  2278.6   767.3    832.0 0.28367 100  10  -53.63
     0     0    26  1.118E+01  6.580E+00  2280.2   767.9    112.3 0.28333 100   9  -53.63
     0     0   -26  8.239E+00  7.421E+00   179.5  1737.7    697.5 0.28460 100   8  113.74
     0     0   -26  2.303E+00  7.054E+00   179.3   751.5    469.8 0.28470 100  10 -125.31
     0     0    27  5.865E+01  1.048E+01  2327.5  1764.5    332.6 0.29521 100  34   63.80
     0     0    27  3.030E+01  8.562E+00  2334.5   751.1    835.0 0.29599 100  17  -52.23
     0     0    27  3.528E+01  8.299E+00  2335.7   751.7    115.3 0.29564 100  23  -52.23
     0     0   -27  8.229E+01 -1.126E+01   124.2   734.0    472.8 0.29714 100  50 -126.70
     0     0   -27  3.704E+01  8.756E+00   124.6  1754.5    694.6 0.29714 100  22  115.12
     1     0   -27 -1.376E+01  7.367E+00   149.4  1808.7    703.8 0.32402 100  -8  110.95
     1     0   -27  2.155E+01  8.159E+00   149.5   679.8    471.6 0.32409 100  18 -124.83
     0     1    27  1.363E+01  7.481E+00  2351.0  1715.0    333.3 0.26971  97  15   62.75
     0     1    27  3.131E+00  6.732E+00  2357.4   800.7    847.4 0.27043 100  10  -46.69
     0     1    27  5.591E-01  6.432E+00  2358.3   800.9    127.3 0.27028  98   6  -46.69
    -1     1   -27  6.425E+00  6.973E+00   120.3  1751.7    683.5 0.29590 100   7  118.74
    -1     1   -27  1.666E+01  7.628E+00   120.9   737.2    462.7 0.29564 100  10 -123.60
    -1     0    27 -4.600E+00  7.448E+00  2309.3   695.9    833.6 0.32346 100 -10  -54.19
    -1     0    27  1.414E+01  7.960E+00  2302.6  1819.5    341.9 0.32256 100   9   68.07
    -1     0    27  8.239E+00  7.436E+00  2310.9   696.5    113.9 0.32314 100   9  -54.19
     0    -1   -27  5.708E+00  7.115E+00   102.1  1705.7    695.6 0.27211 100  10  116.06
     0    -1   -27  2.819E+01  7.543E+00   100.4   782.9    485.0 0.27215 100  18 -132.11
     1    -1    27  8.818E+00  7.326E+00  2337.6   754.5    825.1 0.29432 100   8  -55.32
     1    -1    27  1.125E+01  7.864E+00  2330.8  1761.5    321.6 0.29384 100   8   60.17
     1    -1    27 -3.609E-01  7.052E+00  2338.2   754.8    105.1 0.29430 100 -11  -55.32
     1     0   -26  6.773E+00  7.208E+00   204.3   698.7    468.9 0.31091 100   7 -123.55
     1     0   -26 -2.305E+00  8.100E+00   203.9  1790.3    706.7 0.31076 100 -10  109.59
     0     1    26  3.058E+00  6.662E+00  2302.5   815.7    124.8 0.25871  97   5  -48.06
     0     1    26  3.854E+00  6.672E+00  2301.7   815.4    844.6 0.25898 100  10  -48.06
     0     1    26 -6.566E+00  6.260E+00  2295.9  1699.8    336.6 0.25846  92  -8   64.30
    -1     1   -26 -2.312E+00  7.173E+00   175.3  1735.1    686.0 0.28348 100  -6  117.48
    -1     1   -26  7.477E+00  6.948E+00   176.1   754.1    459.2 0.28341 100   8 -122.08
    -1     0    26  2.770E+00  7.146E+00  2255.7   714.4    111.1 0.31005 100  10  -55.50
    -1     0    26  5.234E+00  7.052E+00  2254.1   713.9    830.9 0.31035 100   7  -55.50
    -1     0    26 -3.380E+00  7.267E+00  2247.7  1800.8    344.9 0.30956 100  -5   69.46
     0    -1   -26 -4.514E+00  6.355E+00   155.9   798.8    482.2 0.26053 100  -7 -130.77
     1    -1    26 -2.911E+00  7.144E+00  2275.5  1744.7    324.2 0.28170 100  -8   61.45
     1    -1    26 -7.107E+00  6.686E+00  2282.2   770.6    821.7 0.28209 100  -7  -56.86
     1    -1    26  4.075E+00  7.147E+00  2281.7   770.3    101.6 0.28247 100  10  -56.86
     1     0   -25  1.139E+01  8.284E+00   256.6  1772.5    709.8 0.29813 100   6  108.25
     1     0   -25  1.060E+01  7.707E+00   257.2   717.9    466.3 0.29796 100   9 -122.29
    -1     1   -25  7.644E+00  7.403E+00   229.0  1717.8    688.6 0.27101 100  11  116.26
    -1     1   -25  1.608E+00  6.282E+00   229.3   771.6    455.9 0.27127 100   7 -120.58
    -1     0    25  5.454E+00  7.306E+00  2202.5   732.6    108.5 0.29718 100   9  -56.77
    -1     0    25  9.699E+00  8.099E+00  2194.7  1781.9    347.9 0.29675 100  10   70.81
    -1     0    25  1.182E+01  7.780E+00  2201.0   732.1    828.2 0.29744 100   8  -56.77
     0    -1   -25  4.772E+00  6.977E+00   210.6  1674.7    702.1 0.24877  98  12  113.03
     0    -1   -25  1.769E+01  7.431E+00   209.8   815.1    479.5 0.24887 100  18 -129.47
     1    -1    25  1.351E+01  7.568E+00  2228.7   787.2    818.3 0.27001 100  14  -58.38
     1    -1    25  7.102E+00  7.391E+00  2228.3   786.9     98.2 0.27033 100   9  -58.38
     1    -1    25  1.141E+01  8.370E+00  2222.2  1727.5    326.7 0.26967 100  10   62.69
     1     0   -24 -1.243E+01  8.400E+00   307.5  1753.8    712.7 0.28537 100 -13  106.93
     1     0   -24 -3.976E+00  6.967E+00   308.2   737.3    463.7 0.28523 100  -8 -121.06
     0     1    24 -5.689E+00  6.446E+00  2190.5  1667.5    343.1 0.23584 100  -9   67.31
    -1     1   -24 -3.540E+00  7.468E+00   280.4  1700.4    691.0 0.25883  98  -6  115.08
    -1     1   -24  1.120E+00  6.341E+00   280.7   789.5    452.5 0.25921 100   5 -119.09
    -1     0    24 -1.829E+00  7.344E+00  2150.6   750.9    105.8 0.28462 100  -7  -58.01
    -1     0    24  1.732E+00  7.727E+00  2149.7   750.6    825.6 0.28474 100  10  -58.01
    -1     0    24  2.748E+00  7.538E+00  2143.6  1762.8    350.8 0.28417 100   7   72.15
     0    -1   -24  3.194E+00  6.672E+00   262.0  1658.5    705.4 0.23722 100   6  111.55
     1    -1    24 -3.154E+00  7.302E+00  2170.8  1709.9    329.1 0.25776 100  -4   63.89
     1    -1    24  7.582E+00  7.771E+00  2176.7   803.9     94.9 0.25834 100  10  -59.88
     1    -1    24 -7.068E+00  7.306E+00  2176.9   804.2    815.0 0.25797 100  -8  -59.88
     1     0   -23  5.397E+01  1.016E+01   356.8  1734.8    715.6 0.27277 100  30  105.63
     1     0   -23  1.175E+02 -1.170E+01   357.6   756.9    461.1 0.27268 100  54 -119.87
     0     1    23  4.502E+01  8.379E+00  2146.4   862.8    117.0 0.22473 100  31  -51.87
     0     1    23  1.077E+02 -1.100E+01  2140.5  1650.7    346.3 0.22461 100  50   68.78
     0     1    23  3.283E+01  8.122E+00  2145.8   862.6    836.7 0.22493 100  24  -51.87
    -1     1   -23  1.011E+02 -1.061E+01   330.5   807.7    449.2 0.24731 100  57 -117.62
    -1     0    23  9.821E+01 -1.143E+01  2094.1  1743.5    353.7 0.27176 100  47   73.46
    -1     0    23  3.669E+01  8.947E+00  2100.0   769.3    823.1 0.27225 100  24  -59.23
    -1     0    23  5.110E+01  9.565E+00  2099.7   769.1    103.0 0.27249 100  30  -59.23
     0    -1   -23  3.594E+01  8.693E+00   311.8  1642.2    708.6 0.22591 100  26  110.10
     1    -1    23  6.480E+01  1.028E+01  2126.8   821.1     91.5 0.24648 100  33  -61.36
     1    -1    23  5.659E+01  1.034E+01  2126.2   821.6    811.5 0.24587 100  33  -61.36
     1     0   -22  5.468E-01  5.691E+00   405.5   776.4    458.6 0.26043 100   9 -118.69
     1     0   -22 -2.847E+00  7.854E+00   404.6  1715.7    718.4 0.26038 100  -4  104.35
     0     1    22 -7.840E+00  6.229E+00  2092.0  1633.6    349.5 0.21346 100  -7   70.23
     0     1    22  2.945E+00  6.558E+00  2096.5   879.0    834.2 0.21379 100   9  -53.06
     0     1    22 -4.173E-01  6.221E+00  2097.7   879.4    114.5 0.21355 100 -13  -53.06
    -1     1   -22 -2.308E+00  5.332E+00   378.6   826.0    445.9 0.23554 100 -11 -116.16
    -1     1   -22  1.071E+01  7.024E+00   378.1  1665.0    695.5 0.23508 100   9  112.84
    -1     0    22 -3.489E+00  7.128E+00  2051.9   788.1    820.6 0.25993 100 -11  -60.41
    -1     0    22  3.599E+00  6.754E+00  2046.1  1724.1    356.7 0.25951 100   4   74.76
    -1     0    22 -5.631E+00  7.174E+00  2051.6   788.0    100.5 0.26018 100  -9  -60.41
     0    -1   -22  4.598E+00  5.096E+00   359.8   866.4    471.9 0.21467 100   6 -125.83
     0    -1   -22  6.477E+00  6.459E+00   360.1  1625.7    711.9 0.21479 100   8  108.66
     1    -1    22  9.548E+00  7.528E+00  2072.9  1674.0    333.6 0.23440  98  13   66.16
     1     0   -21  1.132E+01  4.426E+00   452.0   796.2    456.1 0.24829 100  18 -117.54
     0     1    21 -2.092E+00  6.638E+00  2049.2   895.8    831.9 0.20267 100  -6  -54.21
     0     1    21 -5.115E+00  5.016E+00  2045.0  1616.1    352.8 0.20238 100  -5   71.67
     0     1    21 -7.450E+00  6.707E+00  2050.4   896.2    112.1 0.20244 100  -9  -54.21
    -1     1   -21  1.616E+01  8.017E+00   424.7  1647.0    697.6 0.22342 100  15  111.77
    -1     0    21  2.301E+00  4.988E+00  1999.6  1704.5    359.5 0.24747 100   8   76.04
    -1     0    21 -6.495E+00  7.044E+00  2005.0   807.0     98.0 0.24804 100 -11  -61.58
    -1     0    21 -3.979E+00  6.363E+00  2005.2   807.1    818.1 0.24783 100  -7  -61.58
     0    -1   -21  1.113E+00  7.560E+00   406.9  1608.5    715.1 0.20352 100   4  107.23
     0    -1   -21 -8.570E-01  4.177E+00   406.7   884.1    469.5 0.20346 100  -7 -124.69
     1    -1    21 -4.271E+00  5.656E+00  2026.3  1655.8    335.7 0.22296 100  -7   67.24
     1    -1    21 -1.264E+01  7.416E+00  2030.9   856.8    804.8 0.22268 100  -8  -64.31
     1    -1    21 -5.846E+00  6.771E+00  2031.3   856.5     84.8 0.22314 100 -10  -64.31
     1     0   -20  3.891E+01  5.794E+00   497.1   816.0    453.7 0.23630  93  50 -116.42
     0     1    20  2.812E+01  8.038E+00  2004.5   913.3    109.9 0.19142 100  24  -55.31
     0     1    20  3.494E+01  5.626E+00  1999.3  1598.3    356.0 0.19134 100  35   73.11
     0     1    20  2.822E+01  9.042E+00  2003.4   913.0    829.6 0.19162 100  27  -55.31
    -1     1   -20  3.681E+01  4.953E+00   470.8   863.2    439.1 0.21247  99  47 -113.24
    -1     1   -20  3.909E+01  8.619E+00   470.1  1628.9    699.6 0.21190 100  28  110.75
    -1     0    20  2.410E+01  8.451E+00  1959.6   826.1     95.6 0.23608 100  22  -62.71
    -1     0    20  6.599E+00  9.541E+00  1959.8   826.2    815.7 0.23589 100  18  -62.71
     0    -1   -20  2.685E+01  8.921E+00   452.5  1591.1    718.3 0.19234 100  19  105.80
     0    -1   -20  4.457E+01  5.334E+00   452.3   902.1    467.3 0.19233 100  46 -123.60
     1    -1    20  3.422E+01  6.503E+00  1980.8  1637.3    337.8 0.21160  99  34   68.27
     1    -1    20  3.808E+01  8.228E+00  1985.3   874.6     81.4 0.21152 100  26  -65.78
     1    -1    20  3.774E+01  1.040E+01  1985.3   874.7    801.4 0.21128 100  23  -65.78
     1     0   -19  4.099E+01  9.650E+00   540.1  1657.8    727.0 0.22432 100  30  100.59
     1     0   -19  4.966E+01  7.543E+00   538.6  1658.0      6.9 0.22447 100  34  100.59
     0     1    19  3.638E+01  9.085E+00  1958.7   930.4    827.4 0.18067 100  27  -56.37
     0     1    19  4.391E+01  7.827E+00  1959.8   930.7    107.7 0.18048 100  34  -56.37
     0     1    19  4.300E+01  5.379E+00  1954.8  1580.3    359.3 0.18042 100  49   74.53
    -1     1   -19  3.882E+01  8.274E+00   514.3  1610.6    701.5 0.20054 100  30  109.77
    -1     1   -19  5.150E+01  5.309E+00   515.0   881.9    435.7 0.20118 100  64 -111.78
    -1     0    19  4.107E+01  5.586E+00  1910.3  1665.1    365.3 0.22387 100  47   78.55
     0    -1   -19  3.471E+01  8.788E+00   496.8  1573.4    721.5 0.18127  83  30  104.39
     0    -1   -19  5.011E+01  5.329E+00   496.7   920.2    465.1 0.18130  88  56 -122.55
     1    -1    19  4.017E+01  1.024E+01  1940.8   892.8    798.0 0.20002 100  24  -67.25
     1    -1    19  4.841E+01  8.232E+00  1940.9   892.7     77.9 0.20023 100  31  -67.25
     1    -1    19  4.380E+01  6.338E+00  1936.5  1618.7    339.7 0.20035 100  46   69.26
     1     0   -18  6.630E+01  8.017E+00   581.6  1638.6      9.7 0.21279 100  48   99.36
     1     0   -18  7.170E+01  6.355E+00   584.0   855.8    449.1 0.21285 100  55 -114.24
     1     0   -18  7.109E+01  1.076E+01   582.8  1638.4    729.8 0.21271 100  46   99.36
     0     1    18  6.704E+01  5.990E+00  1911.5  1562.2    362.5 0.16957 100  57   75.96
     0     1    18  6.976E+01  9.828E+00  1915.3   948.0    825.3 0.16979 100  46  -57.39
     0     1    18  6.714E+01  8.117E+00  1915.8   948.1    105.4 0.16975 100  55  -57.39
    -1     1   -18  6.047E+01  5.450E+00   558.1   900.9    432.2 0.18995 100  65 -110.31
    -1     1   -18  5.179E+01  8.576E+00   557.3  1592.2    703.4 0.18930 100  43  108.83
    -1     0    18  7.428E+01  8.917E+00  1872.3   864.5     91.0 0.21266 100  51  -64.92
    -1     0    18  6.809E+01  6.506E+00  1867.4  1645.4    368.1 0.21230 100  56   79.80
    -1     0    18  9.156E+01  1.231E+01  1871.9   864.7    811.0 0.21230 100  47  -64.92
     0    -1   -18  7.635E+01  9.588E+00   540.0  1555.6    724.8 0.17031 100  44  102.96
     0    -1   -18  6.981E+01  5.539E+00   540.0   938.5    463.0 0.17035 100  62 -121.54
     0    -1   -18  6.963E+01  7.159E+00   538.6  1555.7      4.7 0.17039 100  52  102.96
     1    -1    18  6.622E+01  6.726E+00  1893.3  1600.0    341.6 0.18921 100  56   70.21
     1    -1    18  6.816E+01  8.186E+00  1897.6   910.9     74.4 0.18905 100  52  -68.73
     1    -1    18  6.969E+01  1.039E+01  1897.5   911.0    794.5 0.18888 100  44  -68.73
     1     0   -17  7.586E+00  3.214E+00   625.8   875.7    446.9 0.20136 100  14 -113.18
     1     0   -17 -8.667E-02  6.535E+00   624.4  1619.1    732.7 0.20126 100  -7   98.13
     1     0   -17  1.059E+01  4.793E+00   623.5  1619.2     12.6 0.20126 100  12   98.13
     0     1    17  5.801E+00  5.158E+00  1872.9   965.6    103.3 0.15915 100  15  -58.35
     0     1    17  9.661E-01  2.940E+00  1869.2  1543.9    365.8 0.15882 100  10   77.39
     0     1    17  8.965E+00  6.646E+00  1872.8   965.7    823.3 0.15900 100  12  -58.35
    -1     1   -17  1.198E+01  6.224E+00   599.4  1573.7    705.1 0.17820 100  15  107.94
    -1     1   -17  1.776E+00  2.899E+00   600.2   919.9    428.7 0.17885 100  13 -108.82
    -1     0    17  2.117E+00  5.327E+00  1830.2   883.8     88.7 0.20118 100  15  -65.98
    -1     0    17  3.324E+00  3.380E+00  1825.5  1625.6    371.0 0.20087 100   8   81.03
    -1     0    17  6.178E+00  7.343E+00  1829.9   884.0    808.7 0.20086 100  10  -65.98
     0    -1   -17  7.112E+00  4.270E+00   580.9  1537.7      8.0 0.15953 100  16  101.54
     0    -1   -17  3.648E+00  2.399E+00   582.2   957.0    461.0 0.15951 100  10 -120.58
     0    -1   -17  6.367E+00  5.683E+00   582.2  1537.6    728.1 0.15943 100   6  101.54
     1    -1    17  5.330E+00  7.078E+00  1854.8   929.4    790.8 0.17781 100   7  -70.23
     1    -1    17 -1.684E+00  3.661E+00  1851.2  1581.2    343.3 0.17821 100 -13   71.11
     1    -1    17  1.233E+01  5.469E+00  1855.3   929.2     70.9 0.17801 100  14  -70.23
     1     0   -16  1.069E+01  5.964E+00   665.4  1599.6    735.6 0.18988 100  10   96.91
     1     0   -16  5.387E+00  2.957E+00   666.8   895.6    444.7 0.19000 100  10 -112.15
     1     0   -16  4.963E+00  4.232E+00   664.6  1599.7     15.4 0.18988 100   7   96.91
     0     1    16  7.039E+00  4.686E+00  1831.4   983.5    101.4 0.14845 100  14  -59.27
     0     1    16  2.848E+00  5.564E+00  1831.3   983.7    821.5 0.14830 100  13  -59.27
     0     1    16  5.098E+00  2.818E+00  1827.9  1525.5    369.2 0.14813 100  13   78.84
    -1     1   -16  1.219E+01  5.542E+00   640.5  1555.2    706.6 0.16722 100  13  107.09
    -1     1   -16  3.897E+00  2.502E+00   641.3   938.9    425.0 0.16786 100  16 -107.31
    -1     0    16  1.161E+00  3.163E+00  1784.5  1605.8    373.9 0.18958 100  11   82.26
    -1     0    16 -2.666E+00  7.101E+00  1788.7   903.3    806.5 0.18955 100 -10  -67.03
    -1     0    16  8.374E-01  4.803E+00  1789.1   903.1     86.5 0.18984 100  10  -67.03
     0    -1   -16  1.179E+01  5.329E+00   623.1  1519.6    731.5 0.14876 100  14  100.09
     0    -1   -16  3.259E+00  2.302E+00   623.4   975.5    459.1 0.14874 100  15 -119.67
     0    -1   -16  7.847E+00  3.769E+00   622.3  1519.6     11.4 0.14874 100  15  100.09
     1    -1    16 -2.197E+00  3.273E+00  1810.0  1562.3    344.9 0.16730 100 -10   71.97
     1    -1    16  7.189E+00  6.491E+00  1813.5   947.8    787.1 0.16691 100  10  -71.75
     1    -1    16  1.138E+00  4.232E+00  1814.0   947.6     67.2 0.16709 100   5  -71.75
     1     0   -15  1.386E+01  4.328E+00   704.8  1580.2     18.3 0.17864 100  26   95.70
     1     0   -15  9.693E+00  2.920E+00   706.8   915.6    442.6 0.17877 100  27 -111.14
     1     0   -15  1.155E+01  5.641E+00   705.5  1580.2    738.4 0.17863 100  14   95.70
     0     1    15  1.189E+01  2.868E+00  1787.5  1506.9    372.6 0.13754 100  39   80.31
     0     1    15  5.559E+00  5.454E+00  1790.7  1001.7    819.8 0.13768 100  14  -60.12
     0     1    15  1.545E+01  4.545E+00  1790.8  1001.6     99.7 0.13781 100  21  -60.12
    -1     1   -15  4.965E+00  4.631E+00   680.8  1536.7    708.0 0.15639 100   5  106.31
    -1     1   -15  1.032E+01  2.519E+00   681.5   958.0    421.2 0.15700 100  29 -105.77
    -1     0    15  1.646E+01  4.765E+00  1748.7   922.5     84.4 0.17858 100  23  -68.05
    -1     0    15  1.306E+01  3.355E+00  1744.5  1586.0    376.7 0.17846  98  29   83.49
    -1     0    15  3.162E+00  6.231E+00  1748.5   922.6    804.4 0.17837 100  12  -68.05
     0    -1   -15  1.324E+01  4.985E+00   663.5  1501.4    735.0 0.13806 100  17   98.62
     0    -1   -15  9.098E+00  3.382E+00   662.7  1501.4     14.8 0.13804 100  19   98.62
     0    -1   -15  1.207E+01  2.615E+00   663.7   994.2    457.3 0.13808 100  37 -118.81
     1    -1    15  7.111E-01  5.149E+00  1773.1   966.2    783.3 0.15611 100   9  -73.30
     1    -1    15  7.963E+00  3.124E+00  1769.8  1543.3    346.3 0.15652 100  18   72.76
     1    -1    15  6.340E+00  3.864E+00  1773.5   966.1     63.3 0.15621 100  11  -73.30
     1     0   -14  2.385E+01  4.446E+00   744.0  1560.8     21.3 0.16755 100  34   94.49
     1     0   -14  2.332E+01  3.145E+00   746.1   935.5    440.5 0.16767 100  52 -110.16
     1     0   -14  1.854E+01  5.510E+00   744.9  1560.7    741.3 0.16751 100  25   94.49
     0     1    14  1.759E+01  4.180E+00  1751.0  1019.7     98.1 0.12725 100  24  -60.91
     0     1    14  2.399E+01  3.185E+00  1748.0  1488.3    376.1 0.12702  94  46   81.81
     0     1    14  1.960E+01  5.305E+00  1750.9  1019.9    818.2 0.12713 100  24  -60.91
    -1     1   -14  1.880E+01  4.799E+00   720.2  1518.2    709.3 0.14573 100  29  105.59
    -1     1   -14  1.951E+01  2.984E+00   721.0   977.1    417.3 0.14626 100  41 -104.18
    -1     0    14  1.743E+01  4.356E+00  1709.0   941.9     82.3 0.16742 100  23  -69.04
    -1     0    14  1.942E+01  5.807E+00  1709.0   942.0    802.3 0.16731 100  27  -69.04
    -1     0    14  1.982E+01  3.373E+00  1705.2  1566.1    379.6 0.16740 100  48   84.71
     0    -1   -14  1.767E+01  2.561E+00   703.3  1013.0    455.8 0.12747 100  42 -118.03
     1    -1    14  2.127E+01  3.540E+00  1730.3  1524.3    347.5 0.14583 100  34   73.49
     1    -1    14  2.050E+01  5.404E+00  1733.5   984.7    779.4 0.14543 100  31  -74.89
     1    -1    14  1.910E+01  4.133E+00  1733.7   984.7     59.3 0.14543 100  31  -74.89
     1     0   -13  2.269E+00  1.816E+00   784.6   955.4    438.6 0.15674 100   8 -109.20
     1     0   -13  3.828E+00  3.354E+00   782.7  1541.4     24.2 0.15657 100  12   93.27
     1     0   -13  1.003E+01  4.604E+00   783.5  1541.2    744.3 0.15652 100  13   93.27
     0     1    13  3.330E+00  3.204E+00  1712.0  1038.0     96.8 0.11677 100  10  -61.61
     0     1    13 -1.822E+00  4.039E+00  1711.9  1038.1    816.9 0.11667 100  -9  -61.61
    -1     1   -13 -2.473E-01  3.808E+00   759.0  1499.6    710.4 0.13513 100  -9  104.94
    -1     1   -13  9.264E-01  1.875E+00   759.7   996.2    413.2 0.13562 100   5 -102.54
    -1     0    13  7.071E-01  2.039E+00  1666.6  1546.3    382.6 0.15646 100   7   85.94
    -1     0    13  2.631E+00  4.674E+00  1670.2   961.3    800.4 0.15637 100   8  -70.01
    -1     0    13 -7.300E-01  3.529E+00  1670.2   961.3     80.3 0.15646 100  -4  -70.01
     0    -1   -13  2.844E+00  1.744E+00   742.2  1031.8    454.4 0.11696 100  12 -117.32
     0    -1   -13  3.459E+00  3.002E+00   741.2  1464.8     22.2 0.11695  94  12   95.57
     0    -1   -13  2.419E+00  3.702E+00   742.0  1464.7    742.3 0.11693  95  11   95.57
     1    -1    13  4.160E+00  2.649E+00  1691.5  1505.3    348.6 0.13526 100  19   74.14
     1    -1    13  3.419E+00  4.058E+00  1694.6  1003.2    775.3 0.13485 100   5  -76.54
     1    -1    13  2.769E+00  3.103E+00  1694.8  1003.2     55.2 0.13486 100   7  -76.54
     1     0   -12  8.858E-01  3.699E+00   821.5  1521.8    747.2 0.14563 100   7   92.05
     1     0   -12  2.144E+00  1.878E+00   822.5   975.2    436.7 0.14587 100  22 -108.28
     1     0   -12  1.502E+01  3.220E+00   820.8  1522.0     27.2 0.14569 100  27   92.05
     0     1    12  4.618E+00  1.858E+00  1671.0  1450.8    383.7 0.10619 100  13   84.98
    -1     1   -12  3.376E+00  1.754E+00   797.8  1015.3    408.8 0.12510 100  13 -100.83
    -1     0    12  5.417E+00  4.266E+00  1632.1   980.6    798.5 0.14553 100  13  -70.94
    -1     0    12  1.760E+00  1.857E+00  1628.6  1526.5    385.6 0.14563 100  17   87.17
    -1     0    12  1.634E+00  3.187E+00  1632.1   980.6     78.4 0.14562 100   9  -70.94
     0    -1   -12 -2.460E-01  2.892E+00   780.3  1446.3    746.2 0.10648 100  -7   93.95
     0    -1   -12  6.370E+00  2.384E+00   779.5  1446.4     26.1 0.10651 100  19   93.95
     1    -1    12  9.092E+00  2.926E+00  1656.5  1021.7     50.8 0.12439 100  16  -78.25
     1    -1    12  2.521E+00  2.387E+00  1653.4  1486.3    349.3 0.12479  82  15   74.71
     1    -1    12 -2.491E+00  3.475E+00  1656.2  1021.8    770.8 0.12432 100  -9  -78.25
     1     0   -11  2.066E+00  3.239E+00   858.9  1502.4    750.3 0.13487 100   8   90.82
     1     0   -11 -9.440E-01  2.255E+00   858.3  1502.5     30.2 0.13490 100  -7   90.82
     1     0   -11  2.168E+00  1.641E+00   859.9   995.1    434.9 0.13509 100  15 -107.39
     0     1    11  2.376E+00  2.400E+00  1635.8  1074.7     95.0 0.09604 100   9  -62.69
     0     1    11 -1.478E-01  3.069E+00  1635.7  1074.8    815.1 0.09596 100  -8  -62.69
     0     1    11  3.044E+00  1.471E+00  1633.4  1432.0    387.9 0.09587 100  12   86.68
    -1     1   -11 -2.105E+00  2.592E+00   834.6  1462.4    711.5 0.11422 100 -10  103.93
    -1     1   -11  3.315E-01  1.480E+00   835.3  1034.4    404.2 0.11469 100  10  -99.03
    -1     0    11 -1.044E+00  1.759E+00  1591.3  1506.7    388.7 0.13489 100  -9   88.42
    -1     0    11  3.699E-01  3.632E+00  1594.5  1000.0    796.7 0.13480 100  10  -71.85
    -1     0    11 -9.169E-01  2.650E+00  1594.6  1000.0     76.6 0.13487 100  -6  -71.85
     0    -1   -11 -1.286E+00  1.935E+00   817.2  1427.9     30.3 0.09614 100 -10   92.23
     0    -1   -11  1.412E+00  2.662E+00   817.9  1427.9    750.4 0.09614 100   8   92.23
     0    -1   -11 -1.930E-02  1.311E+00   817.9  1069.6    452.6 0.09615 100  -7 -116.22
     1    -1    11 -8.324E-01  3.083E+00  1618.6  1040.3    766.2 0.11396  97 -16  -80.07
     1    -1    11 -3.178E-01  2.325E+00  1618.9  1040.1     46.1 0.11405  98  -9  -80.07
     1     0   -10  4.647E+02  2.360E+01   896.7  1015.0    433.3 0.12441 100  50 -106.54
     0     1    10  4.771E+02  2.434E+01  1598.6  1093.1     94.7 0.08580 100  67  -63.00
     0     1    10  4.746E+02  2.373E+01  1596.3  1413.2    392.4 0.08563 100  49   88.52
     0     1    10  4.715E+02  2.483E+01  1598.5  1093.2    814.7 0.08572 100  65  -63.00
    -1     1   -10  4.769E+02  2.499E+01   871.6  1443.9    711.5 0.10393 100  55  103.61
    -1     0    10  4.870E+02  2.534E+01  1557.5  1019.3     74.9 0.12421 100  64  -72.71
    -1     0    10  5.232E+02  2.658E+01  1554.4  1486.9    391.9 0.12424  89  47   89.67
    -1     0    10  4.671E+02  2.541E+01  1557.5  1019.3    795.0 0.12415 100  63  -72.71
     0    -1   -10  4.617E+02  2.407E+01   854.9  1409.5    755.0 0.08590 100  57   90.38
     0    -1   -10  4.675E+02  2.372E+01   854.4  1409.4     34.9 0.08587 100  56   90.38
     0    -1   -10  4.900E+02  2.443E+01   854.9  1088.5    452.2 0.08587 100  55 -115.90
     1    -1    10  4.863E+02  2.463E+01  1579.0  1448.4    349.8 0.10417 100  52   75.49
     1     0    -9  3.726E+00  1.428E+00   933.0  1034.8    431.8 0.11381 100  22 -105.73
     1     0    -9  2.503E-01  2.583E+00   932.2  1463.8    756.7 0.11365  99  11   88.31
     1     0    -9  8.732E-02  1.948E+00   931.8  1463.8     36.6 0.11363  99   6   88.31
     0     1     9  4.771E+00  2.518E+00  1561.8  1111.6    815.0 0.07556 100  15  -63.08
     0     1     9  1.295E+00  1.114E+00  1559.9  1394.4    397.5 0.07549 100  18   90.56
     0     1     9  5.143E-02  1.738E+00  1561.9  1111.5     95.0 0.07563 100   9  -63.08
    -1     1    -9  2.241E+00  2.197E+00   908.1  1425.5    711.0 0.09377 100  14  103.47
    -1     1    -9  2.806E+00  1.254E+00   908.6  1072.2    393.4 0.09421 100  14  -95.00
    -1     0     9 -2.204E+00  2.868E+00  1520.9  1038.6    793.4 0.11358 100 -12  -73.53
    -1     0     9  1.797E+00  2.228E+00  1521.0  1038.6     73.4 0.11364 100  12  -73.53
     0    -1    -9  4.260E+00  2.183E+00   891.6  1391.0    760.1 0.07570 100  14   88.33
     0    -1    -9  2.187E-01  9.884E-01   891.4  1107.4    452.5 0.07567 100  13 -115.81
     0    -1    -9  1.114E+00  1.611E+00   891.0  1390.9     40.0 0.07568 100   8   88.33
     1    -1     9  2.102E+00  1.841E+00  1545.1  1077.0     35.4 0.09368 100  12  -84.11
     1    -1     9  7.439E-01  2.294E+00  1544.9  1077.1    755.5 0.09361 100   9  -84.11
     1    -1     9  1.428E+00  1.572E+00  1542.5  1429.6    349.2 0.09403 100   8   75.63
     1     0    -8  3.893E+02  2.016E+01   967.9  1444.5     40.0 0.10313 100  51   87.02
     1     0    -8  3.730E+02  2.007E+01   968.3  1444.5    760.0 0.10313 100  52   87.02
     0     1     8  3.843E+02  2.014E+01  1525.5  1129.9    816.2 0.06551 100  58  -62.83
     0     1     8  3.893E+02  1.980E+01  1525.6  1129.8     96.1 0.06556 100  56  -62.83
     0     1     8  3.838E+02  1.911E+01  1523.8  1375.7    403.4 0.06542 100  48   92.87
    -1     1    -8  3.746E+02  1.955E+01   944.2  1407.2    709.7 0.08375 100  53  103.56
    -1     1    -8  3.934E+02  1.983E+01   944.6  1091.0    387.1 0.08417 100  52  -92.67
     0    -1    -8  3.947E+02  1.993E+01   927.3  1372.6     46.0 0.06565 100  51   85.99
     0    -1    -8  3.590E+02  1.867E+01   927.7  1372.6    766.0 0.06560 100  48   85.99
     0    -1    -8  3.860E+02  1.919E+01   927.5  1126.3    453.5 0.06557 100  52 -116.04
     1    -1     8  4.079E+02  2.062E+01  1506.5  1410.9    348.0 0.08403 100  47   75.55
     1    -1     8  3.799E+02  1.999E+01  1508.6  1095.4    749.0 0.08357 100  57  -86.44
     1    -1     8  3.865E+02  1.970E+01  1508.9  1095.2     29.1 0.08369 100  54  -86.44
     1     0    -7  6.088E+01  3.856E+00  1004.5  1074.2    429.5 0.09285 100  46 -104.32
     1     0    -7  6.368E+01  4.452E+00  1003.6  1425.3     43.6 0.09276 100  52   85.70
     1     0    -7  5.388E+01  4.543E+00  1004.0  1425.2    763.6 0.09271 100  49   85.70
     0     1     7  6.454E+01  4.152E+00  1489.7  1148.1     98.5 0.05561 100  56  -62.07
     0     1     7  6.176E+01  3.574E+00  1488.1  1357.0    410.4 0.05546 100  40   95.64
     0     1     7  6.623E+01  4.695E+00  1489.6  1148.2    818.6 0.05556 100  51  -62.07
    -1     1    -7  6.369E+01  4.110E+00   980.2  1109.5    379.8 0.07430  78  51  -90.04
    -1     1    -7  6.205E+01  4.582E+00   979.9  1389.0    707.3 0.07387  85  52  103.96
    -1     0     7  5.873E+01  5.001E+00  1448.9  1077.1    791.0 0.09266 100  49  -74.98
    -1     0     7  5.755E+01  3.769E+00  1446.7  1427.9    402.2 0.09278 100  51   93.61
    -1     0     7  6.085E+01  4.390E+00  1449.1  1077.1     71.0 0.09273 100  53  -74.98
     0    -1    -7  6.387E+01  3.624E+00   963.2  1145.0    455.9 0.05558 100  47 -116.76
     0    -1    -7  6.191E+01  3.889E+00   963.1  1354.3     53.1 0.05567 100  48   83.18
     0    -1    -7  6.284E+01  4.404E+00   963.4  1354.3    773.3 0.05567 100  48   83.18
     1    -1     7  6.195E+01  4.607E+00  1472.9  1113.4    741.7 0.07377  95  48  -89.09
     1    -1     7  5.762E+01  3.835E+00  1473.1  1113.2     21.7 0.07387  96  50  -89.09
     1    -1     7  6.389E+01  4.043E+00  1470.8  1392.4    345.8 0.07418 100  44   75.17
     1     0    -6  9.398E+00  2.213E+00  1039.3  1406.0    767.4 0.08236 100  26   84.32
     1     0    -6  1.075E+01  1.782E+00  1039.0  1406.0     47.5 0.08240 100  34   84.32
     1     0    -6  7.997E+00  1.249E+00  1039.7  1093.9    428.9 0.08249 100  43 -103.74
     0     1     6  1.123E+01  1.574E+00  1454.1  1166.1    103.1 0.04582 100  38  -60.49
     0     1     6  8.204E+00  1.709E+00  1454.0  1166.2    823.1 0.04578 100  31  -60.49
     0     1     6  7.335E+00  9.341E-01  1452.7  1338.5    419.4 0.04567 100  36   99.17
    -1     1    -6  1.272E+01  1.863E+00  1015.3  1371.2    703.6 0.06426 100  39  104.78
    -1     1    -6  7.994E+00  1.277E+00  1015.5  1127.8    371.1 0.06464 100  41  -86.96
    -1     0     6  1.231E+01  2.426E+00  1413.5  1096.3    790.3 0.08233 100  36  -75.58
    -1     0     6  6.864E+00  1.285E+00  1411.4  1408.3    406.1 0.08244 100  38   95.01
    -1     0     6  9.437E+00  1.807E+00  1413.7  1096.2     70.3 0.08239 100  38  -75.58
     0    -1    -6  1.113E+01  1.801E+00   998.9  1336.3    782.4 0.04587 100  31   79.61
     0    -1    -6  8.022E+00  8.942E-01   998.6  1163.6    460.4 0.04576 100  47 -118.29
     0    -1    -6  1.153E+01  1.442E+00   998.6  1336.3     62.3 0.04587 100  40   79.61
     1    -1     6  1.150E+01  1.510E+00  1437.5  1131.0     12.8 0.06425 100  47  -92.17
     1    -1     6  1.364E+01 -1.958E+00  1437.4  1131.1    732.9 0.06417 100  41  -92.17
     1    -1     6  7.075E+00  1.249E+00  1435.5  1374.2    342.1 0.06454 100  35   74.35
     1     0    -5  3.866E+02  1.929E+01  1074.7  1113.4    428.8 0.07220 100  38 -103.31
     1     0    -5  3.424E+02  1.744E+01  1074.1  1386.9     51.7 0.07212 100  46   82.86
     1     0    -5  3.637E+02  1.897E+01  1074.4  1386.9    771.7 0.07210 100  45   82.86
     0     1     5  3.650E+02  1.819E+01  1418.9  1183.8    111.6 0.03626 100  47  -57.46
     0     1     5  3.944E+02  1.933E+01  1417.6  1320.5    432.0 0.03615 100  36  104.09
     0     1     5  3.545E+02  1.794E+01  1418.7  1183.8    831.3 0.03627 100  44  -57.46
    -1     1    -5  4.001E+02  1.986E+01  1050.5  1145.5    360.2 0.05528 100  44  -83.25
    -1     1    -5  3.796E+02  1.920E+01  1050.4  1354.0    697.8 0.05493 100  43  106.24
    -1     0     5  3.932E+02  2.042E+01  1378.4  1115.4    790.1 0.07208 100  43  -76.05
    -1     0     5  4.042E+02  2.015E+01  1376.5  1388.8    410.4 0.07217 100  48   96.50
    -1     0     5  3.620E+02  1.842E+01  1378.5  1115.4     70.1 0.07213 100  43  -76.05
     0    -1    -5  3.722E+02  1.845E+01  1033.8  1318.7     75.1 0.03636 100  47   74.62
     0    -1    -5  4.018E+02  1.967E+01  1033.7  1181.6    468.5 0.03623 100  42 -121.25
     0    -1    -5  3.565E+02  1.797E+01  1034.1  1318.7    795.1 0.03637 100  47   74.62
     1    -1     5  3.711E+02  1.845E+01  1400.5  1356.5    336.4 0.05520 100  42   72.92
     1    -1     5  3.531E+02  1.762E+01  1402.3  1148.2      1.9 0.05493 100  42  -95.91
     1    -1     5  3.652E+02  1.854E+01  1402.1  1148.3    721.9 0.05486 100  43  -95.91
     1     0    -4  3.691E+01  3.065E+00  1109.2  1367.8    776.6 0.06191 100  49   81.28
     1     0    -4  3.736E+01  2.417E+00  1109.5  1132.9    429.4 0.06200 100  50 -103.07
     1     0    -4  3.938E+01  2.763E+00  1109.1  1367.8     56.5 0.06192 100  52   81.28
     0     1     4  4.036E+01  2.517E+00  1383.9  1200.5    126.7 0.02727  97  48  -51.61
     0     1     4  3.976E+01  2.749E+00  1383.8  1200.5    846.7 0.02726 100  46  -51.61
     0     1     4  4.005E+01  2.209E+00  1382.8  1303.3    451.7 0.02713 100  38  111.83
    -1     1    -4  3.858E+01  2.409E+00  1085.4  1162.6    346.2 0.04631 100  43  -78.60
    -1     1    -4  4.202E+01  2.848E+00  1085.3  1337.4    688.7 0.04604 100  43  108.60
    -1     0     4  4.220E+01  3.380E+00  1343.5  1134.4    790.6 0.06189 100  46  -76.32
    -1     0     4  4.347E+01  3.040E+00  1343.6  1134.4     70.7 0.06193 100  45  -76.32
    -1     0     4  4.011E+01  2.561E+00  1341.7  1369.3    415.3 0.06197 100  50   98.11
     0    -1    -4  3.670E+01  2.267E+00  1068.7  1302.0     94.8 0.02736 100  40   66.78
     0    -1    -4  4.071E+01  2.680E+00  1068.9  1302.0    814.9 0.02734 100  39   66.78
     1    -1     4  4.065E+01  2.795E+00  1367.1  1164.8    707.5 0.04599 100  46 -100.58
     1    -1     4  3.855E+01  2.432E+00  1365.5  1339.6    327.2 0.04631 100  46   70.58
     1     0    -3  1.539E+01  1.857E+00  1144.0  1348.9    782.3 0.05180 100  37   79.51
     1     0    -3  1.323E+01  1.144E+00  1144.1  1152.3    431.3 0.05187 100  40 -103.16
     1     0    -3  2.126E+01 -1.795E+00  1143.8  1348.9     62.2 0.05181 100  41   79.51
     0     1     3  1.805E+01  1.312E+00  1349.1  1214.9    157.0 0.01951 100  44  -39.84
     0     1     3  1.320E+01  8.563E-01  1348.2  1288.6    487.0 0.01938 100  35  125.85
     0     1     3  1.471E+01  1.452E+00  1349.0  1215.0    877.0 0.01948 100  37  -39.84
    -1     1    -3  1.356E+01  1.114E+00  1119.9  1178.2    326.7 0.03814 100  40  -72.63
    -1     1    -3  1.513E+01  1.382E+00  1120.0  1322.2    674.2 0.03787 100  41  112.29
    -1     0     3  1.522E+01  1.831E+00  1308.7  1153.3    792.3 0.05179 100  41  -76.28
    -1     0     3  9.891E+00 -1.023E+00  1307.1  1350.0    421.2 0.05186 100  46   99.93
    -1     0     3  1.604E+01  1.559E+00  1308.8  1153.3     72.3 0.05182 100  36  -76.28
     0    -1    -3  1.684E+01  1.241E+00  1103.5  1287.5    130.4 0.01957 100  41   52.65
     0    -1    -3  1.438E+01  1.329E+00  1103.7  1287.5    850.3 0.01956 100  38   52.65
     1    -1     3  1.495E+01  1.382E+00  1332.4  1180.0    688.0 0.03784 100  42 -106.60
     1    -1     3  1.464E+01  1.298E+00  1330.7  1324.0    313.0 0.03813  99  41   66.94
     1     0    -2  1.091E+01  9.072E-01  1178.5  1171.4    435.2 0.04187 100  36 -103.90
     1     0    -2  8.950E+00  1.063E+00  1178.5  1330.3     69.5 0.04183 100  38   77.27
     1     0    -2  9.960E+00  1.340E+00  1178.6  1330.1    789.5 0.04181 100  36   77.27
     0     1     2  9.510E+00  1.107E+00  1314.0  1223.5    934.3 0.01490 100  29  -18.99
     0     1     2  1.171E+01  7.707E-01  1313.6  1280.0    553.6 0.01491 100  40  150.95
     0     1     2  1.065E+01  9.471E-01  1314.0  1223.4    214.4 0.01492 100  34  -18.99
    -1     1    -2  1.103E+01  9.994E-01  1154.4  1191.6    299.2 0.03119  79  45  -65.18
    -1     1    -2  8.597E+00  9.368E-01  1154.5  1309.5    651.3 0.03097 100  39  117.53
    -1     0     2  8.434E+00  1.022E+00  1274.1  1172.1     76.0 0.04183 100  39  -75.60
    -1     0     2  1.103E+01  9.507E-01  1272.7  1330.9    428.7 0.04187 100  48  102.22
    -1     0     2  8.676E+00  1.252E+00  1274.2  1172.0    796.1 0.04183 100  33  -75.60
     0    -1    -2  1.009E+01  8.982E-01  1137.7  1279.1    196.3 0.01498 100  33   27.64
     0    -1    -2  1.046E+01  1.057E+00  1137.9  1279.0    916.4 0.01498 100  33   27.64
     1    -1     2  7.913E+00  8.869E-01  1297.6  1192.9    660.1 0.03096 100  40 -114.14
     1    -1     2  9.570E+00  1.003E+00  1296.2  1310.7    290.5 0.03118 100  41   61.79
     1     0     2  1.414E+02  6.985E+00  1316.3  1232.2    601.7 0.01029 100  36 -146.33
     0     1    -2  1.491E+02  7.869E+00  1176.0  1328.5    718.4 0.04097 100  45   97.60
     0     1    -2  1.399E+02  7.149E+00  1176.1  1172.7    364.4 0.04114 100  44  -83.67
    -1     1     2  1.621E+02  8.707E+00  1293.1  1187.4    864.3 0.03385 100  38  -56.72
    -1     1     2  1.470E+02  7.658E+00  1293.1  1187.3    144.4 0.03389 100  37  -56.72
    -1     1     2  1.517E+02  7.593E+00  1292.0  1315.8    495.0 0.03382 100  37  119.76
     0    -1     2  1.447E+02  7.653E+00  1276.5  1173.7    725.0 0.04096 100  49  -95.81
     0    -1     2  1.550E+02  7.913E+00  1276.6  1173.6      5.0 0.04100 100  47  -95.81
     0    -1     2  1.455E+02  7.437E+00  1274.8  1329.4    357.7 0.04113 100  36   81.88
     1    -1    -2  1.456E+02  7.295E+00  1159.4  1186.7    503.1 0.03383 100  37 -122.66
     1    -1    -2  1.449E+02  7.891E+00  1159.5  1315.0    856.3 0.03386 100  36   59.62
     1    -1    -2  1.577E+02  8.180E+00  1159.4  1315.1    136.3 0.03390 100  35   59.62
     1     0     3  1.416E+00  4.403E-01  1351.1  1224.3    694.1 0.01453 100  15 -108.12
     1     0     3  1.204E+00  4.346E-01  1350.2  1279.8    294.8 0.01477 100  17   52.61
     0     1    -3  6.093E-01  5.874E-01  1141.6  1154.1    374.4 0.05085 100  16  -86.81
     0     1    -3  2.634E-01  7.003E-01  1141.3  1346.8      4.9 0.05069 100  17   96.01
     0     1    -3 -1.139E-01  8.900E-01  1141.4  1346.7    725.0 0.05065 100 -13   96.01
    -1     1     3  2.874E-01  8.211E-01  1327.7  1173.2    125.7 0.04147  99  12  -59.90
    -1     1     3  1.237E+00  1.097E+00  1327.7  1173.2    845.6 0.04144 100  13  -59.90
    -1     1     3  1.220E+00  5.157E-01  1326.5  1330.1    471.5 0.04140 100  23  114.42
    -1     0    -3  1.236E+00  3.567E-01  1101.2  1278.1    658.5 0.01462 100  18  125.40
     0    -1     3 -6.244E-02  9.698E-01  1311.2  1155.5    735.3 0.05063 100 -10  -92.62
     0    -1     3  7.751E-01  6.286E-01  1309.3  1348.0    364.1 0.05084 100  14   83.42
     0    -1     3  2.093E+00  7.558E-01  1311.2  1155.5     15.2 0.05068 100  18  -92.62
     1    -1    -3  1.642E+00  1.124E+00  1125.0  1329.2    833.0 0.04146 100  21   64.87
     1    -1    -3  9.085E-01  4.371E-01  1124.9  1172.2    484.1 0.04141 100  24 -119.40
     1    -1    -3  1.112E+00  8.599E-01  1124.8  1329.3    113.1 0.04149 100  17   64.87
     1     0     4  3.807E+02  1.860E+01  1384.9  1295.7    329.9 0.02312 100  40   67.01
     1     0     4  3.669E+02  1.794E+01  1386.1  1208.7     11.1 0.02290 100  43  -93.18
     1     0     4  3.700E+02  1.823E+01  1386.0  1208.8    731.2 0.02287 100  42  -93.18
     0     1    -4  3.485E+02  1.782E+01  1106.7  1365.2    728.6 0.06054 100  40   95.27
     0     1    -4  4.008E+02  1.991E+01  1107.0  1135.2    382.0 0.06079 100  42  -89.27
     0     1    -4  3.675E+02  1.837E+01  1106.6  1365.3      8.6 0.06059 100  42   95.27
    -1     1     4  3.584E+02  1.805E+01  1362.5  1157.2    113.9 0.05003 100  50  -62.29
    -1     1     4  4.062E+02  2.070E+01  1362.4  1157.3    833.8 0.05001 100  49  -62.29
    -1     1     4  3.980E+02  1.960E+01  1361.1  1346.5    454.7 0.04993 100  35  109.80
    -1     0    -4  3.698E+02  1.820E+01  1066.6  1293.6    693.2 0.02296 100  38  111.35
     0    -1     4  3.786E+02  1.929E+01  1345.9  1137.0    743.1 0.06051 100  41  -90.10
     0    -1     4  4.013E+02  1.993E+01  1343.9  1366.9    367.6 0.06076 100  42   84.11
     0    -1     4  3.578E+02  1.791E+01  1346.1  1136.9     23.1 0.06057 100  42  -90.10
     1    -1    -4  3.844E+02  1.965E+01  1090.2  1345.2    816.4 0.05004 100  35   69.45
     1    -1    -4  3.958E+02  1.949E+01  1090.3  1155.7    472.2 0.04997 100  42 -116.96
     1    -1    -4  3.814E+02  1.913E+01  1090.1  1345.2     96.3 0.05006 100  36   69.45
     1     0     5  1.759E+00  9.825E-01  1421.1  1191.3    748.5 0.03227 100  14  -86.47
     1     0     5  1.426E+00  6.330E-01  1419.9  1313.6    344.9 0.03253 100  14   72.75
     1     0     5  1.706E+00  7.292E-01  1421.3  1191.2     28.5 0.03233 100  17  -86.47
     0     1    -5  1.152E+00  8.532E-01  1072.3  1115.9    388.1 0.07086 100  15  -91.37
     0     1    -5  1.634E+00  1.068E+00  1071.7  1384.1     10.6 0.07063 100  11   95.02
     0     1    -5  7.536E-01  1.432E+00  1071.9  1383.9    730.7 0.07058 100  13   95.02
    -1     1     5  2.025E+00  1.516E+00  1397.4  1140.3    826.3 0.05914 100  13  -63.85
    -1     1     5 -7.619E-01  1.261E+00  1397.6  1140.3    106.4 0.05915 100 -12  -63.85
    -1     1     5  1.517E+00  7.528E-01  1395.9  1363.8    442.2 0.05906 100  19  105.99
    -1     0    -5  2.110E-01  7.920E-01  1031.6  1311.1    707.7 0.03238 100   5  105.81
     0    -1     5  8.609E-01  9.191E-01  1378.6  1386.1    369.4 0.07082 100   9   84.32
     0    -1     5  1.964E+00  1.529E+00  1380.8  1118.3    749.3 0.07053 100  14  -87.97
     0    -1     5  2.105E+00  1.113E+00  1381.0  1118.2     29.4 0.07061 100  17  -87.97
     1    -1    -5  1.280E+00  6.717E-01  1055.5  1138.3    464.6 0.05911 100  15 -115.36
     1    -1    -5  2.557E+00  1.146E+00  1055.2  1362.2     83.9 0.05920  99  17   73.22
     1    -1    -5  3.716E+00  1.529E+00  1055.4  1362.1    803.9 0.05919 100  15   73.22
     1     0     6  9.540E+02  4.640E+01  1455.0  1332.2    351.9 0.04233 100  41   75.29
     1     0     6  8.684E+02  4.236E+01  1456.5  1173.0     39.0 0.04211 100  45  -82.51
     1     0     6  8.742E+02  4.290E+01  1456.3  1173.1    759.1 0.04209 100  46  -82.51
     0     1    -6  9.312E+02  4.563E+01  1037.3  1096.6    393.4 0.08104 100  44  -93.24
     0     1    -6  8.895E+02  4.376E+01  1036.5  1403.0     11.4 0.08079 100  48   95.09
     0     1    -6  8.731E+02  4.349E+01  1036.8  1402.9    731.5 0.08074 100  50   95.09
    -1     1     6  9.251E+02  4.516E+01  1430.9  1381.9    432.3 0.06855 100  47  102.81
    -1     1     6  8.885E+02  4.384E+01  1432.7  1122.6    101.4 0.06866 100  48  -64.80
    -1     1     6  8.517E+02  4.257E+01  1432.6  1122.7    821.5 0.06862 100  48  -64.80
    -1     0    -6  9.257E+02  4.533E+01   996.5  1329.3    714.6 0.04221 100  41  103.38
    -1     0    -6  9.339E+02  4.540E+01   996.0  1169.8    395.9 0.04244 100  45  -96.17
     0    -1     6  8.659E+02  4.319E+01  1416.0  1099.4    754.8 0.08072 100  49  -86.08
     0    -1     6  8.679E+02  4.277E+01  1416.2  1099.3     34.7 0.08075 100  48  -86.08
     0    -1     6  9.302E+02  4.561E+01  1413.6  1405.5    370.2 0.08099 100  45   84.22
     1    -1    -6  8.523E+02  4.253E+01  1020.3  1379.8    794.2 0.06870 100  46   76.38
     1    -1    -6  9.458E+02  4.616E+01  1020.4  1120.3    459.7 0.06860 100  40 -114.39
     1    -1    -6  9.670E+02  4.754E+01  1020.0  1379.8     74.1 0.06869 100  45   76.38
     1     0     7  7.989E+00  1.205E+00  1490.3  1350.9    355.3 0.05229  94  35   76.42
     1     0     7  7.163E+00  1.366E+00  1492.1  1154.6     46.4 0.05208 100  32  -79.72
     1     0     7  4.468E+00  1.588E+00  1491.9  1154.8    766.5 0.05203 100  21  -79.72
     0     1    -7  7.747E+00  1.381E+00  1002.2  1077.1    398.1 0.09133 100  38  -94.94
     0     1    -7  5.871E+00  1.578E+00  1001.1  1422.0     11.5 0.09105 100  33   95.37
     0     1    -7  3.484E+00  1.972E+00  1001.4  1421.9    731.6 0.09100 100  12   95.37
    -1     1     7  4.525E+00  1.901E+00  1468.2  1104.6     98.4 0.07840 100  23  -65.29
    -1     1     7  8.159E+00  1.273E+00  1466.2  1400.3    424.2 0.07829 100  36  100.10
    -1     1     7  5.964E+00  2.461E+00  1468.1  1104.7    818.5 0.07836 100  28  -65.29
    -1     0    -7  6.519E+00  1.646E+00   961.0  1347.7    718.0 0.05218 100  27  102.34
    -1     0    -7  7.818E+00  1.015E+00   960.7  1151.0    403.6 0.05244 100  42  -99.04
     0    -1     7  4.497E+00  1.685E+00  1451.6  1080.3     39.4 0.09099 100  30  -84.35
     0    -1     7  7.118E+00  1.494E+00  1448.9  1424.9    370.2 0.09124 100  36   83.92
     0    -1     7  2.977E+00  2.117E+00  1451.4  1080.4    759.5 0.09095 100  17  -84.35
     1     0     8  1.894E+02  1.000E+01  1527.9  1136.2     52.2 0.06214 100  55  -77.50
     1     0     8  1.829E+02  1.017E+01  1527.8  1136.2    772.3 0.06212 100  58  -77.50
     1     0     8  2.132E+02  1.096E+01  1526.1  1369.8    356.9 0.06236 100  57   76.79
     0     1    -8  1.743E+02  1.034E+01   965.8  1441.0    731.2 0.10134 100  54   95.80
     0     1    -8  1.870E+02  1.028E+01   965.4  1441.1     11.1 0.10140 100  54   95.80
    -1     1     8  2.068E+02  1.084E+01  1501.8  1418.9    417.4 0.08819 100  39   97.71
    -1     1     8  1.959E+02  1.092E+01  1504.0  1086.4     96.6 0.08833 100  54  -65.45
    -1     1     8  2.015E+02  1.195E+01  1503.9  1086.5    816.7 0.08828 100  54  -65.45
    -1     0    -8  1.840E+02  1.006E+01   925.3  1366.3    719.4 0.06227 100  50  102.01
    -1     0    -8  2.297E+02  1.169E+01   925.0  1132.0    409.5 0.06255 100  48 -101.30
     0    -1     8  2.351E+02 -1.256E+01  1484.5  1444.4    369.8 0.10158  89  49   83.47
     1    -1    -8  2.176E+02  1.131E+01   949.5  1083.2    454.8 0.08829 100  46 -113.71
     1    -1    -8  1.875E+02  1.116E+01   949.1  1416.0    779.4 0.08835 100  49   81.45
     1    -1    -8  1.888E+02  1.042E+01   948.8  1416.0     59.2 0.08835 100  47   81.45
     1     0     9  7.496E+01  5.393E+00  1564.1  1117.7    777.3 0.07227 100  56  -75.61
     1     0     9  6.479E+01  4.025E+00  1562.2  1388.7    357.3 0.07251 100  51   76.74
     1     0     9  7.050E+01  4.573E+00  1564.2  1117.7     57.1 0.07227 100  59  -75.61
     0     1    -9  7.027E+01  5.628E+00   929.8  1460.2    730.4 0.11178 100  55   96.36
     0     1    -9  6.598E+01  4.398E+00   930.7  1037.9    406.2 0.11215 100  53  -98.03
     0     1    -9  7.697E+01  5.238E+00   929.3  1460.3     10.3 0.11184 100  59   96.36
    -1     1     9  7.338E+01  5.314E+00  1540.3  1068.0     95.7 0.09841 100  63  -65.36
    -1     1     9  6.965E+01  4.398E+00  1537.8  1437.7    411.5 0.09826 100  46   95.56
    -1     1     9  6.641E+01  5.858E+00  1540.2  1068.1    815.8 0.09836 100  55  -65.36
    -1     0    -9  7.133E+01  5.024E+00   889.1  1384.8    719.8 0.07245 100  52  102.10
    -1     0    -9  6.967E+01  4.173E+00   888.9  1113.0    414.5 0.07274 100  52 -103.22
     0    -1     9  8.477E+01  7.076E+00  1523.2  1042.3    767.7 0.11168  77  66  -81.22
     0    -1     9  6.993E+01  4.736E+00  1520.4  1464.0    368.9 0.11200  99  48   82.90
     0    -1     9  7.593E+01  5.747E+00  1523.4  1042.1     47.7 0.11174  78  69  -81.22
     1    -1    -9  7.581E+01  5.287E+00   912.7  1434.4     53.3 0.09845 100  57   83.59
     1    -1    -9  6.940E+01  4.331E+00   913.5  1064.3    453.9 0.09838  99  52 -113.78
     1    -1    -9  7.829E+01  6.187E+00   913.0  1434.4    773.5 0.09844 100  52   83.59
     1     0    10  2.158E+01  3.301E+00  1600.8  1099.2    781.6 0.08248 100  39  -73.92
     1     0    10  2.436E+01  2.297E+00  1598.7  1407.7    357.1 0.08273 100  48   76.41
     1     0    10  2.007E+01  2.617E+00  1600.9  1099.2     61.5 0.08248 100  44  -73.92
     0     1   -10  2.506E+01  2.624E+00   894.3  1018.2    409.8 0.12269 100  49  -99.48
    -1     1    10  2.615E+01  2.584E+00  1574.3  1456.6    406.1 0.10846 100  46   93.59
    -1     0   -10  2.967E+01  2.422E+00   852.4  1094.0    418.9 0.08301 100  53 -104.94
    -1     0   -10  2.478E+01  3.151E+00   852.5  1403.4    719.5 0.08269 100  39  102.45
     0    -1    10  2.282E+01  3.326E+00  1560.0  1023.0     51.4 0.12225 100  45  -79.76
     0    -1    10  2.213E+01  4.109E+00  1559.7  1023.1    771.4 0.12219 100  47  -79.76
     1    -1   -10  2.253E+01  3.005E+00   876.1  1453.0     48.0 0.10868 100  35   85.54
     1    -1   -10  2.136E+01  3.681E+00   876.6  1452.9    768.0 0.10861 100  34   85.54
     1     0    11  3.366E+00  2.887E+00  1637.9  1080.8    785.5 0.09274 100  10  -72.35
     1     0    11  7.029E+00  2.331E+00  1638.3  1080.7     65.6 0.09284 100  15  -72.35
     1     0    11  2.829E+00  1.616E+00  1635.8  1426.6    356.3 0.09300  99  18   75.90
     0     1   -11 -2.780E+00  3.144E+00   856.5  1498.6    728.0 0.13291 100 -16   97.71
     0     1   -11  5.741E+00  2.448E+00   855.9  1498.8      7.9 0.13301 100  15   97.71
     0     1   -11  7.173E+00  1.928E+00   857.5   998.5    413.3 0.13334 100  23 -100.87
    -1     1    11 -1.846E+00  2.685E+00  1614.0  1030.9     95.6 0.11895 100 -14  -64.69
    -1     1    11  1.260E+00  3.623E+00  1613.9  1031.0    815.7 0.11887 100  13  -64.69
    -1     0   -11  1.446E+00  2.549E+00   815.5  1421.9    718.7 0.09300 100   8  102.99
    -1     0   -11  4.175E+00  1.393E+00   815.4  1075.0    422.9 0.09333 100  22 -106.53
     0    -1    11 -1.155E+00  3.293E+00  1596.8  1003.8    775.0 0.13283 100  -9  -78.35
     0    -1    11  2.990E+00  1.931E+00  1593.6  1503.3    366.5 0.13312 100  15   81.51
     0    -1    11  3.447E-01  2.648E+00  1597.0  1003.8     54.9 0.13283 100  10  -78.35
     1    -1   -11  5.729E+00  1.587E+00   840.1  1026.2    453.7 0.11897 100  23 -114.44
     1     0    12  5.316E+01  5.919E+00  1675.7  1062.4    789.2 0.10306  90  57  -70.87
     1     0    12  7.217E+01  4.981E+00  1673.3  1445.5    355.2 0.10334  97  52   75.25
     1     0    12  6.864E+01  5.554E+00  1676.1  1062.3     69.2 0.10318  89  63  -70.87
     0     1   -12  6.117E+01  4.628E+00   820.2   978.7    416.7 0.14407 100  60 -102.23
     0     1   -12  5.904E+01  6.050E+00   819.1  1517.9    726.5 0.14364 100  54   98.49
     0     1   -12  7.525E+01  5.802E+00   818.4  1518.2      6.4 0.14374 100  58   98.49
    -1     1    12  7.035E+01  4.950E+00  1648.6  1494.7    396.7 0.12919 100  50   90.03
    -1     1    12  6.435E+01  6.726E+00  1651.6  1012.3    816.2 0.12930 100  57  -64.16
    -1     1    12  6.706E+01  5.806E+00  1651.7  1012.2     96.2 0.12939 100  59  -64.16
    -1     0   -12  6.345E+01  5.522E+00   777.8  1440.4    717.5 0.10338 100  56  103.65
     0    -1    12  6.846E+01  5.865E+00  1634.5   984.6     58.3 0.14352 100  57  -76.98
     0    -1    12  7.856E+01  5.684E+00  1631.0  1523.0    365.0 0.14382 100  55   80.72
     0    -1    12  6.289E+01  6.820E+00  1634.4   984.6    778.4 0.14352 100  56  -76.98
     1    -1   -12  7.119E+01  5.827E+00   801.4  1490.3     38.6 0.12940 100  63   89.09
     1    -1   -12  7.261E+01  4.920E+00   802.7  1007.0    454.3 0.12943 100  56 -114.96
     1    -1   -12  6.659E+01  6.595E+00   802.1  1490.4    758.7 0.12945 100  56   89.09
     1     0    13  1.038E+01  2.553E+00  1711.5  1464.3    353.8 0.11375  97  30   74.49
     0     1   -13  1.398E+01  3.645E+00   780.3  1537.5      4.8 0.15459 100  19   99.31
     0     1   -13  6.216E+00  2.276E+00   782.2   958.9    420.0 0.15491 100  25 -103.57
     0     1   -13  1.500E+01  4.589E+00   781.1  1537.3    724.9 0.15447 100  20   99.31
    -1     1    13  3.843E+00  4.431E+00  1689.8   993.7    817.1 0.13985 100  16  -63.55
    -1     1    13  1.039E+01  2.443E+00  1686.6  1513.8    392.5 0.13971 100  28   88.38
    -1     1    13  5.526E+00  3.402E+00  1689.9   993.6     97.0 0.13994 100  12  -63.55
    -1     0   -13  1.037E+01  3.540E+00   739.6  1458.9    716.1 0.11383 100  23  104.41
    -1     0   -13  7.953E+00  1.992E+00   739.6  1037.1    430.1 0.11418 100  31 -109.47
     0    -1    13  1.079E+01  2.768E+00  1669.0  1542.7    363.3 0.15461 100  31   79.89
     0    -1    13  1.616E+01  5.230E+00  1672.5   965.4    781.7 0.15431 100  18  -75.63
     0    -1    13  1.232E+01  3.893E+00  1672.7   965.4     61.6 0.15432 100  29  -75.63
     1    -1   -13  9.721E+00  2.278E+00   764.7   987.8    455.1 0.14000 100  28 -115.56
     1    -1   -13  1.321E+01  3.698E+00   763.2  1509.0     34.4 0.13998 100  23   90.73
     1    -1   -13  9.619E+00  4.657E+00   764.0  1509.1    754.5 0.14003 100  15   90.73
     1     0    14  1.883E+01  5.259E+00  1753.4  1025.8    796.1 0.12395 100  24  -68.04
     1     0    14  2.129E+01  4.129E+00  1753.5  1025.7     76.1 0.12405 100  27  -68.04
     0     1   -14  1.657E+01  5.176E+00   742.5  1556.6    723.1 0.16542 100  24  100.18
     0     1   -14  2.715E+01  4.503E+00   741.6  1556.9      3.1 0.16554 100  37  100.18
     0     1   -14  2.543E+01  3.351E+00   743.6   939.1    423.1 0.16587 100  44 -104.89
    -1     1    14  2.273E+01  5.563E+00  1728.8   975.0    818.2 0.15050 100  27  -62.85
    -1     1    14  1.673E+01  4.311E+00  1728.8   974.9     98.2 0.15061 100  29  -62.85
    -1     1    14  2.121E+01  3.141E+00  1725.4  1532.9    388.5 0.15035 100  50   86.79
    -1     0   -14  1.969E+01  2.627E+00   700.8  1018.3    433.5 0.12471 100  50 -110.87
     0    -1    14  2.071E+01  3.273E+00  1707.6  1562.5    361.5 0.16551 100  44   79.01
     0    -1    14  2.621E+01  5.773E+00  1711.2   946.2    784.9 0.16521 100  31  -74.30
     0    -1    14  2.030E+01  4.506E+00  1711.7   946.0     64.9 0.16537 100  34  -74.30
     1    -1   -14  2.398E+01  4.213E+00   724.3  1527.8     30.4 0.15069 100  31   92.32
     1    -1   -14  2.416E+01  3.007E+00   726.0   968.6    456.2 0.15070 100  45 -116.25
     1    -1   -14  1.594E+01  5.304E+00   725.3  1527.8    750.5 0.15069 100  22   92.32
     1     0    15  3.145E+02  1.956E+01  1793.2  1007.7    799.4 0.13447 100  77  -66.67
     1     0    15  3.308E+02  1.789E+01  1790.1  1501.7    350.4 0.13473 100  59   72.77
     1     0    15  3.118E+02  1.789E+01  1793.3  1007.6     79.3 0.13459 100  75  -66.67
     0     1   -15  3.514E+02  2.153E+01   703.1  1576.0    721.3 0.17648 100  70  101.09
     0     1   -15  3.374E+02  1.839E+01   704.3   919.2    426.2 0.17693 100  64 -106.19
     0     1   -15  3.256E+02  1.863E+01   702.2  1576.2      1.2 0.17661  97  71  101.09
    -1     1    15  3.361E+02  1.969E+01  1768.4   956.2     99.5 0.16139 100  78  -62.09
    -1     1    15  3.468E+02  2.182E+01  1768.4   956.4    819.5 0.16127 100  77  -62.09
    -1     1    15  3.381E+02  1.836E+01  1764.8  1552.1    384.6 0.16109 100  55   85.24
    -1     0   -15  3.478E+02  1.837E+01   661.2   999.5    436.8 0.13531 100  70 -112.24
    -1     0   -15  3.322E+02  1.949E+01   661.1  1495.5    712.6 0.13495 100  66  106.14
     0    -1    15  3.361E+02  1.856E+01  1746.9  1582.2    359.7 0.17651 100  66   78.09
     0    -1    15  3.135E+02  1.858E+01  1751.2   926.8     68.1 0.17640 100  80  -72.99
     0    -1    15  3.420E+02  2.167E+01  1750.7   927.0    788.0 0.17622 100  75  -72.99
     1    -1   -15  3.510E+02  2.141E+01   685.8  1546.5    746.6 0.16148 100  68   93.86
     1    -1   -15  3.360E+02  1.804E+01   686.5   949.3    457.5 0.16151 100  59 -117.00
     1    -1   -15  3.440E+02  1.940E+01   684.8  1546.6     26.6 0.16151 100  69   93.86
     1     0    16 -3.607E+00  5.697E+00  1833.8   989.7    802.6 0.14505 100 -10  -65.32
     1     0    16 -3.194E+00  3.048E+00  1830.5  1520.2    348.4 0.14531 100  -6   71.82
     1     0    16 -9.476E+00  4.052E+00  1833.9   989.6     82.5 0.14520 100 -11  -65.32
     0     1   -16  7.438E-01  5.709E+00   663.0  1595.3    719.3 0.18768 100   3  102.03
     0     1   -16  1.220E+00  2.600E+00   664.2   899.4    429.3 0.18813 100   5 -107.48
    -1     1    16  6.009E+00  2.883E+00  1805.1  1571.2    380.9 0.17195 100  15   83.73
    -1     1    16  6.259E+00  4.860E+00  1808.9   937.6    100.9 0.17228 100  10  -61.27
    -1     1    16 -3.635E+00  5.507E+00  1808.9   937.7    821.0 0.17215 100 -12  -61.27
    -1     0   -16  1.332E+01  4.877E+00   620.7  1513.7    710.7 0.14563 100  18  107.09
    -1     0   -16  2.704E+00  2.166E+00   620.9   980.9    440.0 0.14591 100  12 -113.59
     0    -1    16 -2.878E-01  3.115E+00  1787.1  1601.9    357.7 0.18764 100  -5   77.14
     0    -1    16  7.325E+00  4.967E+00  1791.5   907.5     71.2 0.18756 100  10  -71.68
     0    -1    16 -3.858E+00  6.331E+00  1790.9   907.8    791.1 0.18736 100  -8  -71.68
     1    -1   -16  1.591E+01  5.804E+00   645.5  1565.3    742.9 0.17243 100  15   95.36
     1    -1   -16  5.746E+00  4.092E+00   644.4  1565.4     22.9 0.17245 100  11   95.36
     1    -1   -16  2.612E+00  2.529E+00   646.3   930.1    459.0 0.17242 100   9 -117.81
     1     0    17  2.311E+02  1.482E+01  1875.6   971.5     85.6 0.15602 100  77  -63.97
     1     0    17  2.528E+02  1.466E+01  1871.8  1538.6    346.4 0.15597 100  62   70.82
     1     0    17  2.242E+02  1.673E+01  1875.3   971.8    805.7 0.15571 100  67  -63.97
     0     1   -17  2.120E+02  1.594E+01   622.1  1614.7    717.3 0.19901 100  64  103.00
     0     1   -17  2.404E+02  1.407E+01   623.3   879.5    432.3 0.19946 100  72 -108.77
    -1     1    17  2.439E+02  1.634E+01  1850.1   919.0    102.6 0.18330 100  76  -60.40
    -1     1    17  2.434E+02  1.422E+01  1846.2  1590.2    377.3 0.18293  99  61   82.24
    -1     1    17  2.149E+02  1.703E+01  1850.2   919.2    822.6 0.18314 100  75  -60.40
    -1     0   -17  2.284E+02  1.549E+01   579.4  1531.5    708.6 0.15625 100  67  108.09
    -1     0   -17  2.487E+02  1.393E+01   579.6   962.4    443.1 0.15665 100  68 -114.94
     0    -1    17  2.083E+02  1.690E+01  1832.5   888.4    794.3 0.19867 100  76  -70.38
     0    -1    17  2.382E+02  1.604E+01  1832.6   888.3     74.2 0.19883 100  75  -70.38
     0    -1    17  2.483E+02  1.485E+01  1828.1  1621.7    355.6 0.19890 100  61   76.15
     1    -1   -17  2.089E+02  1.570E+01   604.4  1584.0    739.4 0.18350 100  63   96.83
     1    -1   -17  2.405E+02  1.379E+01   605.3   910.9    460.6 0.18345 100  65 -118.67
     1    -1   -17  2.251E+02  1.429E+01   603.5  1584.0     19.2 0.18347 100  68   96.83
     1     0    18  5.401E+01  9.537E+00  1917.7   954.1    808.8 0.16645 100  29  -62.62
     1     0    18  4.654E+01  5.403E+00  1914.1  1556.8    344.2 0.16669 100  46   69.77
     1     0    18  4.026E+01  6.606E+00  1918.1   953.8     88.8 0.16680 100  36  -62.62
     0     1   -18  5.139E+01  9.390E+00   580.2  1634.0    715.2 0.21049 100  33  104.00
     0     1   -18  4.542E+01  5.003E+00   581.4   859.7    435.3 0.21092 100  56 -110.06
    -1     1    18  4.056E+01  5.056E+00  1888.1  1609.2    373.9 0.19397 100  52   80.78
    -1     1    18  3.745E+01  7.312E+00  1892.6   900.6    104.4 0.19437 100  36  -59.48
    -1     1    18  4.082E+01  9.464E+00  1892.4   900.7    824.4 0.19428 100  32  -59.48
    -1     0   -18  4.258E+01  4.444E+00   537.3   944.0    446.3 0.16747 100  57 -116.28
    -1     0   -18  4.442E+01  7.631E+00   537.2  1549.3    706.4 0.16702 100  32  109.13
     0    -1    18  3.767E+01  7.366E+00  1874.7   869.2     77.2 0.21026 100  33  -69.08
     0    -1    18  4.720E+01  1.009E+01  1874.6   869.2    797.3 0.21007 100  29  -69.08
     0    -1    18  4.023E+01  5.718E+00  1870.0  1641.4    353.5 0.21030 100  48   75.14
     1    -1   -18  5.845E+01  9.614E+00   562.4  1602.7    735.9 0.19470 100  36   98.29
     1    -1   -18  4.490E+01  4.833E+00   563.3   891.7    462.4 0.19462 100  52 -119.58
     1    -1   -18  4.240E+01  6.739E+00   561.4  1602.7     15.7 0.19467 100  36   98.29
     1     0    19  1.960E+01  8.947E+00  1961.2   936.6    811.9 0.17726 100  15  -61.27
     1     0    19  2.363E+00  4.256E+00  1957.5  1574.8    342.0 0.17749 100   7   68.69
     1     0    19  9.377E+00  6.309E+00  1961.6   936.3     91.8 0.17766 100   9  -61.27
     0     1   -19 -1.703E+00  7.753E+00   537.3  1653.3    713.0 0.22212 100  -4  105.03
    -1     1    19 -3.597E+00  7.930E+00  1935.7   882.2    826.2 0.20554 100  -7  -58.52
    -1     1    19  7.257E+00  6.398E+00  1936.6   882.5    106.5 0.20541 100  12  -58.52
    -1     1    19  4.822E+00  3.915E+00  1931.2  1628.2    370.4 0.20519 100   7   79.32
     0    -1    19  6.353E+00  7.246E+00  1917.8   850.0     80.2 0.22183  81  10  -67.78
     0    -1    19  1.071E+01  4.762E+00  1912.9  1661.0    351.3 0.22183 100  15   74.10
     0    -1    19  6.946E+00  9.290E+00  1917.7   850.1    800.3 0.22162  83   9  -67.78
     1    -1   -19  8.326E+00  8.006E+00   519.3  1621.3    732.4 0.20605 100  11   99.74
     1    -1   -19  3.498E-01  3.245E+00   520.2   872.6    464.2 0.20593 100   6 -120.53
     1    -1   -19  2.570E+00  5.344E+00   518.3  1621.3     12.3 0.20601 100   6   99.74
     1     0    20 -1.091E+00  6.544E+00  2006.2   918.9     94.9 0.18859 100  -5  -59.91
     1     0    20  1.944E+00  8.450E+00  2006.2   919.2    815.0 0.18833 100  10  -59.91
     1     0    20 -4.067E+00  4.751E+00  2002.0  1592.7    339.7 0.18836 100 -12   67.57
    -1     1    20 -3.890E+00  6.863E+00  1981.2   864.2    108.4 0.21677 100  -7  -57.52
    -1     1    20 -3.675E-01  8.219E+00  1980.1   863.9    828.2 0.21693  98 -11  -57.52
    -1     0   -20  3.872E+00  6.745E+00   449.7  1584.5    701.8 0.18894 100   9  111.32
    -1     0   -20  9.543E+00  3.601E+00   449.6   907.7    452.4 0.18937 100  14 -118.98
     1    -1   -20 -7.285E-01  8.297E+00   475.6  1639.7    729.0 0.21739 100  -8  101.17
     1    -1   -20 -2.985E+00  3.740E+00   476.1   853.6    466.2 0.21736 100  -8 -121.52
     1    -1   -20  4.249E+00  5.702E+00   474.0  1639.8      8.9 0.21750 100   9  101.17
     1     0    21  9.230E+00  6.694E+00  2052.2   902.1    818.1 0.19936 100  12  -58.54
     1     0    21  1.899E+01  6.014E+00  2047.7  1610.3    337.3 0.19931 100  17   66.41
     1     0    21  1.741E+01  7.513E+00  2052.0   901.9     98.0 0.19961 100  15  -58.54
     0     1   -21  1.326E+01  4.763E+00   449.4   800.5    444.2 0.24612 100  20 -113.95
    -1     1    21  2.193E+01  5.625E+00  2020.9  1665.7    363.7 0.22802 100  28   76.43
    -1     0   -21  9.225E+00  7.408E+00   404.1  1601.9    699.4 0.20005 100   8  112.48
    -1     0   -21  1.785E+01  4.541E+00   404.0   889.8    455.5 0.20045 100  26 -120.35
     0    -1    21  6.288E+00  7.233E+00  2007.9   811.8     86.2 0.24568 100   8  -65.16
     0    -1    21  1.956E+01  6.571E+00  2002.3  1700.2    346.7 0.24533  95  19   71.93
     0    -1    21  4.443E+00  8.265E+00  2007.4   812.1    806.2 0.24519 100   7  -65.16
     1    -1   -21  9.766E-01  9.762E+00   430.4  1658.0    725.6 0.22898 100   8  102.61
     1    -1   -21  6.751E+00  7.279E+00   428.6  1658.2      5.6 0.22913 100   8  102.61
     1     0    22  4.255E+00  6.132E+00  2094.7  1627.6    334.8 0.21030  96  11   65.21
     1     0    22  1.009E+01  7.029E+00  2099.2   885.1    101.1 0.21071 100  12  -57.15
     1     0    22 -3.750E+00  6.632E+00  2099.4   885.3    821.2 0.21043 100  -7  -57.15
     0     1   -22  7.364E+00  7.541E+00   401.8  1710.3    706.0 0.25773 100   7  108.30
     0     1   -22 -2.205E-01  5.512E+00   402.9   780.9    447.2 0.25821 100  -6 -115.26
    -1     1    22 -9.364E+00  7.237E+00  2072.7   827.8    832.4 0.24014  98 -14  -55.40
    -1     1    22 -1.626E+00  6.568E+00  2073.9   828.1    112.7 0.23994  97 -12  -55.40
    -1     0   -22  6.619E+00  6.154E+00   357.2  1618.9    697.0 0.21126 100   6  113.66
    -1     0   -22  4.772E+00  5.142E+00   357.0   872.2    458.6 0.21159 100   8 -121.72
     0    -1    22  3.540E+00  7.542E+00  2054.1   793.3    809.2 0.25722 100  10  -63.83
     0    -1    22  6.798E+00  6.952E+00  2048.8  1719.6    344.3 0.25733 100   6   70.80
     0    -1    22  2.239E+00  6.770E+00  2054.6   792.9     89.2 0.25777 100   7  -63.83
     1    -1   -22 -3.165E+00  5.434E+00   384.0   815.9    470.4 0.24068 100  -4 -123.62
     1    -1   -22 -2.618E+00  7.594E+00   383.8  1676.3    722.3 0.24077  95  -7  104.04
     1    -1   -22  1.326E+01  7.167E+00   381.8  1676.5      2.3 0.24092  93  13  104.04
     1     0    23  1.850E+01  7.528E+00  2148.0   868.9    824.3 0.22158 100  14  -55.74
     1     0    23  2.209E+01  7.349E+00  2142.9  1644.4    332.3 0.22131 100  21   63.97
     1     0    23  1.550E+01  7.441E+00  2148.2   868.9    104.3 0.22170 100  15  -55.74
     0     1   -23  3.399E+01  7.502E+00   355.0   761.4    450.1 0.27051 100  26 -116.59
     0     1   -23  1.079E+01  7.947E+00   353.9  1729.2    703.6 0.27005 100  12  109.44
    -1     1    23  1.688E+01  7.545E+00  2122.4   810.4    114.9 0.25174 100  12  -54.29
    -1     1    23  2.944E+01  7.599E+00  2115.9  1702.7    357.0 0.25139 100  26   73.52
    -1     1    23  6.889E+00  7.396E+00  2121.3   810.1    834.7 0.25194 100  12  -54.29
    -1     0   -23  2.841E+01  7.170E+00   308.7   855.1    461.8 0.22276 100  28 -123.12
    -1     0   -23  1.013E+01  6.967E+00   308.9  1635.7    694.4 0.22254 100   9  114.89
     0    -1    23  2.183E+01  8.714E+00  2102.2   774.6    812.2 0.26944 100  17  -62.49
     0    -1    23  2.976E+01  8.595E+00  2096.8  1738.9    341.9 0.26947 100  20   69.64
     0    -1    23  9.254E+00  7.864E+00  2102.7   774.2     92.2 0.27004 100  17  -62.49
     1    -1   -23  3.879E+01  7.809E+00   335.9   797.3    472.6 0.25257 100  27 -124.72
     1     0    24 -4.952E+00  5.943E+00  2198.2   852.8    827.4 0.23279  98  -6  -54.31
     1     0    24 -2.966E+00  6.824E+00  2192.9  1661.0    329.6 0.23247 100  -7   62.70
     1     0    24  8.521E+00  6.662E+00  2199.6   853.5    107.7 0.23243  99  10  -54.31
     0     1   -24  5.268E+00  7.945E+00   304.6  1748.1    701.2 0.28259 100   6  110.61
     0     1   -24  1.665E+00  6.452E+00   305.5   741.9    453.1 0.28298 100   6 -117.93
    -1     1    24  4.378E+00  7.437E+00  2165.6  1720.9    353.6 0.26332 100   8   72.05
    -1     1    24 -5.669E+00  6.669E+00  2172.4   792.9    117.3 0.26370 100  -9  -53.13
    -1     1    24  5.751E-01  7.488E+00  2171.8   792.7    837.1 0.26387 100   6  -53.13
    -1     0   -24  4.048E-02  6.404E+00   259.1  1652.1    691.8 0.23391 100   6  116.15
     0    -1    24 -6.208E-01  7.649E+00  2146.4  1758.0    339.4 0.28183 100  -4   68.46
     0    -1    24  7.847E+00  7.992E+00  2152.4   755.6     95.2 0.28250 100  10  -61.14
     0    -1    24  6.520E+00  7.754E+00  2152.7   755.8    815.3 0.28217 100   8  -61.14
     1    -1   -24  4.895E+00  6.507E+00   286.2   778.9    474.9 0.26461 100   5 -125.86
     1    -1   -24 -2.290E-01  7.730E+00   286.2  1712.3    715.8 0.26483 100  -6  106.94
     1     0    25 -1.006E+01  6.499E+00  2244.6  1677.3    326.9 0.24367  80 -11   61.38
     0     1   -25  7.915E+00  7.006E+00   254.4   722.7    456.1 0.29565 100   7 -119.28
     0     1   -25 -4.604E+00  7.256E+00   253.7  1766.7    698.7 0.29533 100  -3  111.81
    -1     1    25  1.103E+01  7.176E+00  2224.1   775.7    119.7 0.27579 100  10  -51.94
    -1     1    25 -1.288E-01  7.282E+00  2217.1  1738.8    350.3 0.27535 100  -9   70.57
    -1     1    25 -4.045E+00  6.486E+00  2223.4   775.5    839.5 0.27598 100  -9  -51.94
    -1     0   -25  5.245E+00  6.764E+00   207.6  1668.2    689.1 0.24541 100  11  117.45
    -1     0   -25  6.977E+00  6.393E+00   207.0   821.5    468.1 0.24548 100  10 -125.98
     0    -1    25 -8.343E-01  7.628E+00  2197.6  1777.0    336.9 0.29437 100  -5   67.24
     0    -1    25 -8.127E+00  7.139E+00  2204.1   737.5    818.3 0.29485 100  -8  -59.77
     0    -1    25  1.470E+00  7.718E+00  2203.7   737.3     98.2 0.29514 100   4  -59.77
     1    -1   -25  1.146E+01  7.176E+00   234.9   760.7    477.3 0.27680 100  11 -127.04
     1    -1   -25 -2.155E+00  8.142E+00   235.0  1730.0    712.5 0.27711 100  -5  108.40
     1     0    26  4.415E+00  6.792E+00  2304.0   822.2    833.8 0.25536 100   9  -51.37
     1     0    26  5.594E+00  6.682E+00  2305.5   822.9    114.1 0.25493 100   5  -51.37
     0     1   -26 -6.152E+00  7.850E+00   201.0  1785.2    696.1 0.30828 100  -7  113.04
     0     1   -26 -8.474E-01  6.616E+00   201.5   703.7    459.2 0.30850 100  -3 -120.66
    -1     1    26 -3.988E+00  6.834E+00  2270.3  1756.3    347.0 0.28754 100  -5   69.07
    -1     1    26  1.043E+01  7.120E+00  2277.6   758.8    122.1 0.28805 100  10  -50.71
    -1     1    26 -7.219E+00  6.998E+00  2276.9   758.6    841.9 0.28827 100  -6  -50.71
    -1     0   -26 -8.230E+00  6.461E+00   153.5   805.4    471.3 0.25694 100 -10 -127.44
     0    -1    26  2.058E+00  7.557E+00  2257.3   719.4    821.3 0.30766 100   6  -58.37
     0    -1    26  1.249E+01  8.092E+00  2250.4  1795.7    334.3 0.30705  95   7   65.99
     0    -1    26  1.551E+00  7.538E+00  2256.8   719.2    101.2 0.30801 100   5  -58.37
     1    -1   -26  2.609E-01  7.431E+00   182.1  1746.9    709.1 0.28935 100   5  109.89
     1    -1   -26  3.247E+00  7.011E+00   181.7   742.8    479.8 0.28917 100   6 -128.25
     1     0    27 -1.536E+00  6.735E+00  2353.8  1708.2    321.3 0.26619 100  -4   58.62
     1     0    27  5.064E+00  6.604E+00  2360.6   808.1    837.1 0.26657 100   6  -49.84
     1     0    27 -9.475E-01  6.470E+00  2361.4   808.5    117.4 0.26621 100  -8  -49.84
     0     1   -27  4.405E+00  7.388E+00   146.3  1803.4    693.5 0.32145 100   5  114.31
     0     1   -27 -3.219E+00  7.627E+00   146.7   685.1    462.3 0.32150 100  -6 -122.06
    -1     1    27  3.834E+00  6.190E+00  2332.3   742.1    844.5 0.30069 100  10  -49.43
    -1     1    27  2.250E+00  7.513E+00  2325.6  1773.5    343.7 0.29985 100   8   67.55
    -1     1    27  4.309E+00  6.613E+00  2333.1   742.4    124.7 0.30045  97   9  -49.43
    -1     0   -27  4.455E+00  6.828E+00    98.1  1699.2    683.4 0.26874  88   6  120.17
    -1     0   -27 -1.426E+00  6.690E+00    98.0   789.8    474.5 0.26843 100  -8 -128.95
     0    -1    27 -9.527E+00  6.816E+00  2312.4   701.6    104.4 0.32087 100  -8  -56.96
     0    -1    27 -3.409E+00  7.525E+00  2304.9  1814.0    331.7 0.31988 100  -8   64.71
     0    -1    27 -2.551E+00  6.827E+00  2312.4   701.6    824.4 0.32070 100  -5  -56.96
     1    -1   -27  7.087E+00  7.100E+00   126.1   725.2    482.4 0.30180 100   5 -129.51
     1    -1   -27  1.944E+00  7.457E+00   127.2  1763.3    705.7 0.30167 100   6  111.39
     1     1     0  2.014E+02  1.039E+01  1266.4  1323.8    747.2 0.03818 100  49   85.80
     1     1     0  1.800E+02  9.040E+00  1266.5  1178.7    393.5 0.03827 100  49  -92.30
     1     1     0  1.851E+02  9.356E+00  1266.4  1323.8     27.2 0.03820 100  48   85.80
     1    -2     0  1.844E+02  9.908E+00  1207.7  1332.4    984.0 0.04288 100  41   55.98
     1    -2     0  1.787E+02  9.279E+00  1207.8  1332.5    264.0 0.04291 100  41   55.98
     1    -2     0  1.863E+02  9.644E+00  1209.9  1169.9    628.8 0.04277 100  52 -124.09
    -2     1     0  1.839E+02  9.207E+00  1201.5  1330.7    516.7 0.04195 100  39  126.84
    -2     1     0  2.011E+02  1.079E+01  1202.7  1171.5    882.1 0.04189 100  38  -53.46
    -2     1     0  1.863E+02  9.654E+00  1202.7  1171.5    162.1 0.04193 100  40  -53.46
    -1     2     0  1.807E+02  9.342E+00  1242.1  1332.5    623.6 0.04278 100  41  123.58
    -1     2     0  1.782E+02  9.199E+00  1242.6  1169.8    269.1 0.04291 100  41  -55.46
    -1     2     0  2.049E+02  1.083E+01  1242.5  1169.8    989.2 0.04288 100  44  -55.46
    -1    -1     0  1.868E+02  9.382E+00  1184.4  1323.5    387.8 0.03828 100  44   93.70
    -1    -1     0  1.765E+02  8.937E+00  1186.3  1178.4     32.9 0.03820 100  40  -87.21
    -1    -1     0  1.966E+02  1.013E+01  1186.3  1178.4    753.0 0.03819 100  41  -87.21
     2    -1     0  1.995E+02  1.032E+01  1249.7  1330.9    156.9 0.04192 100  48   52.71
     2    -1     0  1.865E+02  9.330E+00  1249.9  1171.8    521.9 0.04195 100  41 -126.09
     2    -1     0  2.052E+02  1.105E+01  1249.7  1330.8    876.9 0.04189 100  50   52.71
    -2     1     1  5.056E+01  2.851E+00  1235.9  1342.8    495.7 0.04816 100  42  119.36
    -2     1     1  4.318E+01  2.886E+00  1237.3  1159.8    141.8 0.04814 100  55  -59.88
    -2     1     1  3.866E+01  3.052E+00  1237.4  1159.9    861.8 0.04811 100  53  -59.88
     1     1    -1  4.791E+01  3.191E+00  1231.9  1342.8    750.3 0.04830 100  51   86.85
     1     1    -1  4.631E+01  2.709E+00  1232.1  1159.2    396.0 0.04843 100  51  -92.53
     1     1    -1  4.632E+01  2.829E+00  1231.9  1342.9     30.3 0.04832 100  49   86.85
     1     1     1  4.398E+01  2.656E+00  1300.9  1304.8    740.0 0.02810 100  42   82.78
     1     1     1  4.803E+01  2.612E+00  1300.9  1198.1    391.1 0.02815 100  37  -92.56
     1     1     1  4.865E+01  2.688E+00  1300.9  1304.8     20.0 0.02811 100  43   82.78
     1    -2    -1  4.268E+01  2.978E+00  1173.9  1327.3    236.2 0.04030 100  48   47.15
     1    -2    -1  4.530E+01  2.812E+00  1175.3  1174.6    602.0 0.04022 100  40 -134.19
     1    -2    -1  4.126E+01  3.475E+00  1173.6  1327.2    956.2 0.04026 100  44   47.15
     1    -2     1  4.597E+01  2.944E+00  1242.3  1341.7    286.6 0.04765 100  50   63.27
     1    -2     1  4.664E+01  2.950E+00  1244.4  1161.2    652.2 0.04743 100  39 -115.74
    -2     1    -1  4.575E+01  2.913E+00  1168.0  1179.7    189.6 0.03754 100  43  -45.72
    -2     1    -1  4.736E+01  2.624E+00  1167.1  1322.1    542.5 0.03754 100  39  136.00
    -2     1    -1  4.910E+01  3.448E+00  1168.1  1179.7    909.6 0.03751 100  45  -45.72
     2    -1     1  4.238E+01  3.209E+00  1283.9  1322.6    902.4 0.03751 100  40   43.44
     2    -1     1  4.559E+01  2.573E+00  1284.4  1180.4    549.7 0.03750 100  37 -133.73
     2    -1     1  3.975E+01  2.660E+00  1284.0  1322.7    182.4 0.03752 100  44   43.44
    -1     2    -1  4.652E+01  3.017E+00  1207.7  1341.1    646.6 0.04744 100  41  116.29
    -1     2    -1  4.152E+01  2.629E+00  1208.3  1160.6    292.3 0.04766 100  40  -63.82
    -1     2     1  4.864E+01  3.014E+00  1276.5  1327.8    595.4 0.04021 100  44  132.33
    -1     2     1  4.689E+01  3.261E+00  1277.5  1175.0    242.9 0.04030 100  37  -45.29
    -1     2     1  4.492E+01  3.620E+00  1277.2  1175.0    962.9 0.04028 100  37  -45.29
    -1    -1    -1  4.471E+01  2.469E+00  1150.1  1304.0    381.5 0.02815 100  41   96.48
    -1    -1     1  4.509E+01  2.666E+00  1218.8  1343.0    390.4 0.04843 100  47   92.72
    -1    -1     1  3.799E+01  2.670E+00  1220.8  1159.4    756.0 0.04831 100  52  -87.04
    -1    -1     1  4.342E+01  2.679E+00  1220.8  1159.3     35.9 0.04833 100  55  -87.04
     2    -1    -1  3.986E+01  2.781E+00  1215.2  1342.5    136.2 0.04814 100  49   60.20
     2    -1    -1  4.425E+01  2.525E+00  1215.5  1159.8    501.3 0.04816 100  54 -119.69
     2    -1    -1  3.795E+01  3.109E+00  1215.3  1342.4    856.2 0.04811 100  44   60.20
    -2     1     2  3.536E+02  1.841E+01  1271.8  1146.0    847.2 0.05555 100  41  -63.17
    -2     1     2  2.875E+02  1.431E+01  1270.3  1356.9    479.0 0.05559 100  42  114.88
    -2     1     2  3.336E+02  1.694E+01  1271.9  1145.9    127.3 0.05557 100  45  -63.17
     1     1    -2  3.545E+02  1.809E+01  1197.4  1362.0    751.6 0.05848 100  48   87.30
     1     1    -2  3.176E+02  1.596E+01  1197.3  1362.0     31.5 0.05849 100  46   87.30
     1     1    -2  2.801E+02 -1.405E+01  1197.8  1139.7    398.4 0.05862 100  46  -93.14
     1     1     2  2.772E+02 -1.354E+01  1335.3  1217.5    388.7 0.01804 100  41   86.76
     1     1     2  3.284E+02  1.614E+01  1335.3  1285.9    722.2 0.01805 100  41 -105.77
     1     1     2  3.285E+02  1.604E+01  1335.5  1285.9      2.2 0.01806  96  41 -105.77
     1    -2    -2  2.703E+02 -1.343E+01  1140.7  1174.6    574.6 0.04016 100  38 -139.40
     1    -2    -2  3.552E+02  1.795E+01  1139.8  1327.0    205.5 0.04027 100  43   43.84
     1    -2    -2  3.538E+02  1.817E+01  1139.6  1326.9    925.4 0.04018 100  43   43.84
     1    -2     2  3.325E+02  1.683E+01  1279.0  1149.5    671.8 0.05367 100  44 -110.21
     1    -2     2  3.090E+02  1.550E+01  1276.8  1353.9    303.7 0.05395 100  46   67.53
    -2     1    -2  3.312E+02  1.697E+01  1133.1  1183.0    943.2 0.03568 100  41  -44.53
    -2     1    -2  2.662E+02 -1.319E+01  1132.7  1318.1    571.9 0.03556 100  42  139.50
    -2     1    -2  3.083E+02  1.548E+01  1133.3  1183.0    223.2 0.03569 100  41  -44.53
     2    -1     2  3.153E+02  1.623E+01  1318.1  1319.3    931.5 0.03564 100  39   39.77
     2    -1     2  3.165E+02  1.574E+01  1319.0  1184.4    583.7 0.03555 100  38 -134.73
     2    -1     2  3.318E+02  1.671E+01  1318.2  1319.3    211.4 0.03566  99  40   39.77
    -1     2    -2  3.166E+02  1.590E+01  1173.8  1148.5    311.4 0.05395 100  40  -69.31
    -1     2    -2  3.103E+02  1.574E+01  1173.3  1352.8    664.0 0.05367 100  46  111.98
    -1     2     2  3.058E+02  1.516E+01  1311.0  1327.8    564.2 0.04015 100  39  135.51
    -1     2     2  3.192E+02  1.652E+01  1312.0  1175.6    935.8 0.04017 100  37  -39.95
    -1     2     2  3.268E+02  1.648E+01  1312.0  1175.4    215.8 0.04021 100  37  -39.95
    -1    -1    -2  2.963E+02  1.447E+01  1115.6  1284.6    365.4 0.01807 100  42  -75.68
    -1    -1     2  3.348E+02  1.718E+01  1255.3  1140.2    758.8 0.05848 100  42  -86.41
    -1    -1     2  3.171E+02  1.598E+01  1255.4  1140.2     38.7 0.05848 100  41  -86.41
    -1    -1     2  2.864E+02  1.435E+01  1253.2  1362.6    391.2 0.05862 100  45   92.26
     2    -1    -2  3.560E+02  1.800E+01  1180.7  1356.5    119.8 0.05559 100  47   64.65
     2    -1    -2  3.811E+02  1.965E+01  1180.8  1356.4    839.7 0.05555 100  45   64.65
     2    -1    -2  2.939E+02  1.462E+01  1181.0  1145.5    486.6 0.05558 100  37 -116.36
    -2     1     3  5.343E+01  4.106E+00  1306.5  1130.5    837.1 0.06380 100  43  -64.96
    -2     1     3  4.927E+01  2.956E+00  1304.8  1372.7    465.7 0.06382 100  42  111.64
    -2     1     3  5.138E+01  3.523E+00  1306.5  1130.5    117.2 0.06383 100  41  -64.96
     1     1    -3  5.819E+01  4.084E+00  1162.8  1381.2    751.7 0.06869 100  44   87.67
     1     1    -3  4.953E+01  3.075E+00  1163.4  1120.0    400.8 0.06886 100  48  -93.96
     1     1    -3  5.176E+01  3.367E+00  1162.7  1381.2     31.6 0.06869 100  45   87.67
     1     1     3  4.895E+01  2.461E+00  1369.9  1236.9    386.6 0.00794 100  45   85.71
     1    -2    -3  4.847E+01  3.662E+00  1105.6  1331.4    895.6 0.04274 100  42   47.03
     1    -2    -3  4.450E+01  3.062E+00  1105.3  1331.5    175.4 0.04275 100  42   47.03
     1    -2    -3  5.196E+01  2.954E+00  1105.9  1169.8    549.5 0.04262 100  44 -138.70
     1    -2     3  4.772E+01  3.111E+00  1311.4  1368.0    316.2 0.06135 100  46   70.26
     1    -2     3  5.289E+01  3.568E+00  1313.6  1135.8    687.7 0.06101 100  51 -105.93
    -2     1    -3  4.817E+01  3.334E+00  1098.4  1180.9    978.6 0.03667  98  49  -50.91
    -2     1    -3  4.731E+01  2.923E+00  1098.2  1319.5    601.2 0.03647 100  39  136.24
    -2     1    -3  4.690E+01  3.026E+00  1098.2  1180.9    258.6 0.03675 100  45  -50.91
     2    -1     3  4.136E+01  3.033E+00  1352.8  1321.2    240.3 0.03667 100  43   42.86
     2    -1     3  3.364E+01  2.220E+00  1353.6  1183.0    619.5 0.03640 100  47 -128.18
     2    -1     3  4.547E+01  3.785E+00  1352.4  1321.2    960.3 0.03663 100  40   42.86
    -1     2    -3  4.383E+01  3.136E+00  1138.7  1366.4    676.8 0.06103 100  43  109.20
    -1     2    -3  4.275E+01  2.780E+00  1139.3  1134.2    327.1 0.06136 100  46  -73.53
    -1     2     3  4.192E+01  2.427E+00  1345.6  1332.6    533.8 0.04260 100  36  132.19
    -1     2     3  4.261E+01  2.997E+00  1346.8  1171.0    191.1 0.04268 100  37  -40.53
    -1     2     3  3.962E+01  3.347E+00  1346.7  1171.1    911.2 0.04265 100  35  -40.53
    -1    -1     3  4.290E+01  2.986E+00  1290.0  1121.0     41.4 0.06869 100  46  -85.56
    -1    -1     3  4.219E+01  2.741E+00  1287.7  1382.2    391.1 0.06884 100  46   91.85
    -1    -1     3  3.687E+01  3.099E+00  1290.0  1121.0    761.4 0.06868 100  45  -85.56
     2    -1    -3  3.923E+01  3.350E+00  1146.2  1371.9    826.6 0.06380 100  59   67.84
     2    -1    -3  4.254E+01  2.644E+00  1146.6  1129.5    476.2 0.06383 100  41 -114.52
     2    -1    -3  3.965E+01  3.034E+00  1146.0  1372.0    106.7 0.06385 100  52   67.84
    -2     1     4  1.346E+03  6.540E+01  1339.4  1389.5    454.9 0.07259 100  39  108.90
    -2     1     4  1.439E+03  7.038E+01  1341.3  1114.0    110.0 0.07263 100  43  -66.06
    -2     1     4  1.324E+03  6.534E+01  1341.1  1114.1    829.9 0.07259 100  41  -66.06
     1     1    -4  1.426E+03  7.006E+01  1128.1  1400.5    751.2 0.07893 100  46   88.12
     1     1    -4  1.402E+03  6.823E+01  1128.8  1100.3    403.3 0.07914 100  42  -94.88
     1     1    -4  1.353E+03  6.605E+01  1127.9  1400.5     31.1 0.07894 100  46   88.12
     1    -2    -4  1.360E+03  6.632E+01  1070.6  1340.0    149.3 0.04742 100  42   52.94
     1    -2    -4  1.425E+03  6.990E+01  1071.0  1339.9    869.3 0.04736 100  44   52.94
     1    -2    -4  1.364E+03  6.609E+01  1071.1  1161.0    529.0 0.04723 100  45 -135.53
     1    -2     4  1.358E+03  6.653E+01  1348.4  1120.7    700.8 0.06910 100  51 -102.27
     1    -2     4  1.346E+03  6.556E+01  1346.1  1383.6    325.3 0.06948 100  49   72.15
    -2     1    -4  1.349E+03  6.558E+01  1063.6  1325.9    626.6 0.04001 100  45  130.45
    -2     1    -4  1.371E+03  6.656E+01  1063.5  1173.9    290.5 0.04038 100  46  -60.04
     2    -1     4  1.246E+03  6.062E+01  1387.0  1328.3    265.2 0.04029 100  43   48.53
     2    -1     4  1.297E+03  6.337E+01  1386.8  1328.2    985.2 0.04026 100  45   48.53
     2    -1     4  1.336E+03  6.491E+01  1388.5  1176.6    652.1 0.03991 100  41 -118.94
    -1     2    -4  1.340E+03  6.524E+01  1104.8  1118.7    340.1 0.06946 100  44  -77.14
    -1     2    -4  1.364E+03  6.672E+01  1104.0  1381.5    686.0 0.06916 100  47  107.26
    -1     2     4  1.340E+03  6.491E+01  1380.4  1341.4    507.4 0.04719 100  37  126.19
    -1     2     4  1.299E+03  6.383E+01  1381.6  1162.5    890.9 0.04728 100  39  -43.61
    -1     2     4  1.366E+03  6.660E+01  1381.7  1162.5    170.8 0.04732 100  36  -43.61
    -1    -1     4  1.473E+03  7.189E+01  1324.7  1101.7     44.0 0.07894 100  47  -84.61
    -1    -1     4  1.358E+03  6.617E+01  1322.2  1401.9    390.4 0.07912 100  49   91.37
    -1    -1     4  1.295E+03  6.377E+01  1324.7  1101.8    764.0 0.07892 100  46  -84.61
     2    -1    -4  1.396E+03  6.882E+01  1111.4  1388.4    815.9 0.07261 100  43   70.54
     2    -1    -4  1.453E+03  7.102E+01  1111.3  1388.4     95.9 0.07263 100  43   70.54
     2    -1    -4  1.384E+03  6.727E+01  1111.9  1112.7    468.9 0.07261 100  47 -113.38
    -2     1     5  4.180E+02  2.142E+01  1376.3  1096.9    105.0 0.08182 100  48  -66.72
    -2     1     5  4.444E+02  2.214E+01  1374.2  1407.0    445.8 0.08175 100  44  106.44
    -2     1     5  4.375E+02  2.289E+01  1376.1  1096.9    824.9 0.08179 100  48  -66.72
     1     1    -5  4.117E+02  2.089E+01  1093.0  1419.9     30.1 0.08926 100  50   88.66
     1     1    -5  4.477E+02  2.243E+01  1094.1  1080.5    405.7 0.08947 100  41  -95.85
     1     1    -5  4.573E+02  2.366E+01  1093.2  1419.8    750.1 0.08922 100  50   88.66
     1     1     5  4.534E+02  2.227E+01  1440.4  1229.3    860.0 0.01228  98  48  -36.80
     1     1     5  4.851E+02  2.359E+01  1439.5  1275.2    380.7 0.01216  92  41   84.46
     1     1     5  4.365E+02  2.132E+01  1440.4  1229.2    140.1 0.01232 100  50  -36.80
     1    -2    -5  4.444E+02  2.185E+01  1036.1  1149.2    513.3 0.05343 100  43 -132.14
     1    -2    -5  4.722E+02  2.420E+01  1036.1  1351.4    847.8 0.05361 100  46   59.08
     1    -2    -5  4.293E+02  2.159E+01  1035.8  1351.5    127.9 0.05365  99  45   59.08
     1    -2     5  4.315E+02  2.162E+01  1380.9  1400.2    331.9 0.07817 100  46   73.47
     1    -2     5  4.387E+02  2.246E+01  1383.4  1104.6    711.7 0.07774 100  52  -99.05
    -2     1    -5  4.514E+02  2.231E+01  1028.6  1163.0    316.6 0.04603 100  46  -68.65
    -2     1    -5  4.842E+02  2.410E+01  1028.7  1336.2    646.2 0.04560 100  41  125.00
     2    -1     5  4.511E+02  2.247E+01  1423.6  1166.3    678.4 0.04547 100  41 -110.27
     2    -1     5  4.865E+02  2.412E+01  1422.0  1339.0    284.5 0.04594 100  44   53.92
    -1     2    -5  4.637E+02  2.317E+01  1070.0  1102.0    350.7 0.07818 100  43  -80.32
    -1     2    -5  4.488E+02  2.292E+01  1069.1  1397.7    692.8 0.07779 100  53  105.90
    -1     2     5  4.636E+02  2.323E+01  1416.9  1151.1    155.3 0.05355 100  43  -46.94
    -1     2     5  4.608E+02  2.265E+01  1415.3  1353.2    485.8 0.05336 100  40  120.00
    -1     2     5  4.822E+02  2.471E+01  1416.7  1151.2    875.2 0.05351 100  41  -46.94
    -1    -1    -5  5.249E+02  2.567E+01  1012.7  1273.7    750.7 0.01262  77  51   91.56
    -1    -1     5  4.361E+02  2.213E+01  1359.6  1082.3     46.6 0.08925 100  48  -83.60
    -1    -1     5  4.609E+02  2.310E+01  1357.0  1421.7    389.3 0.08944 100  49   90.79
    -1    -1     5  4.503E+02  2.337E+01  1359.6  1082.5    766.6 0.08922 100  50  -83.60
     2    -1    -5  4.584E+02  2.281E+01  1077.1  1095.1    463.8 0.08180 100  43 -112.68
     2    -1    -5  4.142E+02  2.115E+01  1076.3  1405.6     87.0 0.08184 100  48   72.96
     2    -1    -5  4.776E+02  2.488E+01  1076.7  1405.5    806.9 0.08181 100  45   72.96
    -2     1     6  2.094E+02  1.093E+01  1409.2  1425.1    438.0 0.09122 100  44  104.20
    -2     1     6  1.988E+02  1.106E+01  1411.4  1079.2    101.4 0.09131 100  46  -67.08
    -2     1     6  2.033E+02  1.191E+01  1411.3  1079.3    821.5 0.09126 100  46  -67.08
     1     1    -6  2.134E+02  1.151E+01  1057.9  1439.3     28.9 0.09964 100  53   89.29
     1     1    -6  2.038E+02  1.172E+01  1058.1  1439.2    748.9 0.09958 100  51   89.29
     1    -2    -6  2.101E+02  1.066E+01  1001.0  1135.3    501.7 0.06077 100  43 -129.31
     1    -2    -6  2.014E+02  1.126E+01  1000.9  1364.9    830.5 0.06096 100  48   64.57
     1    -2    -6  2.216E+02  1.176E+01  1000.6  1365.0    110.7 0.06101 100  46   64.57
     1    -2     6  2.035E+02  1.076E+01  1416.1  1417.4    336.6 0.08722 100  52   74.36
     1    -2     6  2.056E+02  1.146E+01  1418.5  1087.8    720.9 0.08679 100  55  -96.17
     1    -2     6  2.143E+02  1.139E+01  1418.7  1087.7      0.9 0.08690  94  55  -96.17
    -2     1    -6  2.073E+02  1.059E+01   993.7  1149.9    337.1 0.05297 100  48  -75.77
    -2     1    -6  2.025E+02  1.062E+01   993.6  1349.0    660.5 0.05261 100  42  120.75
     2    -1     6  2.035E+02  1.049E+01  1457.2  1352.3    298.6 0.05295 100  50   58.15
     2    -1     6  2.107E+02  1.108E+01  1458.8  1153.6    699.0 0.05243 100  50 -103.13
    -1     2    -6  1.945E+02  1.030E+01  1034.9  1084.6    359.7 0.08733 100  46  -83.16
    -1     2    -6  2.014E+02  1.119E+01  1034.1  1414.5    697.6 0.08686 100  52  104.98
    -1     2     6  2.074E+02  1.054E+01  1450.4  1366.9    468.4 0.06067 100  44  114.48
    -1     2     6  2.081E+02  1.172E+01  1452.0  1137.8    863.7 0.06080 100  47  -49.74
    -1     2     6  2.081E+02  1.112E+01  1452.1  1137.6    143.8 0.06089 100  49  -49.74
    -1    -1    -6  2.121E+02  1.068E+01   977.5  1292.1    744.8 0.02255 100  47   94.10
    -1    -1    -6  2.033E+02  1.009E+01   977.1  1292.1     24.7 0.02256 100  48   94.10
    -1    -1     6  1.976E+02  1.158E+01  1394.7  1063.1    769.2 0.09958  95  50  -82.57
    -1    -1     6  2.335E+02  1.265E+01  1394.8  1063.0     49.2 0.09962  94  50  -82.57
    -1    -1     6  2.011E+02  1.073E+01  1392.0  1441.5    387.9 0.09981 100  45   90.13
     2    -1    -6  2.037E+02  1.119E+01  1041.4  1423.2     79.3 0.09131 100  45   75.17
     2    -1    -6  2.074E+02  1.080E+01  1042.1  1077.1    460.2 0.09126 100  49 -112.28
     2    -1    -6  1.964E+02  1.156E+01  1041.6  1423.1    799.3 0.09132 100  44   75.17
    -2     1     7  1.003E+01  1.532E+00  1444.5  1443.5    431.2 0.10093 100  40  102.12
     1     1    -7  1.237E+01  2.142E+00  1022.5  1458.8     27.4 0.11008 100  40   89.99
     1     1    -7  1.001E+01  2.716E+00  1022.8  1458.6    747.4 0.11002 100  28   89.99
     1     1    -7  1.014E+01  1.687E+00  1023.9  1040.7    410.6 0.11031  93  39  -97.87
     1     1     7  1.440E+01  1.556E+00  1511.4  1192.0    101.1 0.03243 100  39  -56.49
     1     1     7  1.398E+01  1.214E+00  1510.1  1313.3    376.0 0.03230  98  43   82.21
     1     1     7  7.087E+00  1.577E+00  1511.2  1192.1    821.2 0.03238 100  26  -56.49
     1    -2    -7  1.233E+01  2.077E+00   965.2  1379.9     96.5 0.06912 100  34   69.27
     1    -2    -7  1.156E+01  1.304E+00   965.5  1120.0    493.3 0.06889 100  45 -127.17
     1    -2    -7  8.359E+00  2.381E+00   965.4  1379.8    816.5 0.06908 100  25   69.27
     1    -2     7  1.102E+01  1.847E+00  1451.4  1435.2    339.9 0.09662 100  34   74.90
     1    -2     7  1.825E+01 -2.232E+00  1454.2  1070.3      8.8 0.09626 100  45  -93.58
     1    -2     7  1.148E+01  2.367E+00  1453.9  1070.5    728.8 0.09615 100  32  -93.58
    -2     1    -7  1.051E+01  1.767E+00   958.1  1363.5    670.7 0.06056 100  34  117.69
    -2     1    -7  1.012E+01  1.367E+00   958.3  1134.9    352.9 0.06098 100  39  -81.48
     2    -1     7  1.215E+01  1.682E+00  1492.6  1367.3    308.7 0.06091 100  37   61.20
     2    -1     7  1.288E+01  1.876E+00  1494.4  1139.1    715.0 0.06033 100  41  -97.42
    -1     2    -7  1.301E+01  1.824E+00   999.6  1066.8    367.6 0.09674 100  44  -85.73
    -1     2    -7  1.220E+01  2.293E+00   998.7  1431.9    701.0 0.09624 100  40  104.41
    -1     2     7  6.068E+00  2.513E+00  1487.5  1122.9    855.3 0.06893 100  21  -51.86
    -1     2     7  1.384E+01  2.278E+00  1487.7  1122.8    135.3 0.06896 100  35  -51.86
    -1     2     7  1.258E+01  1.388E+00  1485.9  1382.1    454.3 0.06875  97  45  109.76
    -1    -1    -7  8.745E+00  1.409E+00   941.9  1310.6    741.0 0.03259 100  30   95.72
    -1    -1    -7  1.228E+01  1.219E+00   941.5  1310.6     20.9 0.03259 100  40   95.72
    -1    -1     7  1.138E+01  1.820E+00  1427.2  1461.4    386.3 0.11026 100  42   89.41
     2    -1    -7  1.225E+01  2.300E+00  1005.9  1441.2     72.6 0.10104 100  37   77.22
     2    -1    -7  7.402E+00  2.694E+00  1006.2  1441.1    792.6 0.10100 100  24   77.22
     1     1     8  4.011E+01  2.822E+00  1547.4  1173.5     96.7 0.04249 100  58  -58.77
     1     1     8  3.662E+01  2.335E+00  1545.9  1332.2    373.5 0.04237 100  47   81.11
     1     1     8  3.607E+01  3.047E+00  1547.2  1173.6    816.9 0.04243 100  52  -58.77
     1    -2    -8  3.411E+01  3.165E+00   929.3  1395.7     84.9 0.07779  99  46   73.28
     1    -2    -8  3.397E+01  2.429E+00   929.8  1103.8    487.2 0.07756 100  53 -125.64
     1    -2    -8  3.854E+01  4.096E+00   929.8  1395.6    805.0 0.07778 100  45   73.28
     1    -2     8  3.722E+01  3.170E+00  1487.0  1453.4    342.1 0.10627 100  52   75.18
    -2     1    -8  3.640E+01  3.121E+00   922.3  1379.1    677.9 0.06915 100  55  115.57
    -2     1    -8  3.591E+01  2.636E+00   922.4  1118.6    365.4 0.06965 100  61  -86.10
     2    -1     8  3.664E+01  2.792E+00  1530.6  1123.4      7.7 0.06897 100  55  -92.80
     2    -1     8  3.224E+01  2.717E+00  1528.5  1383.2    315.9 0.06946 100  50   63.33
     2    -1     8  3.664E+01  3.280E+00  1530.2  1123.6    727.7 0.06886 100  53  -92.80
    -1     2    -8  3.462E+01  3.619E+00   963.0  1449.6    703.3 0.10586 100  43  104.11
    -1     2     8  3.872E+01  4.206E+00  1523.4  1107.1    849.2 0.07758 100  48  -53.38
    -1     2     8  3.628E+01  3.387E+00  1523.6  1107.0    129.3 0.07759 100  49  -53.38
    -1     2     8  3.830E+01  2.660E+00  1521.6  1398.2    442.7 0.07737 100  47  105.73
    -1    -1    -8  3.344E+01  2.687E+00   906.0  1329.1    737.8 0.04266 100  49   97.09
    -1    -1    -8  4.022E+01  2.627E+00   905.6  1329.1     17.6 0.04265 100  53   97.09
    -1    -1    -8  3.425E+01  2.108E+00   905.3  1169.4    452.7 0.04266 100  54 -119.43
    -1    -1     8  4.006E+01  4.591E+00  1465.8  1024.1    774.4 0.12053 100  57  -80.47
    -1    -1     8  3.740E+01  3.665E+00  1465.9  1024.1     54.2 0.12053 100  55  -80.47
     2    -1    -8  3.924E+01  3.747E+00   970.2  1459.6     66.6 0.11096 100  49   79.14
     2    -1    -8  3.464E+01  2.777E+00   971.3  1040.0    456.2 0.11088  98  47 -112.17
     2    -1    -8  3.950E+01  4.582E+00   970.5  1459.4    786.6 0.11089 100  46   79.14
    -2     1     9  1.329E+02  8.500E+00  1518.8  1024.5     96.8 0.12099 100  56  -66.93
    -2     1     9  1.118E+02  8.439E+00  1518.7  1024.6    816.8 0.12093 100  62  -66.93
     1     1    -9  1.215E+02  7.212E+00   952.5  1000.7    415.5 0.13145 100  58  -99.95
     1     1    -9  1.354E+02  8.270E+00   950.7  1497.9     23.9 0.13119 100  59   91.55
     1     1    -9  1.318E+02  9.042E+00   951.2  1497.7    743.9 0.13112 100  62   91.55
     1     1     9  1.278E+02  7.597E+00  1583.6  1155.2    815.1 0.05249 100  62  -59.75
     1     1     9  1.288E+02  6.818E+00  1582.0  1351.0    371.0 0.05245 100  48   80.00
     1     1     9  1.383E+02  7.595E+00  1583.8  1155.1     95.0 0.05256 100  65  -59.75
     1    -2    -9  1.292E+02  8.527E+00   893.6  1412.1    795.3 0.08688 100  53   76.75
     1    -2    -9  1.250E+02  6.860E+00   893.7  1086.9    482.8 0.08663 100  52 -124.60
     1    -2    -9  1.508E+02  8.807E+00   893.2  1412.2     75.3 0.08686 100  54   76.75
     1    -2     9  1.408E+02  8.330E+00  1526.2  1034.6     22.2 0.11572 100  61  -89.03
     1    -2     9  1.200E+02  8.195E+00  1525.9  1034.9    742.2 0.11555 100  58  -89.03
    -2     1    -9  1.359E+02  7.492E+00   886.3  1101.8    375.7 0.07868  99  58  -89.94
    -2     1    -9  1.272E+02  7.669E+00   886.1  1395.5    682.9 0.07818 100  53  114.16
     2    -1     9  1.388E+02  7.720E+00  1566.9  1107.1     18.0 0.07793 100  61  -88.97
     2    -1     9  1.157E+02  7.220E+00  1566.7  1107.3    738.1 0.07781 100  60  -88.97
     2    -1     9  1.306E+02  7.353E+00  1564.6  1400.0    321.0 0.07845 100  57   64.75
    -1     2    -9  1.198E+02  7.096E+00   928.1  1030.0    380.7 0.11629 100  55  -90.24
    -1     2     9  1.227E+02  8.469E+00  1559.7  1090.7    844.9 0.08662 100  59  -54.41
    -1     2     9  1.223E+02  6.743E+00  1557.7  1415.1    432.9 0.08641 100  48  102.26
    -1     2     9  1.405E+02  8.420E+00  1559.9  1090.6    125.1 0.08664  98  63  -54.41
    -1    -1    -9  1.213E+02  6.983E+00   869.8  1347.5    734.9 0.05276 100  49   98.36
    -1    -1    -9  1.195E+02  6.290E+00   869.1  1150.6    451.3 0.05278 100  55 -118.61
    -1    -1    -9  1.415E+02  7.525E+00   869.3  1347.6     14.7 0.05275 100  53   98.36
    -1    -1     9  1.424E+02  8.867E+00  1501.9  1004.5     56.8 0.13111 100  62  -79.40
    -1    -1     9  1.245E+02  7.488E+00  1498.6  1501.4    382.7 0.13135 100  52   87.80
    -1    -1     9  1.185E+02  8.741E+00  1501.8  1004.6    776.9 0.13111 100  65  -79.40
     2    -1    -9  1.216E+02  7.019E+00   935.3  1021.0    455.3 0.12096 100  50 -112.37
    -2     1    10  3.274E+01  4.943E+00  1555.3  1005.9    816.5 0.13116 100  41  -66.59
    -2     1    10  2.981E+01  2.857E+00  1552.3  1500.1    414.6 0.13105 100  50   96.60
    -2     1    10  2.971E+01  3.852E+00  1555.4  1005.8     96.5 0.13122 100  46  -66.59
     1     1   -10  3.378E+01  4.645E+00   914.8  1517.4    742.0 0.14181 100  49   92.40
     1     1   -10  2.610E+01  2.843E+00   916.2   980.6    418.0 0.14215 100  50 -101.01
     1     1   -10  2.923E+01  3.494E+00   914.3  1517.6     22.0 0.14188 100  53   92.40
     1     1    10  2.715E+01  2.664E+00  1620.6  1136.8     94.6 0.06267 100  51  -60.05
     1     1    10  2.827E+01  2.239E+00  1618.7  1369.7    368.5 0.06254 100  56   78.88
     1     1    10  3.409E+01  3.593E+00  1620.5  1137.0    814.7 0.06258 100  49  -60.05
     1    -2   -10  2.991E+01  4.219E+00   857.0  1428.9    787.0 0.09618 100  40   79.79
     1    -2   -10  2.552E+01  3.136E+00   856.5  1429.1     66.9 0.09624 100  43   79.79
     1    -2   -10  3.000E+01  2.491E+00   857.2  1069.4    479.8 0.09599  99  53 -123.95
     1    -2    10  3.406E+01  3.596E+00  1562.8  1016.4     27.9 0.12572 100  54  -86.99
     1    -2    10  2.782E+01  3.070E+00  1559.4  1490.6    344.5 0.12614 100  51   75.13
     1    -2    10  2.949E+01  4.333E+00  1562.5  1016.7    747.9 0.12555 100  43  -86.99
    -2     1   -10  2.763E+01  2.514E+00   849.7  1084.5    384.4 0.08803 100  53  -93.20
    -2     1   -10  3.291E+01  3.499E+00   849.5  1412.4    686.4 0.08752 100  49  113.27
     2    -1    10  3.206E+01  3.695E+00  1603.4  1090.6    746.9 0.08709 100  54  -85.71
     2    -1    10  3.266E+01  3.009E+00  1603.8  1090.3     26.9 0.08724 100  61  -85.71
     2    -1    10  3.187E+01  2.962E+00  1601.2  1417.1    324.4 0.08776 100  53   65.64
    -1     2   -10  3.374E+01  3.185E+00   891.7  1011.3    386.4 0.12634 100  55  -92.26
    -1     2   -10  3.617E+01  4.704E+00   890.5  1485.9    705.7 0.12573  82  56  104.11
    -1     2    10  3.217E+01  2.652E+00  1594.2  1432.3    424.6 0.09575 100  50   99.21
    -1     2    10  3.226E+01  3.575E+00  1596.6  1073.8    122.1 0.09597 100  49  -55.05
    -1     2    10  3.690E+01  4.642E+00  1596.5  1073.9    841.9 0.09595 100  48  -55.05
    -1    -1   -10  3.275E+01  2.319E+00   832.5  1131.8    451.1 0.06292 100  55 -118.42
    -1    -1   -10  3.456E+01  3.293E+00   833.0  1365.9    732.0 0.06289 100  45   99.59
    -1    -1   -10  3.401E+01  2.690E+00   832.5  1365.9     11.8 0.06288 100  52   99.59
    -1    -1    10  3.206E+01  4.841E+00  1538.3   985.0    779.4 0.14177 100  46  -78.33
    -1    -1    10  3.077E+01  3.856E+00  1538.4   984.9     59.3 0.14177 100  44  -78.33
    -1    -1    10  2.826E+01  3.067E+00  1534.9  1521.4    380.8 0.14202 100  52   86.94
     2    -1   -10  2.632E+01  4.495E+00   898.0  1496.6    776.2 0.13122 100  38   82.68
     2    -1   -10  3.891E+01  4.084E+00   897.6  1496.6     56.1 0.13124 100  47   82.68
     2    -1   -10  3.128E+01  2.844E+00   899.0  1001.9    455.0 0.13119 100  53 -112.69
    -2     1    11  9.475E+01  7.139E+00  1592.4   987.1     96.6 0.14160 100  64  -66.14
    -2     1    11  8.978E+01  7.988E+00  1592.4   987.1    816.6 0.14152 100  62  -66.14
    -2     1    11  7.524E+01  5.243E+00  1589.2  1519.3    409.9 0.14140 100  55   94.93
     1     1   -11  9.587E+01  7.929E+00   878.0  1537.1    740.1 0.15260 100  60   93.28
     1     1   -11  7.164E+01  5.124E+00   879.5   960.4    420.5 0.15295 100  63 -102.08
     1     1   -11  9.147E+01  6.561E+00   877.5  1537.2     19.9 0.15264 100  66   93.28
     1     1    11  8.589E+01  5.636E+00  1658.0  1118.7     95.0 0.07279 100  66  -59.95
     1     1    11  6.798E+01 -4.262E+00  1655.9  1388.3    365.9 0.07266 100  53   77.75
     1     1    11  7.879E+01  5.998E+00  1657.8  1118.8    815.1 0.07269 100  66  -59.95
     1    -2   -11  8.457E+01  7.045E+00   819.9  1446.2    779.7 0.10581 100  57   82.51
     1    -2   -11  8.794E+01  6.181E+00   819.4  1446.1     59.5 0.10582 100  56   82.51
     1    -2    11  7.767E+01  5.599E+00  1596.3  1509.4    344.8 0.13633 100  57   74.88
     1    -2    11  9.045E+01  6.492E+00  1599.8   998.1     33.2 0.13589 100  63  -85.07
     1    -2    11  7.740E+01  6.915E+00  1599.6   998.2    753.3 0.13580 100  60  -85.07
    -2     1   -11  8.726E+01  6.248E+00   812.5  1429.5    688.8 0.09706 100  58  112.77
    -2     1   -11  7.197E+01  4.694E+00   812.7  1066.9    392.0 0.09764 100  64  -96.04
     2    -1    11  8.623E+01  5.771E+00  1641.0  1073.3     34.4 0.09678 100  65  -82.87
     2    -1    11  7.707E+01  5.152E+00  1638.3  1434.7    326.8 0.09729 100  59   66.15
     2    -1    11  7.565E+01  6.049E+00  1640.7  1073.5    754.6 0.09669 100  61  -82.87
    -1     2   -11  9.324E+01  7.276E+00   853.6  1504.3    706.1 0.13592 100  62  104.35
    -1     2   -11  7.086E+01  5.060E+00   854.8   992.3    391.6 0.13657 100  64  -94.16
    -1     2    11  6.588E+01  4.399E+00  1631.3  1449.9    417.2 0.10530 100  52   96.49
    -1    -1   -11  7.496E+01  4.459E+00   795.3  1113.1    451.7 0.07309 100  62 -118.60
    -1    -1   -11  7.761E+01  5.538E+00   795.9  1384.1    729.2 0.07301 100  58  100.80
    -1    -1   -11  9.145E+01  5.534E+00   795.3  1384.1      9.1 0.07304 100  65  100.80
    -1    -1    11  7.815E+01  7.557E+00  1575.2   965.4    781.9 0.15252 100  61  -77.24
    -1    -1    11  7.861E+01  5.692E+00  1571.7  1541.5    378.7 0.15279 100  56   86.04
    -1    -1    11  8.070E+01  6.497E+00  1575.3   965.3     61.8 0.15253 100  63  -77.24
     2    -1   -11  8.498E+01  6.471E+00   860.6  1515.5     51.4 0.14164 100  58   84.33
     2    -1   -11  7.530E+01  5.132E+00   862.2   982.6    455.0 0.14157 100  59 -113.12
     2    -1   -11  9.393E+01  7.984E+00   861.2  1515.4    771.4 0.14156 100  57   84.33
    -2     1    12  4.738E+01  6.193E+00  1629.9   968.3    817.0 0.15202 100  50  -65.61
    -2     1    12  3.710E+01  4.744E+00  1630.0   968.2     97.0 0.15210 100  46  -65.61
    -2     1    12  3.782E+01  3.578E+00  1626.6  1538.6    405.5 0.15190 100  48   93.32
     1     1   -12  3.271E+01  4.154E+00   840.1  1557.0     17.9 0.16354 100  46   94.19
     1     1   -12  3.990E+01  3.825E+00   842.2   940.2    423.0 0.16385 100  55 -103.15
     1     1   -12  3.070E+01  5.365E+00   840.6  1556.9    738.0 0.16349 100  35   94.19
     1     1    12  4.047E+01  3.935E+00  1695.9  1100.7     96.0 0.08293 100  54  -59.57
     1     1    12  3.870E+01  3.096E+00  1693.6  1406.8    363.3 0.08280 100  58   76.61
     1     1    12  3.673E+01  4.530E+00  1695.7  1100.8    816.1 0.08284 100  45  -59.57
     1    -2   -12  4.147E+01  4.365E+00   781.7  1463.6     53.0 0.11565  99  46   84.97
     1    -2   -12  3.504E+01  3.074E+00   782.6  1033.9    476.4 0.11543 100  53 -123.51
     1    -2   -12  2.631E+01  4.774E+00   782.2  1463.6    773.1 0.11563 100  39   84.97
     1    -2    12  2.963E+01  4.100E+00  1637.4   979.6     38.0 0.14621 100  50  -83.24
     1    -2    12  3.943E+01  4.142E+00  1633.7  1528.4    344.8 0.14667 100  53   74.52
     1    -2    12  3.391E+01  5.253E+00  1637.2   979.7    758.2 0.14611 100  45  -83.24
    -2     1   -12  3.985E+01  4.263E+00   774.9  1446.8    690.3 0.10683 100  52  112.57
     2    -1    12  4.032E+01  3.683E+00  1675.9  1452.4    328.2 0.10702 100  54   66.35
    -1     2   -12  3.670E+01  3.481E+00   817.5   973.3    396.5 0.14694 100  59  -95.97
    -1     2   -12  4.506E+01  5.234E+00   816.1  1522.9    706.1 0.14628 100  53  104.70
    -1     2    12  3.537E+01  4.322E+00  1671.7  1039.4    118.8 0.11532 100  52  -55.49
    -1     2    12  3.619E+01  5.205E+00  1671.5  1039.4    838.6 0.11530 100  43  -55.49
    -1    -1   -12  4.080E+01  3.421E+00   757.5  1402.3      6.3 0.08323 100  51  102.00
    -1    -1   -12  3.582E+01  3.904E+00   758.2  1402.2    726.4 0.08318 100  53  102.00
    -1    -1   -12  3.984E+01  2.958E+00   757.6  1094.5    452.8 0.08327 100  57 -119.03
    -1    -1    12  4.089E+01  6.103E+00  1612.6   945.7    784.4 0.16339 100  47  -76.15
    -1    -1    12  4.219E+01  4.112E+00  1609.0  1561.7    376.6 0.16366  98  47   85.11
    -1    -1    12  3.318E+01  4.655E+00  1613.0   945.5     64.5 0.16352 100  48  -76.15
     2    -1   -12  4.172E+01  4.884E+00   823.1  1534.4     47.0 0.15217 100  49   85.93
     2    -1   -12  3.739E+01  3.399E+00   824.8   963.2    455.4 0.15209 100  54 -113.63
     2    -1   -12  3.323E+01  5.607E+00   823.8  1534.3    767.0 0.15207 100  40   85.93
    -2     1    13  1.475E+02  1.175E+01  1668.1   949.3    817.7 0.16266 100  66  -65.01
    -2     1    13  1.466E+02  9.045E+00  1664.5  1558.0    401.3 0.16252 100  55   91.76
    -2     1    13  1.442E+02  1.028E+01  1668.1   949.2     97.7 0.16276 100  69  -65.01
     1     1   -13  1.371E+02  9.523E+00   802.1  1576.8     15.8 0.17455 100  69   95.13
     1     1   -13  1.517E+02  9.333E+00   804.4   919.9    425.5 0.17485 100  59 -104.24
     1     1   -13  1.459E+02  1.132E+01   802.7  1576.7    735.9 0.17450 100  60   95.13
     1     1    13  1.477E+02  8.404E+00  1731.9  1425.1    360.7 0.09295 100  59   75.44
     1     1    13  1.529E+02  1.042E+01  1734.3  1082.9    817.4 0.09300 100  73  -59.01
     1     1    13  1.337E+02  8.591E+00  1734.4  1082.8     97.3 0.09312 100  69  -59.01
     1    -2   -13  1.435E+02  8.345E+00   744.4  1015.9    475.7 0.12543 100  59 -123.60
     1    -2    13  1.520E+02  9.597E+00  1671.7  1547.5    344.4 0.15714 100  63   74.05
     1    -2    13  1.342E+02  9.390E+00  1675.6   960.9     42.7 0.15669 100  65  -81.50
     1    -2    13  1.311E+02  1.043E+01  1675.3   961.1    762.8 0.15658 100  69  -81.50
    -2     1   -13  1.482E+02  8.689E+00   736.9  1031.1    404.7 0.11739 100  68 -100.89
    -2     1   -13  1.519E+02  1.026E+01   736.6  1464.3    691.0 0.11677  96  64  112.60
     2    -1    13  1.367E+02  1.010E+01  1716.9  1038.9    767.1 0.11629 100  62  -78.03
     2    -1    13  1.392E+02  9.109E+00  1717.3  1038.7     47.1 0.11640 100  67  -78.03
    -1     2   -13  1.481E+02  9.088E+00   779.6   954.1    401.1 0.15747 100  62  -97.71
    -1     2   -13  1.451E+02  1.073E+01   778.1  1541.6    705.8 0.15678 100  60  105.16
    -1     2    13  1.480E+02  1.127E+01  1710.0  1021.9    837.9 0.12525 100  71  -55.39
    -1     2    13  1.370E+02  9.422E+00  1710.2  1021.9    118.1 0.12525 100  65  -55.39
    -1    -1   -13  1.410E+02  8.436E+00   719.0  1420.3      3.6 0.09346 100  61  103.20
    -1    -1   -13  1.429E+02  7.993E+00   719.3  1076.0    454.2 0.09351 100  62 -119.63
    -1    -1   -13  1.507E+02  9.677E+00   719.9  1420.2    723.7 0.09341 100  61  103.20
    -1    -1    13  1.380E+02  9.899E+00  1651.0   925.8     67.0 0.17451 100  69  -75.05
    -1    -1    13  1.530E+02  9.668E+00  1646.7  1581.9    374.5 0.17457 100  68   84.16
    -1    -1    13  1.405E+02  1.160E+01  1650.6   926.0    786.9 0.17435 100  68  -75.05
     2    -1   -13  1.440E+02  1.002E+01   785.0  1553.5     42.9 0.16284 100  66   87.47
     2    -1   -13  1.453E+02  8.804E+00   786.9   943.7    456.1 0.16274 100  64 -114.22
     2    -1   -13  1.519E+02  1.180E+01   785.7  1553.4    762.9 0.16275 100  61   87.47
    -2     1    14  3.813E+01  5.801E+00  1706.9   930.2     98.6 0.17354 100  45  -64.34
    -2     1    14  4.145E+01  4.162E+00  1703.1  1577.5    397.3 0.17327 100  47   90.24
    -2     1    14  2.765E+01  6.462E+00  1706.9   930.3    818.7 0.17345 100  32  -64.34
     1     1   -14  4.344E+01  6.747E+00   764.1  1596.5    733.7 0.18564 100  44   96.09
     1     1   -14  3.817E+01  4.265E+00   765.9   899.5    428.0 0.18599 100  52 -105.33
     1     1   -14  3.406E+01  4.989E+00   763.5  1596.7     13.6 0.18569 100  43   96.09
     1     1    14  3.862E+01  3.548E+00  1771.0  1443.3    358.1 0.10315 100  54   74.27
     1     1    14  3.855E+01  4.720E+00  1773.6  1065.0     98.9 0.10333 100  43  -58.32
     1     1    14  3.355E+01  5.532E+00  1773.5  1065.2    819.0 0.10320 100  36  -58.32
     1    -2   -14  3.510E+01  3.467E+00   705.6   997.7    475.5 0.13557 100  56 -123.85
     1    -2   -14  3.046E+01  5.841E+00   705.3  1498.8    761.6 0.13574 100  34   89.36
     1    -2   -14  4.196E+01  4.973E+00   704.4  1498.7     41.5 0.13573 100  42   89.36
     1    -2    14  2.687E+01  5.850E+00  1714.1   942.5    767.1 0.16718 100  35  -79.81
     1    -2    14  3.504E+01  5.004E+00  1714.4   942.3     47.1 0.16731 100  41  -79.81
     1    -2    14  4.469E+01  4.799E+00  1710.4  1566.7    343.7 0.16777 100  53   73.50
    -2     1   -14  4.113E+01  3.730E+00   698.0  1013.1    410.1 0.12749 100  62 -103.02
     2    -1    14  3.679E+01  4.586E+00  1756.3  1021.3     52.5 0.12643 100  47  -75.90
     2    -1    14  3.274E+01  3.926E+00  1753.1  1488.1    329.2 0.12694  93  46   66.11
     2    -1    14  2.477E+01  5.383E+00  1756.1  1021.4    772.7 0.12639 100  32  -75.90
    -1     2   -14  3.608E+01  3.954E+00   740.9   934.8    405.4 0.16815 100  54  -99.38
    -1     2   -14  2.673E+01  5.352E+00   739.4  1560.3    705.1 0.16744 100  39  105.69
    -1     2    14  2.312E+01  5.677E+00  1749.1  1004.4    837.7 0.13535 100  27  -55.14
    -1     2    14  2.938E+01  4.924E+00  1749.3  1004.4    117.9 0.13534 100  37  -55.14
    -1     2    14  2.996E+01  3.317E+00  1745.9  1503.6    399.3 0.13513 100  45   89.63
    -1    -1   -14  3.742E+01  4.932E+00   680.9  1438.1    721.0 0.10367 100  46  104.40
    -1    -1   -14  3.665E+01  4.125E+00   679.9  1438.2      0.9 0.10373  82  51  104.40
    -1    -1    14  3.367E+01  5.493E+00  1689.7   906.0     69.5 0.18562 100  39  -73.95
    -1    -1    14  3.512E+01  4.236E+00  1685.2  1602.1    372.3 0.18567 100  47   83.19
    -1    -1    14  3.403E+01  7.229E+00  1689.3   906.2    789.5 0.18545 100  39  -73.95
     2    -1   -14  2.738E+01  6.156E+00   747.1  1572.5    758.9 0.17358 100  33   88.98
     2    -1   -14  2.629E+01  4.889E+00   746.2  1572.4     38.8 0.17352 100  41   88.98
     2    -1   -14  3.743E+01  3.954E+00   748.3   924.2    456.9 0.17355 100  49 -114.88
    -2     1    15  1.701E+01  5.319E+00  1746.4   911.1     99.7 0.18448 100  26  -63.62
    -2     1    15  1.544E+01  6.512E+00  1746.5   911.2    819.8 0.18436 100  18  -63.62
    -2     1    15  1.745E+01  3.114E+00  1742.4  1597.0    393.4 0.18416 100  38   88.75
     1     1   -15  1.732E+01  4.663E+00   724.2  1616.6     11.4 0.19696 100  25   97.07
     1     1   -15  1.472E+01  5.807E+00   724.9  1616.5    731.5 0.19692 100  18   97.07
     1     1   -15  1.949E+01  3.290E+00   726.7   879.1    430.5 0.19725 100  43 -106.43
     1     1    15  1.878E+01  2.861E+00  1810.8  1461.4    355.4 0.11338 100  39   73.07
     1    -2   -15  1.808E+01  5.781E+00   665.7  1516.5    756.5 0.14605 100  24   91.36
     1    -2   -15  9.290E+00  4.001E+00   664.6  1516.4     36.4 0.14599 100  16   91.36
     1    -2   -15  2.177E+01  2.960E+00   666.0   979.5    475.7 0.14587 100  47 -124.24
     1    -2    15  1.478E+01  3.695E+00  1749.8  1586.0    342.9 0.17853 100  31   72.87
     1    -2    15  2.089E+01  6.655E+00  1753.6   923.7    771.3 0.17797 100  19  -78.18
     1    -2    15  6.244E+00  4.379E+00  1754.0   923.5     51.3 0.17807 100  21  -78.18
    -2     1   -15  1.732E+01  4.467E+00   658.0  1499.4    691.1 0.13709 100  24  113.18
    -2     1   -15  2.313E+01  3.085E+00   658.4   995.0    415.2 0.13773 100  44 -105.02
     2    -1    15  2.126E+01  5.568E+00  1795.9  1003.9    777.7 0.13657 100  24  -73.90
     2    -1    15  1.433E+01  3.251E+00  1792.7  1506.0    329.1 0.13709 100  26   65.74
     2    -1    15  1.654E+01  4.196E+00  1796.2  1003.9     57.6 0.13658 100  24  -73.90
    -1     2   -15  1.827E+01  5.584E+00   700.1  1579.2    704.3 0.17825 100  24  106.31
    -1     2   -15  1.732E+01  3.158E+00   701.6   915.4    409.6 0.17896 100  39 -101.00
    -1     2    15  2.600E+01  5.031E+00  1789.2   986.8    118.1 0.14557 100  33  -54.75
    -1     2    15  1.677E+01  2.766E+00  1785.5  1521.6    394.2 0.14531 100  40   87.63
    -1     2    15  1.124E+01  5.669E+00  1788.9   986.8    837.9 0.14560 100  17  -54.75
    -1    -1   -15  2.146E+01  4.557E+00   641.1  1455.8    718.3 0.11398 100  24  105.62
    -1    -1   -15  1.787E+01  2.546E+00   640.5  1039.5    457.8 0.11407 100  42 -121.17
    -1    -1    15  1.834E+01  3.869E+00  1724.4  1622.4    370.1 0.19687 100  34   82.19
    -1    -1    15  1.596E+01  4.913E+00  1729.1   886.2     72.1 0.19685 100  27  -72.83
    -1    -1    15  1.039E+01  6.322E+00  1728.6   886.4    792.0 0.19667 100  14  -72.83
     2    -1   -15  1.389E+01  5.986E+00   707.7  1591.7    755.1 0.18454 100  19   90.46
     2    -1   -15  1.404E+01  4.673E+00   706.7  1591.6     35.0 0.18449 100  18   90.46
     2    -1   -15  1.857E+01  3.285E+00   709.0   904.5    458.0 0.18450 100  34 -115.59
    -2     1    16  1.694E+02  1.288E+01  1786.7   892.0    101.0 0.19556 100  70  -62.84
    -2     1    16  1.724E+02  1.093E+01  1782.5  1616.6    389.7 0.19519 100  55   87.29
    -2     1    16  1.630E+02  1.455E+01  1786.8   892.1    821.1 0.19543 100  73  -62.84
     1     1   -16  1.738E+02  1.411E+01   685.1  1636.3    729.2 0.20824 100  62   98.08
     1     1   -16  1.675E+02  1.078E+01   686.8   858.6    433.0 0.20865 100  68 -107.54
     1     1   -16  1.702E+02  1.203E+01   684.1  1636.6      9.2 0.20838 100  67   98.08
     1     1    16  1.742E+02  1.312E+01  1854.2  1030.3    822.8 0.12369 100  70  -56.64
     1     1    16  1.760E+02  1.180E+01  1854.3  1030.1    102.7 0.12383 100  72  -56.64
     1    -2   -16  1.840E+02  1.386E+01   625.2  1534.3    751.7 0.15650 100  63   93.26
     1    -2   -16  1.775E+02  1.167E+01   624.1  1534.1     31.6 0.15643 100  68   93.26
     1    -2   -16  1.756E+02  1.033E+01   625.6   961.3    476.3 0.15630 100  68 -124.73
     1    -2    16  1.626E+02  1.187E+01  1794.3   904.8     55.3 0.18898 100  69  -76.59
     1    -2    16  1.797E+02  1.159E+01  1790.0  1605.3    341.8 0.18944 100  66   72.18
     1    -2    16  1.939E+02  1.542E+01  1794.1   904.8    775.4 0.18898 100  72  -76.59
    -2     1   -16  1.869E+02  1.296E+01   617.6  1516.9    690.6 0.14744 100  66  113.66
    -2     1   -16  1.673E+02  1.002E+01   618.0   977.0    420.0 0.14807 100  77 -106.92
     2    -1    16  1.798E+02  1.383E+01  1836.5   986.5    782.5 0.14685 100  66  -72.00
     2    -1    16  1.925E+02  1.168E+01  1833.2  1523.9    328.5 0.14736 100  63   65.25
     2    -1    16  1.753E+02  1.185E+01  1836.9   986.4     62.4 0.14689 100  72  -72.00
    -1     2   -16  1.774E+02  1.362E+01   659.9  1598.1    703.2 0.18922 100  64  106.98
    -1     2   -16  1.961E+02  1.190E+01   661.4   896.0    413.5 0.18994 100  72 -102.58
    -1     2    16  1.914E+02  1.312E+01  1829.9   969.3    118.6 0.15593 100  79  -54.25
    -1     2    16  1.851E+02  1.102E+01  1825.9  1539.6    389.4 0.15568 100  53   85.72
    -1     2    16  1.743E+02  1.401E+01  1829.5   969.3    838.4 0.15597 100  72  -54.25
    -1    -1   -16  2.022E+02  1.132E+01   600.0  1021.5    459.9 0.12440 100  75 -122.06
    -1    -1    16  1.746E+02  1.539E+01  1769.2   866.4    794.7 0.20808 100  68  -71.70
    -1    -1    16  1.986E+02  1.262E+01  1764.5  1642.8    367.8 0.20822 100  62   81.17
    -1    -1    16  1.892E+02  1.375E+01  1769.3   866.4     74.6 0.20822 100  70  -71.70
     2    -1   -16  1.735E+02  1.221E+01   666.5  1610.9     31.3 0.19561 100  66   91.91
     2    -1   -16  1.939E+02  1.172E+01   668.9   884.8    459.3 0.19558 100  70 -116.36
     2    -1   -16  1.820E+02  1.474E+01   667.6  1610.9    751.4 0.19564 100  60   91.91
    -2     1    17  6.026E+01  8.371E+00  1827.9   872.8    102.4 0.20680 100  43  -62.02
    -2     1    17  3.840E+01  4.768E+00  1823.5  1636.2    386.0 0.20639 100  48   85.84
    -2     1    17  2.717E+01  8.646E+00  1827.9   872.9    822.5 0.20665 100  24  -62.02
     1     1   -17  3.989E+01  6.580E+00   643.2  1656.6      6.9 0.21994 100  38   99.11
     1     1   -17  3.838E+01  8.427E+00   644.4  1656.3    726.9 0.21979 100  32   99.11
     1     1    17  3.797E+01  4.354E+00  1892.9  1497.0    350.0 0.13395 100  48   70.62
     1     1    17  4.456E+01  6.394E+00  1896.4  1013.2    105.0 0.13397 100  34  -55.69
     1     1    17  3.635E+01  7.270E+00  1895.9  1013.1    824.9 0.13398 100  30  -55.69
     1    -2   -17  3.888E+01  4.174E+00   584.3   943.1    477.1 0.16685 100  49 -125.32
     1    -2   -17  5.651E+01  8.660E+00   584.0  1551.8    747.2 0.16702 100  41   95.09
     1    -2   -17  4.716E+01  6.358E+00   582.7  1551.9     27.1 0.16701 100  39   95.09
     1    -2    17  3.365E+01  6.319E+00  1835.5   886.0     59.2 0.20004 100  31  -75.03
     1    -2    17  4.470E+01  5.781E+00  1831.0  1624.6    340.5 0.20049 100  54   71.44
     1    -2    17  2.079E+01  8.358E+00  1835.3   886.1    779.3 0.20004 100  23  -75.03
    -2     1   -17  3.914E+01  6.882E+00   576.3  1534.4    689.8 0.15791 100  37  114.26
    -2     1   -17  3.809E+01  4.100E+00   576.6   959.0    424.5 0.15854 100  59 -108.74
     2    -1    17  4.115E+01  6.117E+00  1878.5   969.0     67.0 0.15742 100  39  -70.17
     2    -1    17  4.640E+01  5.493E+00  1874.6  1541.7    327.7 0.15773 100  51   64.66
     2    -1    17  4.361E+01  8.231E+00  1878.0   969.2    787.0 0.15723 100  29  -70.17
    -1     2   -17  4.754E+01  5.055E+00   620.4   876.6    417.4 0.20106 100  63 -104.13
    -1     2   -17  4.078E+01  7.540E+00   618.9  1617.0    702.0 0.20033 100  36  107.72
    -1     2    17  4.877E+01  4.739E+00  1867.2  1557.7    384.8 0.16615 100  52   83.89
    -1     2    17  4.274E+01  8.465E+00  1871.0   951.7    839.2 0.16646 100  32  -53.65
    -1     2    17  4.421E+01  6.724E+00  1871.4   951.8    119.5 0.16643 100  43  -53.65
    -1    -1   -17  4.118E+01  4.044E+00   558.6  1003.7    462.1 0.13477 100  55 -123.02
    -1    -1   -17  4.017E+01  6.630E+00   559.1  1490.7    712.8 0.13472 100  34  108.09
    -1    -1    17  4.528E+01  5.297E+00  1805.3  1663.2    365.5 0.21971 100  53   80.13
     2    -1   -17  4.178E+01  8.445E+00   626.6  1630.0    747.7 0.20686 100  33   93.34
     2    -1   -17  3.518E+01  4.494E+00   628.0   865.1    460.8 0.20682 100  49 -117.17
     2    -1   -17  3.906E+01  6.569E+00   625.4  1630.2     27.7 0.20689 100  36   93.34
    -2     1    18 -8.224E-01  3.037E+00  1865.4  1655.9    382.5 0.21772 100  -4   84.41
    -2     1    18 -8.482E+00  7.659E+00  1870.0   853.8    824.0 0.21804 100 -13  -61.15
    -2     1    18  1.515E+00  6.012E+00  1870.1   853.7    104.0 0.21816 100   4  -61.15
     1     1   -18 -1.075E+01  7.557E+00   602.6  1676.3    724.6 0.23151  96  -8  100.15
     1     1   -18 -5.316E+00  5.437E+00   601.3  1676.6      4.5 0.23169  94 -18  100.15
     1     1   -18 -8.575E-01  3.096E+00   604.3   817.6    438.1 0.23191 100  -9 -109.81
     1     1    18  5.192E+00  3.204E+00  1935.4  1514.4    347.3 0.14424 100   8   69.37
     1     1    18 -1.071E+00  5.225E+00  1939.5   996.6    107.4 0.14410 100 -11  -54.68
     1     1    18  4.343E+00  6.899E+00  1938.6   996.2    827.2 0.14431 100  14  -54.68
     1    -2   -18  1.802E+00  7.045E+00   541.8  1569.5    742.8 0.17774 100   8   96.86
     1    -2   -18 -3.809E+00  4.714E+00   540.4  1569.5     22.8 0.17773 100  -5   96.86
     1    -2   -18  3.130E+00  2.710E+00   542.1   925.0    478.1 0.17754 100  11 -126.00
     1    -2    18  1.961E+00  5.598E+00  1877.8   867.1     63.0 0.21138 100   4  -73.49
     1    -2    18 -1.653E+00  4.275E+00  1873.0  1643.9    339.1 0.21170 100  -8   70.64
     1    -2    18 -4.121E+00  7.221E+00  1877.3   867.3    783.1 0.21127 100  -6  -73.49
    -2     1   -18 -6.446E-02  2.531E+00   534.3   941.1    428.8 0.16913 100  -8 -110.50
    -2     1   -18  4.870E+00  5.879E+00   534.0  1551.9    688.7 0.16851 100   8  114.94
     2    -1    18  6.111E+00  5.197E+00  1921.0   951.8     71.3 0.16793 100  13  -68.41
     2    -1    18  1.334E+00  4.079E+00  1916.9  1559.4    326.7 0.16821 100   6   63.97
     2    -1    18  6.751E+00  7.472E+00  1920.4   952.0    791.3 0.16771 100   9  -68.41
    -1     2   -18  2.503E+00  3.023E+00   578.5   857.1    421.2 0.21233 100   5 -105.66
    -1     2   -18 -7.023E-01  6.596E+00   577.0  1635.9    700.7 0.21161 100  -8  108.51
    -1     2    18  2.026E+00  3.101E+00  1909.5  1575.6    380.5 0.17674 100  11   82.11
    -1     2    18 -2.715E+00  7.097E+00  1913.5   934.3    840.3 0.17709 100  -8  -52.97
    -1     2    18  9.742E-01  5.199E+00  1913.9   934.3    120.5 0.17702 100   8  -52.97
    -1    -1   -18 -1.031E+00  5.715E+00   516.7  1507.8    710.0 0.14513 100  -8  109.35
    -1    -1   -18 -5.128E-01  2.309E+00   516.2   986.1    464.4 0.14518 100  -6 -124.04
    -1    -1    18 -1.531E+00  6.196E+00  1852.2   826.7     79.8 0.23143 100  -9  -69.42
    -1    -1    18 -1.560E+00  8.182E+00  1852.2   826.7    799.8 0.23126 100  -8  -69.42
     2    -1   -18 -8.293E+00  7.613E+00   584.7  1649.3    744.2 0.21831 100  -7   94.76
     2    -1   -18 -1.958E+00  5.205E+00   583.4  1649.5     24.2 0.21833 100  -8   94.76
    -2     1    19 -9.061E-01  3.908E+00  1908.3  1675.5    379.0 0.22921  99 -10   82.98
     1     1   -19  1.549E+00  3.633E+00   561.6   797.2    440.7 0.24369 100  10 -110.95
     1     1    19  7.587E+00  3.761E+00  1979.0  1531.6    344.5 0.15457  89  15   68.09
     1     1    19  4.603E+00  7.722E+00  1982.3   979.6    829.5 0.15466 100  12  -53.61
     1     1    19  8.620E+00  6.353E+00  1983.3   980.0    109.8 0.15442 100   9  -53.61
     1    -2   -19 -4.333E+00  5.520E+00   497.4  1587.0     18.5 0.18851  90  -7   98.58
     1    -2   -19  8.823E-01  3.045E+00   498.9   906.9    479.3 0.18834  99   7 -126.75
     1    -2   -19  3.969E+00  7.686E+00   498.5  1587.1    738.7 0.18860  96   7   98.58
     1    -2    19 -1.151E-01  4.405E+00  1916.0  1663.2    337.6 0.22305 100  -6   69.79
     2    -1    19  8.208E+00  6.892E+00  1964.5   934.7     75.5 0.17853 100  11  -66.69
     2    -1    19  3.227E+00  4.648E+00  1960.3  1577.0    325.4 0.17879 100   9   63.20
     2    -1    19 -9.395E+00  8.482E+00  1964.4   934.8    795.5 0.17833 100  -8  -66.69
    -1     2   -19  1.511E+01  7.631E+00   534.0  1654.9    699.1 0.22307 100   9  109.34
    -1     2    19  7.526E+00  3.849E+00  1952.8  1593.5    376.3 0.18745  95   9   80.37
    -1     2    19 -5.736E-01  5.946E+00  1957.5   917.0    121.7 0.18775 100 -10  -52.21
    -1     2    19 -7.722E+00  7.207E+00  1957.1   917.0    841.5 0.18783 100 -10  -52.21
    -1    -1   -19  5.093E+00  2.938E+00   472.7   968.7    466.7 0.15564 100  15 -125.12
    -1    -1   -19  8.340E+00  6.224E+00   473.2  1524.2    707.0 0.15540 100  10  110.63
    -1    -1    19  7.502E+00  4.369E+00  1889.9  1704.0    360.7 0.24315 100  16   77.99
    -1    -1    19  2.444E+01  9.871E+00  1895.1   806.8    802.4 0.24309 100  12  -68.26
    -1    -1    19  7.853E+00  6.753E+00  1895.1   806.8     82.4 0.24330 100   8  -68.26
     2    -1   -19  8.602E+00  5.750E+00   540.6  1668.7     20.7 0.22990 100   7   96.18
     2    -1   -19 -7.937E-01  3.538E+00   543.2   825.5    464.0 0.22980 100  -6 -118.92
     2    -1   -19 -7.129E-01  7.694E+00   541.8  1668.6    740.8 0.22992 100  -6   96.18
    -2     1    20 -2.496E-01  8.598E+00  1957.4   815.6    827.5 0.24129 100  -3  -59.30
    -2     1    20 -8.015E-01  7.155E+00  1958.4   815.8    107.7 0.24118 100  -8  -59.30
     1     1   -20  2.181E+00  3.771E+00   517.8   776.7    443.3 0.25575 100   5 -112.12
     1     1   -20 -7.633E+00  8.823E+00   516.1  1716.4    719.8 0.25551 100  -6  102.31
     1     1    20  1.022E+01  6.764E+00  2028.3   963.7    112.2 0.16477 100  11  -52.49
     1     1    20  3.608E+00  3.933E+00  2023.7  1548.4    341.6 0.16492 100   8   66.79
     1     1    20 -9.536E+00  7.214E+00  2027.2   963.3    831.9 0.16505 100 -11  -52.49
     1    -2   -20  2.793E+00  8.641E+00   454.1  1604.5    734.6 0.19957 100  11  100.28
     1    -2   -20  2.516E+00  3.774E+00   454.4   889.0    480.8 0.19929 100  10 -127.56
     1    -2   -20 -3.777E+00  5.788E+00   452.9  1604.4     14.4 0.19948 100  -9  100.28
     1    -2    20 -2.077E+00  7.781E+00  1965.3   829.5     70.4 0.23445  83  -8  -70.46
     1    -2    20 -5.837E+00  1.082E+01  1964.6   829.9    790.4 0.23419  80 -22  -70.46
    -2     1   -20 -4.724E+00  6.666E+00   445.9  1586.5    685.9 0.19015 100  -9  116.54
    -2     1   -20  1.816E+00  3.142E+00   446.5   905.6    436.9 0.19062 100   7 -113.89
     2    -1    20  7.555E+00  7.165E+00  2009.2   917.8     79.5 0.18924 100   9  -65.00
     2    -1    20 -7.409E+00  8.794E+00  2009.1   918.0    799.6 0.18901 100 -10  -65.00
     2    -1    20  7.123E+00  5.278E+00  2004.8  1594.5    323.9 0.18946 100  15   62.36
    -1     2    20  7.830E+00  8.042E+00  2001.7   899.8    843.0 0.19868 100  11  -51.38
    -1     2    20  1.405E+00  4.230E+00  1997.1  1611.2    372.3 0.19823 100  10   78.67
    -1     2    20  4.870E+00  6.880E+00  2002.2   899.8    123.2 0.19860 100   6  -51.38
    -1    -1   -20  6.299E+00  6.459E+00   428.7  1540.8    704.2 0.16589 100   7  111.93
    -1    -1   -20  6.470E+00  3.415E+00   428.1   951.6    469.2 0.16613 100  13 -126.23
    -1    -1    20  8.967E-01  9.132E+00  1939.2   787.0    805.1 0.25510 100  11  -67.08
    -1    -1    20 -9.018E-01  4.466E+00  1933.7  1724.4    358.3 0.25513 100  -5   76.89
    -1    -1    20 -9.199E+00  6.912E+00  1939.6   786.7     85.0 0.25555 100 -13  -67.08
     2    -1   -20 -3.355E-01  4.025E+00   499.3   805.7    465.7 0.24154 100  -7 -119.85
    -2     1    21  1.028E+01  7.180E+00  2002.8   796.6    829.4 0.25320 100  16  -58.32
    -2     1    21  1.621E+01  5.419E+00  1997.4  1714.7    372.2 0.25266 100  21   80.15
    -2     1    21  1.431E+00  7.555E+00  2004.0   796.8    109.6 0.25307 100   6  -58.32
     1     1   -21  2.536E+01  5.619E+00   472.8   756.1    445.9 0.26801 100  32 -113.30
     1     1   -21  1.594E+01  9.931E+00   471.2  1736.5    717.4 0.26781 100  16  103.42
     1     1    21  1.685E+01  7.341E+00  2074.5   947.8    114.8 0.17515 100  15  -51.32
     1     1    21  2.147E+00  6.595E+00  2073.5   947.3    834.5 0.17543 100   8  -51.32
     1     1    21  2.782E+01  5.693E+00  2069.7  1565.0    338.8 0.17529 100  28   65.46
     1    -2   -21  1.778E+01  9.547E+00   408.7  1621.8    730.6 0.21064 100  15  101.95
     1    -2   -21  1.922E+01  4.978E+00   408.5   871.2    482.4 0.21040 100  24 -128.44
     1    -2   -21  2.295E+01  7.497E+00   407.3  1621.7     10.5 0.21058 100  22  101.95
     1    -2    21  1.077E+01  9.809E+00  2010.6   811.0    794.0 0.24592 100   9  -68.97
     1    -2    21  1.183E+01  8.008E+00  2010.8   810.9     74.0 0.24620 100   9  -68.97
     1    -2    21  2.435E+01  7.351E+00  2005.3  1701.7    334.2 0.24623  96  23   67.96
    -2     1   -21  1.517E+01  7.658E+00   400.2  1603.5    684.3 0.20107 100   9  117.44
    -2     1   -21  2.277E+01  4.857E+00   400.8   888.3    440.8 0.20140 100  31 -115.55
     2    -1    21  8.158E+00  7.388E+00  2055.2   901.1     83.4 0.20010 100  10  -63.33
     2    -1    21  7.815E+00  8.347E+00  2055.0   901.3    803.5 0.19977 100  10  -63.33
     2    -1    21  1.416E+01  6.651E+00  2050.6  1611.7    322.3 0.20021 100  21   61.45
    -1     2   -21  2.013E+01  4.990E+00   446.2   798.7    432.0 0.24719 100  28 -110.14
    -1     2    21  1.745E+01  7.356E+00  2048.2   882.9    124.8 0.20955  97  18  -50.49
    -1     2    21  1.567E+01  5.444E+00  2042.8  1628.8    368.3 0.20916 100  25   76.99
    -1     2    21  4.606E+00  7.277E+00  2047.6   882.8    844.6 0.20966 100   7  -50.49
    -1    -1   -21  1.343E+01  7.333E+00   382.9  1557.1    701.3 0.17645 100  14  113.26
    -1    -1   -21  2.707E+01  4.766E+00   382.2   934.8    471.7 0.17664 100  37 -127.40
    -1    -1    21  1.175E+01  8.651E+00  1984.4   767.1    807.7 0.26733 100  13  -65.89
    -1    -1    21  1.504E+01  8.300E+00  1984.9   766.8     87.7 0.26782 100  14  -65.89
    -1    -1    21  2.285E+01  6.742E+00  1978.8  1744.8    355.8 0.26731  90  30   75.77
     2    -1   -21  6.430E+00  7.399E+00   451.5  1707.1     13.9 0.25365 100  11   98.99
     2    -1   -21  2.176E+01  5.228E+00   454.1   786.0    467.6 0.25346 100  30 -120.82
     2    -1   -21 -1.714E+00  9.262E+00   452.7  1707.2    734.0 0.25370 100  -8   98.99
    -2     1    22  6.967E+00  7.057E+00  2050.8   777.9    111.6 0.26514 100   6  -57.30
    -2     1    22  2.451E+01  7.319E+00  2044.0  1734.2    368.9 0.26468 100  22   78.73
    -2     1    22  1.147E+01  7.004E+00  2049.5   777.6    831.3 0.26529 100  10  -57.30
     1     1   -22  3.010E+01  6.609E+00   426.5   735.5    448.5 0.28046 100  37 -114.49
     1     1   -22  2.325E+00  8.007E+00   424.9  1756.5    714.9 0.28031 100   6  104.55
     1     1    22  2.314E+01  6.482E+00  2117.0  1581.1    335.9 0.18566  99  20   64.10
     1     1    22  1.258E+01  6.462E+00  2121.4   932.0    837.1 0.18576 100  11  -50.10
     1     1    22  1.526E+01  6.746E+00  2122.0   932.3    117.4 0.18553 100  15  -50.10
     1    -2   -22  1.761E+01  7.131E+00   360.3  1638.8      6.6 0.22181 100  13  103.60
     1    -2   -22  2.106E+01  6.660E+00   361.6   853.6    484.1 0.22158 100  25 -129.38
     1    -2   -22  5.794E+00  7.764E+00   362.3  1638.7    726.7 0.22169 100  11  103.60
     1    -2    22  2.031E+01  7.856E+00  2057.5   792.3     77.5 0.25812 100  13  -67.47
     1    -2    22  2.385E+00  8.074E+00  2057.5   792.5    797.6 0.25782 100   8  -67.47
     1    -2    22  2.372E+01  8.200E+00  2051.7  1720.7    332.3 0.25804 100  22   66.98
    -2     1   -22  1.188E+01  7.036E+00   353.2  1620.2    682.5 0.21210 100  11  118.40
    -2     1   -22  1.694E+01  5.782E+00   353.8   871.0    444.7 0.21239 100  23 -117.19
     2    -1    22  1.568E+01  7.814E+00  2102.3   884.9    807.3 0.21063 100  10  -61.68
     2    -1    22  2.170E+01  7.652E+00  2102.8   884.5     87.3 0.21119 100  15  -61.68
     2    -1    22  2.494E+01  7.163E+00  2097.7  1628.7    320.5 0.21106 100  20   60.47
    -1     2   -22  2.572E+01  6.792E+00   399.6   779.3    435.5 0.25917 100  26 -111.62
    -1     2   -22  1.140E+01  7.537E+00   398.3  1711.4    693.9 0.25851 100  17  112.12
    -1     2    22  8.716E+00  6.743E+00  2095.5   866.1    126.4 0.22063  94  12  -49.54
    -1     2    22  1.644E+01  6.750E+00  2094.8   866.0    846.3 0.22074 100  14  -49.54
    -1     2    22  2.490E+01  6.624E+00  2089.8  1646.2    364.4 0.22021 100  24   75.32
    -1    -1   -22  1.226E+01  6.371E+00   335.8  1573.1    698.4 0.18703 100  12  114.61
    -1    -1   -22  2.535E+01  5.945E+00   334.9   918.3    474.3 0.18719 100  26 -128.61
    -1    -1    22  1.052E+01  8.160E+00  2030.9   747.3    810.3 0.27974 100   9  -64.68
    -1    -1    22  1.188E+01  7.667E+00  2031.4   747.0     90.3 0.28028 100  10  -64.68
    -1    -1    22  2.032E+01  7.814E+00  2025.1  1765.2    353.2 0.27969 100  23   74.62
     2    -1   -22  1.367E+00  7.937E+00   406.3  1726.3    730.7 0.26585 100  11  100.39
     2    -1   -22  3.124E+01  6.966E+00   407.6   766.3    469.5 0.26559 100  29 -121.82
     2    -1   -22 -3.292E+00  7.361E+00   404.9  1726.3     10.5 0.26583 100 -10  100.39
    -2     1    23 -4.992E+00  7.152E+00  2099.0   759.1    113.6 0.27741 100  -9  -56.25
    -2     1    23  2.765E+00  7.573E+00  2097.7   758.8    833.4 0.27759 100   6  -56.25
    -2     1    23  1.238E+01  7.598E+00  2091.9  1753.7    365.5 0.27688 100  16   77.30
     1     1   -23  5.831E+00  8.218E+00   377.3  1776.5    712.4 0.29305 100   7  105.70
     1     1   -23  1.527E+01  6.818E+00   378.8   714.9    451.2 0.29313 100  12 -115.70
     1     1    23  3.249E+00  5.689E+00  2170.4   916.8    839.8 0.19616 100   7  -48.83
     1     1    23  1.468E+01  6.660E+00  2165.5  1596.6    332.9 0.19593 100  11   62.70
     1     1    23 -7.588E-01  5.998E+00  2171.0   917.2    120.1 0.19591 100  -6  -48.83
     1    -2   -23  1.249E+01  7.376E+00   311.8  1655.7      2.8 0.23315 100  11  105.24
     1    -2   -23 -2.386E+00  7.680E+00   314.0  1655.6    722.9 0.23303 100 -10  105.24
     1    -2    23 -2.127E-01  8.520E+00  2105.7   773.9     81.0 0.27024 100  -7  -65.98
     1    -2    23  1.386E+00  7.855E+00  2099.7  1739.8    330.4 0.27008 100   6   65.96
     1    -2    23  9.024E+00  8.410E+00  2105.7   774.0    801.0 0.26992 100   9  -65.98
    -2     1   -23  8.929E+00  6.163E+00   305.3   854.0    448.5 0.22346 100  15 -118.83
    -2     1   -23  3.809E+00  7.076E+00   304.8  1636.6    680.6 0.22321 100   7  119.41
     2    -1    23  3.245E+00  7.519E+00  2150.9   868.9    811.1 0.22156 100   7  -60.03
     2    -1    23 -3.370E-01  6.976E+00  2151.5   868.3     91.1 0.22219 100  -6  -60.03
     2    -1    23 -6.746E+00  6.767E+00  2146.2  1645.4    318.6 0.22199 100  -8   59.44
    -1     2   -23  3.267E+00  8.196E+00   350.4  1730.1    692.0 0.27073 100  15  113.12
    -1     2   -23  6.718E+00  6.423E+00   351.7   760.2    438.9 0.27128  98  10 -113.10
    -1     2    23  9.859E+00  6.545E+00  2138.3  1663.3    360.6 0.23134 100  10   73.67
    -1    -1   -23  4.986E+00  6.327E+00   287.2  1588.6    695.4 0.19763 100   8  115.99
    -1    -1   -23  7.633E+00  5.789E+00   286.2   902.3    477.0 0.19775 100   9 -129.86
    -1    -1    23  1.405E+01  8.043E+00  2079.3   727.2     93.0 0.29295 100  12  -63.46
    -1    -1    23  9.229E+00  8.189E+00  2078.9   727.6    813.0 0.29241 100   8  -63.46
    -1    -1    23  1.965E+01  8.302E+00  2072.9  1785.6    350.7 0.29227 100  15   73.46
     2    -1   -23  1.643E+01  9.034E+00   359.1  1745.2    727.3 0.27804 100  17  101.80
     2    -1   -23  5.951E+00  6.518E+00   359.7   746.6    471.6 0.27791 100   5 -122.86
     2    -1   -23  1.486E+01  8.041E+00   357.0  1745.5      7.2 0.27822 100  13  101.80
    -2     1    24  2.482E+00  7.277E+00  2148.8   740.4    115.8 0.28989 100   6  -55.16
    -2     1    24 -6.718E+00  7.125E+00  2141.4  1773.0    362.2 0.28929 100  -8   75.87
    -2     1    24  2.747E+00  7.524E+00  2148.0   740.3    835.6 0.29004 100   8  -55.16
     1     1   -24 -6.036E-01  8.605E+00   328.2  1796.4    709.8 0.30599 100  -7  106.88
     1     1   -24  1.460E+01  7.781E+00   329.7   694.4    453.9 0.30604 100  15 -116.93
     1     1    24  6.264E-01  6.294E+00  2220.9   902.3    842.6 0.20655 100   9  -47.52
     1     1    24  7.038E+00  6.620E+00  2221.7   902.7    122.9 0.20626 100  10  -47.52
     1     1    24  1.610E+00  6.240E+00  2215.8  1611.8    329.9 0.20626 100   8   61.28
     1    -2   -24  8.549E+00  7.360E+00   264.2  1672.2    719.1 0.24452 100  11  106.88
     1    -2   -24  1.090E+01  7.023E+00   263.2   819.1    488.0 0.24427 100  11 -131.42
     1    -2    24  1.380E+01  8.253E+00  2155.9   755.4     84.5 0.28278 100   9  -64.48
     1    -2    24 -1.048E+01  8.476E+00  2155.4   755.8    804.5 0.28219 100  -8  -64.48
     1    -2    24 -1.951E+01  7.889E+00  2149.3  1758.7    328.3 0.28232 100 -11   64.90
    -2     1   -24  6.488E+00  7.275E+00   254.8  1652.8    678.6 0.23444 100  10  120.49
     2    -1    24  1.662E+00  7.155E+00  2201.7   852.6     94.9 0.23327  98  10  -58.38
     2    -1    24  2.658E+00  6.889E+00  2201.9   853.0    815.0 0.23286 100   5  -58.38
     2    -1    24  1.784E+00  6.897E+00  2196.3  1661.7    316.5 0.23298 100   7   58.35
    -1     2   -24  3.453E+00  6.491E+00   302.2   741.1    442.3 0.28356 100   9 -114.58
    -1     2   -24  4.687E+00  8.395E+00   301.0  1748.7    690.0 0.28313 100   8  114.17
    -1    -1   -24  3.277E+00  6.222E+00   237.1  1603.7    692.4 0.20824 100   9  117.41
    -1    -1   -24  2.760E+00  6.008E+00   235.9   886.7    479.8 0.20830  99  10 -131.16
    -1    -1    24  1.448E+01  8.693E+00  2128.7   707.5     95.7 0.30588 100  16  -62.21
    -1    -1    24  1.105E+00  8.205E+00  2122.2  1805.8    348.1 0.30505 100   7   72.27
    -1    -1    24  7.755E+00  8.003E+00  2129.2   707.6    815.8 0.30560 100   6  -62.21
     2    -1   -24  4.669E+00  8.685E+00   309.8  1764.2    724.0 0.29063 100   9  103.22
     2    -1   -24  4.554E+00  7.064E+00   310.3   727.0    473.7 0.29043 100   5 -123.93
     2    -1   -24  6.066E+00  7.983E+00   307.5  1764.5      3.9 0.29083 100  10  103.22
    -2     1    25  7.207E+00  7.272E+00  2192.6  1792.2    358.9 0.30189 100   8   74.42
    -2     1    25  1.022E+01  7.867E+00  2199.6   721.8    837.8 0.30274 100   9  -54.04
    -2     1    25  1.203E+01  7.204E+00  2200.2   721.9    118.0 0.30257 100  14  -54.04
     1     1   -25  1.100E+01  7.444E+00   278.8   674.0    456.6 0.31917 100  10 -118.18
     1     1   -25 -8.694E+00  8.350E+00   277.5  1815.5    707.1 0.31884 100  -8  108.08
     1     1    25 -3.111E+00  5.892E+00  2273.2   888.3    845.5 0.21690 100  -6  -46.16
     1     1    25  3.533E+00  6.124E+00  2267.8  1626.4    326.8 0.21657 100   8   59.81
     1     1    25 -4.246E+00  6.671E+00  2274.0   888.6    125.6 0.21665  94  -8  -46.16
     1    -2   -25  1.882E+00  6.481E+00   211.5   802.3    490.1 0.25579 100   6 -132.52
     1    -2    25  6.944E+00  7.730E+00  2207.5   737.2     87.9 0.29542 100  12  -62.97
     1    -2    25  5.569E+00  8.028E+00  2200.5  1777.4    326.2 0.29475 100   8   63.80
     1    -2    25  2.144E+00  8.398E+00  2206.8   737.7    807.9 0.29467 100   7  -62.97
    -2     1   -25 -5.901E-01  6.181E+00   203.5   821.1    456.0 0.24587 100  -6 -122.10
    -2     1   -25 -2.832E+00  6.645E+00   203.2  1668.5    676.4 0.24574 100  -9  121.62
     2    -1    25  2.590E+00  7.358E+00  2247.9  1677.8    314.4 0.24404  80  12   57.21
    -1     2   -25  6.723E+00  7.641E+00   249.6  1767.4    687.8 0.29590 100   8  115.25
    -1     2   -25 -2.981E-01  6.629E+00   251.0   722.1    445.8 0.29614 100  -5 -116.08
    -1     2    25 -3.023E-01  6.666E+00  2245.6   817.5    852.3 0.25462 100  -5  -46.36
    -1     2    25 -1.130E+01  6.365E+00  2246.5   817.7    132.3 0.25452 100 -11  -46.36
    -1    -1   -25  1.746E+00  5.952E+00   183.6   871.6    482.7 0.21892 100   7 -132.51
    -1    -1   -25  5.668E-01  6.177E+00   185.3  1618.2    689.4 0.21888 100   7  118.86
    -1    -1    25  2.081E+00  8.240E+00  2179.8   687.9     98.5 0.31904 100   7  -60.95
    -1    -1    25 -1.247E+00  7.766E+00  2180.3   688.1    818.6 0.31875 100  -4  -60.95
    -1    -1    25 -5.656E-01  8.451E+00  2173.1  1826.0    345.5 0.31808 100  -8   71.05
     2    -1   -25  3.306E+00  8.652E+00   258.9  1783.1    720.8 0.30345 100   5  104.65
     2    -1   -25  5.200E+00  7.840E+00   259.2   707.6    475.9 0.30317 100  11 -125.04
     2    -1   -25 -1.349E+01  7.975E+00   256.4  1783.4      0.7 0.30367  82 -12  104.65
    -2     1    26  7.161E+00  7.561E+00  2252.8   703.5    840.1 0.31570 100  11  -52.88
    -2     1    26  1.101E+01  8.159E+00  2245.6  1811.2    355.6 0.31475 100   9   72.96
    -2     1    26  1.438E+01  7.708E+00  2253.4   703.6    120.3 0.31551 100  15  -52.88
     1     1   -26  1.571E+01  7.975E+00   226.2   653.6    459.4 0.33259 100  12 -119.46
     1     1   -26 -4.303E+00  8.026E+00   225.1  1835.3    704.5 0.33232 100  -6  109.30
     1     1    26  3.407E-01  6.160E+00  2328.1   875.1    128.3 0.22707 100   8  -44.75
     1     1    26  8.615E+00  6.451E+00  2327.3   874.9    848.4 0.22718 100  10  -44.75
     1     1    26  4.059E+00  6.174E+00  2321.7  1640.4    323.7 0.22680 100   8   58.30
     1    -2   -26 -1.776E+00  7.362E+00   159.5  1704.3    711.7 0.26780 100  -9  110.18
     1    -2   -26  1.754E+01  7.243E+00   158.0   785.9    492.3 0.26739 100  15 -133.67
     1    -2    26  4.921E+00  7.924E+00  2253.6  1795.9    323.9 0.30736 100   5   62.66
     1    -2    26  1.751E+01  7.956E+00  2260.7   719.4     91.4 0.30816 100   8  -61.45
     1    -2    26  8.580E+00  8.286E+00  2260.0   719.9    811.4 0.30734 100   9  -61.45
    -2     1   -26  4.048E+00  6.619E+00   149.9   805.4    459.7 0.25711 100   9 -123.76
     2    -1    26  3.471E-01  6.739E+00  2307.9   822.9    822.5 0.25519 100   8  -55.05
     2    -1    26  5.304E+00  7.128E+00  2307.4   822.5    102.3 0.25557 100  11  -55.05
    -1     2   -26 -1.674E+00  7.037E+00   196.5  1785.8    685.5 0.30884 100  -8  116.38
    -1     2   -26  1.105E+01  7.458E+00   198.0   703.3    449.2 0.30890 100  12 -117.58
    -1     2    26  8.259E+00  6.336E+00  2299.4   802.2    854.5 0.26608  99  12  -45.19
    -1     2    26  2.067E+01  7.253E+00  2293.7  1712.6    349.2 0.26532 100  15   68.68
    -1     2    26  1.845E+00  5.869E+00  2300.3   802.3    134.5 0.26599 100   6  -45.19
    -1    -1   -26 -4.299E+00  6.164E+00   130.8  1632.5    686.1 0.22962 100  -4  120.35
    -1    -1   -26 -3.214E-01  6.344E+00   129.7   857.2    485.7 0.22943 100  -9 -133.90
    -1    -1    26  5.923E+00  7.765E+00  2232.6   668.5    101.3 0.33243 100   8  -59.66
    -1    -1    26  2.303E+01  8.954E+00  2225.8  1846.1    342.8 0.33135 100  13   69.81
    -1    -1    26  2.009E+00  7.541E+00  2233.2   668.6    821.3 0.33213 100   4  -59.66
     2    -1   -26  2.277E+01  8.286E+00   206.4   688.3    478.1 0.31614 100  17 -126.18
     2    -1   -26  6.221E+00  8.398E+00   206.2  1801.8    717.5 0.31652 100   8  106.10
    -2     1    27  1.471E+01  7.566E+00  2308.6   685.6    122.6 0.32865 100  13  -51.68
    -2     1    27  8.381E+00  7.229E+00  2307.9   685.5    842.5 0.32886 100   8  -51.68
    -2     1    27  1.457E+01  8.230E+00  2300.5  1829.9    352.2 0.32779 100  10   71.48
     1     1   -27  2.243E+01  8.691E+00   170.7  1854.9    701.8 0.34610 100  13  110.55
     1     1    27  1.897E+01  6.816E+00  2383.4   862.4    851.5 0.23733 100  14  -43.28
     1     1    27  1.934E+01  6.589E+00  2377.7  1653.7    320.4 0.23692 100  15   56.74
     1     1    27  1.079E+01  6.160E+00  2384.3   862.6    131.4 0.23721 100   8  -43.28
     1    -2   -27  1.593E+01  7.317E+00   102.5   770.0    494.6 0.27909 100  13 -134.87
     1    -2   -27  1.221E+01  6.981E+00   104.2  1718.7    707.8 0.27908 100  11  111.85
     1    -2    27  1.995E+01  8.823E+00  2308.6  1814.1    321.6 0.32019 100  12   61.47
     1    -2    27  4.977E+00  7.911E+00  2316.2   702.1    814.9 0.32066 100  10  -59.92
     1    -2    27  3.028E+00  7.603E+00  2315.8   701.8     94.8 0.32112 100   7  -59.92
    -2     1   -27  3.375E+01  8.012E+00    94.4   790.3    463.6 0.26833 100  20 -125.43
     2    -1    27 -4.568E+00  6.871E+00  2365.1   809.4    106.4 0.26599 100  -9  -53.35
     2    -1    27  6.049E+00  6.720E+00  2363.7   808.7    826.2 0.26635 100  11  -53.35
     2    -1    27  6.656E+00  6.881E+00  2356.6  1708.6    309.7 0.26621 100   9   54.74
    -1     2   -27  1.768E+01  8.097E+00   143.1   684.8    452.6 0.32189 100  19 -119.10
    -1     2   -27  1.700E+01  7.880E+00   141.6  1803.7    683.3 0.32194 100  12  117.54
    -1     2    27 -1.389E+00  7.132E+00  2355.3   787.7    856.8 0.27733  98  -9  -43.96
    -1     2    27  2.242E+01  7.137E+00  2349.4  1728.1    345.4 0.27677 100  17   66.99
    -1     2    27  4.427E+00  6.700E+00  2356.2   787.6    136.9 0.27753 100   7  -43.96
    -1    -1   -27  8.062E+00  6.756E+00    75.1  1645.7    682.9 0.24015 100  13  121.88
    -1    -1    27  1.677E+00  7.697E+00  2287.7   649.4    104.1 0.34602 100   6  -58.35
    -1    -1    27  2.184E+01  8.732E+00  2280.5  1866.1    340.1 0.34488 100  11   68.54
    -1    -1    27  7.226E+00  7.521E+00  2288.0   649.4    824.2 0.34580 100   6  -58.35
     2    -1   -27  9.694E-01  8.079E+00   151.6  1820.3    714.2 0.32984 100   6  107.56
     2    -1   -27  2.438E+01  8.765E+00   151.4   669.2    480.5 0.32938 100  15 -127.36
     2     0   -27 -2.055E+00  7.721E+00   173.3  1863.2    711.6 0.35004 100  -5  107.46
     0     2    27 -8.164E+00  6.155E+00  2381.7   850.7    141.7 0.24383  81 -10  -40.21
     0     2    27  1.948E+00  6.317E+00  2375.4  1665.1    333.8 0.24324  95   5   61.51
     0     2    27 -5.057E+00  6.104E+00  2380.9   850.9    861.7 0.24361  82  -5  -40.21
    -2     2   -27  4.775E+00  6.838E+00   116.0  1754.2    672.9 0.29749 100   8  122.16
    -2     2   -27  1.329E+01  7.438E+00   116.8   734.1    452.2 0.29752 100  14 -120.28
    -2     0    27  1.768E+00  7.308E+00  2285.2   641.8    832.7 0.34940 100   5  -55.85
    -2     0    27 -1.687E+00  7.673E+00  2278.0  1873.2    349.7 0.34829 100  -3   71.65
    -2     0    27  6.319E+00  7.032E+00  2286.9   642.3    113.0 0.34915 100  10  -55.85
     0    -2   -27  8.569E+00  6.342E+00    78.7  1656.8    696.5 0.24625 100   9  117.14
     2    -2    27 -1.331E+01  6.987E+00  2341.8   752.5    814.7 0.29564 100 -10  -58.64
     2    -2    27  1.054E+00  7.184E+00  2333.9  1765.0    311.1 0.29555 100   5   56.76
     2    -2    27 -8.838E+00  6.575E+00  2341.5   752.1     94.6 0.29619 100  -6  -58.64
     2     0   -26  1.034E+01  7.839E+00   228.6   646.7    468.4 0.33590 100  10 -122.06
     2     0   -26 -9.181E+00  8.252E+00   227.7  1843.4    714.5 0.33622 100  -5  106.13
     0     2    26  1.231E+01  6.266E+00  2319.8  1651.9    337.5 0.23307 100  10   63.25
     0     2    26  1.139E+00  5.966E+00  2325.5   863.4    139.2 0.23354 100   6  -41.50
     0     2    26  1.463E+01  6.551E+00  2324.8   863.6    859.1 0.23332 100   9  -41.50
    -2     2   -26  5.072E+00  7.030E+00   172.2   751.0    448.4 0.28533 100   9 -118.62
    -2     2   -26  5.130E+00  6.984E+00   171.2  1737.9    675.0 0.28521 100   9  121.01
    -2     0    26  8.371E+00  7.982E+00  2223.3  1853.1    352.7 0.33472 100   7   73.00
    -2     0    26 -2.896E+00  7.788E+00  2230.4   661.2    830.2 0.33568 100 -11  -57.07
    -2     0    26  9.764E+00  7.581E+00  2231.9   661.7    110.4 0.33545 100   6  -57.07
     0    -2   -26  2.206E+00  6.333E+00   134.3  1643.4    700.2 0.23562 100  11  115.43
     2    -2    26  1.490E+01  7.800E+00  2286.0   767.9     90.8 0.28407 100  11  -60.32
     2    -2    26 -8.677E-01  7.677E+00  2278.7  1748.4    313.2 0.28355  95  -5   57.93
     2    -2    26 -5.809E+00  7.943E+00  2285.4   768.5    810.9 0.28324 100  -4  -60.32
     2     0   -25  4.997E+00  8.175E+00   281.2   667.2    466.0 0.32246 100   6 -120.89
     2     0   -25  3.223E+00  8.537E+00   280.1  1823.5    717.5 0.32269 100   8  104.81
     0     2    25  6.703E-01  6.515E+00  2270.6   876.9    856.8 0.22305  98  10  -42.73
     0     2    25  1.836E+01  6.725E+00  2265.8  1637.8    341.3 0.22275 100  14   64.96
     0     2    25 -5.648E+00  6.076E+00  2271.4   876.8    136.8 0.22317 100  -7  -42.73
    -2     2   -25  1.902E+01  7.275E+00   225.5   768.2    444.6 0.27326 100  17 -116.96
    -2     2   -25  2.840E+00  6.982E+00   224.4  1721.2    677.1 0.27308 100   4  119.91
    -2     0    25  1.026E+01  8.297E+00  2170.6  1833.0    355.8 0.32141 100  10   74.33
    -2     0    25  1.045E+01  7.415E+00  2178.9   681.2    108.0 0.32204 100   8  -58.25
    -2     0    25  8.742E+00  8.030E+00  2177.5   680.8    827.8 0.32225 100  11  -58.25
     0    -2   -25  1.761E+01  6.779E+00   186.0   860.5    494.3 0.22504 100  12 -135.97
     0    -2   -25  8.188E-01  6.331E+00   187.9  1629.3    703.9 0.22495 100   7  113.74
     2    -2    25  1.255E+01  7.854E+00  2226.1  1731.0    315.3 0.27173 100   9   59.04
     2    -2    25  3.586E+00  8.097E+00  2231.8   784.7    807.0 0.27134 100   5  -61.99
     2    -2    25  1.523E+01  7.924E+00  2232.5   784.1     87.0 0.27210 100  10  -61.99
     2     0   -24 -1.078E+00  8.913E+00   330.8  1803.5    720.4 0.30943 100  -9  103.51
     2     0   -24  8.554E-01  7.312E+00   332.0   687.7    463.7 0.30928 100   6 -119.74
     0     2    24  3.239E+00  6.387E+00  2219.1   890.9    134.5 0.21276 100  10  -43.89
     0     2    24  7.112E+00  6.509E+00  2213.7  1623.0    345.0 0.21238 100   8   66.65
     0     2    24  4.818E+00  6.655E+00  2218.3   890.8    854.5 0.21283  99   9  -43.89
    -2     2   -24  1.267E+00  7.178E+00   275.8  1704.3    679.0 0.26111 100   9  118.86
    -2     2   -24  7.544E-01  6.109E+00   277.0   785.8    440.8 0.26136 100   9 -115.32
    -2     0    24  6.660E+00  7.967E+00  2126.4   700.5    825.4 0.30907 100   7  -59.41
    -2     0    24 -6.341E-01  7.936E+00  2127.2   700.7    105.5 0.30902 100  -8  -59.41
    -2     0    24  3.140E+00  7.679E+00  2119.7  1812.7    358.8 0.30832 100   5   75.64
     0    -2   -24 -4.072E+00  6.328E+00   239.6  1614.8    707.6 0.21433 100  -6  112.07
     0    -2   -24  1.106E+01  5.801E+00   238.1   875.7    492.0 0.21442 100   9 -134.83
     2    -2    24  5.498E+00  8.064E+00  2180.1   801.2    803.2 0.25957 100   8  -63.66
     2    -2    24  1.062E+01  7.452E+00  2174.5  1713.8    317.3 0.26001 100   6   60.11
     2    -2    24  7.207E+00  7.872E+00  2180.2   801.0     83.2 0.25999 100   7  -63.66
     2     0   -23  3.747E-01  8.488E+00   379.9  1783.5    723.3 0.29644 100   5  102.23
     2     0   -23  1.910E+00  6.977E+00   381.2   708.3    461.3 0.29636 100   5 -118.63
     2     0   -23  9.105E+00  8.250E+00   377.8  1783.8      3.2 0.29665 100   8  102.23
     0     2    23 -5.524E-01  6.164E+00  2168.5   905.5    132.4 0.20232 100  -6  -44.99
     0     2    23  2.476E+00  5.859E+00  2163.3  1607.8    348.7 0.20200 100   4   68.33
     0     2    23  2.994E+00  6.556E+00  2167.7   905.4    852.4 0.20242 100   9  -44.99
    -2     2   -23  1.742E+00  5.485E+00   326.8   803.4    437.0 0.24975 100   8 -113.67
    -2     0    23 -4.870E+00  7.148E+00  2070.5  1792.3    361.7 0.29551 100  -5   76.93
    -2     0    23  1.320E+01  7.797E+00  2077.0   720.2    823.1 0.29615 100  10  -60.54
    -2     0    23 -3.993E+00  7.700E+00  2076.6   720.1    103.0 0.29641 100  -9  -60.54
     0    -2   -23  1.280E+00  5.437E+00   288.3   891.3    489.9 0.20381 100   7 -133.75
     0    -2   -23 -2.158E+00  6.426E+00   289.7  1600.5    711.5 0.20406 100  -8  110.40
     2    -2    23  2.479E+00  8.294E+00  2130.1   818.1    799.3 0.24796 100  12  -65.32
     2    -2    23  3.564E+00  7.863E+00  2130.1   817.9     79.3 0.24828 100   7  -65.32
     2     0   -22  1.611E+01  7.991E+00   425.6  1763.7      6.1 0.28389 100  12  100.97
     2     0   -22 -4.201E+00  8.123E+00   427.5  1763.4    726.2 0.28369 100  -9  100.97
     2     0   -22  1.112E+01  6.489E+00   428.9   728.8    459.0 0.28371 100   8 -117.54
     0     2    22  4.233E-02  6.283E+00  2119.5   920.6    130.4 0.19191 100  12  -46.01
     0     2    22 -4.563E+00  6.412E+00  2118.8   920.5    850.4 0.19199 100  -6  -46.01
     0     2    22 -1.027E+00  5.185E+00  2114.5  1592.1    352.5 0.19163 100  -6   70.00
    -2     2   -22 -8.963E-01  4.799E+00   375.1   821.4    433.1 0.23817 100  -7 -112.02
    -2     2   -22 -1.733E+00  6.565E+00   373.8  1669.6    682.5 0.23767 100  -5  116.92
    -2     0    22  1.022E+01  7.576E+00  2028.7   740.0    100.7 0.28369 100   9  -61.64
    -2     0    22  5.667E-01  6.576E+00  2022.7  1771.9    364.6 0.28292 100  10   78.21
    -2     0    22 -2.822E+00  6.993E+00  2029.1   740.1    820.8 0.28348 100  -9  -61.64
     0    -2   -22  5.764E+00  5.030E+00   337.1   907.4    487.9 0.19323 100   8 -132.74
     0    -2   -22 -1.028E+01  6.037E+00   338.3  1584.9    715.3 0.19341 100  -9  108.74
     2     0   -21  1.897E+01  8.301E+00   471.9  1743.6      9.0 0.27136 100  14   99.72
     2     0   -21  1.681E+01  1.016E+01   473.7  1743.3    729.1 0.27118 100  12   99.72
     2     0   -21  1.341E+01  5.276E+00   475.2   749.5    456.8 0.27126 100  20 -116.48
     0     2    21  2.550E+01  8.983E+00  2071.3   936.0    848.6 0.18157 100  14  -46.96
     0     2    21  1.309E+01  7.430E+00  2072.0   936.2    128.6 0.18149 100  11  -46.96
     0     2    21  2.798E+01  5.361E+00  2067.2  1575.8    356.4 0.18120 100  30   71.68
    -2     2   -21  3.258E+00  7.929E+00   420.6  1652.0    684.1 0.22622 100   7  116.03
    -2     0    21  9.653E+00  8.231E+00  1982.2   759.9     98.5 0.27123 100  11  -62.72
    -2     0    21  9.286E+00  7.428E+00  1982.5   760.0    818.6 0.27102 100  15  -62.72
     0    -2   -21  2.358E+01  4.556E+00   384.3   923.8    486.1 0.18269 100  28 -131.79
     0    -2   -21  6.999E+00  8.305E+00   385.4  1569.0    719.1 0.18283 100   9  107.08
     2    -2    21  2.926E+01  7.851E+00  2029.4  1660.6    322.4 0.22564 100  24   62.99
     2    -2    21  1.023E+01  8.719E+00  2034.0   852.7    791.3 0.22514 100  10  -68.66
     2    -2    21  1.564E+01  7.571E+00  2034.7   852.4     71.4 0.22541  98  12  -68.66
     2     0   -20  1.635E+01  1.040E+01   518.1  1723.4    732.1 0.25906 100  13   98.48
     2     0   -20  5.479E+00  6.542E+00   517.0  1723.5     11.9 0.25905 100   5   98.48
     2     0   -20  1.975E+00  4.193E+00   520.2   770.1    454.7 0.25900 100   9 -115.44
     0     2    20  1.023E+01  3.845E+00  2021.2  1559.3    360.3 0.17086 100  12   73.36
     0     2    20  3.527E+00  7.201E+00  2025.8   952.0    127.0 0.17112  97   6  -47.84
     0     2    20  1.389E+01  7.962E+00  2025.2   951.9    847.0 0.17122 100  10  -47.84
    -2     2   -20  6.750E+00  7.008E+00   466.1  1634.2    685.5 0.21491 100   9  115.19
    -2     2   -20  6.966E+00  3.484E+00   467.5   857.8    425.0 0.21545 100  10 -108.67
    -2     0    20 -3.917E+00  8.606E+00  1937.3   779.9    816.4 0.25878 100  -7  -63.77
    -2     0    20  7.190E+00  4.271E+00  1931.3  1731.0    370.5 0.25837 100  14   80.73
    -2     0    20  1.114E+01  7.652E+00  1937.0   779.8     96.4 0.25897 100  12  -63.77
     0    -2   -20  7.185E+00  7.524E+00   431.2  1552.7    722.9 0.17229 100  12  105.40
     0    -2   -20  1.543E+01  3.922E+00   430.2   940.6    484.4 0.17220 100  22 -130.92
     0    -2   -20  2.556E+00  5.219E+00   429.5  1552.8      2.8 0.17236 100   9  105.40
     2    -2    20  1.304E+01  7.070E+00  1989.0   869.8     67.3 0.21421 100  16  -70.36
     2    -2    20  1.404E+01  6.200E+00  1983.8  1642.6    323.8 0.21448 100  13   63.83
     2    -2    20  2.146E+01  9.907E+00  1988.3   870.1    787.2 0.21395 100  11  -70.36
     2     0   -19  2.532E-01  3.257E+00   564.0   790.7    452.6 0.24696 100   8 -114.43
     2     0   -19  2.103E+00  8.265E+00   562.0  1703.3    735.0 0.24696 100   6   97.25
     2     0   -19 -2.752E+00  6.168E+00   560.9  1703.4     14.8 0.24695 100  -8   97.25
     0     2    19 -9.841E+00  7.986E+00  1980.3   968.1    845.5 0.16089  99 -10  -48.64
     0     2    19 -1.103E+01  6.538E+00  1980.8   968.2    125.7 0.16079  94 -10  -48.64
    -2     2   -19 -4.486E+00  6.170E+00   510.4  1616.4    686.7 0.20375 100  -7  114.42
    -2     2   -19 -5.457E-01  2.951E+00   511.8   876.2    420.9 0.20432 100 -10 -106.97
    -2     0    19  4.512E+00  6.496E+00  1893.0   799.7     94.3 0.24691 100   5  -64.79
    -2     0    19 -5.746E+00  8.890E+00  1893.0   799.8    814.3 0.24667 100  -8  -64.79
    -2     0    19  5.911E+00  3.766E+00  1887.4  1710.5    373.4 0.24639 100  11   81.97
     0    -2   -19  5.244E+00  2.946E+00   474.9   957.5    483.0 0.16176 100   9 -130.13
     0    -2   -19 -2.641E+00  6.584E+00   475.7  1536.2    726.9 0.16182 100  -6  103.70
     0    -2   -19  1.036E+00  4.676E+00   474.2  1536.3      6.8 0.16189 100   5  103.70
     2    -2    19  8.967E+00  6.279E+00  1944.3   887.5     63.0 0.20304 100   9  -72.07
     2    -2    19 -3.825E+00  8.607E+00  1943.8   887.7    783.0 0.20292 100  -4  -72.07
     2    -2    19 -2.835E+00  4.782E+00  1939.5  1624.4    325.1 0.20347 100  -3   64.62
     2     0   -18  1.027E+01  3.507E+00   606.7   811.2    450.6 0.23509 100  25 -113.45
     0     2    18  1.297E+01  5.877E+00  1937.0   984.7    124.5 0.15052  98  13  -49.34
     0     2    18  1.395E+01  3.227E+00  1933.0  1525.6    368.3 0.15031 100  29   76.81
     0     2    18  2.018E+01  8.025E+00  1936.6   984.6    844.3 0.15062 100  16  -49.34
    -2     2   -18  2.439E+01  7.356E+00   553.7  1598.4    687.8 0.19271 100  19  113.70
    -2     2   -18  4.284E+00  3.346E+00   555.0   894.5    416.5 0.19338 100  16 -105.23
    -2     0    18  1.702E+01  6.530E+00  1850.1   819.6     92.2 0.23504 100  15  -65.79
    -2     0    18  9.928E+00  9.212E+00  1849.7   819.8    812.3 0.23468 100  11  -65.79
     0    -2   -18  1.627E+01  3.100E+00   518.4   974.7    481.7 0.15138 100  27 -129.43
     0    -2   -18  2.067E+01  7.039E+00   518.8  1519.7    731.0 0.15156 100  27  101.96
     0    -2   -18  1.826E+01  4.879E+00   517.7  1519.6     10.9 0.15149 100  24  101.96
     2    -2    18  1.494E+01  4.802E+00  1896.3  1606.2    326.2 0.19261 100  21   65.35
     2    -2    18  9.454E+00  5.581E+00  1900.8   905.3     58.6 0.19204 100  12  -73.82
     2    -2    18  1.501E+01  7.796E+00  1900.5   905.3    778.7 0.19204 100  15  -73.82
     2     0   -17  3.609E+02  2.140E+01   645.5  1663.4     20.7 0.22334 100  77   94.81
     2     0   -17  4.027E+02  2.603E+01   646.5  1663.3    740.8 0.22332 100  74   94.81
     0     2    17  3.751E+02  2.000E+01  1890.5  1508.4    372.5 0.14012 100  68   78.60
     0     2    17  3.914E+02  2.256E+01  1894.3  1001.3    123.5 0.14034 100  79  -49.94
     0     2    17  3.731E+02  2.370E+01  1893.9  1001.2    843.3 0.14043 100  77  -49.94
    -2     2   -17  3.852E+02  2.093E+01   597.1   912.9    412.1 0.18257 100  75 -103.44
    -2     2   -17  4.227E+02  2.499E+01   596.0  1580.4    688.8 0.18184 100  75  113.06
    -2     0    17  3.865E+02  2.154E+01  1803.1  1669.7    379.3 0.22303 100  59   84.43
     0    -2   -17  3.977E+02  2.082E+01   560.9   992.1    480.7 0.14107 100  73 -128.84
     0    -2   -17  3.753E+02  2.078E+01   560.2  1502.7     15.1 0.14118 100  71  100.17
     0    -2   -17  3.758E+02  2.266E+01   561.2  1502.8    735.3 0.14126 100  68  100.17
     2    -2    17  3.736E+02  2.088E+01  1854.1  1588.0    327.1 0.18188 100  71   66.00
     2    -2    17  3.888E+02  2.470E+01  1858.3   923.0    774.2 0.18131 100  79  -75.62
     2    -2    17  3.755E+02  2.196E+01  1858.5   923.0     54.1 0.18132 100  78  -75.62
     2     0   -16  3.024E+02  2.047E+01   687.3  1643.3    743.8 0.21177 100  69   93.60
     2     0   -16  3.089E+02  1.763E+01   689.2   852.2    446.8 0.21187  99  64 -111.57
     2     0   -16  2.782E+02  1.717E+01   686.2  1643.5     23.7 0.21182 100  77   93.60
     0     2    16  3.069E+02  1.812E+01  1852.6  1018.1    122.8 0.13023 100  77  -50.41
     0     2    16  2.948E+02  1.610E+01  1849.1  1491.1    376.9 0.13004  97  64   80.46
     0     2    16  3.014E+02  1.963E+01  1852.2  1018.0    842.6 0.13030 100  76  -50.41
    -2     2   -16  2.842E+02  1.595E+01   638.3   931.4    407.4 0.17192 100  75 -101.61
    -2     2   -16  2.782E+02  1.769E+01   637.2  1562.5    689.4 0.17117 100  67  112.49
    -2     0    16  3.062E+02  1.762E+01  1762.2  1649.3    382.3 0.21156 100  61   85.66
    -2     0    16  2.683E+02  1.740E+01  1767.1   859.3     88.4 0.21182 100  76  -67.69
    -2     0    16  2.513E+02  1.927E+01  1766.8   859.5    808.4 0.21154 100  70  -67.69
     0    -2   -16  2.924E+02  1.572E+01   602.4  1009.6    479.9 0.13083  98  68 -128.36
     0    -2   -16  2.995E+02  1.750E+01   601.7  1485.7     19.6 0.13095  76  75   98.31
     2    -2    16  2.771E+02  1.600E+01  1812.9  1569.7    327.7 0.17131 100  66   66.58
     2    -2    16  2.835E+02  1.899E+01  1816.7   941.0    769.5 0.17059 100  74  -77.47
     2    -2    16  3.025E+02  1.804E+01  1817.1   940.7     49.4 0.17074 100  75  -77.47
     2     0   -15  1.197E+02  9.360E+00   726.3  1623.5     26.7 0.20043 100  67   92.39
     2     0   -15  1.135E+02  8.040E+00   729.1   872.6    445.0 0.20051 100  63 -110.67
     2     0   -15  1.143E+02  1.098E+01   727.3  1623.3    746.7 0.20038 100  57   92.39
     0     2    15  1.422E+02  1.150E+01  1811.4  1035.0    842.2 0.12025 100  64  -50.74
     0     2    15  1.222E+02  9.102E+00  1811.7  1035.0    122.5 0.12020 100  67  -50.74
    -2     2   -15  1.255E+02  1.002E+01   677.5  1544.6    689.8 0.16067 100  67  112.01
    -2     2   -15  1.167E+02  7.804E+00   678.6   949.7    402.5 0.16142 100  72  -99.70
    -2     0    15  1.315E+02  1.265E+01  1726.6   879.3    806.6 0.20021 100  64  -68.60
    -2     0    15  1.024E+02  9.022E+00  1727.0   879.2     86.6 0.20046 100  70  -68.60
    -2     0    15  1.173E+02  8.357E+00  1722.2  1629.0    385.3 0.20024 100  58   86.88
     0    -2   -15  1.125E+02  6.974E+00   643.0  1027.2    479.6 0.12070  98  70 -128.02
     2    -2    15  1.170E+02  8.977E+00  1776.6   958.4     44.5 0.16032 100  67  -79.38
     2    -2    15  1.156E+02  8.231E+00  1772.5  1551.5    328.1 0.16089 100  60   67.07
     2    -2    15  1.118E+02  1.017E+01  1776.2   958.7    764.6 0.16017 100  58  -79.38
     2     0   -14  3.851E+01  4.119E+00   768.3   893.0    443.4 0.18929 100  58 -109.80
     2     0   -14  4.263E+01  5.547E+00   765.7  1603.6     29.7 0.18918 100  46   91.18
     2     0   -14  4.392E+01  7.378E+00   766.6  1603.5    749.7 0.18915 100  36   91.18
     0     2    14  3.413E+01  3.327E+00  1768.7  1456.1    386.6 0.11004 100  53   84.48
    -2     2   -14  3.230E+01  3.643E+00   718.1   968.1    397.4 0.15109 100  55  -97.72
    -2     2   -14  3.164E+01  5.264E+00   717.0  1526.8    689.9 0.15035 100  36  111.63
    -2     0    14  3.237E+01  7.108E+00  1687.2   899.1    804.9 0.18902 100  31  -69.48
    -2     0    14  4.304E+01  6.022E+00  1687.5   899.0     84.9 0.18924 100  45  -69.48
    -2     0    14  3.392E+01  4.078E+00  1683.0  1608.8    388.3 0.18907 100  51   88.10
     0    -2   -14  3.836E+01  5.541E+00   683.0  1451.4    749.5 0.11083 100  36   94.27
     0    -2   -14  3.690E+01  4.326E+00   682.0  1451.4     29.5 0.11081 100  41   94.27
     2    -2    14  3.538E+01  4.313E+00  1733.0  1533.3    328.2 0.15063 100  51   67.46
     2    -2    14  3.665E+01  4.913E+00  1736.8   976.1     39.3 0.15005 100  44  -81.38
     2    -2    14  2.337E+01  5.635E+00  1736.5   976.3    759.4 0.14991 100  35  -81.38
     2     0   -13  2.369E+01  4.570E+00   804.3  1583.8     32.8 0.17809 100  35   89.97
     2     0   -13  2.720E+01  3.586E+00   806.8   913.3    441.8 0.17822 100  46 -108.98
     2     0   -13  1.918E+01  5.918E+00   805.1  1583.9    752.9 0.17813 100  25   89.97
     0     2    13  1.975E+01  2.516E+00  1729.7  1438.6    392.1 0.10020 100  47   86.71
     0     2    13  3.142E+01  4.237E+00  1732.4  1069.1    123.2 0.10042 100  40  -50.84
     0     2    13  2.692E+01  5.112E+00  1732.1  1069.0    842.9 0.10044 100  27  -50.84
    -2     2   -13  2.089E+01  2.927E+00   756.8   986.2    391.8 0.14091 100  48  -95.63
    -2     2   -13  3.872E+01  5.302E+00   755.9  1509.1    689.6 0.14020 100  38  111.37
    -2     0    13  1.994E+01  6.071E+00  1648.5   918.8    803.3 0.17797 100  26  -70.32
    -2     0    13  2.320E+01  3.340E+00  1644.5  1588.6    391.4 0.17803 100  49   89.33
    -2     0    13  2.739E+01  5.055E+00  1648.6   918.8     83.3 0.17807 100  40  -70.32
     0    -2   -13  2.973E+01  4.676E+00   722.0  1434.3    755.1 0.10096 100  36   92.02
     0    -2   -13  2.987E+01  2.903E+00   721.7  1062.5    480.2 0.10076  87  58 -127.90
     0    -2   -13  2.675E+01  3.523E+00   721.2  1434.2     35.0 0.10089 100  38   92.02
     2    -2    13  2.491E+01  5.217E+00  1697.6   993.9    753.9 0.13983 100  41  -83.48
     2    -2    13  2.616E+01  3.657E+00  1694.2  1515.2    328.0 0.14052 100  44   67.74
     2    -2    13  3.061E+01  4.298E+00  1697.8   993.7     33.7 0.13995 100  46  -83.48
     2     0   -12  1.601E+01  5.090E+00   843.0  1564.1    756.0 0.16716 100  24   88.76
     2     0   -12  1.972E+01  2.780E+00   844.6   933.4    440.4 0.16726 100  44 -108.19
     2     0   -12  1.816E+01  3.897E+00   842.3  1564.1     35.9 0.16713 100  32   88.76
     0     2    12  1.299E+01  3.859E+00  1693.6  1086.1    844.3 0.09073 100  23  -50.50
     0     2    12  1.653E+01  2.098E+00  1691.4  1421.2    398.2 0.09049 100  45   89.18
     0     2    12  1.206E+01  3.070E+00  1693.8  1086.1    124.5 0.09071  98  22  -50.50
    -2     2   -12  1.471E+01  2.493E+00   795.0  1004.3    385.9 0.13093 100  36  -93.41
    -2     2   -12  2.112E+01  3.991E+00   794.0  1491.6    688.8 0.13025 100  35  111.24
    -2     0    12  1.147E+01  3.723E+00  1610.5   938.5     81.8 0.16713 100  26  -71.13
    -2     0    12  1.478E+01  2.681E+00  1606.6  1568.5    394.6 0.16712 100  42   90.56
    -2     0    12  2.130E+01  5.311E+00  1610.5   938.4    801.9 0.16706 100  31  -71.13
     0    -2   -12  1.917E+01  2.901E+00   759.6  1417.0     41.2 0.09113 100  32   89.53
     0    -2   -12  1.743E+01  3.553E+00   760.4  1417.1    761.2 0.09116 100  24   89.53
     0    -2   -12  1.536E+01  1.903E+00   760.0  1080.2    481.6 0.09099 100  48 -128.22
     2    -2    12  1.380E+01  3.018E+00  1659.5  1011.1     27.8 0.13003 100  28  -85.70
     2    -2    12  1.381E+01  2.911E+00  1656.0  1497.3    327.3 0.13060 100  32   67.88
     2    -2    12  1.498E+01  4.165E+00  1659.2  1011.4    747.7 0.12982 100  22  -85.70
     2     0   -11  1.120E+02  8.995E+00   880.4  1544.4    759.2 0.15633 100  59   87.53
     2     0   -11  1.252E+02  7.712E+00   881.8   953.5    439.1 0.15647 100  59 -107.44
     2     0   -11  1.260E+02  8.557E+00   879.8  1544.4     39.1 0.15629 100  56   87.53
     0     2    11  1.247E+02  8.701E+00  1655.6  1103.0    846.5 0.08115 100  66  -49.79
     0     2    11  1.302E+02  8.073E+00  1655.9  1103.0    126.6 0.08113  95  72  -49.79
     0     2    11  1.175E+02  6.606E+00  1653.7  1403.8    405.1 0.08091 100  52   91.97
    -2     2   -11  1.193E+02  7.274E+00   832.5  1022.2    379.4 0.12114 100  66  -91.05
    -2     0    11  1.194E+02  9.682E+00  1573.0   958.0    800.5 0.15625 100  67  -71.89
    -2     0    11  1.248E+02  8.701E+00  1573.0   958.1     80.5 0.15632 100  66  -71.89
    -2     0    11  1.235E+02  7.693E+00  1569.5  1548.5    397.9 0.15634 100  57   91.80
     0    -2   -11  1.257E+02  6.930E+00   797.7  1097.8    483.8 0.08136 100  58 -128.90
     0    -2   -11  1.375E+02  8.066E+00   797.5  1400.1     48.2 0.08159 100  62   86.72
     0    -2   -11  1.196E+02  7.900E+00   798.2  1400.0    768.2 0.08151 100  60   86.72
     2    -2    11  1.185E+02  8.502E+00  1621.5  1028.7    741.2 0.12012 100  59  -88.08
     2    -2    11  1.353E+02  8.306E+00  1621.8  1028.4     21.3 0.12030 100  62  -88.08
     2     0   -10  8.730E+00  3.449E+00   917.2  1524.9    762.5 0.14561 100  18   86.30
     2     0   -10  7.095E+00  1.897E+00   918.5   973.5    438.0 0.14579 100  27 -106.75
     2     0   -10  1.233E+01  2.996E+00   916.7  1524.9     42.5 0.14565 100  30   86.30
     0     2    10  9.291E+00  2.297E+00  1618.6  1119.7    130.0 0.07177 100  21  -48.58
     0     2    10  8.644E+00  2.939E+00  1618.3  1119.7    850.0 0.07177 100  15  -48.58
     0     2    10  6.725E+00  1.280E+00  1616.5  1386.6    413.2 0.07151 100  32   95.21
    -2     2   -10  7.259E+00  2.539E+00   868.5  1457.2    685.6 0.11099 100  25  111.48
    -2     2   -10  5.284E+00  1.855E+00   869.5  1039.7    372.3 0.11159  97  29  -88.49
    -2     0    10  9.710E+00  3.743E+00  1536.1   977.5    799.4 0.14557 100  18  -72.60
    -2     0    10  3.719E+00  1.749E+00  1532.7  1528.5    401.2 0.14565 100  27   93.05
    -2     0    10  8.354E+00  2.836E+00  1536.1   977.6     79.3 0.14563 100  19  -72.60
     0    -2   -10  4.340E+00  2.470E+00   835.2  1383.3    776.6 0.07215 100  20   83.45
     0    -2   -10  6.895E+00  1.248E+00   834.9  1115.1    487.2 0.07191 100  30 -130.07
     0    -2   -10  8.587E+00  2.008E+00   834.8  1383.2     56.4 0.07214 100  26   83.45
     2    -2    10  4.915E+00  2.077E+00  1581.5  1462.0    324.1 0.11137 100  20   67.66
     2     0    -9  1.723E+01  3.117E+00   953.2  1505.4     45.9 0.13508 100  38   85.05
     2     0    -9  1.540E+01  2.153E+00   954.8   993.4    437.1 0.13519 100  41 -106.12
     2     0    -9  1.984E+01  3.973E+00   953.6  1505.4    765.8 0.13502 100  40   85.05
     0     2     9  1.631E+01  1.564E+00  1579.9  1369.8    423.0 0.06242 100  52   99.12
     0     2     9  1.747E+01  2.447E+00  1581.7  1136.1    135.3 0.06267 100  36  -46.69
     0     2     9  1.913E+01  3.132E+00  1581.4  1136.2    855.2 0.06265 100  33  -46.69
    -2     2    -9  2.024E+01  3.019E+00   905.1  1440.4    682.9 0.10170 100  42  111.93
    -2     0     9  2.026E+01  3.298E+00  1499.6   997.0     78.4 0.13504 100  41  -73.25
    -2     0     9  1.402E+01  2.157E+00  1496.4  1508.6    404.7 0.13508 100  45   94.31
    -2     0     9  1.607E+01  3.928E+00  1499.6   997.0    798.5 0.13500 100  34  -73.25
     0    -2    -9  1.856E+01  2.226E+00   871.4  1366.9     66.3 0.06303 100  41   79.50
     0    -2    -9  1.686E+01  2.839E+00   871.9  1366.8    786.4 0.06299 100  34   79.50
     0    -2    -9  1.466E+01  1.443E+00   871.5  1132.0    492.3 0.06275 100  44 -131.93
     2    -2     9  1.441E+01  2.527E+00  1547.9  1062.1      6.1 0.10156  82  51  -93.45
     2    -2     9  1.468E+01  2.290E+00  1545.0  1444.9    321.5 0.10211 100  43   67.22
     2    -2     9  2.159E+01  3.544E+00  1547.5  1062.3    726.1 0.10143  85  45  -93.45
     2     0    -8  4.772E+01  3.631E+00   990.7  1013.3    436.5 0.12470  94  49 -105.57
     0     2     8  3.777E+01  3.712E+00  1545.1  1152.1    862.9 0.05387 100  44  -43.82
     0     2     8  4.676E+01  2.810E+00  1543.7  1353.5    435.2 0.05367 100  47  104.03
     0     2     8  3.970E+01  3.118E+00  1545.2  1151.9    143.0 0.05396 100  53  -43.82
    -2     2    -8  4.094E+01  3.673E+00   941.2  1424.1    679.1 0.09274 100  51  112.65
    -2     2    -8  4.765E+01  3.485E+00   942.0  1073.7    355.6 0.09329  97  54  -82.65
    -2     0     8  4.105E+01  3.290E+00  1460.5  1488.8    408.3 0.12461  99  45   95.61
    -2     0     8  2.839E+01  4.446E+00  1463.6  1016.3    797.8 0.12453 100  45  -73.82
    -2     0     8  4.184E+01  4.058E+00  1463.5  1016.4     77.7 0.12457 100  51  -73.82
     0    -2    -8  3.628E+01  3.312E+00   908.2  1351.0    798.7 0.05428 100  43   74.53
     0    -2    -8  3.319E+01 -2.690E+00   907.8  1351.0     78.7 0.05427 100  49   74.53
     0    -2    -8  4.469E+01  2.688E+00   907.8  1148.4    499.9 0.05397 100  47 -134.75
     2    -2     8  3.764E+01  3.718E+00  1511.4  1078.5    717.1 0.09251 100  51  -96.53
     2    -2     8  4.084E+01  3.400E+00  1508.9  1428.2    317.8 0.09317 100  49   66.52
     2     0    -7  2.130E+01  2.173E+00  1026.2  1033.0    436.2 0.11431 100  50 -105.11
     0     2     7  2.405E+01  2.885E+00  1509.1  1166.9    874.1 0.04576 100  37  -39.54
     0     2     7  2.010E+01  1.502E+00  1507.9  1338.2    451.4 0.04554 100  48  110.50
     0     2     7  2.787E+01  2.431E+00  1509.4  1166.8    154.3 0.04578 100  47  -39.54
    -2     2    -7  2.272E+01  2.676E+00   977.0  1408.4    674.1 0.08416 100  42  113.71
    -2     2    -7  2.061E+01  2.110E+00   977.8  1090.0    345.5 0.08461  99  45  -79.25
    -2     0     7  1.950E+01  3.483E+00  1427.8  1035.6    797.4 0.11417 100  41  -74.30
    -2     0     7  2.354E+01  2.989E+00  1427.8  1035.6     77.3 0.11420 100  52  -74.30
     0    -2    -7  2.440E+01  2.640E+00   943.9  1336.1    814.9 0.04607 100  43   68.02
     0    -2    -7  1.933E+01  1.440E+00   943.6  1163.6    511.1 0.04578 100  51 -138.97
     0    -2    -7  2.230E+01  2.093E+00   943.6  1336.2     94.8 0.04609 100  47   68.02
     2    -2     7  2.055E+01  2.425E+00  1472.9  1412.3    312.7 0.08460  93  43   65.49
     2     0    -6  3.202E+02  1.763E+01  1060.5  1447.5    777.3 0.10390 100  51   81.13
     2     0    -6  3.553E+02  1.849E+01  1060.3  1447.5     57.1 0.10393 100  50   81.13
     0     2     6  3.194E+02  1.663E+01  1473.3  1180.0    890.5 0.03853  91  45  -33.31
     0     2     6  3.522E+02  1.732E+01  1472.4  1324.7    473.4 0.03837  98  41  119.32
     0     2     6  3.700E+02  1.867E+01  1473.6  1180.0    170.5 0.03855  85  46  -33.31
    -2     2    -6  3.180E+02  1.656E+01  1012.4  1393.6    667.3 0.07607 100  49  115.14
    -2     2    -6  3.395E+02  1.719E+01  1013.1  1105.2    333.7 0.07657 100  49  -75.49
    -2     0     6  3.461E+02  1.766E+01  1389.8  1449.6    416.2 0.10398 100  47   98.31
     0    -2    -6  3.324E+02  1.673E+01   979.1  1323.0    117.1 0.03889  95  46   59.14
     0    -2    -6  3.566E+02  1.756E+01   979.2  1177.3    527.4 0.03858  89  46 -145.16
     0    -2    -6  3.201E+02  1.652E+01   979.4  1322.9    836.9 0.03883  93  44   59.14
     2    -2     6  3.123E+02  1.634E+01  1440.0  1108.8    694.9 0.07595 100  49 -103.74
     2    -2     6  3.529E+02  1.795E+01  1437.6  1397.0    306.1 0.07653 100  50   64.08
     2     0    -5  2.338E+02  1.324E+01  1095.6  1428.5    781.5 0.09374 100  51   79.69
     2     0    -5  2.285E+02  1.228E+01  1095.4  1428.5     61.4 0.09376 100  52   79.69
     2     0    -5  2.170E+02  1.134E+01  1096.4  1072.1    437.0 0.09386 100  50 -104.62
     0     2     5  2.282E+02  1.169E+01  1438.1  1190.4    193.5 0.03288 100  41  -24.73
     0     2     5  2.248E+02  1.190E+01  1438.0  1190.4    913.6 0.03286 100  43  -24.73
     0     2     5  2.181E+02  1.079E+01  1437.1  1314.3    504.0 0.03279 100  40  131.44
    -2     2    -5  2.245E+02  1.168E+01  1048.1  1119.2    319.8 0.06914 100  56  -71.33
    -2     2    -5  2.252E+02  1.192E+01  1047.6  1380.1    658.5 0.06864 100  52  117.00
    -2     0     5  2.262E+02  1.224E+01  1357.3  1073.8     78.0 0.09377 100  52  -74.84
    -2     0     5  2.176E+02  1.251E+01  1357.3  1073.7    798.0 0.09375 100  52  -74.84
    -2     0     5  2.116E+02  1.111E+01  1354.8  1430.2    420.6 0.09383 100  51   99.77
     0    -2    -5  2.127E+02  1.087E+01  1014.3  1312.6    147.3 0.03321  99  47   47.03
     0    -2    -5  2.131E+02  1.126E+01  1014.6  1312.5    867.3 0.03315 100  45   47.03
     2    -2     5  2.114E+02  1.105E+01  1402.6  1382.9    297.4 0.06907 100  51   62.27
     2    -2     5  2.197E+02  1.174E+01  1404.8  1122.3    680.9 0.06857 100  45 -107.94
     2     0    -4  1.669E+02  9.193E+00  1130.4  1409.8     66.3 0.08373 100  52   78.11
     2     0    -4  1.565E+02  9.331E+00  1130.5  1409.6    786.3 0.08369 100  50   78.11
     2     0    -4  1.765E+02  9.262E+00  1131.1  1091.3    438.5 0.08380 100  42 -104.73
     0     2     4  1.564E+02  8.535E+00  1402.6  1196.1    943.6 0.02966 100  40  -14.62
     0     2     4  1.709E+02  8.512E+00  1402.1  1308.4    544.4 0.02970 100  38  146.59
     0     2     4  1.465E+02  7.667E+00  1402.9  1196.0    223.6 0.02971 100  43  -14.62
    -2     2    -4  1.633E+02  8.925E+00  1082.4  1368.0    646.9 0.06208 100  47  119.22
    -2     2    -4  1.597E+02  8.464E+00  1083.0  1131.9    303.6 0.06251 100  45  -66.87
    -2     0     4  1.421E+02  8.644E+00  1322.4  1092.6    799.3 0.08370 100  49  -74.76
    -2     0     4  1.656E+02  8.774E+00  1320.1  1410.9    425.5 0.08378 100  48  101.39
    -2     0     4  1.563E+02  8.745E+00  1322.3  1092.6     79.3 0.08372 100  47  -74.76
     0    -2    -4  1.518E+02  8.324E+00  1049.2  1306.6    907.3 0.02989 100  39   31.99
     0    -2    -4  1.628E+02  8.450E+00  1049.0  1306.7    187.0 0.02992 100  42   31.99
     2    -2     4  1.739E+02  9.301E+00  1367.6  1370.4    286.1 0.06247 100  58   60.10
     2    -2     4  1.490E+02  8.169E+00  1369.7  1134.5    664.5 0.06203 100  42 -112.45
     2     0    -3  2.400E+02  1.311E+01  1165.2  1390.9    791.6 0.07376 100  48   76.20
     2     0    -3  2.469E+02  1.255E+01  1165.8  1110.4    441.0 0.07386 100  43 -105.32
     2     0    -3  2.463E+02  1.287E+01  1165.1  1391.1     71.6 0.07379 100  48   76.20
     0     2     3  2.491E+02  1.278E+01  1367.8  1195.4    976.7 0.02985 100  42   -7.06
     0     2     3  2.741E+02  1.371E+01  1367.2  1308.6    589.8 0.02990 100  38  160.28
     0     2     3  2.522E+02  1.274E+01  1367.7  1195.5    256.7 0.02984 100  42   -7.06
    -2     2    -3  2.751E+02  1.423E+01  1117.2  1358.0    632.3 0.05664 100  48  121.61
    -2     2    -3  2.506E+02  1.290E+01  1117.7  1142.4    284.8 0.05703 100  42  -62.41
    -2     0     3  2.363E+02  1.205E+01  1285.5  1391.9    431.0 0.07387 100  50  103.33
    -2     0     3  2.632E+02  1.423E+01  1287.6  1111.3    801.7 0.07378 100  41  -74.21
    -2     0     3  2.298E+02  1.210E+01  1287.5  1111.3     81.6 0.07379 100  40  -74.21
     0    -2    -3  2.396E+02  1.262E+01  1083.1  1306.9    951.9 0.02989 100  47   18.55
     0    -2    -3  2.224E+02  1.134E+01  1083.3  1306.9    231.9 0.02992  98  45   18.55
     2    -2     3  2.741E+02  1.415E+01  1334.9  1144.5    645.4 0.05661 100  41 -116.98
     2    -2     3  2.599E+02  1.384E+01  1332.6  1359.7    991.7 0.05694 100  48   57.77
     2    -2     3  2.410E+02  1.246E+01  1332.9  1359.8    271.7 0.05696  99  45   57.77
     2     0    -2  7.688E+01  5.089E+00  1199.9  1372.6    797.8 0.06402 100  46   73.47
     2     0    -2  8.676E+01  4.776E+00  1200.2  1129.2    445.1 0.06410 100  43 -106.89
     2     0    -2  1.032E+02  5.889E+00  1199.8  1372.7     77.8 0.06402 100  48   73.47
     0     2     2  9.736E+01  5.203E+00  1333.1  1188.8    286.6 0.03325 100  42  -10.56
     0     2     2  9.479E+01  5.163E+00  1332.6  1314.8    630.3 0.03326 100  43  162.21
    -2     2    -2  7.609E+01 -4.446E+00  1151.7  1350.7    614.3 0.05268 100  48  123.69
    -2     2    -2  7.831E+01  5.079E+00  1152.1  1150.3    983.3 0.05291 100  47  -58.54
    -2     2    -2  8.898E+01  5.182E+00  1152.2  1150.2    263.4 0.05298 100  44  -58.54
    -2     0     2  1.006E+02  5.769E+00  1252.9  1129.7     85.6 0.06404 100  51  -72.67
    -2     0     2  8.863E+01  4.843E+00  1251.0  1373.1    437.4 0.06410 100  48  106.09
    -2     0     2  8.842E+01  5.633E+00  1253.0  1129.7    805.5 0.06401 100  49  -72.67
     0    -2    -2  9.436E+01  5.094E+00  1117.4  1313.6    271.7 0.03327  98  45   16.94
     0    -2    -2  9.376E+01  5.114E+00  1119.4  1187.5    645.1 0.03329  96  37 -168.58
     0    -2    -2  9.059E+01  5.224E+00  1117.3  1313.4    991.8 0.03325 100  47   16.94
     2    -2     2  8.449E+01  4.894E+00  1300.2  1151.6    623.6 0.05267 100  45 -120.92
     2    -2     2  9.888E+01  5.973E+00  1298.2  1352.1    254.0 0.05296 100  43   55.77
     2    -2     2  8.303E+01  5.540E+00  1298.3  1351.9    974.1 0.05289 100  44   55.77
     2     0    -1  3.567E+01  2.519E+00  1234.3  1354.7     85.4 0.05446 100  49   68.29
     2     0    -1  2.583E+01 -1.735E+00  1234.7  1147.6    451.5 0.05454 100  53 -111.02
     2     0    -1  3.339E+01  2.789E+00  1234.4  1354.6    805.3 0.05444 100  50   68.29
     0     2     1  2.749E+01 -1.944E+00  1298.1  1325.6    660.4 0.03901 100  41  142.09
     0     2     1  3.249E+01  2.090E+00  1298.6  1177.5    310.1 0.03908 100  43  -34.23
    -2     2    -1  4.065E+01  3.153E+00  1187.2  1154.6    240.2 0.05072 100  47  -55.94
    -2     2    -1  2.859E+01  2.251E+00  1186.1  1346.9    593.3 0.05052 100  44  124.87
    -2     2    -1  4.173E+01  3.813E+00  1186.9  1154.7    960.1 0.05068 100  47  -55.94
    -2     0     1  2.552E+01 -1.725E+00  1216.7  1354.6    445.2 0.05454 100  46  111.28
    -2     0     1  3.734E+01  2.959E+00  1218.4  1147.7    811.6 0.05444 100  50  -68.55
    -2     0     1  3.705E+01  2.577E+00  1218.3  1147.7     91.7 0.05446 100  54  -68.55
     0    -2    -1  2.867E+01 -2.006E+00  1154.2  1176.6    669.2 0.03903 100  48 -145.17
     0    -2    -1  3.333E+01  2.126E+00  1152.0  1324.9    301.3 0.03909 100  47   37.30
     2    -2     1  3.542E+01  3.545E+00  1263.9  1347.5    953.4 0.05066 100  38   54.66
     2    -2     1  2.614E+01 -2.070E+00  1265.7  1155.6    600.0 0.05052 100  43 -123.59
     2    -2     1  3.602E+01  2.882E+00  1264.3  1347.6    233.4 0.05071 100  46   54.66
     2     0     0  8.768E+01  5.247E+00  1268.8  1337.2    814.9 0.04518 100  41   55.60
     2     0     0  8.119E+01  4.306E+00  1269.0  1165.4    461.6 0.04530 100  39 -122.47
     2     0     0  7.951E+01  4.518E+00  1268.9  1337.2     94.9 0.04519 100  40   55.60
     0     2     0  7.690E+01  4.212E+00  1264.2  1163.2    327.8 0.04643 100  36  -60.92
     0     2     0  7.769E+01  4.513E+00  1263.7  1339.1    681.0 0.04631 100  42  117.35
    -2     2     0  1.232E+02 -6.458E+00  1220.6  1346.9    570.4 0.05038 100   8  125.18
    -2     2     0  7.990E+01  5.324E+00  1221.7  1155.4    936.7 0.05045 100  38  -54.53
    -2     2     0  8.030E+01  4.809E+00  1221.6  1155.3    216.7 0.05050 100  38  -54.53
    -2     0     0  7.791E+01  4.435E+00  1183.7  1165.2    101.4 0.04519 100  37  -57.05
    -2     0     0  8.154E+01  4.889E+00  1183.8  1165.2    821.4 0.04518 100  37  -57.05
    -2     0     0  7.800E+01  4.159E+00  1182.3  1336.8    455.2 0.04530 100  45  123.92
     0    -2     0  8.684E+01  4.896E+00  1188.7  1162.9    687.3 0.04631 100  43 -118.61
     0    -2     0  8.314E+01  4.555E+00  1186.5  1339.0    321.5 0.04643 100  46   62.18
     2    -2     0  7.588E+01  4.183E+00  1231.2  1155.6    576.2 0.05038 100  40 -125.03
     2    -2     0  6.722E+02 -3.371E+01  1229.9  1347.0    930.9 0.05045 100  10   54.39
     2    -2     0  4.387E+02 -2.209E+01  1229.8  1347.1    210.9 0.05050  99  10   54.39
     2     0     1  3.954E+00  9.008E-01  1303.4  1320.7    107.9 0.03643 100  32   27.88
     2     0     1  3.046E+00  1.058E+00  1303.3  1320.6    827.9 0.03640 100  25   27.88
     2     0     1  6.240E+00  6.715E-01  1303.5  1182.2    478.1 0.03656 100  37 -147.96
     0     2    -1  5.652E+00  8.610E-01  1229.9  1147.3    341.2 0.05468 100  35  -73.39
     0     2    -1  3.742E+00  9.958E-01  1229.2  1354.6    694.9 0.05452 100  30  106.06
    -2     2     1  5.778E-01 -1.633E+00  1256.3  1152.0    914.8 0.05234 100  17  -53.65
    -2     2     1  2.485E+00  1.338E+00  1256.3  1151.9    194.8 0.05237 100  23  -53.65
    -2     2     1  6.603E+00  8.566E-01  1255.0  1350.7    547.5 0.05229 100  41  124.96
    -2     0    -1  3.094E+00 -7.389E-01  1149.1  1181.7    117.3 0.03644 100  31  -31.39
    -2     0    -1  6.051E+00  6.656E-01  1147.9  1320.0    468.7 0.03657 100  37  151.47
    -2     0    -1  4.664E+00  1.041E+00  1149.3  1181.7    837.4 0.03643 100  36  -31.39
     0    -2     1  7.542E+00 -1.002E+00  1221.2  1354.9    335.0 0.05468 100  42   73.51
     0    -2     1  4.062E+00  9.846E-01  1223.2  1147.5    701.2 0.05452 100  35 -106.17
     2    -2    -1  3.840E+00  1.342E+00  1195.8  1350.5    188.2 0.05238 100  28   54.59
     2    -2    -1  5.946E+00  8.719E-01  1196.5  1151.8    554.1 0.05230 100  31 -125.90
     2    -2    -1  2.077E+00  1.801E+00  1195.8  1350.4    908.3 0.05235 100  12   54.59
     2     0     2  2.024E+01  1.838E+00  1338.0  1305.9    847.0 0.02855 100  45    2.85
     2     0     2  1.560E+01  1.039E+00  1337.9  1197.5    505.7 0.02872 100  40 -168.41
     2     0     2  1.645E+01  1.411E+00  1338.0  1305.9    127.1 0.02857 100  44    2.85
     0     2    -2  1.817E+01  1.571E+00  1195.5  1130.2    351.8 0.06354 100  41  -78.89
     0     2    -2  1.460E+01  1.714E+00  1194.7  1371.2    704.2 0.06331 100  51  101.62
    -2     2     2  1.512E+01  1.258E+00  1289.5  1358.0    526.2 0.05605 100  45  123.74
    -2     2     2  1.731E+01  2.432E+00  1290.9  1145.0    895.9 0.05610 100  38  -53.49
    -2     2     2  1.664E+01  1.939E+00  1290.9  1145.0    175.9 0.05613 100  39  -53.49
    -2     0    -2  1.734E+01  1.125E+00  1113.5  1305.1    488.6 0.02876 100  45  176.16
     0    -2     2  1.557E+01  1.491E+00  1255.6  1372.0    344.1 0.06353 100  52   77.93
     0    -2     2  1.678E+01  1.906E+00  1257.8  1131.0    712.1 0.06331 100  48 -100.66
     2    -2    -2  1.808E+01  2.528E+00  1161.4  1357.3    887.2 0.05611 100  42   55.76
     2    -2    -2  1.646E+01  1.317E+00  1161.9  1144.5    535.0 0.05606 100  38 -126.00
     2    -2    -2  1.777E+01  1.984E+00  1161.4  1357.4    167.1 0.05616 100  48   55.76
     2     0     3  1.338E+01  1.547E+00  1372.6  1294.8    876.8 0.02261 100  36   -0.31
     2     0     3  1.717E+01  1.129E+00  1372.5  1209.1    551.5 0.02272 100  41 -163.14
     2     0     3  1.665E+01  1.347E+00  1372.7  1294.8    156.8 0.02262 100  42   -0.31
     0     2    -3  1.861E+01  1.688E+00  1161.0  1112.3    360.4 0.07281 100  40  -82.13
     0     2    -3  1.595E+01  2.001E+00  1160.1  1388.5    710.7 0.07252 100  52   99.57
    -2     2     3  1.667E+01  1.370E+00  1324.1  1368.1    507.3 0.06133 100  41  121.36
    -2     2     3  1.135E+01  2.371E+00  1325.5  1135.3    880.5 0.06136 100  34  -54.16
    -2     2     3  1.707E+01  1.979E+00  1325.6  1135.2    160.5 0.06143 100  38  -54.16
    -2     0    -3  1.661E+01  1.052E+00  1078.9  1293.6    519.1 0.02285 100  43  178.77
     0    -2     3  1.663E+01  1.652E+00  1292.5  1113.6      0.9 0.07258  99  52  -97.39
     0    -2     3  1.541E+01  1.616E+00  1290.0  1389.8    350.2 0.07278 100  49   79.95
     0    -2     3  1.479E+01  1.960E+00  1292.4  1113.7    720.9 0.07251 100  49  -97.39
     2    -2    -3  1.448E+01  1.897E+00  1126.8  1367.2    148.4 0.06145 100  43   58.08
     2    -2    -3  1.597E+01  1.365E+00  1127.4  1134.3    519.4 0.06134 100  40 -125.27
     2    -2    -3  1.230E+01  2.277E+00  1127.1  1367.1    868.4 0.06139 100  35   58.08
     2     0     4  4.831E+01  2.916E+00  1407.2  1290.7    199.6 0.02038 100  38   12.22
     2     0     4  3.985E+01  2.286E+00  1407.3  1214.0    615.0 0.02023 100  42 -139.78
     2     0     4  4.507E+01  3.001E+00  1407.0  1290.7    919.6 0.02039 100  37   12.22
     0     2    -4  4.682E+01  3.138E+00  1126.4  1094.1    367.7 0.08234 100  47  -84.57
     0     2    -4  4.318E+01  3.546E+00  1125.4  1406.4    715.0 0.08201 100  52   98.50
    -2     2     4  4.662E+01  2.852E+00  1358.7  1380.5    491.0 0.06776 100  41  118.31
    -2     2     4  5.308E+01  4.516E+00  1360.4  1123.4    868.3 0.06783 100  40  -55.27
    -2     2     4  4.045E+01  3.209E+00  1360.5  1123.2    148.4 0.06789 100  38  -55.27
    -2     0    -4  5.048E+01  2.690E+00  1044.2  1288.9    562.3 0.02048 100  43  165.70
     0    -2     4  3.900E+01  2.900E+00  1327.2  1095.8      8.3 0.08207 100  53  -94.92
     0    -2     4  5.233E+01  3.465E+00  1324.6  1408.1    354.4 0.08230  99  47   80.99
     0    -2     4  4.376E+01  3.629E+00  1327.1  1095.9    728.3 0.08199 100  53  -94.92
     2    -2    -4  4.286E+01  3.917E+00  1092.4  1379.1    852.3 0.06787 100  39   61.07
     2    -2    -4  4.480E+01  2.781E+00  1092.6  1121.9    507.1 0.06779 100  45 -124.11
     2    -2    -4  4.122E+01  3.233E+00  1092.1  1379.2    132.3 0.06793 100  40   61.07
     2     0     5  4.392E+00  1.771E+00  1441.6  1295.3    964.0 0.02280 100  12   29.89
     2     0     5  2.142E+00  7.248E-01  1442.5  1210.0    674.1 0.02244 100  17 -115.21
     2     0     5  3.746E+00  1.398E+00  1442.0  1295.4    243.9 0.02283 100  16   29.89
     0     2    -5  1.212E+00  1.087E+00  1091.7  1075.4    374.0 0.09209 100  17  -86.64
     0     2    -5  3.553E+00  1.726E+00  1090.6  1424.6    718.0 0.09172 100  14   97.94
    -2     2     5  1.598E+00  2.190E+00  1395.5  1109.8    859.0 0.07516 100   7  -56.41
    -2     2     5  2.343E+00  1.684E+00  1395.5  1109.6    139.0 0.07524 100  14  -56.41
    -2     2     5  2.978E+00  9.158E-01  1393.6  1394.4    477.1 0.07511 100  22  115.07
    -2     0    -5  1.963E+00  6.901E-01  1009.6  1292.8    607.1 0.02275  99  15  147.88
     0    -2     5  2.625E+00  1.241E+00  1359.3  1426.7    357.2 0.09206 100  21   81.51
     0    -2     5  1.584E+00  1.292E+00  1362.1  1077.6     14.7 0.09177 100  11  -92.81
     0    -2     5  1.482E+00  1.739E+00  1362.1  1077.7    734.8 0.09168 100   9  -92.81
     2    -2    -5  3.597E+00  1.697E+00  1057.2  1392.9    118.6 0.07531 100  18   64.26
     2    -2    -5  4.256E+00  1.918E+00  1057.4  1392.7    838.5 0.07524 100  17   64.26
     2    -2    -5  2.694E+00  8.788E-01  1057.8  1108.0    497.6 0.07515 100  24 -122.92
     0     2    -6  1.565E+01  2.635E+00  1055.5  1443.0    719.8 0.10160 100  38   97.71
    -2     2     6  2.030E+01  3.258E+00  1430.5  1094.9    851.9 0.08321 100  40  -57.39
    -2     2     6  2.918E+01  2.212E+00  1428.7  1409.5    465.2 0.08310 100  44  111.92
    -2     2     6  2.096E+01  2.661E+00  1430.7  1094.8    131.9 0.08324 100  48  -57.39
    -2     0    -6  2.410E+01  1.884E+00   974.5  1303.6    640.2 0.02861 100  38  134.23
     0    -2     6  2.622E+01  2.450E+00  1394.3  1445.6    359.0 0.10196 100  45   81.72
     2    -2    -6  2.380E+01  1.944E+00  1022.7  1092.8    490.4 0.08316 100  41 -121.90
     2    -2    -6  2.174E+01  2.706E+00  1022.0  1407.7    106.8 0.08334 100  50   67.38
     2    -2    -6  2.064E+01  3.118E+00  1022.3  1407.6    826.7 0.08327 100  47   67.38
     2     0     7  2.391E+02  1.223E+01  1513.6  1185.2    735.7 0.03598 100  50  -89.76
     2     0     7  2.321E+02  1.168E+01  1512.4  1321.3    297.6 0.03651 100  52   52.37
     2     0     7  2.396E+02  1.201E+01  1513.7  1185.1     15.6 0.03606 100  50  -89.76
     0     2    -7  2.580E+02  1.439E+01  1020.2  1461.7    720.9 0.11165 100  57   97.71
     0     2    -7  2.359E+02  1.253E+01  1021.4  1037.3    384.6 0.11208 100  50  -90.24
     0     2    -7  2.385E+02  1.283E+01  1019.9  1461.9      0.9 0.11174  96  57   97.71
    -2     2     7  2.285E+02  1.258E+01  1466.3  1079.2    126.6 0.09176  99  48  -58.15
    -2     2     7  2.365E+02  1.224E+01  1464.0  1425.5    454.9 0.09159 100  41  108.94
    -2     2     7  2.499E+02  1.452E+01  1466.1  1079.3    846.5 0.09174 100  45  -58.15
    -2     0    -7  2.527E+02  1.258E+01   938.5  1180.4    371.3 0.03677 100  50  -88.37
    -2     0    -7  2.377E+02  1.207E+01   939.1  1317.8    661.1 0.03638 100  42  125.76
     0    -2     7  2.510E+02  1.432E+01  1432.6  1040.6    745.6 0.11156  97  53  -89.16
     0    -2     7  2.412E+02  1.304E+01  1432.8  1040.4     25.6 0.11169  97  54  -89.16
     0    -2     7  2.377E+02  1.271E+01  1429.5  1464.8    360.0 0.11202  95  50   81.69
     2     0     8  4.987E+02  2.459E+01  1549.9  1169.2     30.7 0.04474 100  56  -83.77
     2     0     8  5.226E+02  2.576E+01  1548.1  1337.6    310.5 0.04519 100  52   57.60
     2     0     8  5.255E+02  2.618E+01  1549.6  1169.3    750.8 0.04466 100  55  -83.77
    -2     2     8  5.386E+02  2.868E+01  1502.0  1062.9    842.5 0.10065  96  51  -58.67
    -2     2     8  5.073E+02  2.536E+01  1499.7  1442.3    445.9 0.10050 100  44  106.18
    -2     2     8  5.005E+02  2.584E+01  1502.0  1062.8    122.7 0.10070  95  56  -58.67
    -2     0    -8  5.175E+02  2.540E+01   902.6  1164.1    386.6 0.04548 100  53  -94.52
    -2     0    -8  5.222E+02  2.593E+01   903.2  1333.6    673.8 0.04509 100  47  120.69
     0    -2     8  5.070E+02  2.679E+01  1468.3  1021.8    750.3 0.12174 100  60  -87.50
     0    -2     8  4.907E+02  2.516E+01  1468.5  1021.6     30.3 0.12186 100  62  -87.50
     2    -2    -8  4.698E+02  2.420E+01   950.7  1439.8     87.6 0.10082 100  52   73.06
     2    -2    -8  5.380E+02  2.843E+01   951.3  1439.7    807.6 0.10079 100  51   73.06
     2     0     9  3.604E+02  1.811E+01  1586.3  1152.5     41.4 0.05389 100  59  -79.58
     2     0     9  3.656E+02  1.831E+01  1584.5  1354.5    318.6 0.05433 100  55   60.76
     2     0     9  3.343E+02  1.722E+01  1586.0  1152.7    761.5 0.05384 100  59  -79.58
     0     2    -9  3.486E+02  1.933E+01   948.6  1499.7    721.5 0.13215 100  65   98.18
     0     2    -9  3.451E+02  1.797E+01   950.0   998.4    393.5 0.13263 100  54  -93.44
     0     2    -9  3.366E+02  1.782E+01   948.2  1499.9      1.5 0.13225 100  65   98.18
    -2     2     9  3.594E+02  1.834E+01  1535.7  1459.5    437.9 0.10972 100  46  103.62
    -2     0    -9  3.535E+02  1.802E+01   867.0  1350.3    681.7 0.05430 100  51  117.64
    -2     0    -9  3.545E+02  1.764E+01   866.5  1147.0    397.7 0.05467 100  55  -98.82
     0    -2     9  3.520E+02  1.842E+01  1501.0  1503.6    360.4 0.13251 100  56   81.17
     0    -2     9  3.333E+02  1.787E+01  1504.6  1002.6     34.7 0.13216 100  58  -85.92
     0    -2     9  3.456E+02  1.943E+01  1504.4  1002.7    754.8 0.13210 100  62  -85.92
     2    -2    -9  3.145E+02  1.797E+01   915.1  1456.6    799.7 0.11007 100  53   75.60
     2    -2    -9  3.367E+02  1.802E+01   914.8  1456.7     79.7 0.11007 100  53   75.60
     2     0    10  1.888E+02  1.005E+01  1623.1  1135.5     49.6 0.06334 100  62  -76.38
     2     0    10  1.833E+02  9.668E+00  1621.2  1372.0    323.8 0.06377 100  58   62.66
     2     0    10  1.671E+02  9.507E+00  1622.8  1135.6    769.7 0.06328 100  60  -76.38
     0     2   -10  1.749E+02  1.024E+01   911.7  1519.1      1.2 0.14270  98  60   98.59
     0     2   -10  1.814E+02  1.158E+01   912.2  1518.9    721.2 0.14260 100  66   98.59
     0     2   -10  1.824E+02  1.027E+01   913.8   978.7    397.6 0.14310 100  56  -94.94
    -2     2    10  1.628E+02  1.008E+01  1575.0  1028.8    117.7 0.11943 100  58  -59.09
    -2     2    10  1.724E+02  1.168E+01  1574.9  1028.9    837.6 0.11940 100  58  -59.09
    -2     0   -10  1.837E+02  1.013E+01   830.2  1367.5    686.7 0.06378 100  54  115.82
    -2     0   -10  1.861E+02  9.663E+00   829.9  1129.5    406.1 0.06417 100  57 -102.10
     0    -2    10  1.786E+02  1.023E+01  1537.3  1523.2    360.0 0.14295 100  55   80.74
     0    -2    10  1.642E+02  1.099E+01  1540.9   983.6    758.9 0.14251 100  65  -84.39
     0    -2    10  1.761E+02  1.056E+01  1541.1   983.5     38.8 0.14257 100  66  -84.39
     2    -2   -10  1.836E+02  9.978E+00   879.3  1024.7    475.9 0.11940 100  52 -120.11
     2     0    11  2.162E+01  2.619E+00  1660.5  1118.2     56.3 0.07297 100  45  -73.77
     2     0    11  1.658E+01  3.011E+00  1660.3  1118.3    776.5 0.07297 100  35  -73.77
     2     0    11  1.791E+01  2.203E+00  1658.4  1389.6    326.9 0.07338 100  41   63.76
     0     2   -11  2.827E+01  3.677E+00   874.8  1538.4      0.6 0.15329  83  56   99.10
     0     2   -11  2.017E+01  2.680E+00   877.0   959.0    401.4 0.15370 100  51  -96.40
     0     2   -11  2.294E+01  4.251E+00   875.4  1538.2    720.6 0.15317 100  38   99.10
    -2     2    11  2.239E+01  4.680E+00  1612.1  1011.4    836.2 0.12912 100  35  -59.05
    -2     2    11  1.643E+01  3.503E+00  1612.2  1011.4    116.4 0.12916 100  31  -59.05
    -2     2    11  1.825E+01  2.392E+00  1609.2  1495.1    424.3 0.12895 100  41   98.99
    -2     0   -11  2.017E+01  1.994E+00   792.7  1111.7    413.0 0.07385 100  51 -104.78
    -2     0   -11  2.302E+01  2.907E+00   793.2  1384.7    689.8 0.07341 100  40  114.79
     0    -2    11  1.878E+01  3.557E+00  1578.1   964.2     42.7 0.15313 100  36  -82.92
     0    -2    11  2.586E+01  4.763E+00  1577.8   964.4    762.8 0.15305 100  36  -82.92
     0    -2    11  1.811E+01  2.965E+00  1574.1  1542.9    359.4 0.15351 100  43   80.22
     2    -2   -11  1.975E+01  3.493E+00   841.0  1491.6     66.2 0.12938 100  35   80.19
     2    -2   -11  2.509E+01  4.794E+00   841.6  1491.3    786.2 0.12930 100  34   80.19
     2    -2   -11  1.624E+01  2.203E+00   842.3  1006.7    474.5 0.12916 100  49 -120.14
     2     0    12  1.500E+02  8.786E+00  1698.4  1100.9     62.1 0.08275 100  65  -71.53
     2     0    12  1.267E+02  8.530E+00  1698.1  1101.0    782.2 0.08272 100  69  -71.53
     2     0    12  1.371E+02  7.828E+00  1696.1  1407.4    328.8 0.08314 100  61   64.31
     0     2   -12  1.344E+02  8.390E+00   839.8   939.1    405.1 0.16442 100  63  -97.82
     0     2   -12  1.274E+02  9.650E+00   838.0  1557.6    719.7 0.16388 100  67   99.67
    -2     2    12  1.293E+02  7.789E+00  1646.6  1513.2    418.4 0.13887 100  56   96.88
    -2     2    12  1.237E+02  9.947E+00  1649.6   993.7    835.4 0.13907 100  64  -58.86
    -2     2    12  1.247E+02  8.832E+00  1649.9   993.7    115.5 0.13909 100  69  -58.86
    -2     0   -12  1.271E+02  7.939E+00   755.4  1402.1    691.6 0.08321 100  58  114.29
    -2     0   -12  1.405E+02  7.784E+00   755.0  1093.8    418.9 0.08367 100  62 -107.07
     0    -2    12  1.215E+02  8.627E+00  1615.5   944.9     46.5 0.16382 100  71  -81.48
     0    -2    12  1.320E+02  8.407E+00  1611.5  1562.7    358.5 0.16419 100  61   79.63
     0    -2    12  1.127E+02  9.344E+00  1615.3   945.1    766.5 0.16372 100  68  -81.48
     2    -2   -12  1.378E+02  1.047E+01   804.0  1509.2    780.4 0.13929 100  60   82.29
     2    -2   -12  1.247E+02  7.453E+00   804.8   988.5    473.6 0.13912 100  60 -120.31
     2    -2   -12  1.283E+02  8.676E+00   803.5  1509.1     60.2 0.13931 100  60   82.29
     2     0    13 -2.198E+00  1.881E+00  1734.5  1425.1    329.7 0.09299 100  -9   64.48
     2     0    13 -1.189E+00  2.549E+00  1737.1  1083.6     67.4 0.09270 100 -10  -69.52
     2     0    13 -1.092E+00  3.370E+00  1736.6  1083.7    787.3 0.09258 100  -7  -69.52
     0     2   -13 -7.923E-01  2.218E+00   801.9   919.1    408.7 0.17527 100  -2  -99.21
     0     2   -13 -2.769E+00  4.269E+00   800.1  1577.0    718.7 0.17472 100  -8  100.32
    -2     2    13 -8.608E-01  3.292E+00  1688.3   975.8    115.2 0.14920 100 -15  -58.56
    -2     2    13 -2.765E+00  1.920E+00  1684.7  1531.5    412.9 0.14894 100 -13   94.88
    -2     2    13  5.198E-01  4.394E+00  1687.9   975.8    835.0 0.14919 100  10  -58.56
    -2     0   -13  2.102E+00  2.745E+00   717.0  1419.6    692.5 0.09313 100   7  114.15
    -2     0   -13 -1.630E+00  1.518E+00   716.7  1075.9    424.1 0.09360 100  -9 -109.11
     0    -2    13 -7.183E-01  3.567E+00  1653.6   925.5     50.1 0.17462 100  -5  -80.07
     0    -2    13 -1.905E+00  4.713E+00  1653.3   925.7    770.1 0.17453 100 -10  -80.07
     0    -2    13  2.568E+00  2.529E+00  1649.4  1582.6    357.4 0.17501 100   9   78.97
     2    -2   -13 -7.540E-01  3.584E+00   765.3  1527.1     54.7 0.14948 100  -9   84.28
     2    -2   -13 -3.873E-01  1.966E+00   766.8   970.1    473.2 0.14927 100  -4 -120.59
     2    -2   -13  4.997E+00  4.511E+00   765.8  1527.2    774.9 0.14946 100   9   84.28
     2     0    14  4.848E+00  3.268E+00  1776.3  1066.3     72.0 0.10265 100  12  -67.68
     2     0    14  5.232E+00  2.319E+00  1773.5  1442.8    330.0 0.10291 100  19   64.38
     2     0    14 -3.893E+00  4.076E+00  1775.9  1066.4    791.9 0.10252 100 -10  -67.68
     0     2   -14  4.395E+00  2.717E+00   763.4   899.1    412.1 0.18626 100  17 -100.59
     0     2   -14 -2.061E+00  4.585E+00   761.5  1596.6    717.5 0.18571 100  -4  101.02
    -2     2    14  6.906E+00  2.294E+00  1723.5  1549.9    407.7 0.15922 100  21   92.97
    -2     2    14  4.666E+00  3.979E+00  1727.3   957.8    115.2 0.15949 100  21  -58.16
    -2     2    14  7.583E+00  5.010E+00  1726.8   957.8    835.0 0.15950 100  14  -58.16
    -2     0   -14  2.420E+00  3.110E+00   678.0  1436.9    692.6 0.10312 100   7  114.28
     0    -2    14  7.965E+00  4.335E+00  1692.3   906.1     53.6 0.18557 100  12  -78.69
     0    -2    14  9.122E+00  3.255E+00  1687.9  1602.6    356.1 0.18595 100  18   78.26
     0    -2    14  1.058E+01  5.493E+00  1692.2   906.1    773.7 0.18556 100  12  -78.69
     2    -2   -14  4.541E+00  2.203E+00   728.1   951.5    473.2 0.15960 100  11 -120.99
     2    -2   -14  4.870E+00  3.971E+00   726.5  1545.3     49.6 0.15983 100   9   86.18
     2    -2   -14  3.254E+00  5.067E+00   727.3  1545.1    769.6 0.15970 100   8   86.18
     2     0    15  1.578E+01  2.932E+00  1813.3  1460.4    329.7 0.11290 100  29   64.06
     0     2   -15  1.999E+01  5.962E+00   722.3  1616.3    716.1 0.19685 100  25  101.76
     0     2   -15  1.198E+01  3.161E+00   724.2   878.9    415.5 0.19739 100  35 -101.94
    -2     2    15  1.908E+01  5.184E+00  1767.0   939.8    115.5 0.16994 100  33  -57.66
    -2     2    15  2.168E+01  3.217E+00  1762.9  1568.5    402.8 0.16967 100  41   91.13
    -2     2    15  1.622E+01  6.384E+00  1766.6   939.8    835.3 0.16996 100  23  -57.66
    -2     0   -15  1.806E+01  4.182E+00   638.2  1454.2    692.3 0.11321 100  24  114.62
    -2     0   -15  1.480E+01  2.582E+00   637.8  1040.3    433.2 0.11370  97  35 -112.73
     0    -2    15  1.181E+01  6.482E+00  1731.5   886.6    777.1 0.19666 100  19  -77.32
     0    -2    15  1.473E+01  4.166E+00  1727.1  1622.6    354.7 0.19703 100  32   77.50
     0    -2    15  1.636E+01  5.074E+00  1731.7   886.6     57.0 0.19666 100  20  -77.32
     2    -2   -15  1.953E+01  6.231E+00   687.8  1563.3    764.7 0.17023 100  20   88.01
     2    -2   -15  1.543E+01  2.891E+00   688.6   932.9    473.5 0.17010 100  34 -121.47
     2    -2   -15  1.009E+01  4.611E+00   686.9  1563.5     44.7 0.17036 100  20   88.01
     2     0    16  3.698E+02  2.058E+01  1857.0  1032.2     80.3 0.12273 100  80  -64.29
     2     0    16  3.608E+02  2.173E+01  1857.0  1032.3    800.4 0.12259 100  78  -64.29
     0     2   -16  3.771E+02  2.082E+01   684.2   858.7    418.9 0.20866 100  70 -103.28
     0     2   -16  3.686E+02  2.319E+01   682.3  1636.0    714.6 0.20813 100  77  102.56
    -2     2    16  3.853E+02  2.471E+01  1807.2   921.7    835.9 0.18057 100  76  -57.08
    -2     2    16  3.686E+02  2.195E+01  1807.5   921.6    116.1 0.18055 100  80  -57.08
    -2     2    16  3.847E+02  2.071E+01  1803.2  1587.1    398.2 0.18027 100  61   89.34
    -2     0   -16  3.978E+02  2.074E+01   597.2  1022.6    437.3 0.12386 100  70 -114.40
     0    -2    16  3.790E+02  2.477E+01  1771.7   867.1    780.4 0.20790 100  76  -75.97
     0    -2    16  3.675E+02  2.179E+01  1771.9   867.0     60.3 0.20790 100  77  -75.97
     0    -2    16  3.984E+02  2.226E+01  1767.2  1642.7    353.2 0.20826 100  70   76.69
     2    -2   -16  3.616E+02  2.272E+01   647.5  1581.6    760.1 0.18092 100  72   89.78
     2    -2   -16  3.901E+02  2.221E+01   646.4  1581.5     40.0 0.18086 100  75   89.78
     2    -2   -16  3.878E+02  2.084E+01   648.4   914.1    474.1 0.18076 100  60 -122.04
     2     0    17  6.268E+01  6.780E+00  1898.9  1015.2     84.2 0.13295 100  48  -62.68
     2     0    17  7.395E+01  6.107E+00  1895.5  1495.2    328.0 0.13306 100  61   62.96
     2     0    17  5.576E+01  8.427E+00  1898.6  1015.5    804.3 0.13269 100  36  -62.68
     0     2   -17  5.994E+01  9.145E+00   641.4  1655.7    713.0 0.21959 100  43  103.39
    -2     2    17  6.313E+01  7.993E+00  1849.0   903.5    116.9 0.19132 100  52  -56.44
    -2     2    17  6.891E+01  5.842E+00  1844.2  1605.7    393.7 0.19099 100  55   87.61
    -2     2    17  6.085E+01  1.006E+01  1848.6   903.5    836.7 0.19134 100  47  -56.44
    -2     0   -17  6.631E+01  5.276E+00   555.8  1005.2    441.2 0.13400 100  62 -116.02
    -2     0   -17  5.893E+01  7.212E+00   556.1  1488.4    690.6 0.13357  99  53  115.74
     0    -2    17  7.306E+01  6.902E+00  1808.0  1662.9    351.5 0.21965 100  57   75.84
     2    -2   -17  5.673E+01  9.326E+00   606.4  1599.9    755.7 0.19179 100  36   91.50
     2    -2   -17  6.831E+01  5.856E+00   607.3   895.4    474.8 0.19158 100  50 -122.67
     2    -2   -17  5.286E+01  7.139E+00   605.1  1599.8     35.6 0.19172 100  43   91.50
     2     0    18  2.953E+02  1.789E+01  1941.7   998.5     87.9 0.14321 100  80  -61.11
     2     0    18  2.917E+02  1.652E+01  1938.0  1512.3    326.8 0.14320 100  72   62.24
     2     0    18  3.199E+02  2.139E+01  1941.3   998.9    808.0 0.14283 100  73  -61.11
     0     2   -18  2.594E+02  1.980E+01   599.6  1675.5    711.3 0.23121  99  67  104.26
     0     2   -18  2.773E+02  1.634E+01   601.6   818.2    425.3 0.23173 100  76 -105.94
    -2     2    18  2.917E+02  1.915E+01  1891.3   885.4    117.9 0.20226 100  76  -55.72
    -2     2    18  2.741E+02  1.589E+01  1886.4  1624.3    389.5 0.20191 100  62   85.92
    -2     2    18  3.186E+02  2.326E+01  1891.0   885.4    837.7 0.20229 100  76  -55.72
    -2     0   -18  2.945E+02  1.858E+01   513.7  1505.2    689.3 0.14385 100  66  116.47
    -2     0   -18  3.060E+02  1.663E+01   513.3   987.9    445.0 0.14425 100  76 -117.59
     0    -2    18  2.660E+02  2.104E+01  1854.6   827.9    786.9 0.23085  98  74  -73.28
     0    -2    18  2.680E+02  1.819E+01  1855.2   827.6     67.0 0.23109  99  78  -73.28
     2    -2   -18  2.926E+02  2.107E+01   564.3  1618.2    751.5 0.20278 100  69   93.18
     2    -2   -18  2.927E+02  1.654E+01   565.2   876.5    475.8 0.20256 100  69 -123.38
     2    -2   -18  2.830E+02  1.798E+01   562.9  1618.2     31.4 0.20272 100  70   93.18
     2     0    19  1.440E+00  7.666E+00  1985.1   982.5    811.7 0.15303 100   3  -59.56
     2     0    19 -7.797E+00  3.996E+00  1981.6  1529.2    325.2 0.15338 100 -13   61.42
     2     0    19  6.381E+00  5.944E+00  1985.4   982.1     91.6 0.15344 100   7  -59.56
     0     2   -19 -2.430E+00  3.117E+00   558.8   797.8    428.4 0.24352 100 -16 -107.26
    -2     2    19  1.522E+00  3.205E+00  1929.5  1643.0    385.3 0.21297 100   6   84.26
    -2     2    19  1.303E+01  6.465E+00  1934.7   867.3    119.1 0.21335 100  10  -54.95
    -2     2    19 -5.919E+00  8.132E+00  1934.3   867.3    838.9 0.21340 100  -5  -54.95
    -2     0   -19  7.978E-01  2.708E+00   469.8   970.8    448.6 0.15457 100   4 -119.15
    -2     0   -19 -2.209E+00  5.715E+00   469.9  1522.0    687.7 0.15424 100 -10  117.29
     0    -2    19 -2.180E+00  8.623E+00  1897.5   808.2    790.1 0.24260 100  -3  -71.95
     0    -2    19  1.956E+00  6.784E+00  1898.2   807.9     70.2 0.24285 100  10  -71.95
     0    -2    19  1.102E+00  4.795E+00  1892.7  1703.2    348.0 0.24290 100   6   74.04
     2    -2   -19  2.294E+00  3.427E+00   522.1   857.7    477.0 0.21370 100   8 -124.14
     2    -2   -19  4.675E+00  5.950E+00   519.7  1636.5     27.3 0.21392 100  11   94.83
     2    -2   -19 -5.664E+00  8.028E+00   521.2  1636.4    747.3 0.21393 100 -10   94.83
     2     0    20  3.954E+00  4.544E+00  2026.3  1545.8    323.5 0.16360 100  13   60.51
     2     0    20 -1.506E+00  7.642E+00  2030.3   966.3    815.3 0.16344 100  -7  -58.02
     2     0    20  2.429E+00  6.679E+00  2030.3   966.1     95.2 0.16371 100   8  -58.02
     0     2   -20  1.946E+00  8.429E+00   513.0  1714.7    707.5 0.25480 100   6  106.11
     0     2   -20  6.249E+00  4.098E+00   515.0   777.4    431.6 0.25550 100  15 -108.59
    -2     0   -20  1.371E+01  6.741E+00   425.1  1538.4    685.9 0.16466 100  16  118.19
    -2     0   -20  7.140E+00  3.629E+00   425.1   954.0    452.3 0.16491 100  19 -120.69
     0    -2    20  1.547E+00  5.588E+00  1936.6  1723.5    346.0 0.25479 100   9   73.09
     0    -2    20 -7.218E-01  9.192E+00  1941.9   788.4    793.3 0.25453 100  -2  -70.61
     0    -2    20 -2.072E+00  7.530E+00  1942.2   788.2     73.3 0.25480 100 -10  -70.61
     2    -2   -20 -3.824E+00  6.130E+00   475.4  1654.8     23.2 0.22528 100  -7   96.45
     2    -2   -20  1.153E+01  9.423E+00   477.1  1654.7    743.3 0.22530 100  13   96.45
     2     0    21  2.824E+00  7.033E+00  2076.4   950.3     98.7 0.17398 100   8  -56.48
     2     0    21  1.189E+01  5.723E+00  2072.3  1562.1    321.7 0.17382 100  14   59.53
     2     0    21  5.296E+00  5.929E+00  2076.5   950.6    818.9 0.17373 100  11  -56.48
     0     2   -21  7.628E+00  4.745E+00   469.9   757.0    434.7 0.26767 100  15 -109.91
     0     2   -21  3.765E+00  8.532E+00   468.0  1734.5    705.5 0.26698 100   5  107.08
    -2     0   -21  3.186E+00  6.519E+00   379.2  1554.5    684.0 0.17509 100  10  119.17
    -2     0   -21  1.076E+01  4.071E+00   379.1   937.4    455.8 0.17528 100  13 -122.22
     0    -2    21  3.007E+01  7.305E+00  1981.7  1743.7    344.1 0.26686 100  21   72.10
     0    -2    21 -3.477E+00  8.095E+00  1987.5   768.6     76.5 0.26695 100  -9  -69.27
     0    -2    21  6.356E+00  1.045E+01  1987.4   768.7    796.5 0.26667 100  12  -69.27
     2    -2   -21  8.129E+00  7.528E+00   430.4  1672.9     19.3 0.23674 100   8   98.06
     2    -2   -21  1.154E+01  4.838E+00   432.5   820.2    479.8 0.23649 100  15 -125.82
     2    -2   -21  2.695E+00  9.759E+00   431.7  1672.9    739.4 0.23683 100  11   98.06
     2     0    22 -3.682E+00  5.475E+00  2119.7  1577.9    319.6 0.18407 100  -6   58.48
     2     0    22 -6.952E-01  6.268E+00  2124.0   935.3    822.4 0.18401 100 -10  -54.93
     2     0    22  1.955E+00  6.507E+00  2123.9   935.0    102.3 0.18427 100   5  -54.93
     0     2   -22  4.628E+00  5.760E+00   423.6   736.6    437.8 0.28005 100   4 -111.25
     0     2   -22 -2.019E-01  7.443E+00   421.8  1754.4    703.5 0.27939 100  -9  108.09
    -2     2    22  1.227E+01  7.005E+00  2071.4   813.4    843.4 0.24771 100  11  -52.32
    -2     2    22  3.005E+00  6.744E+00  2065.8  1698.5    373.6 0.24705  80   6   79.39
    -2     2    22  8.150E+00  6.878E+00  2072.0   813.5    123.6 0.24761 100   8  -52.32
    -2     0   -22  8.810E+00  4.926E+00   331.9   921.3    459.4 0.18565 100  11 -123.76
    -2     0   -22  2.204E+00  5.749E+00   332.0  1570.1    682.0 0.18554 100   4  120.21
     0    -2    22  2.584E+00  7.782E+00  2034.0   749.0     79.6 0.27929 100  10  -67.92
     0    -2    22  1.443E+01  7.727E+00  2028.1  1763.9    342.0 0.27915 100  14   71.08
     0    -2    22  1.135E+00  7.891E+00  2034.0   749.1    799.6 0.27900 100   8  -67.92
     2    -2   -22  5.276E+00  5.852E+00   385.5   801.6    481.5 0.24821 100   6 -126.73
     2     0    23  3.579E+01  7.634E+00  2174.0   920.9    106.1 0.19402 100  18  -53.38
     2     0    23  4.774E+01  7.938E+00  2168.5  1593.4    317.5 0.19430 100  32   57.36
     2     0    23  1.371E+01 -6.511E+00  2173.0   920.4    825.9 0.19427 100  12  -53.38
     0     2   -23  4.428E+01  9.819E+00   374.1  1774.1    701.4 0.29204 100  24  109.12
     0     2   -23  7.141E+01 -1.011E+01   375.9   716.4    440.8 0.29253 100  47 -112.59
    -2     2    23  2.773E+01  8.313E+00  2120.5   795.8    125.4 0.25936  94  28  -51.34
    -2     2    23  6.051E+01  9.354E+00  2114.0  1716.8    369.8 0.25875 100  46   77.79
    -2     2    23  3.177E+01  8.133E+00  2119.9   795.7    845.2 0.25948 100  27  -51.34
    -2     0   -23  2.661E+01  7.218E+00   283.3  1585.4    679.9 0.19601 100  21  121.32
    -2     0   -23  7.876E+01 -8.702E+00   283.2   905.6    463.0 0.19601 100  46 -125.30
     0    -2    23  3.112E+01  9.906E+00  2082.0   729.5    802.8 0.29155 100  22  -66.57
     0    -2    23  6.625E+01 -1.062E+01  2075.9  1784.0    339.8 0.29163 100  36   70.03
     0    -2    23  3.679E+01  1.004E+01  2081.9   729.4     82.7 0.29188 100  24  -66.57
     2    -2   -23  2.759E+01  9.187E+00   336.9  1709.1    731.8 0.26046 100  20  101.25
     2    -2   -23  6.028E+01  1.014E+01   335.4  1709.0     11.6 0.26036 100  32  101.25
     2    -2   -23  6.959E+01 -9.612E+00   337.3   783.1    483.3 0.26006 100  39 -127.69
     2     0    24  6.641E+00  6.320E+00  2223.6   906.1    829.4 0.20450 100   9  -51.80
     2     0    24  4.091E+00  6.231E+00  2225.0   906.9    109.7 0.20406 100   7  -51.80
     2     0    24  2.565E+00  6.793E+00  2218.8  1608.4    315.2 0.20452 100   7   56.18
     0     2   -24  9.427E+00  7.317E+00   326.6   696.1    443.9 0.30535 100   6 -113.94
     0     2   -24  1.212E+01  8.889E+00   325.0  1793.9    699.2 0.30492 100  10  110.19
    -2     2    24  1.081E+00  6.245E+00  2170.7   778.4    127.1 0.27133  98   6  -50.32
    -2     2    24 -2.465E+00  6.761E+00  2169.8   778.3    847.1 0.27143 100 -10  -50.32
    -2     2    24 -8.840E+00  6.668E+00  2163.8  1734.9    366.0 0.27063  99  -7   76.19
    -2     0   -24  1.177E+01  6.100E+00   232.9   890.3    466.5 0.20642 100  12 -126.87
    -2     0   -24  1.235E+00  6.210E+00   233.1  1600.2    677.6 0.20649 100   5  122.49
     0    -2    24 -9.266E-01  8.540E+00  2132.1   709.6     85.8 0.30502 100 -12  -65.20
     0    -2    24  8.104E-01  8.264E+00  2131.4   710.1    805.9 0.30433 100   8  -65.20
     0    -2    24  5.808E+00  8.196E+00  2125.3  1804.1    337.6 0.30436 100  10   68.95
     2    -2   -24 -1.746E-01  6.858E+00   287.6   764.7    485.1 0.27208 100  -6 -128.70
     2    -2   -24  7.646E+00  8.249E+00   288.1  1726.6    728.0 0.27228 100   7  102.83
     2    -2   -24  7.666E+00  7.322E+00   285.7  1726.8      7.9 0.27244 100   6  102.83
     2     0    25  5.916E+00  6.584E+00  2270.3  1623.3    312.7 0.21468  98  12   54.93
     2     0    25  8.458E+00  6.442E+00  2275.9   892.3    832.9 0.21469 100  11  -50.19
     2     0    25 -1.843E-01  6.313E+00  2277.4   893.2    113.3 0.21420 100 -10  -50.19
     0     2   -25 -8.669E-02  7.745E+00   274.2  1813.5    697.0 0.31805 100  -5  111.29
     0     2   -25  5.717E+00  7.750E+00   275.8   675.8    447.0 0.31843 100  10 -115.30
    -2     2    25  1.760E+01  7.813E+00  2221.5   761.0    849.1 0.28356 100  18  -49.25
    -2     2    25  3.066E+00  6.572E+00  2215.3  1752.8    362.3 0.28266 100   4   74.58
    -2     2    25  1.733E+00  6.316E+00  2222.4   761.1    129.0 0.28346 100   8  -49.25
    -2     0   -25 -6.730E+00  6.077E+00   180.8   875.5    470.1 0.21680 100  -8 -128.45
    -2     0   -25 -9.620E+00  6.121E+00   181.2  1614.5    675.1 0.21693 100  -7  123.72
     0    -2    25 -6.028E+00  8.207E+00  2182.5   690.7    809.0 0.31735 100  -9  -63.83
     0    -2    25  1.216E+01  8.667E+00  2176.3  1824.2    335.4 0.31730  99  10   67.83
     0    -2    25  8.466E+00  8.039E+00  2183.2   690.2     89.0 0.31810 100  10  -63.83
     2    -2   -25 -3.288E+00  8.126E+00   236.9  1744.2    724.3 0.28454 100 -10  104.42
     2    -2   -25  4.550E-01  7.177E+00   236.2   746.5    487.1 0.28428 100   7 -129.75
     2    -2   -25  8.321E-01  7.431E+00   234.3  1744.4      4.2 0.28471 100   6  104.42
     2     0    26 -5.553E+00  6.052E+00  2330.8   879.6    836.6 0.22469 100  -6  -48.56
     2     0    26 -2.752E+00  6.488E+00  2324.2  1637.1    310.2 0.22475 100  -8   53.62
     2     0    26 -2.136E+00  6.195E+00  2331.7   880.3    116.8 0.22427 100 -10  -48.56
     0     2   -26  3.126E+00  8.170E+00   221.7  1833.1    694.6 0.33146 100  11  112.42
     0     2   -26 -4.347E+00  7.538E+00   223.1   655.6    450.1 0.33176 100  -8 -116.68
    -2     2    26 -2.718E+00  7.202E+00  2268.5  1770.4    358.6 0.29488 100  -8   72.96
    -2     2    26 -1.104E+00  6.315E+00  2275.9   744.2    131.1 0.29576 100  -8  -48.13
    -2     2    26 -8.867E-01  6.428E+00  2274.9   744.1    851.2 0.29587 100  -5  -48.13
    -2     0   -26  5.403E-01  6.135E+00   127.5  1628.2    672.6 0.22736 100   8  125.01
    -2     0   -26  6.104E+00  6.063E+00   126.9   861.3    473.6 0.22713 100   7 -130.07
     0    -2    26  4.289E+00  8.208E+00  2235.5   671.5    812.1 0.33064 100   7  -62.43
     0    -2    26  7.721E+00  8.489E+00  2228.5  1843.9    333.1 0.33035  99  11   66.69
     0    -2    26  5.320E-02  7.874E+00  2236.1   671.0     92.1 0.33143 100  11  -62.43
     2    -2   -26  2.719E-01  7.915E+00   181.2  1761.8      0.5 0.29717  76  10  106.02
     2    -2   -26  3.141E+00  6.994E+00   182.9   728.6    489.2 0.29666 100   6 -130.85
     2    -2   -26 -8.528E-02  8.101E+00   183.9  1761.6    720.6 0.29702 100  -5  106.02
     2     0    27  4.131E+00  6.318E+00  2387.9   868.1    120.5 0.23420 100   8  -46.89
     2     0    27 -6.689E+00  6.477E+00  2380.2  1650.0    307.5 0.23469 100  -9   52.24
     2     0    27 -2.426E+00  5.751E+00  2387.1   867.5    840.2 0.23464 100 -10  -46.89
     0     2   -27  7.822E-01  7.702E+00   167.3  1852.5    692.3 0.34513 100   7  113.59
    -2     2    27  7.393E+00  6.685E+00  2330.4   727.6    853.4 0.30835 100  12  -46.97
    -2     2    27 -3.870E+00  6.066E+00  2331.4   727.7    133.3 0.30823 100  -7  -46.97
    -2     2    27 -2.485E+00  7.431E+00  2323.8  1787.7    354.8 0.30725 100  -5   71.33
    -2     0   -27 -6.672E-01  5.952E+00    71.7  1641.1    669.9 0.23771 100  -9  126.36
     0    -2    27  2.049E+00  7.721E+00  2291.5   652.1    815.3 0.34467 100   5  -61.02
     0    -2    27 -7.140E+00  7.408E+00  2290.9   651.9     95.2 0.34505 100  -9  -61.02
     0    -2    27  6.025E+00  7.882E+00  2283.1  1863.6    330.7 0.34384 100   5   65.50
     2    -2   -27 -1.111E+00  6.988E+00   127.8   711.0    491.3 0.30922 100  -6 -132.00
     2    -2   -27 -1.520E+00  7.498E+00   129.0  1778.7    717.0 0.30967 100  -8  107.63
    -3     2   -27 -3.366E+00  6.327E+00    90.4  1703.9    660.8 0.27168 100 -10  127.58
     1     2    27 -6.190E-01  5.459E+00  2402.5  1596.9    318.8 0.20545 100 -13   54.40
     1     2    27  5.186E-02  5.248E+00  2407.3   919.4    868.6 0.20559 100   6  -35.31
     2     1   -27  7.070E+00  7.650E+00   195.8   582.3    462.5 0.36981 100   7 -119.63
     2    -3    27  7.042E+00  7.709E+00  2312.0  1820.2    311.9 0.32324 100   5   58.43
     2    -3    27 -1.397E+00  7.856E+00  2319.9   697.7    805.1 0.32307 100  -8  -63.02
     1    -3   -27 -4.306E-03  6.158E+00    80.4  1675.6    710.1 0.25671  95  -8  112.34
    -3     1    27 -5.074E+00  7.103E+00  2276.2  1885.2    359.4 0.35409 100  -5   74.75
     3    -1   -27  9.319E+00  7.395E+00   172.3  1875.6      1.0 0.35625  93   7  104.37
     3    -1   -27 -1.075E-01  8.850E+00   175.2  1875.3    721.1 0.35598 100  -7  104.37
    -2     3   -27  5.543E+00  7.085E+00   137.0  1808.8    673.5 0.32490 100   9  120.59
    -2    -1    27 -2.453E+00  7.326E+00  2264.3   597.5    824.2 0.36981 100  -7  -59.53
    -2    -1    27 -8.053E-01  8.228E+00  2256.2  1917.6    347.4 0.36869 100  -4   71.81
    -1    -2   -27  9.360E-01  5.609E+00    51.2  1590.4    681.8 0.20967 100   5  123.98
     3    -2    27  2.895E+00  6.669E+00  2368.4   803.5    814.9 0.26945 100   6  -57.14
     3    -2    27  6.812E+00  6.790E+00  2361.4  1714.5    298.7 0.26973 100  10   51.21
    -3     2   -26  1.675E+01  6.472E+00   145.5   798.9    447.8 0.26086 100  13 -119.81
     1     2    26  1.356E+01  6.082E+00  2350.8   929.4    865.8 0.19700 100  12  -36.69
     1     2    26  5.746E+00  5.501E+00  2351.9   929.5    146.0 0.19700 100   6  -36.69
     1     2    26  3.306E+00  5.648E+00  2346.1  1586.1    322.5 0.19686 100   7   56.16
     2     1   -26  9.698E+00  7.890E+00   250.1   603.7    459.8 0.35578 100   6 -118.42
     2     1   -26 -1.386E+00  8.436E+00   248.5  1886.3    711.8 0.35601  99  -7  106.12
     2    -3    26  9.790E+00  8.300E+00  2264.6   714.8    801.3 0.31030 100   6  -64.67
     2    -3    26  5.807E+00  8.392E+00  2264.5   714.6     81.3 0.31076 100  10  -64.67
     2    -3    26  6.968E+00  8.357E+00  2257.3  1802.0    313.9 0.31060  96  11   59.52
     1    -3   -26  2.265E-02  6.484E+00   136.0  1662.3    714.3 0.24606 100   5  110.46
     1    -3   -26  5.573E+00  6.492E+00   133.4   828.5    506.5 0.24519  92  13 -139.87
    -3     1    26  3.165E+00  7.321E+00  2230.0   649.4    119.0 0.34151 100   7  -54.69
    -3     1    26  5.252E+00  7.912E+00  2221.6  1865.1    362.6 0.34050 100   8   76.18
    -3     1    26 -1.133E+00  6.815E+00  2229.5   649.4    838.8 0.34165 100  -9  -54.69
     3    -1   -26  9.826E+00  8.875E+00   229.6  1855.5    724.3 0.34213 100   6  102.96
     3    -1   -26  1.001E+01  8.308E+00   226.9  1855.8      4.2 0.34238 100   9  102.96
    -1     3    26  7.026E+00  6.329E+00  2318.0  1669.7    351.5 0.24296 100  13   68.27
    -2     3   -26 -7.246E+00  7.168E+00   192.0  1791.2    675.4 0.31195 100  -5  119.52
    -2     3   -26 -6.409E+00  6.290E+00   193.7   697.5    439.1 0.31216  98  -9 -114.37
    -1    -2   -26  1.407E+00  5.487E+00   105.2   910.6    502.9 0.20000 100   7 -141.72
    -1    -2   -26  6.501E+00  5.918E+00   107.3  1579.5    685.5 0.20059 100   9  122.25
     3    -2    26  4.099E+00  7.313E+00  2312.2   816.8     90.5 0.25900 100  12  -59.00
     3    -2    26 -2.728E+00  7.436E+00  2311.6   817.5    810.6 0.25816 100  -8  -59.00
     3    -2    26 -3.683E-01  6.995E+00  2305.6  1700.0    300.7 0.25882  91  -7   52.35
    -3     2   -25  7.096E-01  6.383E+00   199.4  1674.8    664.6 0.24929  97   9  125.42
    -3     2   -25  1.470E+01  6.702E+00   199.3   814.3    443.6 0.24976 100  13 -117.98
     1     2    25 -5.687E+00  5.939E+00  2296.3   940.6    863.3 0.18813 100 -10  -37.99
     1     2    25  6.587E+00  5.666E+00  2291.8  1574.3    326.1 0.18799 100   9   57.87
     1     2    25  5.199E+00  5.729E+00  2297.0   940.3    143.3 0.18832 100   9  -37.99
     2     1   -25 -1.074E+01  8.753E+00   300.7  1865.3    714.4 0.34210 100  -9  104.92
     2    -3    25  6.388E+00  8.258E+00  2211.3   732.1     77.5 0.29820 100  13  -66.31
     2    -3    25  3.207E+00  8.687E+00  2211.3   732.3    797.5 0.29779 100  10  -66.31
     2    -3    25  1.696E+01  8.937E+00  2204.7  1783.5    315.7 0.29817 100   8   60.56
     1    -3   -25  2.110E+00  6.731E+00   189.6  1648.2    718.5 0.23530 100   3  108.60
    -3     1    25 -2.768E+00  7.856E+00  2176.5   669.0    836.7 0.32821 100 -10  -55.78
    -3     1    25 -5.316E+00  6.879E+00  2177.0   669.0    116.8 0.32808 100  -8  -55.78
    -3     1    25 -2.862E+00  7.500E+00  2168.8  1844.8    365.9 0.32718 100  -5   77.59
     3    -1   -25 -1.172E+00  7.747E+00   282.9   655.2    474.9 0.32831 100  -4 -123.37
     3    -1   -25  6.513E+00  9.288E+00   282.1  1835.5    727.5 0.32857 100   6  101.56
     3    -1   -25 -1.802E-01  8.010E+00   279.5  1835.9      7.5 0.32883 100  -5  101.56
    -1     3    25 -3.614E+00  6.044E+00  2264.0  1655.5    355.8 0.23254 100  -5   70.16
    -1     3    25 -2.985E+00  6.329E+00  2269.0   858.8    866.9 0.23301 100  -5  -39.95
    -1     3    25 -3.844E+00  6.097E+00  2270.2   858.9    147.1 0.23298 100  -6  -39.95
    -2     3   -25 -2.943E+00  7.372E+00   245.0  1773.3    677.3 0.29923 100  -7  118.49
    -2     3   -25  4.070E+00  7.115E+00   246.9   715.9    435.3 0.29962 100   5 -112.74
    -2    -1    25  1.556E+01  8.959E+00  2149.3  1875.1    352.8 0.34103 100   8   74.28
    -2    -1    25  2.822E+00  7.894E+00  2157.1   638.7    819.1 0.34186  90   8  -61.96
    -2    -1    25  5.743E+00  8.738E+00  2156.5   638.7     99.0 0.34214  88   8  -61.96
    -1    -2   -25 -1.648E+00  5.855E+00   162.1  1567.4    689.2 0.19114 100  -6  120.57
    -1    -2   -25  5.652E+00  5.415E+00   159.8   922.7    500.3 0.19099 100   8 -140.45
    -3     2   -24  9.533E-01  6.659E+00   251.0  1659.5    666.3 0.23825 100   5  124.43
     1     2    24  4.009E+00  5.725E+00  2239.4  1561.6    329.7 0.17889 100   6   59.54
     1     2    24  1.249E+01  5.787E+00  2244.4   952.3    140.9 0.17919 100   9  -39.19
     1     2    24  5.707E+00  5.898E+00  2243.7   952.6    860.8 0.17902 100   7  -39.19
     2     1   -24  3.119E+00  7.552E+00   353.2   646.7    454.8 0.32850 100   3 -116.08
     2     1   -24 -1.837E+00  8.241E+00   351.2  1844.4    717.0 0.32853 100  -6  103.73
     2    -3    24  6.057E+00  8.559E+00  2159.5   750.0    793.6 0.28548 100   7  -67.95
     2    -3    24  7.816E+00  8.444E+00  2153.4  1765.2    317.5 0.28590 100   7   61.55
     2    -3    24  1.193E+00  8.108E+00  2159.8   749.8     73.6 0.28585 100   7  -67.95
     1    -3   -24  6.496E+00  6.436E+00   239.0  1633.6      2.7 0.22466 100  12  106.73
     1    -3   -24  1.453E+00  7.133E+00   241.4  1633.6    722.8 0.22460 100   4  106.73
     1    -3   -24 -2.422E+00  5.987E+00   239.5   858.0    502.9 0.22402 100  -7 -137.82
    -3     1    24  1.494E+01  7.990E+00  2117.9  1824.5    369.2 0.31414 100   9   78.99
    -3     1    24  4.573E+00  7.727E+00  2124.7   688.5    834.6 0.31505 100   8  -56.84
    -3     1    24  1.020E+01  7.315E+00  2125.8   688.7    114.8 0.31492 100  11  -56.84
     3    -1   -24 -2.798E+00  7.595E+00   330.4  1815.9     10.7 0.31557 100  -9  100.18
     3    -1   -24 -1.926E+00  8.059E+00   333.8   675.8    472.9 0.31514 100  -7 -122.33
     3    -1   -24  5.235E+00  8.536E+00   332.0  1815.8    730.8 0.31560 100   7  100.18
    -1     3    24 -4.793E+00  6.310E+00  2216.7   872.9    865.2 0.22259 100  -8  -40.96
    -1     3    24  6.463E-01  6.440E+00  2217.4   872.6    145.2 0.22278 100   9  -40.96
    -1     3    24  1.947E+00  5.942E+00  2211.8  1640.8    360.2 0.22215 100  10   72.05
    -2     3   -24 -1.444E+01  7.613E+00   296.2  1755.2    679.0 0.28676 100 -10  117.52
    -2     3   -24  4.543E+00  7.073E+00   298.2   734.5    431.5 0.28720 100  10 -111.12
    -2    -1    24  4.282E+00  8.183E+00  2105.7   659.3     96.5 0.32860 100   7  -63.13
    -2    -1    24 -2.187E-01  7.388E+00  2098.6  1853.8    355.5 0.32763 100  -4   75.47
    -2    -1    24 -2.643E+00  8.201E+00  2106.2   659.4    816.5 0.32835 100  -7  -63.13
    -1    -2   -24 -3.929E-01  5.417E+00   212.2   935.9    497.9 0.18162 100  -6 -139.27
    -1    -2   -24  2.962E-01  5.799E+00   214.4  1554.7    692.8 0.18163 100   9  118.92
     3    -2    24 -3.456E+00  7.074E+00  2199.9  1669.5    304.2 0.23713 100 -11   54.42
    -3     2   -23  3.955E+01  8.384E+00   300.7  1644.0    667.7 0.22740  97  26  123.51
     1     2    23  5.248E+01  7.899E+00  2188.8  1548.2    333.2 0.16964  99  40   61.18
     1     2    23  1.664E+01 -6.400E+00  2192.8   965.3    858.6 0.16975 100  15  -40.30
     1     2    23  3.561E+01  6.700E+00  2193.5   965.1    138.7 0.16991 100  23  -40.30
     2     1   -23  6.595E+01  9.690E+00   402.2   668.2    452.3 0.31528 100  49 -114.94
     2     1   -23  4.081E+01  1.024E+01   400.2  1823.4    719.6 0.31523 100  22  102.57
     2    -3    23  5.743E+01  1.047E+01  2103.7  1746.6    319.2 0.27384 100  31   62.50
     2    -3    23  3.425E+01  1.009E+01  2109.1   768.1    789.6 0.27338 100  20  -69.59
     2    -3    23  4.064E+01  1.006E+01  2110.0   767.7     69.7 0.27372 100  27  -69.59
     1    -3   -23  7.658E+01 -9.017E+00   290.1   873.4    501.3 0.21360 100  48 -136.90
     1    -3   -23  2.525E+01  8.053E+00   291.6  1618.6    727.2 0.21395 100  20  104.85
     1    -3   -23  5.993E+01  8.926E+00   289.3  1618.6      7.0 0.21403 100  33  104.85
    -3     1    23  4.372E+01  9.707E+00  2074.9   708.1    832.6 0.30215 100  29  -57.87
    -3     1    23  3.563E+01  8.792E+00  2076.2   708.4    112.8 0.30204 100  26  -57.87
    -3     1    23  5.471E+01  9.304E+00  2068.6  1804.1    372.5 0.30134 100  38   80.38
     3    -1   -23  8.121E+01 -1.081E+01   383.0   696.4    471.0 0.30225 100  44 -121.31
     3    -1   -23  6.501E+01  1.080E+01   379.7  1795.8     13.9 0.30258 100  26   98.81
     3    -1   -23  4.249E+01  1.058E+01   381.1  1795.8    734.1 0.30265 100  24   98.81
    -1     3    23  2.757E+01  6.967E+00  2166.7   887.1    143.6 0.21242 100  18  -41.89
    -1     3    23  6.496E+01 -8.616E+00  2161.4  1625.6    364.6 0.21178 100  47   73.95
    -1     3    23  3.167E+01  7.933E+00  2166.2   887.4    863.6 0.21220 100  20  -41.89
    -2     3   -23  3.218E+01  8.650E+00   345.8  1737.0    680.7 0.27452 100  21  116.59
    -2     3   -23  6.808E+01 -9.053E+00   347.8   753.3    427.7 0.27500 100  49 -109.50
    -2    -1    23  5.265E+01  1.056E+01  2056.4   680.3    814.0 0.31493 100  31  -64.28
    -2    -1    23  6.734E+01  1.083E+01  2049.6  1832.5    358.2 0.31448 100  42   76.65
    -2    -1    23  5.618E+01  1.047E+01  2056.5   680.1     94.0 0.31535 100  26  -64.28
    -1    -2   -23  3.645E+01  6.923E+00   264.8  1541.3    696.3 0.17204 100  25  117.29
    -1    -2   -23  7.683E+01 -7.980E+00   262.8   949.8    495.7 0.17209 100  49 -138.17
     3    -2    23  3.251E+01  8.782E+00  2149.6  1653.6    305.8 0.22637 100  26   55.36
     3    -2    23  3.490E+01  9.110E+00  2155.2   861.8    797.6 0.22563 100  19  -64.58
     3    -2    23  4.151E+01  9.145E+00  2155.2   861.6     77.6 0.22597 100  26  -64.58
    -3     2   -22 -1.411E+01  6.617E+00   349.1  1628.1    669.1 0.21654 100 -12  122.67
    -3     2   -22  3.080E-01  4.950E+00   349.9   862.6    430.5 0.21711 100   9 -112.42
     1     2    22  7.271E+00  5.289E+00  2139.9  1534.4    336.7 0.16035 100  10   62.78
     1     2    22  5.502E+00  5.827E+00  2143.5   978.7    856.6 0.16043  98   9  -41.32
     1     2    22  8.348E+00  5.618E+00  2144.2   978.6    136.6 0.16049 100  14  -41.32
     2     1   -22  1.499E+01  8.142E+00   445.7  1802.9      2.1 0.30243 100  10  101.43
     2     1   -22  1.927E+00  6.280E+00   449.7   689.7    449.9 0.30232 100   6 -113.82
     2     1   -22 -5.993E+00  8.341E+00   447.6  1802.5    722.2 0.30221 100  -6  101.43
     2    -3    22 -3.267E+00  7.006E+00  2055.5  1728.0    320.7 0.26198 100  -6   63.40
     2    -3    22 -2.345E+00  7.419E+00  2061.7   785.7     65.8 0.26180 100  -3  -71.23
     2    -3    22  5.886E+00  8.324E+00  2060.9   786.1    785.7 0.26149 100  10  -71.23
     1    -3   -22 -9.053E+00  5.056E+00   338.9   889.2    499.9 0.20312 100  -8 -136.06
     1    -3   -22 -1.351E-01  6.823E+00   339.5  1603.5    731.7 0.20362  99  -7  102.95
     1    -3   -22  5.172E+00  6.004E+00   338.0  1603.3     11.5 0.20348 100   6  102.95
    -3     1    22  2.384E+00  6.930E+00  2028.2   728.1    110.9 0.28940 100   9  -58.86
    -3     1    22  8.045E+00  6.599E+00  2020.9  1783.7    375.7 0.28883  96   6   81.75
    -3     1    22  5.351E+00  7.149E+00  2027.0   727.9    830.7 0.28952 100   9  -58.86
     3    -1   -22 -7.078E+00  7.627E+00   427.5  1775.8     17.2 0.28987 100  -5   97.44
     3    -1   -22  1.388E+01  8.664E+00   428.8  1775.8    737.3 0.28993 100  16   97.44
     3    -1   -22  9.338E-01  6.581E+00   430.7   717.0    469.1 0.28960 100   5 -120.34
    -1     3    22  2.493E+00  6.536E+00  2117.2   902.3    862.2 0.20185 100  10  -42.75
    -1     3    22 -8.865E+00  6.309E+00  2117.7   902.0    142.2 0.20205 100  -9  -42.75
    -1     3    22  6.850E+00  5.192E+00  2112.6  1610.0    369.0 0.20145 100  11   75.86
    -2     3   -22 -4.744E+00  7.233E+00   393.8  1718.7    682.2 0.26250 100 -10  115.70
    -2     3   -22  3.207E+00  5.612E+00   395.9   772.2    423.7 0.26302 100   7 -107.87
    -2    -1    22 -9.981E+00  7.170E+00  2002.0  1811.2    360.8 0.30160 100  -6   77.81
    -2    -1    22 -6.837E+00  8.144E+00  2008.2   701.1    811.6 0.30182 100  -5  -65.41
    -2    -1    22  9.563E+00  7.901E+00  2008.7   700.8     91.6 0.30236 100   9  -65.41
    -1    -2   -22  1.631E+00  4.610E+00   311.9   964.2    493.6 0.16245 100   3 -137.16
    -1    -2   -22 -1.186E+00  5.433E+00   313.6  1527.3    699.8 0.16235 100  -5  115.70
     3    -2    22  8.059E+00  7.077E+00  2101.0  1637.4    307.1 0.21571 100  10   56.22
     3    -2    22 -4.860E+00  7.433E+00  2106.1   877.4    793.1 0.21496 100  -7  -66.46
     3    -2    22  2.058E+00  7.248E+00  2106.5   877.1     73.1 0.21526 100   8  -66.46
    -3     2   -21  9.420E+01  8.114E+00   397.1   879.3    426.0 0.20639 100  65 -110.53
    -3     2   -21  8.679E+01  1.076E+01   396.2  1611.9    670.2 0.20580 100  44  121.89
     1     2    21  6.438E+01  8.993E+00  2096.3   992.6    134.8 0.15099 100  35  -42.24
     1     2    21  9.072E+01  8.018E+00  2092.3  1519.8    340.2 0.15085 100  61   64.37
     1     2    21  4.620E+01 -9.357E+00  2095.7   992.5    854.8 0.15104  99  26  -42.24
     2     1   -21  9.639E+01  9.967E+00   495.8   711.1    447.6 0.28960  76  66 -112.73
     2    -3    21  8.608E+01  1.121E+01  2014.5   804.1     61.6 0.24982 100  44  -72.88
     2    -3    21  7.056E+01  9.929E+00  2008.8  1709.3    322.1 0.25032 100  47   64.25
     2    -3    21  7.026E+01  1.289E+01  2014.1   804.1    781.7 0.24980 100  37  -72.88
     1    -3   -21  8.146E+01  1.174E+01   386.6  1587.8    736.3 0.19314 100  33  101.02
     1    -3   -21  8.081E+01  9.459E+00   385.3  1587.6     16.1 0.19300 100  46  101.02
     1    -3   -21  8.764E+01  7.493E+00   386.1   905.4    498.7 0.19270 100  62 -135.30
    -3     1    21  3.667E+01 -8.960E+00  1980.4   747.8    828.9 0.27712  99  30  -59.82
    -3     1    21  8.752E+01  1.156E+01  1981.5   747.9    109.1 0.27701 100  47  -59.82
     3    -1   -21  8.431E+01  1.098E+01   473.7  1755.8     20.5 0.27741 100  41   96.09
     3    -1   -21  7.594E+01  1.298E+01   475.1  1755.7    740.6 0.27745 100  36   96.09
     3    -1   -21  9.554E+01  9.021E+00   477.0   737.5    467.3 0.27719 100  58 -119.39
    -1     3    21  6.115E+01  1.014E+01  2070.1   917.3    141.0 0.19176 100  38  -43.52
    -1     3    21  9.604E+01  8.401E+00  2065.3  1594.2    373.6 0.19120 100  64   77.80
    -1     3    21  6.800E+01  1.116E+01  2069.7   917.6    861.0 0.19157 100  32  -43.52
    -2     3   -21  6.812E+01  1.108E+01   440.5  1700.3    683.6 0.25068  99  40  114.87
    -2     3   -21  9.410E+01  8.767E+00   442.6   791.2    419.8 0.25125 100  66 -106.23
    -2    -1    21  4.617E+01 -1.050E+01  1961.9   721.7    809.2 0.28911 100  34  -66.52
    -2    -1    21  1.038E+02  9.883E+00  1955.8  1790.0    363.3 0.28898 100  61   78.94
    -2    -1    21  8.702E+01  1.193E+01  1962.4   721.4     89.2 0.28960 100  46  -66.52
    -1    -2   -21  9.941E+01  7.428E+00   359.4   979.2    491.7 0.15274 100  64 -136.24
    -1    -2   -21  7.686E+01  9.374E+00   361.0  1512.8    703.3 0.15260 100  42  114.11
     3    -2    21  7.145E+01  1.239E+01  2058.4   893.2    788.4 0.20440 100  38  -68.37
     3    -2    21  7.840E+01  9.928E+00  2053.8  1621.0    308.3 0.20516 100  44   57.01
     3    -2    21  7.307E+01  1.026E+01  2059.2   893.0     68.5 0.20466 100  38  -68.37
    -3     2   -20  6.403E+00  3.543E+00   442.9   896.2    421.2 0.19580 100  12 -108.59
    -3     2   -20  3.345E+00  7.080E+00   442.0  1595.6    671.2 0.19519 100   8  121.19
     1     2    20  3.908E-01  7.390E+00  2049.2  1007.0    853.1 0.14150 100   9  -43.06
     1     2    20  1.287E+01  6.140E+00  2049.9  1007.2    133.1 0.14141 100  11  -43.06
     1     2    20  7.549E+00  3.887E+00  2046.0  1504.7    343.7 0.14129 100  12   65.94
     2     1   -20  7.421E-01  6.805E+00   536.9  1761.2      7.2 0.27711 100   9   99.20
     2     1   -20  2.123E+00  4.169E+00   540.6   732.5    445.2 0.27711 100  10 -111.65
     2     1   -20 -4.470E-01  9.470E+00   538.5  1760.8    727.2 0.27690 100  -3   99.20
     1    -3   -20  3.765E+00  3.571E+00   432.1   921.8    497.7 0.18237 100  11 -134.63
     1    -3   -20 -4.706E+00  8.216E+00   432.5  1571.9    741.0 0.18277 100  -8   99.04
     1    -3   -20 -1.155E+00  5.464E+00   431.1  1571.8     20.9 0.18266 100  -9   99.04
    -3     1    20  1.122E+01  7.746E+00  1936.2   767.7    107.4 0.26485 100  12  -60.74
    -3     1    20  1.177E+01  8.920E+00  1935.1   767.6    827.2 0.26493 100   8  -60.74
    -3     1    20  1.040E+01  4.235E+00  1929.6  1743.0    382.3 0.26445 100  12   84.49
     3    -1   -20 -3.678E+00  6.904E+00   518.5  1735.9     23.9 0.26522 100  -8   94.73
     3    -1   -20  6.740E+00  4.549E+00   522.0   758.1    465.6 0.26501 100  11 -118.48
     3    -1   -20  1.681E+01  1.025E+01   520.1  1735.7    743.9 0.26520 100  12   94.73
    -1     3    20 -4.631E+00  8.273E+00  2023.5   933.1    860.0 0.18136 100 -12  -44.20
    -1     3    20  2.107E+00  3.609E+00  2019.5  1578.0    378.3 0.18106 100  11   79.78
    -1     3    20 -2.730E+00  7.243E+00  2023.9   932.8    140.1 0.18156 100 -11  -44.20
    -2    -1    20 -3.262E+00  7.160E+00  1917.3   742.1     86.8 0.27712 100  -8  -67.61
    -2    -1    20  7.244E+00  5.111E+00  1910.9  1768.8    365.9 0.27656 100  15   80.06
    -2    -1    20 -1.499E+01  9.870E+00  1916.8   742.4    806.8 0.27665 100 -16  -67.61
    -1    -2   -20  4.963E+00  3.099E+00   405.6   994.7    490.1 0.14298 100  18 -135.42
    -1    -2   -20  3.297E+00  6.316E+00   407.1  1497.9    706.8 0.14284 100  10  112.54
     3    -2    20 -1.193E+00  8.727E+00  2012.5   909.2    783.7 0.19393 100  -6  -70.32
     3    -2    20  1.053E+01  6.684E+00  2008.0  1604.4    309.3 0.19472 100  10   57.72
     3    -2    20 -1.078E+01  6.488E+00  2013.1   909.0     63.8 0.19412 100 -10  -70.32
     1     2    19  1.819E+01  6.312E+00  2004.7  1022.1    131.7 0.13180 100  21  -43.76
     1     2    19  9.935E+00  7.153E+00  2004.1  1022.0    851.8 0.13187 100  11  -43.76
     1     2    19  2.135E+01  4.071E+00  2001.0  1489.1    347.3 0.13169  99  30   67.51
     2     1   -19  2.800E+01  7.312E+00   580.6  1740.4      9.7 0.26479 100  27   98.11
     2     1   -19  1.994E+01  4.641E+00   584.3   753.8    442.9 0.26485 100  31 -110.60
     2     1   -19  1.724E+01  8.804E+00   581.9  1740.1    729.7 0.26466 100  12   98.11
     2    -3    19  2.321E+01  5.859E+00  1919.2  1671.7    324.5 0.22758 100  31   65.78
     1    -3   -19  2.518E+01  3.851E+00   476.8   938.3    497.0 0.17215 100  33 -134.05
     1    -3   -19  2.723E+01  6.076E+00   475.5  1555.8     25.8 0.17242 100  19   97.02
     1    -3   -19  2.039E+01  8.473E+00   477.1  1555.9    745.9 0.17250 100  19   97.02
    -3     1    19  1.906E+01  7.638E+00  1891.8   787.4    105.7 0.25294 100  17  -61.63
    -3     1    19  2.229E+01  4.852E+00  1885.7  1722.6    385.7 0.25254 100  35   85.86
    -3     1    19 -2.728E-01  8.511E+00  1891.0   787.4    825.6 0.25296 100 -12  -61.63
     3    -1   -19  7.932E+00  9.599E+00   563.9  1715.8    747.3 0.25318 100  14   93.38
     3    -1   -19  1.854E+01  4.587E+00   565.8   778.5    464.1 0.25305 100  26 -117.60
     3    -1   -19  1.864E+01  7.097E+00   562.5  1715.9     27.2 0.25320 100  19   93.38
    -1     3    19  3.889E+01  8.467E+00  1979.0   948.6    139.3 0.17144  92  26  -44.79
    -1     3    19  2.610E+01  9.627E+00  1978.6   948.9    859.3 0.17126  87  19  -44.79
    -2     3   -19  1.828E+01  4.664E+00   532.1   829.0    411.5 0.22835  89  29 -102.91
    -2     3   -19  2.781E+01  8.110E+00   530.0  1663.5    685.9 0.22770 100  20  113.36
    -2    -1    19  3.007E+01  5.254E+00  1867.2  1747.6    368.4 0.26436 100  37   81.16
    -2    -1    19  1.841E+01  9.998E+00  1872.9   762.9    804.5 0.26441 100  18  -68.68
    -2    -1    19  1.600E+01  7.554E+00  1873.3   762.7     84.5 0.26477 100  18  -68.68
    -1    -2   -19  1.539E+01  3.102E+00   450.6  1010.6    488.7 0.13321 100  25 -134.72
     3    -2    19  1.449E+01  9.651E+00  1967.8   925.4    778.8 0.18360  80  14  -72.31
     3    -2    19  1.739E+01  7.050E+00  1963.4  1587.6    310.0 0.18440 100  18   58.34
    -3     2   -18 -2.897E+00  2.736E+00   530.9   930.1    411.2 0.17510 100  -8 -104.56
    -3     2   -18 -8.297E+00  5.929E+00   530.0  1562.6    672.4 0.17440 100  -7  120.06
     1     2    18  6.856E+00  7.093E+00  1960.1  1037.4    850.7 0.12221 100  10  -44.32
     1     2    18  3.249E-01  5.081E+00  1960.6  1037.5    130.6 0.12215 100   7  -44.32
     2     1   -18 -3.030E+00  8.036E+00   624.3  1719.5    732.3 0.25266 100  -9   97.04
     2     1   -18  2.553E+00  3.261E+00   626.8   775.0    440.7 0.25278 100   8 -109.56
     2     1   -18  8.342E+00  5.951E+00   623.4  1719.7     12.1 0.25269 100   6   97.04
     2    -3    18  8.915E+00  7.773E+00  1880.8   858.9    769.0 0.21574 100  11  -77.95
     2    -3    18  1.443E+01  5.748E+00  1881.3   858.6     48.9 0.21592 100  12  -77.95
     2    -3    18  7.849E+00  5.018E+00  1876.1  1653.0    325.4 0.21650 100   9   66.47
     1    -3   -18  4.692E+00  6.860E+00   520.6  1539.8    751.1 0.16238 100  11   94.92
     1    -3   -18  3.283E+00  2.816E+00   520.3   955.0    496.6 0.16205 100  12 -133.57
     1    -3   -18  7.372E+00  4.973E+00   519.2  1539.6     31.0 0.16230 100  13   94.92
    -3     1    18  3.918E+00  3.439E+00  1842.9  1702.4    389.2 0.24085 100   7   87.22
    -3     1    18 -1.929E+00  8.176E+00  1848.1   807.1    824.1 0.24121 100  -6  -62.49
    -3     1    18  1.665E+00  6.605E+00  1848.0   807.0    104.1 0.24134 100  12  -62.49
     3    -1   -18  2.898E+00  3.288E+00   608.6   798.9    462.6 0.24129 100  14 -116.76
    -1     3    18  6.484E+00  2.921E+00  1931.2  1545.3    388.4 0.16097 100  16   83.93
    -1     3    18 -6.272E+00  7.988E+00  1934.8   964.8    858.9 0.16127 100  -8  -45.27
    -1     3    18 -1.546E+00  6.031E+00  1935.2   964.5    138.9 0.16144 100 -11  -45.27
    -2     3   -18  3.734E+00  6.658E+00   573.1  1645.1    686.8 0.21650 100   6  112.69
    -2    -1    18  5.411E+00  4.205E+00  1824.5  1726.5    370.9 0.25237 100  10   82.25
    -2    -1    18 -1.398E+00  6.430E+00  1830.1   783.4     82.2 0.25255 100  -7  -69.72
    -2    -1    18  1.400E+01  9.244E+00  1830.1   783.5    802.2 0.25238 100  11  -69.72
     3    -2    18 -4.013E+00  6.970E+00  1924.2   941.7    773.7 0.17340 100  -7  -74.37
     3    -2    18  2.039E+00  4.789E+00  1924.5   941.6     53.6 0.17342 100   6  -74.37
     3    -2    18  1.357E+01  5.561E+00  1919.9  1570.7    310.5 0.17422 100  12   58.88
    -3     2   -17  8.033E+01  6.354E+00   573.3   947.2    405.8 0.16495 100  73 -102.44
    -3     2   -17  1.011E+02  9.550E+00   572.3  1546.0    672.5 0.16424 100  56  119.63
     1     2    17  9.037E+01  6.292E+00  1914.5  1456.9    354.5 0.11238 100  68   70.68
     2     1   -17  9.409E+01  7.551E+00   668.4   795.9    438.5 0.24100 100  68 -108.55
     2     1   -17  9.577E+01  9.381E+00   665.1  1699.1     14.6 0.24078  95  60   95.99
     2     1   -17  1.089E+02  1.260E+01   665.9  1698.9    734.7 0.24075  93  54   95.99
     2    -3    17  8.375E+01  1.106E+01  1838.6   877.0    764.5 0.20483 100  50  -79.69
     2    -3    17  9.955E+01  9.727E+00  1839.1   876.7     44.5 0.20500 100  62  -79.69
     2    -3    17  9.365E+01  8.316E+00  1834.0  1634.3    326.2 0.20560 100  61   67.09
     1    -3   -17  8.970E+01  1.007E+01   563.0  1523.6    756.5 0.15241 100  44   92.73
     1    -3   -17  9.585E+01  8.315E+00   561.7  1523.4     36.4 0.15230 100  60   92.73
     1    -3   -17  9.531E+01  6.610E+00   562.8   971.7    496.4 0.15207 100  67 -133.22
    -3     1    17  9.170E+01  1.224E+01  1806.1   826.8    822.7 0.22965 100  50  -63.30
    -3     1    17  9.573E+01  1.042E+01  1806.0   826.7    102.7 0.22979 100  58  -63.30
     3    -1   -17  8.744E+01  9.309E+00   647.3  1676.2     34.1 0.22977  98  50   90.67
     3    -1   -17  9.013E+01  1.229E+01   648.4  1676.2    754.2 0.22983  98  44   90.67
     3    -1   -17  8.656E+01  7.136E+00   650.3   819.2    461.2 0.22971 100  62 -115.96
    -1     3    17  1.089E+02  9.740E+00  1892.4   980.5    138.8 0.15156 100  66  -45.64
    -1     3    17  1.003E+02  1.145E+01  1892.1   980.8    858.7 0.15140 100  54  -45.64
    -1     3    17  9.470E+01  6.641E+00  1888.7  1528.8    393.8 0.15112 100  63   86.12
    -2     3   -17  1.097E+02  1.102E+01   615.2  1626.7    687.6 0.20548 100  59  112.08
    -2     3   -17  9.578E+01  7.410E+00   617.2   866.8    402.7 0.20620 100  72  -99.48
    -2    -1    17  9.501E+01  7.937E+00  1782.9  1705.5    373.4 0.24055 100  69   83.31
    -2    -1    17  1.061E+02  1.054E+01  1788.3   803.9     80.0 0.24069 100  62  -70.75
    -2    -1    17  6.752E+01  1.134E+01  1788.3   803.9    800.0 0.24052 100  46  -70.75
    -1    -2   -17  9.516E+01  8.600E+00   538.2  1451.4    717.9 0.11370 100  51  107.76
     3    -2    17  9.542E+01  1.038E+01  1881.4   958.2    768.2 0.16321 100  51  -76.51
     3    -2    17  1.030E+02  8.903E+00  1877.5  1553.8    310.7 0.16418 100  59   59.31
     3    -2    17  8.932E+01  8.353E+00  1882.0   957.9     48.2 0.16338 100  59  -76.51
    -3     2   -16  1.318E+02  8.424E+00   614.8   964.2    400.2 0.15496 100  75 -100.21
    -3     2   -16  1.298E+02  1.025E+01   613.8  1529.5    672.4 0.15425 100  64  119.33
     1     2    16  1.323E+02  8.012E+00  1872.7  1440.2    358.2 0.10266 100  64   72.32
     1     2    16  1.184E+02  8.865E+00  1875.7  1069.2    129.5 0.10284 100  63  -44.92
     1     2    16  1.190E+02  1.026E+01  1875.3  1069.2    849.6 0.10289 100  59  -44.92
     2     1   -16  1.376E+02  9.432E+00   709.1   816.9    436.3 0.22931 100  68 -107.56
     2    -3    16  1.270E+02  1.193E+01  1797.4   895.1    759.9 0.19411 100  63  -81.48
     2    -3    16  1.175E+02  9.035E+00  1792.9  1615.6    326.7 0.19488 100  67   67.64
     2    -3    16  1.213E+02  1.009E+01  1797.7   894.9     39.8 0.19428 100  67  -81.48
     1    -3   -16  1.142E+02  1.030E+01   604.6  1507.3    762.3 0.14255 100  51   90.42
     1    -3   -16  1.286E+02  7.985E+00   604.3   988.5    496.7 0.14225 100  63 -132.99
     1    -3   -16  1.216E+02  9.043E+00   603.4  1507.3     42.2 0.14259 100  63   90.42
    -3     1    16  1.310E+02  9.118E+00  1760.2  1662.1    396.2 0.21801 100  58   89.97
     3    -1   -16  1.219E+02  1.017E+01   688.3  1656.4     37.6 0.21835 100  63   89.30
     3    -1   -16  1.272E+02  1.244E+01   689.3  1656.5    757.7 0.21840 100  59   89.30
    -1     3    16  1.310E+02  8.179E+00  1847.2  1512.3    399.6 0.14143 100  68   88.43
    -1     3    16  1.190E+02  9.581E+00  1850.7   996.5    139.0 0.14183 100  68  -45.86
    -1     3    16  1.152E+02  1.124E+01  1850.4   996.8    859.0 0.14168 100  59  -45.86
    -2     3   -16  1.190E+02  1.062E+01   656.3  1608.3    688.1 0.19465 100  63  111.54
    -2     3   -16  1.253E+02  8.805E+00   658.3   885.6    398.1 0.19541 100  72  -97.70
    -2    -1    16  1.342E+02  1.136E+01  1747.4   824.3     77.8 0.22899 100  72  -71.76
    -2    -1    16  1.086E+02  1.276E+01  1747.4   824.3    797.8 0.22886 100  60  -71.76
    -1    -2   -16  1.269E+02  8.337E+00   578.7  1435.1      1.7 0.10392  92  66  106.10
    -1    -2   -16  1.310E+02  9.691E+00   579.9  1435.1    721.8 0.10390 100  62  106.10
     3    -2    16  1.353E+02  9.817E+00  1836.1  1536.9    310.5 0.15429 100  62   59.63
     3    -2    16  1.150E+02  8.961E+00  1840.3   974.3     42.5 0.15350 100  67  -78.74
     3    -2    16  1.126E+02  1.042E+01  1839.9   974.5    762.6 0.15334 100  64  -78.74
    -3     2   -15  4.345E+01  5.861E+00   654.3  1513.0    671.8 0.14444 100  44  119.15
    -3     2   -15  3.423E+01  3.770E+00   655.2   981.2    394.0 0.14517 100  55  -97.87
     1     2    15  3.357E+01  4.669E+00  1834.7  1085.5    129.7 0.09320 100  35  -44.88
     1     2    15  3.864E+01  3.383E+00  1831.9  1423.4    362.2 0.09301 100  55   74.00
     1     2    15  3.943E+01  6.223E+00  1834.3  1085.4    849.7 0.09324 100  33  -44.88
     2     1   -15  4.700E+01  7.903E+00   746.6  1657.9    739.5 0.21748 100  43   93.93
     2     1   -15  3.954E+01  5.870E+00   745.9  1658.1     19.4 0.21751 100  43   93.93
     2    -3    15  3.726E+01  5.605E+00  1757.3   912.9     34.9 0.18376 100  41  -83.31
     2    -3    15  3.826E+01  5.134E+00  1752.7  1597.1    327.0 0.18436 100  52   68.12
     2    -3    15  4.121E+01  7.367E+00  1757.1   913.1    755.1 0.18359 100  37  -83.31
     1    -3   -15  4.477E+01  5.307E+00   644.2  1491.2     48.4 0.13299 100  45   87.98
     1    -3   -15  3.811E+01  3.718E+00   644.9  1005.2    497.4 0.13259 100  60 -132.93
     1    -3   -15  3.839E+01  6.464E+00   645.2  1491.0    768.4 0.13286 100  33   87.98
    -3     1    15  4.431E+01  6.917E+00  1724.7   865.9    100.3 0.20719 100  45  -64.80
    -3     1    15  3.733E+01  4.469E+00  1720.4  1642.1    399.9 0.20686 100  51   91.36
    -3     1    15  4.464E+01  8.574E+00  1724.8   866.0    820.3 0.20708 100  43  -64.80
     3    -1   -15  3.894E+01  7.945E+00   729.4  1636.8    761.3 0.20717 100  36   87.93
     3    -1   -15  3.995E+01  4.519E+00   731.1   859.6    458.8 0.20714 100  57 -114.49
     3    -1   -15  3.437E+01  6.057E+00   728.4  1636.8     41.3 0.20715 100  39   87.93
    -1     3    15  3.756E+01  7.141E+00  1809.6  1012.8    859.7 0.13212 100  33  -45.94
    -1     3    15  4.183E+01  3.859E+00  1806.6  1495.8    405.8 0.13185 100  58   90.89
    -1     3    15  3.245E+01  5.190E+00  1809.8  1012.5    139.7 0.13227 100  36  -45.94
    -2     3   -15  4.030E+01  6.466E+00   696.6  1590.1    688.4 0.18403 100  38  111.08
    -2     3   -15  3.719E+01  4.419E+00   698.4   904.3    393.3 0.18481 100  55  -95.88
    -2    -1    15  3.909E+01  4.921E+00  1702.4  1663.8    378.2 0.21749 100  55   85.40
    -1    -2   -15  3.739E+01  5.044E+00   620.6  1418.6    725.8 0.09414 100  40  104.37
    -1    -2   -15  4.743E+01  4.414E+00   619.5  1418.6      5.7 0.09417 100  49  104.37
    -1    -2   -15  3.630E+01  3.029E+00   619.5  1077.0    486.4 0.09408 100  59 -133.50
     3    -2    15  3.652E+01  5.026E+00  1799.5   990.5     36.4 0.14380 100  42  -81.09
     3    -2    15  3.420E+01  4.915E+00  1795.6  1520.1    310.0 0.14458 100  42   59.81
     3    -2    15  3.753E+01  6.260E+00  1799.2   990.8    756.5 0.14363 100  37  -81.09
    -3     2   -14  6.685E+01  5.159E+00   694.9   998.0    387.5 0.13558 100  68  -95.38
    -3     2   -14  7.081E+01  6.772E+00   694.1  1496.6    670.8 0.13484 100  52  119.12
     1     2    14  6.409E+01  4.359E+00  1791.9  1406.4    366.3 0.08339 100  60   75.78
     1     2    14  7.265E+01  6.035E+00  1794.5  1101.9    130.6 0.08358 100  57  -44.52
     1     2    14  6.952E+01  6.996E+00  1794.1  1101.9    850.6 0.08363 100  54  -44.52
     2     1   -14  7.020E+01  5.964E+00   788.0   858.7    432.2 0.20641 100  62 -105.63
     2     1   -14  6.143E+01  8.417E+00   785.7  1637.6    741.9 0.20609 100  45   92.92
     2     1   -14  5.860E+01  6.492E+00   784.9  1637.8     21.9 0.20616 100  54   92.92
     2    -3    14  5.634E+01  6.000E+00  1717.7   930.8     29.9 0.17341 100  56  -85.21
     2    -3    14  6.435E+01  7.846E+00  1717.3   931.2    749.8 0.17314 100  52  -85.21
     2    -3    14  6.383E+01  5.989E+00  1713.2  1578.6    327.0 0.17401 100  63   68.52
     1    -3   -14  6.558E+01  4.679E+00   684.7  1021.8    498.6 0.12311 100  65 -133.04
    -3     1    14  6.176E+01  8.693E+00  1685.3   885.5    819.4 0.19605 100  47  -65.49
    -3     1    14  6.506E+01  7.346E+00  1685.3   885.4     99.3 0.19616 100  48  -65.49
    -3     1    14  6.961E+01  5.689E+00  1681.1  1622.1    403.6 0.19587 100  63   92.76
     3    -1   -14  6.513E+01  7.200E+00   767.9  1617.4     45.0 0.19623 100  46   86.54
     3    -1   -14  6.112E+01  8.689E+00   768.7  1617.2    765.0 0.19610 100  50   86.54
     3    -1   -14  6.598E+01  5.596E+00   770.3   879.6    457.9 0.19610 100  60 -113.82
    -1     3    14  6.907E+01  6.655E+00  1769.8  1028.5    141.0 0.12287 100  59  -45.83
    -1     3    14  6.702E+01  7.916E+00  1769.5  1028.8    860.9 0.12273 100  47  -45.83
    -2     3   -14  5.495E+01  6.839E+00   736.1  1572.1    688.4 0.17364 100  53  110.69
    -2     3   -14  6.851E+01  5.727E+00   737.8   922.9    388.3 0.17441 100  75  -94.00
    -2    -1    14  6.773E+01  5.961E+00  1663.3  1643.0    380.7 0.20617 100  62   86.42
    -2    -1    14  6.573E+01  9.433E+00  1667.9   865.0    793.6 0.20600 100  46  -73.71
    -2    -1    14  6.815E+01  7.649E+00  1668.1   864.9     73.5 0.20612 100  59  -73.71
    -1    -2   -14  6.707E+01  4.998E+00   659.6  1402.0     10.0 0.08445 100  55  102.54
    -1    -2   -14  6.685E+01  4.296E+00   659.5  1094.1    487.1 0.08436 100  67 -133.81
    -1    -2   -14  6.867E+01  5.990E+00   660.4  1402.0    730.2 0.08448 100  54  102.54
     3    -2    14  6.251E+01  5.836E+00  1755.9  1503.4    309.0 0.13506 100  54   59.85
     3    -2    14  6.348E+01  5.940E+00  1759.6  1006.7     29.8 0.13429 100  56  -83.59
     3    -2    14  5.784E+01  7.059E+00  1759.2  1007.1    749.8 0.13404 100  50  -83.59
    -3     2   -13  2.352E+01  3.081E+00   733.9  1014.6    380.5 0.12619 100  48  -92.71
     1     2    13  2.076E+01  3.403E+00  1755.0  1118.5    132.4 0.07401 100  28  -43.73
     1     2    13  2.341E+01  2.350E+00  1752.7  1389.3    370.9 0.07380 100  50   77.70
     1     2    13  1.712E+01  4.234E+00  1754.7  1118.5    852.4 0.07405 100  23  -43.73
     2     1   -13  2.044E+01  4.681E+00   823.5  1617.6     24.2 0.19493 100  29   91.93
     2     1   -13  1.984E+01  3.398E+00   826.4   879.5    430.2 0.19519 100  48 -104.70
     2     1   -13  2.537E+01  6.180E+00   824.2  1617.3    744.3 0.19486 100  25   91.93
     2    -3    13  2.221E+01  3.791E+00  1674.5  1560.4    326.8 0.16387 100  34   68.82
     2    -3    13  1.817E+01  5.230E+00  1678.4   948.9    744.5 0.16300 100  21  -87.17
     2    -3    13  2.325E+01  4.283E+00  1678.8   948.5     24.6 0.16327 100  42  -87.17
     1    -3   -13  2.196E+01  5.014E+00   723.8  1459.1    782.7 0.11422 100  23   82.50
     1    -3   -13  2.268E+01  3.833E+00   723.1  1459.1     62.6 0.11425 100  31   82.50
     1    -3   -13  2.219E+01  2.617E+00   723.8  1038.2    500.5 0.11387 100  50 -133.36
    -3     1    13  3.307E+01  6.663E+00  1646.6   904.8    818.6 0.18520 100  40  -66.11
    -3     1    13  1.478E+01  4.592E+00  1646.6   904.7     98.6 0.18529 100  25  -66.11
    -3     1    13  2.077E+01  3.191E+00  1642.6  1602.3    407.5 0.18504 100  47   94.18
     3    -1   -13  2.189E+01  3.193E+00   808.8   899.5    457.2 0.18524 100  42 -113.20
     3    -1   -13  1.556E+01  4.437E+00   806.5  1598.0     48.9 0.18533 100  24   85.14
     3    -1   -13  1.025E+01  5.382E+00   807.3  1597.8    768.8 0.18521 100  13   85.14
    -1     3    13  1.495E+01  2.409E+00  1727.8  1463.2    419.9 0.11332 100  39   96.37
    -2     3   -13  1.781E+01  3.166E+00   776.5   941.2    383.0 0.16420 100  39  -92.05
    -2     3   -13  1.899E+01  4.809E+00   774.8  1554.2    688.0 0.16346 100  29  110.40
    -2    -1    13  2.735E+01  6.810E+00  1629.0   885.3    791.4 0.19475 100  28  -74.65
    -2    -1    13  2.630E+01  3.885E+00  1624.9  1622.3    383.1 0.19497 100  45   87.42
    -2    -1    13  1.383E+01  4.932E+00  1629.5   885.1     71.5 0.19491 100  23  -74.65
    -1    -2   -13  2.000E+01  2.019E+00   698.7  1111.3    488.8 0.07468 100  50 -134.52
    -1    -2   -13  2.423E+01  3.475E+00   699.5  1385.3    735.0 0.07485 100  35  100.55
    -1    -2   -13  1.979E+01  2.676E+00   698.8  1385.2     14.7 0.07478 100  32  100.55
     3    -2    13  2.543E+01  4.770E+00  1720.1  1023.1    742.7 0.12475 100  31  -86.27
     3    -2    13  2.506E+01  4.355E+00  1716.9  1486.9    307.5 0.12576  81  39   59.71
     3    -2    13  2.262E+01  3.744E+00  1720.5  1022.7     22.8 0.12499 100  36  -86.27
    -3     2   -12  4.036E+01  4.634E+00   771.5  1464.6    667.1 0.11633  96  51  119.61
    -3     2   -12  3.857E+01  3.566E+00   772.2  1030.9    372.8 0.11709 100  61  -89.83
     1     2    12  3.926E+01  2.876E+00  1714.2  1372.2    375.9 0.06428  99  56   79.84
     1     2    12  3.615E+01  3.515E+00  1716.3  1135.2    135.5 0.06452 100  46  -42.35
     1     2    12  3.502E+01  4.317E+00  1716.0  1135.2    855.4 0.06450  99  41  -42.35
     2     1   -12  3.621E+01  3.809E+00   864.1   900.1    428.2 0.18409 100  52 -103.80
     2     1   -12  3.408E+01  4.619E+00   861.4  1597.4     26.6 0.18383 100  53   90.96
     2     1   -12  3.250E+01  5.801E+00   862.1  1597.1    746.6 0.18377 100  40   90.96
     2    -3    12  3.200E+01  5.208E+00  1640.2   966.4    738.8 0.15309 100  40  -89.22
     2    -3    12  4.023E+01  4.505E+00  1636.4  1542.3    326.1 0.15393 100  54   69.02
     2    -3    12  3.119E+01  4.053E+00  1640.4   966.1     18.8 0.15331 100  49  -89.22
     1    -3   -12  4.199E+01  4.308E+00   761.5  1443.6     70.8 0.10528 100  50   79.38
     1    -3   -12  3.276E+01  5.042E+00   762.2  1443.5    790.9 0.10523 100  40   79.38
    -3     1    12  4.192E+01  6.568E+00  1608.5   924.0    818.1 0.17450 100  42  -66.69
    -3     1    12  3.879E+01  5.353E+00  1608.5   924.0     98.0 0.17458 100  47  -66.69
    -3     1    12  4.228E+01  4.027E+00  1604.7  1582.6    411.5 0.17436 100  62   95.62
     3    -1   -12  3.440E+01  3.455E+00   846.7   919.3    456.7 0.17453 100  51 -112.65
     3    -1   -12  3.472E+01  6.153E+00   845.0  1578.6    772.9 0.17456 100  36   83.71
     3    -1   -12  4.618E+01  5.381E+00   844.6  1578.6     52.8 0.17460 100  50   83.71
    -1     3    12  3.610E+01  3.063E+00  1689.4  1447.2    428.1 0.10438 100  53   99.50
    -2     3   -12  2.850E+01  4.768E+00   812.9  1536.6    687.3 0.15352 100  48  110.22
    -2     3   -12  3.967E+01  3.874E+00   814.6   959.4    377.4 0.15420 100  60  -90.02
    -2    -1    12  4.292E+01  6.793E+00  1591.1   905.4    789.4 0.18369 100  45  -75.57
    -2    -1    12  4.221E+01  4.313E+00  1587.1  1601.8    385.5 0.18392 100  58   88.41
    -2    -1    12  3.208E+01  4.838E+00  1591.5   905.2     69.5 0.18384 100  45  -75.57
    -1    -2   -12  3.783E+01  2.648E+00   737.2  1128.6    491.7 0.06508 100  59 -135.81
    -1    -2   -12  4.029E+01  3.821E+00   738.1  1368.5    740.3 0.06526 100  53   98.32
    -1    -2   -12  3.587E+01  2.986E+00   737.4  1368.4     20.1 0.06521 100  55   98.32
     3    -2    12  3.580E+01  4.800E+00  1681.7  1038.8    734.9 0.11573 100  48  -89.16
     3    -2    12  3.198E+01  3.688E+00  1681.9  1038.4     14.8 0.11594 100  54  -89.16
    -3     2   -11  3.845E+01  4.215E+00   809.2  1449.2    664.1 0.10752 100  48  120.19
     1     2    11  3.939E+01  3.444E+00  1678.2  1151.8    140.4 0.05512 100  51  -40.11
     1     2    11  3.983E+01  4.161E+00  1678.0  1152.0    860.3 0.05503 100  41  -40.11
     1     2    11  3.591E+01  2.561E+00  1676.4  1355.0    381.7 0.05485 100  50   82.34
     2     1   -11  3.730E+01  4.474E+00   898.8  1577.3     28.9 0.17286 100  56   90.01
     2     1   -11  3.348E+01  5.541E+00   899.4  1577.1    748.9 0.17280 100  46   90.01
     2     1   -11  3.724E+01  3.673E+00   901.3   920.7    426.4 0.17313 100  57 -102.93
     2    -3    11  3.769E+01  5.047E+00  1602.6   983.7    732.8 0.14339 100  49  -91.35
     2    -3    11  3.858E+01  4.049E+00  1598.9  1524.5    325.0 0.14420 100  62   69.10
     2    -3    11  3.444E+01  3.865E+00  1602.8   983.4     12.7 0.14359 100  52  -91.35
     1    -3   -11  3.273E+01  3.732E+00   799.4  1428.4     80.0 0.09660 100  49   75.90
     1    -3   -11  3.599E+01  2.864E+00   799.8  1069.9    506.7 0.09617 100  61 -134.80
     1    -3   -11  3.673E+01  4.894E+00   799.9  1428.3    800.0 0.09660 100  40   75.90
    -3     1    11  3.505E+01  4.723E+00  1571.0   943.1     97.7 0.16404 100  56  -67.19
    -3     1    11  2.991E+01  3.317E+00  1567.4  1563.1    415.7 0.16385 100  54   97.09
    -3     1    11  4.579E+01  6.360E+00  1571.0   943.2    817.8 0.16396 100  50  -67.19
     3    -1   -11  3.669E+01  5.982E+00   882.4  1559.4    777.1 0.16400 100  45   82.26
     3    -1   -11  3.155E+01  3.245E+00   884.0   938.9    456.4 0.16399 100  59 -112.16
     3    -1   -11  2.867E+01  4.360E+00   882.0  1559.4     57.0 0.16404 100  39   82.26
    -1     3    11  3.618E+01  2.899E+00  1651.6  1431.6    437.3 0.09577 100  55  102.97
    -1     3    11  4.105E+01  4.393E+00  1654.2  1075.0    149.1 0.09607 100  52  -44.07
    -1     3    11  3.246E+01  5.263E+00  1653.8  1075.1    868.9 0.09604 100  38  -44.07
    -2     3   -11  3.683E+01  4.613E+00   850.4  1519.2    686.1 0.14377 100  46  110.16
    -2     3   -11  3.989E+01  3.826E+00   852.1   977.3    371.4 0.14444 100  61  -87.90
    -2    -1    11  3.348E+01  5.685E+00  1553.7   925.4    787.5 0.17276 100  40  -76.46
    -2    -1    11  3.054E+01  4.620E+00  1554.1   925.2     67.6 0.17289 100  43  -76.46
    -2    -1    11  3.888E+01  3.953E+00  1549.8  1581.3    387.8 0.17299 100  58   89.38
    -1    -2   -11  3.877E+01  2.530E+00   775.0  1145.9    496.3 0.05560 100  63 -137.92
    -1    -2   -11  3.420E+01  3.333E+00   776.0  1351.7    746.5 0.05578 100  45   95.70
    -1    -2   -11  3.397E+01  2.736E+00   775.3  1351.6     26.4 0.05578 100  52   95.70
     3    -2    11  3.819E+01  3.906E+00  1640.9  1454.8    302.4 0.10794 100  51   58.81
    -3     2   -10  4.005E+01  3.878E+00   846.4  1434.2    660.1 0.09908 100  53  121.05
    -3     2   -10  4.531E+01  3.818E+00   847.1  1062.5    354.7 0.09975  81  55  -83.22
     1     2    10  4.959E+01  4.184E+00  1640.4  1168.6    868.0 0.04581 100  50  -36.55
     1     2    10  3.772E+01  2.439E+00  1639.1  1338.0    388.9 0.04558 100  53   85.44
     1     2    10  3.924E+01  3.126E+00  1640.8  1168.5    148.2 0.04581 100  50  -36.55
     2     1   -10  3.971E+01  4.237E+00   935.6  1557.3     31.2 0.16201 100  52   89.07
     2     1   -10  3.829E+01  3.531E+00   938.0   941.1    424.6 0.16228 100  51 -102.08
     2     1   -10  5.510E+01  6.100E+00   936.1  1557.2    751.2 0.16200 100  57   89.07
     2    -3    10  4.041E+01  3.932E+00  1561.9  1507.0    323.4 0.13473 100  64   69.05
     2    -3    10  4.227E+01  3.988E+00  1565.7  1000.4      6.2 0.13413 100  60  -93.60
     2    -3    10  4.194E+01  4.880E+00  1565.3  1000.7    726.2 0.13395 100  56  -93.60
     1    -3   -10  4.174E+01  4.696E+00   837.2  1413.6    810.5 0.08829 100  48   72.01
     1    -3   -10  4.107E+01  2.939E+00   837.0  1085.0    511.4 0.08789 100  56 -136.03
     1    -3   -10  3.796E+01  3.674E+00   836.5  1413.7     90.5 0.08830 100  50   72.01
    -3     1    10  5.020E+01  6.139E+00  1534.0   962.1    817.7 0.15359 100  54  -67.62
    -3     1    10  4.115E+01  3.618E+00  1530.6  1543.8    420.1 0.15353 100  51   98.59
    -3     1    10  4.470E+01  4.834E+00  1534.0   962.0     97.7 0.15366 100  54  -67.62
     3    -1   -10  3.985E+01  4.545E+00   918.9  1540.4     61.3 0.15364 100  52   80.78
     3    -1   -10  3.583E+01  3.235E+00   920.8   958.3    456.5 0.15361 100  53 -111.75
     3    -1   -10  4.124E+01  5.760E+00   919.3  1540.4    781.4 0.15360 100  42   80.78
    -1     3    10  3.543E+01  3.884E+00  1616.8  1089.5    153.8 0.08787 100  47  -42.85
    -1     3    10  3.547E+01  2.664E+00  1614.4  1416.6    447.9 0.08756 100  53  106.87
    -1     3    10  4.401E+01  5.203E+00  1616.4  1089.6    873.6 0.08782 100  47  -42.85
    -2     3   -10  3.307E+01  3.280E+00   889.0   994.9    364.9 0.13492 100  62  -85.67
    -2     3   -10  3.322E+01  4.315E+00   887.4  1502.1    684.5 0.13425 100  50  110.23
    -2    -1    10  2.831E+01  4.017E+00  1517.2   945.2     65.7 0.16206 100  59  -77.32
    -2    -1    10  4.739E+01  6.027E+00  1516.9   945.3    785.7 0.16194 100  61  -77.32
    -2    -1    10  2.956E+01  3.297E+00  1513.1  1560.9    390.2 0.16217 100  57   90.33
    -1    -2   -10  3.081E+01  2.432E+00   812.7  1335.0     34.1 0.04649 100  48   92.41
    -1    -2   -10  3.617E+01  2.247E+00   812.3  1163.0    503.7 0.04628 100  59 -141.30
    -1    -2   -10  4.187E+01  3.371E+00   813.3  1335.2    754.3 0.04655 100  50   92.41
     3    -2    10  3.182E+01  3.374E+00  1603.8  1439.5    298.5 0.09955 100  54   57.97
     3    -2    10  4.279E+01  4.246E+00  1606.4  1068.9    716.6 0.09868 100  49  -95.79
    -3     2    -9  1.528E+02  9.015E+00   883.0  1420.0    655.0 0.09109 100  58  122.22
    -3     2    -9  1.618E+02  8.934E+00   883.8  1077.3    344.0 0.09167 100  56  -79.39
     1     2     9  1.477E+02  8.475E+00  1603.3  1184.8    880.1 0.03679 100  54  -30.88
     1     2     9  1.459E+02  7.839E+00  1603.8  1184.7    160.3 0.03686 100  60  -30.88
     1     2     9  1.518E+02  7.706E+00  1602.3  1321.5    398.8 0.03665 100  49   89.66
     2     1    -9  1.544E+02  8.927E+00   974.2   961.5    422.9 0.15154 100  55 -101.28
     2     1    -9  1.493E+02  1.036E+01   972.5  1537.4    753.5 0.15129 100  64   88.15
     2     1    -9  1.477E+02  9.214E+00   972.1  1537.3     33.4 0.15128 100  67   88.15
     2    -3     9  1.581E+02  9.304E+00  1525.5  1489.8    321.2 0.12550 100  61   68.84
     2    -3     9  1.464E+02  9.534E+00  1528.8  1017.4    719.2 0.12476 100  65  -95.97
     1    -3    -9  1.305E+02  8.637E+00   873.7  1399.7    822.6 0.08046 100  49   67.60
     1    -3    -9  1.618E+02  8.553E+00   873.8  1099.3    517.5 0.08011 100  56 -137.66
     1    -3    -9  1.485E+02  8.796E+00   873.3  1399.9    102.5 0.08051 100  57   67.60
    -3     1     9  1.461E+02  9.427E+00  1497.5   980.8     98.1 0.14343 100  56  -67.95
    -3     1     9  1.467E+02  8.493E+00  1494.3  1524.6    424.7 0.14333 100  50  100.13
    -3     1     9  1.652E+02  1.149E+01  1497.5   980.9    818.1 0.14337 100  59  -67.95
     3    -1    -9  1.559E+02  9.811E+00   955.4  1521.8     66.0 0.14345 100  54   79.26
     3    -1    -9  1.635E+02  9.241E+00   957.1   977.5    456.9 0.14339 100  56 -111.43
     3    -1    -9  1.546E+02  1.099E+01   955.8  1521.6    786.0 0.14337 100  58   79.26
    -1     3     9  1.497E+02  9.929E+00  1579.4  1103.5    879.8 0.08000 100  49  -41.23
    -1     3     9  1.436E+02  8.604E+00  1579.9  1103.2    159.9 0.08013 100  52  -41.23
    -1     3     9  1.618E+02  8.546E+00  1577.7  1402.5    460.0 0.07983 100  46  111.29
    -2     3    -9  1.581E+02  9.076E+00   925.4  1012.1    357.9 0.12564 100  62  -83.32
    -1    -2    -9  1.572E+02  7.929E+00   849.1  1179.7    515.4 0.03729 100  54 -146.72
    -1    -2    -9  1.443E+02  7.865E+00   850.1  1319.0    764.6 0.03759 100  53   87.93
    -1    -2    -9  1.476E+02  7.733E+00   849.6  1319.0     44.6 0.03761 100  55   87.93
     3    -2     9  1.620E+02  9.581E+00  1569.6  1082.9    705.7 0.09077 100  58  -99.64
     3    -2     9  1.508E+02  8.757E+00  1567.1  1424.8    293.5 0.09158  99  58   56.81
    -3     2    -8  3.608E+02  1.834E+01   919.8  1090.8    331.6 0.08436 100  59  -75.15
    -3     2    -8  3.873E+02  2.008E+01   919.3  1406.6    648.5 0.08366 100  53  123.73
     1     2     8  3.626E+02  1.845E+01  1566.8  1200.2    899.5 0.02834  97  51  -21.68
     1     2     8  3.711E+02  1.818E+01  1566.0  1305.8    413.4 0.02826 100  49   96.16
     1     2     8  3.493E+02  1.744E+01  1567.2  1200.0    179.6 0.02845 100  53  -21.68
     2     1    -8  3.517E+02  1.879E+01  1008.1  1517.5     35.7 0.14065 100  62   87.25
     2     1    -8  3.524E+02  1.831E+01  1010.1   981.8    421.3 0.14091 100  55 -100.53
     2     1    -8  3.482E+02  1.955E+01  1008.4  1517.5    755.8 0.14066 100  63   87.25
     2    -3     8  3.629E+02  1.957E+01  1492.7  1033.6    711.5 0.11587 100  55  -98.48
     1    -3    -8  3.585E+02  1.936E+01   909.9  1386.9    836.6 0.07327 100  52   62.61
     1    -3    -8  3.679E+02  1.837E+01   910.1  1112.6    525.4 0.07297 100  54 -139.75
     1    -3    -8  3.523E+02  1.833E+01   909.6  1387.0    116.8 0.07337 100  52   62.61
    -3     1     8  3.801E+02  2.147E+01  1461.3   999.4    818.9 0.13332 100  56  -68.19
    -3     1     8  3.561E+02  1.840E+01  1458.4  1505.6    429.7 0.13330 100  50  101.72
    -3     1     8  3.553E+02  1.924E+01  1461.4   999.4     98.8 0.13337 100  56  -68.19
     3    -1    -8  3.569E+02  2.035E+01   991.8  1502.9    790.8 0.13331  98  56   77.69
     3    -1    -8  3.367E+02  1.828E+01   991.5  1503.2     70.8 0.13338  96  57   77.69
     3    -1    -8  3.450E+02  1.781E+01   993.0   996.5    457.7 0.13334 100  53 -111.22
    -1     3     8  3.624E+02  1.964E+01  1543.0  1116.2    887.7 0.07291 100  50  -39.16
    -1     3     8  3.632E+02  1.891E+01  1543.4  1116.0    167.7 0.07301  98  55  -39.16
    -1     3     8  3.701E+02  1.845E+01  1541.4  1389.4    474.2 0.07274 100  49  116.30
    -2     3    -8  3.605E+02  1.868E+01   961.6  1029.1    350.4 0.11660 100  58  -80.84
    -2    -1     8  3.768E+02  2.014E+01  1444.5   984.8     62.2 0.14063 100  61  -78.92
    -2    -1     8  3.549E+02  1.850E+01  1441.0  1520.4    394.8 0.14084 100  51   92.19
    -2    -1     8  3.588E+02  2.040E+01  1444.5   984.9    782.3 0.14061 100  64  -78.92
    -1    -2    -8  3.632E+02  1.823E+01   886.4  1303.9    780.4 0.02929 100  52   81.06
    -1    -2    -8  3.526E+02  1.745E+01   886.0  1303.8     60.1 0.02926 100  53   81.06
     3    -2     8  3.676E+02  1.905E+01  1530.9  1411.1    287.1 0.08417 100  59   55.32
     3    -2     8  3.483E+02  1.824E+01  1533.3  1096.1    693.3 0.08340 100  50 -103.90
    -3     2    -7  3.694E+01  2.950E+00   955.6  1103.4    317.5 0.07760 100  55  -70.50
    -3     2    -7  4.246E+01  3.796E+00   955.1  1394.6    640.3 0.07696 100  47  125.61
     1     2     7  3.510E+01  2.560E+00  1530.8  1213.1    210.7 0.02125 100  42   -6.83
     1     2     7  3.751E+01  2.068E+00  1530.1  1292.5    438.8 0.02115 100  49  107.78
     1     2     7  3.021E+01  2.715E+00  1530.5  1213.2    930.3 0.02124 100  36   -6.83
     2     1    -7  3.679E+01  4.452E+00  1044.0  1497.8    757.9 0.13013 100  48   86.36
     2     1    -7  3.544E+01  3.000E+00  1045.6  1001.9    419.9 0.13036 100  51  -99.83
     2     1    -7  3.732E+01  3.699E+00  1043.7  1497.8     37.9 0.13011 100  51   86.36
     2    -3     7  3.691E+01  3.344E+00  1453.7  1457.0    314.3 0.10801 100  54   67.87
     1    -3    -7  3.289E+01  2.246E+00   946.0  1124.3    535.3 0.06666 100  52 -142.28
     1    -3    -7  3.205E+01  3.957E+00   945.9  1375.5    853.1 0.06694 100  41   57.01
     1    -3    -7  2.953E+01  3.047E+00   945.5  1375.6    133.1 0.06702 100  45   57.01
    -3     1     7  3.299E+01  3.694E+00  1425.6  1017.7    100.1 0.12349 100  48  -68.29
    -3     1     7  3.783E+01  3.151E+00  1422.8  1486.9    435.0 0.12344  90  49  103.38
    -3     1     7  4.034E+01  4.797E+00  1425.6  1017.8    820.2 0.12345 100  48  -68.29
     3    -1    -7  4.589E+01  3.356E+00  1028.5  1015.3    459.1 0.12347 100  46 -111.15
    -1     3     7  4.299E+01  4.526E+00  1507.0  1127.5    897.5 0.06660  97  43  -36.66
    -1     3     7  5.017E+01  3.057E+00  1505.5  1377.8    490.7 0.06645 100  46  121.93
    -1     3     7  4.204E+01  3.735E+00  1507.3  1127.4    177.5 0.06668 100  47  -36.66
    -2     3    -7  4.366E+01  4.017E+00   995.7  1453.3    675.2 0.10749 100  53  111.48
    -2    -1     7  5.111E+01  3.785E+00  1405.6  1500.3    397.1 0.13032 100  53   93.10
    -2    -1     7  4.460E+01  4.072E+00  1408.8  1004.5     60.7 0.13011 100  52  -79.63
    -2    -1     7  4.242E+01  4.820E+00  1408.8  1004.6    780.8 0.13010 100  56  -79.63
    -1    -2    -7  4.270E+01  2.532E+00   921.8  1291.1     86.4 0.02222  97  52   68.94
    -1    -2    -7  4.149E+01  2.711E+00   922.3  1291.0    806.6 0.02224 100  47   68.94
     3    -2     7  5.041E+01  5.075E+00  1494.7  1398.5    999.0 0.07740  87  52   53.47
     3    -2     7  4.008E+01  3.444E+00  1497.3  1108.1    679.0 0.07674 100  49 -108.59
     3    -2     7  5.020E+01  4.014E+00  1495.1  1398.6    279.0 0.07745 100  56   53.47
    -3     2    -6  1.972E+01  2.107E+00   991.0  1114.6    301.5 0.07168  94  49  -65.48
    -3     2    -6  2.574E+01  2.839E+00   990.6  1384.0    630.2 0.07109  89  41  127.79
     1     2     6  2.175E+01  1.994E+00  1494.6  1220.6    976.0 0.01703  99  40   14.23
     1     2     6  2.423E+01  1.884E+00  1494.7  1220.8    255.9 0.01699  99  43   14.23
     1     2     6  2.239E+01  1.291E+00  1494.4  1284.8    487.6 0.01705 100  45  130.58
     2     1    -6  2.234E+01  2.278E+00  1080.7  1022.0    418.7 0.11990 100  48  -99.21
     2    -3     6  2.230E+01  2.863E+00  1421.3  1064.1    693.5 0.09923  98  44 -103.97
     2    -3     6  2.094E+01  2.474E+00  1418.1  1441.6    309.3 0.09984 100  50   67.06
    -3     1     6  2.353E+01  3.805E+00  1390.1  1035.8    822.1 0.11377 100  43  -68.22
    -3     1     6  2.572E+01  3.212E+00  1390.2  1035.8    102.1 0.11381 100  50  -68.22
     3    -1    -6  2.234E+01  2.183E+00  1063.8  1033.7    461.2 0.11382 100  52 -111.24
     3    -1    -6  1.646E+01  3.879E+00  1062.8  1466.6    801.7 0.11381  75  45   74.34
    -1     3     6  1.817E+01  1.542E+00  1470.0  1368.0    509.9 0.06126 100  42  128.05
    -1     3     6  1.512E+01  2.557E+00  1471.6  1136.9    189.7 0.06140 100  30  -33.89
    -1     3     6  1.806E+01  3.402E+00  1471.4  1137.0    909.7 0.06133  99  31  -33.89
    -2     3    -6  2.062E+01  2.682E+00  1031.2  1438.3    670.2 0.09933 100  46  112.32
    -2    -1     6  2.221E+01  2.839E+00  1373.5  1024.1     59.4 0.11967 100  51  -80.27
    -2    -1     6  1.977E+01  3.512E+00  1373.5  1024.1    779.5 0.11966 100  42  -80.27
    -1    -2    -6  1.781E+01  1.623E+00   957.7  1283.5    855.3 0.01800  99  39   45.86
    -1    -2    -6  1.791E+01  1.385E+00   957.4  1283.5    135.3 0.01805 100  40   45.86
     3    -2     6  1.780E+01  2.209E+00  1461.7  1118.7    662.8 0.07095 100  51 -113.64
     3    -2     6  2.162E+01  3.224E+00  1459.3  1387.4    989.1 0.07149 100  42   51.34
     3    -2     6  1.338E+01  2.275E+00  1459.6  1387.5    269.0 0.07152 100  33   51.34
    -3     2    -5  2.661E+00  1.500E+00  1026.2  1123.6    283.5 0.06687 100  19  -60.35
    -3     2    -5  2.191E+00  1.329E+00  1025.7  1375.4    617.9 0.06634 100  18  130.10
     1     2     5  2.770E+00  5.507E-01  1459.0  1286.9    563.4 0.01822 100  18  165.89
     1     2     5  4.105E+00  6.898E-01  1459.3  1218.4    300.4 0.01810 100  21   33.95
     2     1    -5  5.407E+00  1.781E+00  1114.2  1458.6     42.1 0.10932 100  27   84.59
     2     1    -5 -1.637E-01  1.290E+00  1115.7  1042.0    417.6 0.10951  80 -23  -98.71
     2     1    -5  1.799E+00  2.162E+00  1114.4  1458.7    762.1 0.10930 100  17   84.59
     2    -3     5  3.024E+00  1.525E+00  1383.1  1427.0    303.1 0.09218 100  14   66.01
     2    -3     5  2.041E+00  1.526E+00  1386.1  1078.1    682.9 0.09164 100   9 -106.94
     1    -3    -5  1.189E+00  2.315E+00  1016.4  1358.9    893.8 0.05771 100   9   44.87
     1    -3    -5  2.510E+00  9.993E-01  1016.9  1141.5    562.5 0.05750 100  18 -147.80
     1    -3    -5  3.288E+00  1.860E+00  1016.0  1358.9    173.6 0.05769 100   9   44.87
    -3     1     5  4.455E-01  1.073E+00  1352.6  1450.3    447.1 0.10434 100  18  106.98
     3    -1    -5  2.108E+00  1.801E+00  1097.6  1449.0     88.0 0.10436 100  13   72.50
     3    -1    -5  3.863E+00  2.467E+00  1097.9  1448.9    807.9 0.10433 100  12   72.50
    -1     3     5  2.254E+00  2.070E+00  1436.2  1143.8    204.3 0.05753 100   9  -31.26
    -1     3     5  5.039E+00  2.597E+00  1436.0  1144.0    924.2 0.05743 100  11  -31.26
    -1     3     5  4.171E+00  8.778E-01  1434.7  1360.8    531.8 0.05740 100  28  134.19
    -2     3    -5  3.801E+00  1.560E+00  1066.3  1424.2    663.7 0.09168 100  29  113.41
    -2     3    -5  4.036E+00  1.453E+00  1067.5  1075.2    322.2 0.09224 100  28  -72.47
    -2    -1     5  2.488E+00  1.222E+00  1335.5  1460.3    401.5 0.10950 100  16   94.92
    -1    -2    -5  3.053E+00  1.305E+00   992.1  1284.7    928.2 0.01847  99  12   11.17
    -1    -2    -5  2.464E+00  1.058E+00   992.2  1284.9    208.5 0.01861 100  10   11.17
     3    -2     5  1.919E+00  2.387E+00  1424.3  1378.2    977.1 0.06663 100   9   49.09
     3    -2     5  4.919E+00  2.097E+00  1424.3  1378.5    257.0 0.06676 100  14   49.09
     3    -2     5  2.104E+00  1.528E+00  1426.3  1127.2    644.5 0.06623 100  15 -118.84
    -3     2    -4  3.547E+01  2.813E+00  1060.6  1369.4    603.5 0.06291 100  54  132.13
    -3     2    -4  2.552E+01  2.560E+00  1061.2  1130.3    263.8 0.06334 100  49  -55.58
    -3     2    -4  3.059E+01  3.261E+00  1061.1  1130.5    983.7 0.06324 100  47  -55.58
     1     2     4  3.857E+01 -2.361E+00  1423.8  1297.3    630.9 0.02385 100  43 -164.32
     1     2     4  2.937E+01  1.750E+00  1424.3  1207.4    328.9 0.02373 100  46   44.09
     2     1    -4  4.040E+01  3.315E+00  1149.2  1439.2     44.2 0.09903 100  52   83.63
     2     1    -4  2.879E+01  2.605E+00  1150.4  1061.8    416.9 0.09920  81  53  -98.38
     2     1    -4  3.768E+01  3.730E+00  1149.3  1439.2    764.1 0.09901 100  51   83.63
     2    -3     4  2.677E+01  2.583E+00  1348.3  1413.6    295.2 0.08514 100  50   64.69
     2    -3     4  3.170E+01  2.967E+00  1351.2  1091.1    671.2 0.08464 100  48 -110.05
     1    -3    -4  2.987E+01  3.514E+00  1051.1  1354.9    917.4 0.05537 100  40   39.88
     1    -3    -4  3.221E+01  2.320E+00  1052.2  1145.8    579.5 0.05524 100  49 -149.47
     1    -3    -4  3.787E+01  3.317E+00  1050.9  1354.9    197.4 0.05539 100  45   39.88
    -3     1     4  3.319E+01  3.777E+00  1319.9  1070.8    828.6 0.09510 100  49  -67.31
    -3     1     4  3.159E+01  2.430E+00  1317.8  1432.7    454.2 0.09515 100  48  109.05
    -3     1     4  3.273E+01  3.202E+00  1320.1  1070.7    108.8 0.09515 100  56  -67.31
     3    -1    -4  3.259E+01  3.137E+00  1132.6  1431.7     94.9 0.09514 100  49   70.46
     3    -1    -4  2.917E+01  2.303E+00  1133.6  1069.5    467.9 0.09519 100  53 -112.20
     3    -1    -4  3.446E+01  3.905E+00  1132.6  1431.6    814.9 0.09511 100  44   70.46
    -1     3     4  2.658E+01  3.297E+00  1400.8  1147.8    941.1 0.05517 100  42  -29.69
    -1     3     4  3.707E+01  2.482E+00  1399.6  1356.6    555.7 0.05516 100  40  139.28
    -1     3     4  2.849E+01  2.704E+00  1401.0  1147.7    221.1 0.05524 100  44  -29.69
    -2     3    -4  3.103E+01  2.661E+00  1102.4  1088.7    310.6 0.08517 100  53  -69.40
    -2     3    -4  3.534E+01  2.986E+00  1101.2  1411.3    655.7 0.08467 100  49  114.77
    -2    -1     4  3.550E+01  3.226E+00  1303.4  1063.0     57.4 0.09901  95  51  -81.15
    -2    -1     4  2.747E+01  2.328E+00  1300.7  1440.4    403.7 0.09920 100  52   95.91
    -2    -1     4  3.783E+01  3.865E+00  1303.5  1063.1    777.5 0.09901  96  53  -81.15
    -1    -2    -4  3.157E+01  2.288E+00  1026.2  1294.9    994.3 0.02381 100  48  -17.63
    -1    -2    -4  2.607E+01 -1.761E+00  1026.3  1295.0    274.3 0.02382 100  49  -17.63
     3    -2     4  3.503E+01  3.613E+00  1389.7  1371.7    242.9 0.06322 100  45   47.13
     3    -2     4  3.396E+01  2.759E+00  1391.2  1133.2    624.4 0.06282 100  47 -123.68
     3    -2     4  3.805E+01  4.496E+00  1389.4  1371.6    963.0 0.06316 100  40   47.13
    -3     2    -3  6.761E+02  3.347E+01  1095.4  1366.1    587.4 0.06100 100  48  133.25
    -3     2    -3  6.247E+02  3.218E+01  1096.2  1134.3    962.8 0.06126 100  47  -51.99
    -3     2    -3  6.508E+02  3.271E+01  1096.4  1134.2    242.8 0.06130 100  48  -51.99
     1     2     3  6.079E+02  2.978E+01  1389.0  1311.7    672.7 0.03161 100  45 -152.12
     1     2     3  5.866E+02  2.859E+01  1389.5  1192.4    345.4 0.03155 100  41   43.43
     2     1    -3  5.886E+02  2.997E+01  1184.0  1419.8    766.0 0.08877 100  51   82.48
     2     1    -3  5.716E+02  2.836E+01  1185.0  1081.6    416.5 0.08894 100  47  -98.36
     2     1    -3  5.522E+02  2.769E+01  1183.9  1419.8     46.1 0.08879 100  51   82.48
     2    -3     3  6.151E+02  3.075E+01  1313.5  1401.5    285.5 0.07885 100  52   63.08
     2    -3     3  5.972E+02  2.994E+01  1316.3  1102.7    658.0 0.07842 100  53 -113.28
     1    -3    -3  5.260E+02  2.635E+01  1085.3  1354.3    221.6 0.05486 100  50   37.75
     1    -3    -3  5.714E+02  2.919E+01  1085.0  1354.2    941.5 0.05481 100  50   37.75
     1    -3    -3  6.439E+02  3.187E+01  1087.1  1146.6    597.8 0.05481 100  41 -148.57
    -3     1     3  6.637E+02  3.388E+01  1285.1  1087.6    833.8 0.08621 100  48  -66.18
    -3     1     3  5.869E+02  2.961E+01  1285.3  1087.5    113.9 0.08626 100  47  -66.18
    -3     1     3  5.748E+02  2.842E+01  1283.2  1415.6    462.1 0.08630 100  45  111.50
     3    -1    -3  5.553E+02  2.747E+01  1168.2  1086.6    473.2 0.08630 100  48 -113.36
     3    -1    -3  5.270E+02  2.734E+01  1167.4  1414.9    822.7 0.08622 100  55   68.04
     3    -1    -3  6.131E+02  3.088E+01  1167.4  1414.9    102.7 0.08624 100  55   68.04
    -1     3     3  6.435E+02  3.281E+01  1365.9  1148.2    959.1 0.05477 100  47  -30.71
    -1     3     3  5.697E+02  2.857E+01  1366.3  1148.1    239.1 0.05483 100  45  -30.71
    -1     3     3  5.379E+02  2.653E+01  1364.8  1355.7    580.3 0.05475 100  40  141.53
    -2     3    -3  5.578E+02  2.781E+01  1137.0  1100.8    297.7 0.07888 100  49  -66.22
    -2     3    -3  6.193E+02  3.111E+01  1135.9  1399.7    645.8 0.07845 100  47  116.42
    -2    -1     3  5.717E+02  2.926E+01  1268.7  1082.4    777.0 0.08877 100  48  -81.19
    -2    -1     3  5.487E+02  2.729E+01  1266.1  1420.7    405.7 0.08894 100  48   97.07
    -2    -1     3  5.735E+02  2.872E+01  1268.6  1082.4     56.9 0.08878 100  45  -81.19
    -1    -2    -3  5.634E+02  2.753E+01  1061.2  1309.9    315.1 0.03159 100  48  -29.14
     3    -2     3  5.342E+02  2.759E+01  1354.6  1367.9    947.0 0.06120 100  49   46.10
     3    -2     3  5.448E+02  2.717E+01  1356.4  1136.4    603.1 0.06097 100  44 -127.36
     3    -2     3  4.838E+02  2.441E+01  1355.1  1367.9    227.1 0.06120 100  50   46.10
    -3     2    -2  3.432E+01  2.952E+00  1131.1  1135.0    221.7 0.06097 100  45  -50.50
    -3     2    -2  3.183E+01  2.215E+00  1130.0  1366.0    570.1 0.06079 100  51  132.67
    -3     2    -2  4.124E+01  3.896E+00  1131.0  1135.0    941.7 0.06094 100  46  -50.50
     1     2     2  3.462E+01  2.135E+00  1354.8  1175.4    356.4 0.04033 100  48   19.65
     1     2     2  3.459E+01  2.380E+00  1354.2  1328.2    697.1 0.04032 100  51 -168.81
     2     1    -2  3.497E+01  2.454E+00  1219.5  1101.3    416.7 0.07875 100  49  -98.96
     2     1    -2  3.915E+01  3.404E+00  1218.7  1400.6    767.8 0.07858 100  52   80.82
     2     1    -2  3.706E+01  2.858E+00  1218.6  1400.5     47.9 0.07859 100  51   80.82
     2    -3     2  3.459E+01  3.524E+00  1278.6  1391.0    993.6 0.07345 100  52   61.11
     2    -3     2  4.156E+01  3.185E+00  1279.0  1391.2    273.6 0.07353 100  51   61.11
     2    -3     2  4.283E+01  3.401E+00  1281.5  1112.5    643.4 0.07315 100  47 -116.65
     1    -3    -2  3.193E+01  2.384E+00  1121.8  1143.9    616.4 0.05621 100  52 -143.37
     1    -3    -2  3.867E+01  4.129E+00  1119.5  1357.2    964.7 0.05629 100  45   40.46
     1    -3    -2  3.568E+01  3.377E+00  1119.8  1357.3    244.7 0.05632 100  46   40.46
    -3     1     2  4.774E+01  4.154E+00  1250.7  1103.5    840.7 0.07772 100  50  -64.11
    -3     1     2  3.453E+01  2.355E+00  1248.7  1399.2    471.2 0.07782 100  46  114.73
    -3     1     2  3.713E+01  3.083E+00  1250.5  1103.5    120.8 0.07776 100  49  -64.11
     3    -1    -2  3.391E+01  2.336E+00  1202.7  1103.0    480.3 0.07782  99  50 -115.45
     3    -1    -2  4.025E+01  3.734E+00  1202.1  1398.8    831.6 0.07770 100  57   64.83
     3    -1    -2  3.822E+01  3.175E+00  1202.0  1398.9    111.7 0.07776 100  60   64.83
    -1     3     2  4.302E+01  3.653E+00  1331.3  1145.0    977.4 0.05626 100  49  -36.02
    -1     3     2  3.527E+01  2.987E+00  1331.2  1145.0    257.4 0.05630 100  43  -36.02
    -1     3     2  3.238E+01  2.513E+00  1330.1  1358.4    603.7 0.05620 100  43  138.94
    -2     3    -2  3.957E+01  3.079E+00  1171.7  1111.1    283.3 0.07354 100  51  -62.89
    -2     3    -2  4.175E+01  3.312E+00  1170.5  1389.9    633.7 0.07316 100  52  118.42
    -2    -1     2  3.943E+01  3.407E+00  1234.1  1101.7    777.0 0.07858 100  57  -80.61
    -2    -1     2  3.462E+01  2.472E+00  1231.6  1401.0    407.7 0.07875 100  52   98.75
    -2    -1     2  3.669E+01  2.822E+00  1234.0  1101.6     56.9 0.07859 100  52  -80.61
    -1    -2    -2  3.550E+01  2.209E+00  1096.2  1326.8    338.5 0.04035 100  49  -12.04
    -1    -2    -2  3.658E+01  2.471E+00  1098.3  1174.0    714.7 0.04035 100  43  161.19
     3    -2     2  3.645E+01  2.615E+00  1321.8  1136.5    581.8 0.06078 100  45 -128.94
     3    -2     2  3.803E+01  3.409E+00  1320.5  1367.4    210.0 0.06094  94  47   46.77
     3    -2     2  4.044E+01  3.902E+00  1320.3  1367.3    930.1 0.06089 100  44   46.77
    -3     2    -1  9.365E+01  5.178E+00  1164.4  1369.2    552.5 0.06228 100  51  130.11
    -3     2    -1  8.660E+01  5.961E+00  1165.8  1132.5    921.7 0.06235 100  41  -51.47
    -3     2    -1  9.163E+01  5.792E+00  1165.9  1132.4    201.7 0.06237 100  42  -51.47
     1     2     1  8.087E+01  4.440E+00  1320.3  1157.6    364.2 0.04959 100  49  -49.81
     1     2     1  8.574E+01  4.997E+00  1319.6  1345.5    711.8 0.04950 100  42  125.55
     2     1    -1  8.181E+01  4.622E+00  1253.9  1121.0    417.8 0.06859 100  48 -101.01
     2     1    -1  9.594E+01  5.488E+00  1253.2  1381.3     49.4 0.06845 100  48   77.70
     2     1    -1  9.288E+01  5.757E+00  1253.2  1381.4    769.4 0.06844 100  48   77.70
     2    -3     1  9.006E+01  5.596E+00  1244.3  1383.0    259.5 0.06932 100  52   58.61
     2    -3     1  8.150E+01  5.794E+00  1244.4  1382.8    979.6 0.06924  96  52   58.61
     2    -3     1  8.471E+01  5.227E+00  1247.0  1120.1    627.5 0.06902 100  48 -120.34
     1    -3    -1  9.255E+01  5.520E+00  1156.5  1138.1    634.2 0.05937 100  49 -133.85
     1    -3    -1  7.886E+01  5.263E+00  1153.8  1363.6    985.4 0.05947 100  54   48.14
     1    -3    -1  7.992E+01  4.835E+00  1153.8  1363.7    265.3 0.05950 100  46   48.14
    -3     1     1  8.586E+01  5.297E+00  1216.1  1118.5    130.1 0.06974 100  45  -60.31
    -3     1     1  8.182E+01  4.542E+00  1214.3  1383.9    481.7 0.06982 100  44  119.58
    -3     1     1  8.091E+01  5.652E+00  1216.0  1118.6    850.0 0.06971 100  49  -60.31
     3    -1    -1  8.984E+01  5.436E+00  1236.6  1383.8    122.0 0.06975 100  54   59.99
     3    -1    -1  8.565E+01  4.734E+00  1237.1  1118.6    489.8 0.06982 100  46 -119.25
     3    -1    -1  9.478E+01  6.241E+00  1236.6  1383.7    841.9 0.06971 100  53   59.99
    -1     3     1  9.007E+01  5.248E+00  1295.5  1364.3    624.7 0.05938 100  46  131.35
    -1     3     1  9.511E+01  5.997E+00  1296.5  1138.6    994.9 0.05945 100  49  -45.64
    -1     3     1  8.588E+01  5.059E+00  1296.6  1138.6    274.8 0.05953 100  45  -45.64
    -2     3    -1  7.947E+01  4.935E+00  1206.1  1119.3    267.6 0.06932 100  43  -59.22
    -2     3    -1  7.819E+01  4.776E+00  1205.0  1382.3    619.4 0.06904 100  47  120.96
    -2     3    -1  8.077E+01  5.554E+00  1206.0  1119.4    987.6 0.06926 100  47  -59.22
    -2    -1     1  9.060E+01  5.276E+00  1199.4  1120.8     57.6 0.06845 100  46  -78.55
    -2    -1     1  8.384E+01  5.430E+00  1199.5  1120.9    777.7 0.06844 100  47  -78.55
    -2    -1     1  8.894E+01  4.948E+00  1197.2  1381.3    409.5 0.06859 100  47  101.86
    -1    -2    -1  8.639E+01  5.019E+00  1132.9  1156.7    723.1 0.04952 100  53 -129.58
    -1    -2    -1  9.000E+01  4.899E+00  1132.8  1156.6      3.1 0.04956 100  54 -129.58
    -1    -2    -1  8.712E+01  4.745E+00  1130.7  1344.6    352.7 0.04959 100  49   53.84
     3    -2     1  9.065E+01  6.267E+00  1286.1  1369.8    912.7 0.06232 100  52   49.40
     3    -2     1  1.002E+02  5.533E+00  1287.1  1133.3    561.5 0.06227 100  44 -128.05
     3    -2     1  8.961E+01  5.607E+00  1286.0  1370.0    192.7 0.06236 100  49   49.40
    -3     2     0  1.442E+02  8.823E+00  1200.5  1126.8    903.7 0.06535 100  43  -53.94
    -3     2     0  1.263E+02  6.648E+00  1198.9  1375.3    535.6 0.06538 100  43  126.43
    -3     2     0  1.324E+02  7.555E+00  1200.4  1126.8    183.7 0.06540 100  45  -53.94
     1     2     0  1.381E+02  7.301E+00  1285.2  1363.5      1.0 0.05903 100  50  101.23
     1     2     0  1.450E+02  7.981E+00  1285.1  1363.4    721.0 0.05898 100  51  101.23
     1     2     0  1.271E+02  6.736E+00  1285.9  1139.2    370.3 0.05912 100  41  -76.24
     2     1     0  1.327E+02  7.129E+00  1287.8  1362.2     50.7 0.05833 100  40   69.88
     2     1     0  1.261E+02  6.633E+00  1288.3  1140.5    420.0 0.05846 100  45 -107.48
     2     1     0  1.382E+02  7.761E+00  1287.8  1362.2    770.6 0.05833 100  42   69.88
     2    -3     0  1.396E+02  8.370E+00  1210.3  1377.3    243.3 0.06648 100  52   55.42
     2    -3     0  1.145E+02  6.522E+00  1212.4  1125.2    610.6 0.06625 100  46 -124.58
     2    -3     0  1.374E+02  8.995E+00  1210.0  1377.2    963.3 0.06643 100  47   55.42
     1    -3     0  1.494E+02  8.134E+00  1188.4  1373.0    282.8 0.06421 100  51   57.24
     1    -3     0  1.327E+02  7.373E+00  1191.2  1129.4    650.4 0.06400 100  45 -123.44
    -3     1     0  1.276E+02  6.668E+00  1179.8  1369.8    494.1 0.06253 100  49  127.21
    -3     1     0  1.395E+02  7.762E+00  1181.4  1132.3    142.4 0.06243 100  44  -53.79
    -3     1     0  1.322E+02  7.972E+00  1181.6  1132.4    862.3 0.06240 100  44  -53.79
     3    -1     0  1.311E+02  7.399E+00  1271.1  1370.0    134.2 0.06243 100  63   52.32
     3    -1     0  1.302E+02  7.922E+00  1271.3  1369.9    854.1 0.06238 100  63   52.32
     3    -1     0  1.229E+02  6.450E+00  1271.6  1132.8    502.3 0.06251 100  45 -125.75
    -1     3     0  1.360E+02  7.675E+00  1261.0  1373.0    642.4 0.06400 100  48  122.31
    -1     3     0  1.278E+02  7.058E+00  1262.2  1129.4    290.8 0.06421 100  42  -56.11
    -2     3     0  1.344E+02  8.386E+00  1240.8  1124.9    971.0 0.06643 100  47  -54.99
    -2     3     0  1.178E+02  6.708E+00  1239.5  1377.2    602.8 0.06627 100  46  124.14
    -2     3     0  1.525E+02  8.935E+00  1241.1  1124.9    251.0 0.06647 100  46  -54.99
    -2    -1     0  1.270E+02  6.691E+00  1162.8  1361.8    411.2 0.05846 100  48  109.63
    -2    -1     0  1.294E+02  6.995E+00  1164.8  1140.0     59.5 0.05834 100  42  -72.03
    -2    -1     0  1.372E+02  7.783E+00  1165.0  1140.0    779.5 0.05833 100  45  -72.03
    -1    -2     0  1.264E+02  6.705E+00  1164.9  1363.0    361.6 0.05913 100  51   78.28
    -1    -2     0  1.285E+02  7.214E+00  1167.4  1138.8    729.7 0.05899 100  50 -103.27
    -1    -2     0  1.310E+02  6.984E+00  1167.4  1138.7      9.7 0.05903 100  50 -103.27
     3    -2     0  1.281E+02  7.971E+00  1251.8  1375.5    895.9 0.06536 100  48   53.13
     3    -2     0  1.241E+02  7.183E+00  1251.7  1375.6    175.9 0.06539 100  46   53.13
     3    -2     0  1.228E+02  6.509E+00  1252.5  1127.2    543.4 0.06537 100  45 -125.62
    -3     2     1  4.427E+02  2.318E+01  1235.1  1118.5    888.4 0.06981 100  44  -56.39
    -3     2     1  4.195E+02  2.077E+01  1233.4  1384.0    519.8 0.06984 100  44  122.92
    -3     2     1  4.433E+02  2.254E+01  1235.0  1118.5    168.4 0.06985 100  37  -56.39
     1     2    -1  4.148E+02  2.068E+01  1251.5  1120.4    375.4 0.06884 100  43  -83.42
     1     2    -1  4.232E+02  2.149E+01  1250.6  1381.7    727.0 0.06865 100  50   95.36
     1     2    -1  4.845E+02  2.404E+01  1250.6  1381.8      7.0 0.06870 100  51   95.36
     2     1     1  4.548E+02  2.252E+01  1322.4  1343.0     51.5 0.04823 100  45   41.84
     2     1     1  4.119E+02  2.029E+01  1322.7  1160.0    424.2 0.04835 100  44 -133.29
     2     1     1  4.131E+02  2.085E+01  1322.3  1343.1    771.4 0.04822 100  45   41.84
     2    -3    -1  4.910E+02  2.470E+01  1177.9  1127.4    593.3 0.06501 100  42 -129.01
     2    -3    -1  3.936E+02  2.088E+01  1175.6  1374.5    945.3 0.06511 100  51   52.11
     2    -3    -1  3.753E+02  1.925E+01  1176.0  1374.6    225.4 0.06515 100  53   52.11
     1    -3     1  4.271E+02  2.139E+01  1222.9  1384.4    296.9 0.07011 100  50   64.10
     1    -3     1  4.378E+02  2.215E+01  1225.7  1118.5    664.8 0.06982 100  42 -115.51
    -3     1    -1  4.345E+02  2.186E+01  1146.8  1144.4    158.5 0.05605 100  42  -45.05
    -3     1    -1  4.144E+02  2.042E+01  1145.4  1357.3    508.6 0.05615 100  44  137.43
    -3     1    -1  4.256E+02  2.204E+01  1146.9  1144.4    878.5 0.05601 100  43  -45.05
     3    -1     1  4.283E+02  2.109E+01  1306.0  1145.2    518.7 0.05614 100  43 -134.41
     3    -1     1  4.468E+02  2.245E+01  1305.6  1358.0    148.5 0.05604 100  51   42.03
     3    -1     1  4.471E+02  2.302E+01  1305.7  1357.9    868.5 0.05599 100  53   42.03
    -1     3    -1  4.182E+02  2.112E+01  1226.5  1383.9    656.8 0.06982 100  49  115.47
    -1     3    -1  4.439E+02  2.219E+01  1227.7  1117.9    304.9 0.07011 100  43  -64.05
    -2     3     1  4.061E+02  2.081E+01  1275.5  1127.6    234.0 0.06517 100  44  -50.52
    -2     3     1  4.562E+02  2.285E+01  1274.0  1375.0    584.6 0.06501 100  44  127.43
    -2     3     1  4.181E+02  2.230E+01  1275.3  1127.8    953.9 0.06510 100  46  -50.52
    -2    -1    -1  4.265E+02  2.152E+01  1130.4  1159.1    783.2 0.04823 100  50  -46.08
    -2    -1    -1  4.480E+02  2.204E+01  1128.4  1342.3    412.4 0.04836 100  46  137.53
    -2    -1    -1  4.636E+02  2.294E+01  1130.2  1159.1     63.2 0.04824 100  48  -46.08
    -1    -2     1  4.699E+02  2.340E+01  1201.9  1120.4     15.1 0.06870 100  48  -96.14
    -1    -2     1  4.384E+02  2.230E+01  1202.0  1120.5    735.2 0.06865 100  48  -96.14
    -1    -2     1  4.203E+02  2.093E+01  1199.3  1381.7    367.2 0.06884 100  53   84.20
     3    -2    -1  4.410E+02  2.183E+01  1218.0  1118.5    527.8 0.06982 100  44 -123.17
     3    -2    -1  4.420E+02  2.243E+01  1217.3  1383.9    160.3 0.06986 100  56   56.64
     3    -2    -1  4.092E+02  2.157E+01  1217.2  1383.8    880.3 0.06981 100  53   56.64
    -3     2     2  1.903E+01  2.265E+00  1269.7  1107.9    155.7 0.07549 100  47  -58.16
    -3     2     2  1.695E+01  1.515E+00  1267.9  1394.9    505.5 0.07546 100  45  120.05
    -3     2     2  1.913E+01  2.936E+00  1269.7  1108.1    875.6 0.07542 100  42  -58.16
     1     2    -2  1.938E+01  1.910E+00  1216.0  1400.4     10.8 0.07850 100  42   93.39
     1     2    -2  2.099E+01  1.827E+00  1217.1  1101.4    379.9 0.07869 100  49  -86.46
     1     2    -2  2.008E+01  2.355E+00  1216.1  1400.3    730.9 0.07845 100  54   93.39
     2     1     2  1.739E+01  1.718E+00  1357.0  1324.0    771.3 0.03810 100  45  -30.77
     2     1     2  1.641E+01  1.190E+00  1357.3  1179.6    431.8 0.03821 100  49  158.32
     2     1     2  1.805E+01  1.487E+00  1357.1  1323.9     51.3 0.03809 100  45  -30.77
     2    -3    -2  1.546E+01  1.518E+00  1143.2  1126.7    576.4 0.06536 100  43 -132.48
     2    -3    -2  2.485E+01  2.886E+00  1141.7  1375.1    206.5 0.06554 100  48   50.03
     2    -3    -2  1.761E+01  2.997E+00  1141.5  1374.9    926.4 0.06542 100  36   50.03
     1    -3     2  1.842E+01  1.924E+00  1257.3  1397.7    308.0 0.07694 100  44   68.32
     1    -3     2  1.903E+01  2.159E+00  1260.3  1105.6    677.4 0.07661 100  48 -110.21
    -3     1    -2  1.552E+01  2.318E+00  1112.2  1154.0    899.3 0.05091 100  38  -38.10
    -3     1    -2  1.714E+01  1.923E+00  1112.0  1154.0    179.3 0.05094 100  39  -38.10
    -3     1    -2  1.868E+01  1.401E+00  1110.9  1347.3    525.7 0.05101 100  49  146.58
     3    -1     2  1.807E+01  1.369E+00  1340.6  1155.3    539.7 0.05098 100  46 -141.23
     3    -1     2  1.916E+01  2.507E+00  1340.1  1348.2    885.3 0.05087 100  39   32.75
     3    -1     2  2.387E+01  2.162E+00  1340.3  1348.3    165.2 0.05089 100  49   32.75
    -1     3    -2  2.246E+01  2.293E+00  1192.1  1396.5    668.2 0.07661 100  55  111.23
    -1     3    -2  2.438E+01  2.161E+00  1193.2  1104.6    317.3 0.07696 100  51  -69.35
    -2     3     2  2.089E+01  2.407E+00  1310.0  1127.4    217.3 0.06548 100  47  -47.00
    -2     3     2  1.974E+01  1.704E+00  1308.5  1375.8    565.5 0.06535 100  44  129.45
    -2     3     2  1.888E+01  3.127E+00  1310.1  1127.5    937.3 0.06541 100  41  -47.00
    -2    -1    -2  2.181E+01  1.627E+00  1095.6  1178.3     70.1 0.03812 100  48   22.57
    -2    -1    -2  2.123E+01  1.854E+00  1095.7  1178.2    790.1 0.03812 100  45   22.57
    -2    -1    -2  2.216E+01  1.495E+00  1093.9  1322.8    413.1 0.03824 100  47 -150.12
    -1    -2     2  2.271E+01  1.942E+00  1233.8  1400.8    370.8 0.07868 100  57   86.18
    -1    -2     2  2.267E+01  2.046E+00  1236.5  1101.9     19.8 0.07850 100  50  -93.11
    -1    -2     2  2.378E+01  2.507E+00  1236.6  1101.9    739.9 0.07845 100  51  -93.11
     3    -2    -2  2.230E+01  1.726E+00  1183.5  1107.5    515.0 0.07546 100  50 -121.39
     3    -2    -2  2.342E+01  3.177E+00  1183.0  1394.3    866.2 0.07543 100  48   59.50
     3    -2    -2  2.097E+01  2.427E+00  1182.9  1394.5    146.3 0.07551 100  48   59.50
    -3     2     3  3.147E+02  1.724E+01  1304.4  1095.8    865.4 0.08198 100  52  -59.37
    -3     2     3  3.137E+02  1.580E+01  1302.4  1407.6    492.8 0.08199 100  42  117.54
    -3     2     3  2.908E+02  1.535E+01  1304.3  1095.6    145.4 0.08206 100  49  -59.37
     1     2    -3  2.992E+02  1.541E+01  1181.4  1419.2     13.2 0.08844 100  52   92.62
     1     2    -3  2.929E+02  1.501E+01  1182.6  1082.1    383.9 0.08866 100  47  -88.31
     1     2    -3  3.208E+02  1.697E+01  1181.5  1419.0    733.3 0.08838 100  52   92.62
     2     1     3  3.206E+02  1.581E+01  1391.9  1304.7     49.3 0.02787 100  45  -60.37
     2     1     3  3.321E+02  1.655E+01  1391.7  1304.7    769.2 0.02787 100  42  -60.37
     2     1     3  3.089E+02  1.514E+01  1391.9  1199.1    446.8 0.02800 100  43  137.44
     2    -3    -3  3.330E+02  1.727E+01  1107.3  1378.5    187.4 0.06745 100  54   50.06
     2    -3    -3  3.582E+02  1.798E+01  1108.4  1122.9    560.6 0.06731 100  49 -134.20
     2    -3    -3  3.492E+02  1.883E+01  1107.3  1378.3    907.5 0.06740 100  52   50.06
     1    -3     3  3.144E+02  1.618E+01  1292.0  1412.2    316.8 0.08450 100  52   70.89
     1    -3     3  3.412E+02  1.779E+01  1295.0  1091.6    688.5 0.08410 100  55 -106.42
    -3     1    -3  3.099E+02  1.628E+01  1077.3  1160.4    924.8 0.04755 100  44  -36.99
    -3     1    -3  3.081E+02  1.529E+01  1076.3  1340.3    545.1 0.04748 100  45  150.88
    -3     1    -3  3.360E+02  1.720E+01  1077.3  1160.4    204.8 0.04752 100  46  -36.99
     3    -1     3  3.066E+02  1.619E+01  1374.6  1341.8    904.4 0.04744 100  45   28.28
     3    -1     3  3.138E+02  1.563E+01  1375.4  1162.4    565.3 0.04741  96  46 -142.18
     3    -1     3  2.796E+02  1.434E+01  1374.9  1341.8    184.4 0.04742 100  46   28.28
    -1     3    -3  2.957E+02  1.514E+01  1158.7  1090.0    328.2 0.08451 100  48  -73.11
    -1     3    -3  3.066E+02  1.609E+01  1157.5  1410.7    677.1 0.08413 100  49  108.64
    -2     3     3  2.989E+02  1.501E+01  1343.2  1379.5    546.3 0.06728 100  41  129.35
    -2     3     3  3.394E+02  1.776E+01  1344.8  1124.0    201.8 0.06741 100  41  -45.21
    -2     3     3  3.215E+02  1.736E+01  1344.7  1124.2    921.7 0.06733 100  40  -45.21
    -2    -1    -3  2.975E+02  1.461E+01  1059.3  1303.2    412.4 0.02806 100  45 -121.05
    -1    -2     3  3.051E+02  1.570E+01  1271.3  1083.1     24.2 0.08845 100  50  -91.25
    -1    -2     3  2.984E+02  1.529E+01  1268.2  1420.0    373.0 0.08865 100  52   86.94
    -1    -2     3  3.407E+02  1.797E+01  1271.2  1083.2    744.1 0.08838 100  50  -91.25
     3    -2    -3  3.061E+02  1.698E+01  1148.5  1406.6    853.6 0.08200 100  57   61.97
     3    -2    -3  3.018E+02  1.520E+01  1148.9  1094.9    504.6 0.08200 100  48 -120.15
     3    -2    -3  3.064E+02  1.620E+01  1148.2  1406.7    133.7 0.08207 100  59   61.97
    -3     2     4  3.434E+01  3.213E+00  1339.2  1082.0    137.2 0.08935 100  48  -60.25
    -3     2     4  3.563E+01  2.552E+00  1337.1  1421.6    481.6 0.08929 100  44  115.19
    -3     2     4  3.177E+01  3.798E+00  1339.3  1082.2    857.2 0.08927 100  39  -60.25
     1     2    -4  3.274E+01  3.382E+00  1146.8  1438.0    734.7 0.09842 100  56   92.35
     1     2    -4  3.523E+01  2.912E+00  1146.6  1438.1     14.7 0.09848 100  56   92.35
     1     2    -4  3.697E+01  2.910E+00  1148.1  1062.7    387.6 0.09873  92  53  -89.75
     2     1     4  3.160E+01  1.967E+00  1426.7  1284.9    761.9 0.01732 100  45  -72.56
     2     1     4  3.522E+01  1.886E+00  1426.7  1219.4    481.1 0.01748 100  45  146.21
     2     1     4  3.583E+01  2.026E+00  1426.8  1284.9     42.0 0.01731 100  48  -72.56
     2    -3    -4  3.085E+01  3.730E+00  1072.8  1384.5    889.4 0.07087 100  40   51.94
     2    -3    -4  2.979E+01  2.174E+00  1073.6  1116.4    546.6 0.07070 100  44 -134.38
     2    -3    -4  3.924E+01  3.490E+00  1072.4  1384.6    169.3 0.07088 100  46   51.94
     1    -3     4  3.133E+01  2.691E+00  1326.7  1427.8    323.5 0.09261 100  52   72.54
     1    -3     4  3.156E+01  3.101E+00  1329.7  1076.5    698.2 0.09216 100  49 -103.39
    -3     1    -4  3.624E+01  2.357E+00  1041.6  1337.0    565.9 0.04597  99  49  150.16
    -3     1    -4  3.509E+01  2.893E+00  1042.1  1162.8    233.6 0.04620 100  48  -41.76
    -3     1    -4  4.173E+01  3.931E+00  1042.1  1162.9    953.5 0.04616 100  50  -41.76
     3    -1     4  4.781E+01  3.588E+00  1409.5  1339.2    205.1 0.04602 100  47   28.83
     3    -1     4  4.542E+01  3.068E+00  1410.2  1165.6    594.5 0.04586 100  51 -137.23
     3    -1     4  3.369E+01  3.397E+00  1409.2  1339.2    925.2 0.04603 100  41   28.83
    -1     3    -4  3.804E+01  3.392E+00  1122.7  1425.8    684.0 0.09221 100  56  106.96
    -1     3    -4  4.700E+01  3.317E+00  1124.1  1074.5    337.8 0.09257 100  51  -76.11
    -2     3     4  4.587E+01  3.773E+00  1379.7  1117.8    187.8 0.07083 100  45  -44.97
    -2     3     4  4.555E+01  4.484E+00  1379.6  1118.0    907.9 0.07073 100  40  -44.97
    -2     3     4  4.334E+01  2.750E+00  1378.0  1386.1    528.0 0.07068 100  45  127.40
    -2    -1    -4  4.267E+01  2.253E+00  1024.5  1283.3    408.2 0.01766 100  47 -110.11
    -1    -2     4  4.175E+01  3.118E+00  1302.8  1439.4    374.3 0.09871 100  52   87.18
    -1    -2     4  4.691E+01  3.530E+00  1306.0  1064.1     28.0 0.09848  99  51  -89.78
    -1    -2     4  4.078E+01  3.801E+00  1305.9  1064.2    748.0 0.09840  99  51  -89.78
     3    -2    -4  4.160E+01  2.798E+00  1114.3  1080.9    496.3 0.08931 100  49 -119.23
     3    -2    -4  3.158E+01  3.883E+00  1113.6  1420.3    842.5 0.08932 100  49   64.30
     3    -2    -4  4.160E+01  3.612E+00  1113.5  1420.4    122.6 0.08939 100  49   64.30
    -3     2     5  3.946E+00  2.495E+00  1374.1  1067.4    850.7 0.09719 100  20  -60.90
    -3     2     5 -8.408E-02  9.081E-01  1371.9  1436.5    471.6 0.09718 100  -2  112.89
    -3     2     5  3.390E-02  1.860E+00  1374.3  1067.3    130.8 0.09723 100  15  -60.90
     1     2    -5  2.677E+00  1.918E+00  1111.9  1457.1    735.5 0.10855 100  11   92.36
     1     2    -5  6.015E-01  1.460E+00  1111.7  1457.3     15.4 0.10861 100  11   92.36
     2    -3    -5  6.351E-01  8.846E-01  1038.5  1107.5    534.5 0.07540 100  15 -133.65
     2    -3    -5 -2.732E+00  2.323E+00  1038.0  1393.1    872.7 0.07556 100 -12   54.96
     2    -3    -5 -1.133E-01  1.753E+00  1037.6  1393.2    152.6 0.07563 100  -6   54.96
     1    -3     5 -2.342E-01  1.358E+00  1361.5  1444.2    328.7 0.10116 100  -8   73.62
    -3     1    -5  2.145E+00  1.391E+00  1006.6  1161.2    263.1 0.04705 100   9  -50.03
    -3     1    -5 -3.797E-01  1.025E+00  1006.6  1337.9    586.7 0.04664 100  -5  146.35
    -3     1    -5 -1.677E+00  1.661E+00  1006.7  1161.3    983.0 0.04696 100  -7  -50.03
     3    -1     5  3.842E-01  1.111E+00  1445.2  1164.8    624.5 0.04647 100  12 -128.81
     3    -1     5  1.704E+00  1.701E+00  1444.4  1340.6    225.4 0.04676 100  10   32.49
     3    -1     5 -2.356E-01  2.398E+00  1443.9  1340.6    945.4 0.04679 100  -4   32.49
    -1     3    -5 -7.017E-01  1.582E+00  1087.8  1441.8    689.4 0.10072 100 -16  105.84
    -2     3     5  1.541E+00  2.070E+00  1414.8  1109.4    176.0 0.07550 100   7  -45.64
    -2     3     5  3.489E+00  2.605E+00  1414.7  1109.4    896.1 0.07546 100  13  -45.64
    -2     3     5  9.579E-01  8.332E-01  1413.0  1394.9    511.1 0.07534 100  14  124.33
    -1    -2     5  1.476E-01  1.266E+00  1337.6  1459.0    374.9 0.10886 100   5   87.14
     3    -2    -5 -2.612E-01  9.595E-01  1079.4  1065.8    489.7 0.09719 100  -9 -118.54
     3    -2    -5  1.722E+00  1.700E+00  1078.5  1435.2    112.7 0.09730 100   8   66.56
     3    -2    -5  4.514E-01  2.438E+00  1078.8  1435.0    832.6 0.09721 100   9   66.56
    -3     2     6  4.441E+02  2.230E+01  1407.0  1452.5    462.7 0.10552 100  44  110.65
     1     2    -6  4.512E+02  2.290E+01  1078.4  1023.4    394.3 0.11914 100  51  -92.25
     2    -3    -6  4.537E+02  2.256E+01  1003.3  1096.7    524.5 0.08112 100  48 -132.54
     2    -3    -6  4.463E+02  2.389E+01  1002.8  1403.6    857.6 0.08130 100  49   58.47
     2    -3    -6  4.824E+02  2.474E+01  1002.6  1403.8    137.6 0.08142 100  52   58.47
     1    -3     6  4.294E+02  2.187E+01  1396.5  1461.3    332.7 0.11008 100  54   74.34
    -3     1    -6  4.643E+02  2.309E+01   971.4  1155.8    290.5 0.04991 100  54  -59.29
    -3     1    -6  4.209E+02  2.106E+01   971.4  1342.8    605.6 0.04942 100  50  141.41
    -1     3    -6  4.947E+02  2.511E+01  1054.3  1041.0    353.8 0.11009  91  52  -81.05
    -1     3    -6  4.413E+02  2.305E+01  1052.7  1458.4    693.4 0.10961 100  53  105.10
    -2     3     6  4.447E+02  2.288E+01  1450.2  1098.8    166.1 0.08129 100  49  -46.70
    -2     3     6  4.626E+02  2.296E+01  1448.2  1405.7    495.9 0.08103 100  42  120.76
    -2     3     6  4.598E+02  2.446E+01  1450.0  1099.0    886.1 0.08116 100  46  -46.70
    -1    -2     6  4.398E+02  2.346E+01  1376.0  1025.9    755.2 0.11879 100  56  -87.23
    -1    -2     6  4.397E+02  2.269E+01  1376.1  1025.8     35.1 0.11883 100  54  -87.23
     3    -2    -6  4.708E+02  2.446E+01  1043.4  1450.7    103.8 0.10566 100  56   68.76
     3    -2    -6  4.432E+02  2.396E+01  1043.5  1450.6    823.8 0.10561 100  59   68.76
    -3     2     7  1.620E+02  9.758E+00  1444.9  1035.6    122.0 0.11438 100  54  -61.68
    -3     2     7  1.921E+02  1.226E+01  1444.9  1035.7    841.9 0.11433 100  52  -61.68
     1     2    -7  1.703E+02  9.767E+00  1041.3  1495.9     15.3 0.12917 100  58   92.89
     1     2    -7  1.593E+02  8.943E+00  1043.2  1003.6    397.6 0.12951 100  52  -93.43
     1     2    -7  1.733E+02  1.074E+01  1041.5  1495.8    735.4 0.12911 100  59   92.89
     2    -3    -7  1.693E+02  9.852E+00   967.1  1415.8    124.2 0.08806 100  51   62.10
     2    -3    -7  1.745E+02  9.194E+00   967.8  1084.2    516.4 0.08775 100  54 -131.39
     2    -3    -7  1.821E+02  1.143E+01   967.4  1415.7    844.1 0.08796 100  49   62.10
     1    -3     7  1.755E+02  9.908E+00  1435.5  1026.7      1.4 0.11887 100  55  -96.18
     1    -3     7  1.754E+02  1.064E+01  1435.2  1026.9    721.4 0.11874 100  55  -96.18
    -3     1    -7  1.778E+02  9.306E+00   935.9  1147.1    314.4 0.05449 100  56  -67.96
    -3     1    -7  1.693E+02  9.075E+00   935.9  1350.8    621.7 0.05395 100  51  136.61
     3    -1     7  1.557E+02  8.671E+00  1514.7  1354.7    259.8 0.05424 100  53   42.08
     3    -1     7  1.558E+02  9.175E+00  1514.6  1354.4    979.9 0.05415  97  55   42.08
     3    -1     7  1.665E+02  8.976E+00  1516.3  1152.1    676.8 0.05358 100  49 -110.73
    -1     3    -7  1.506E+02  8.539E+00  1019.0  1023.2    360.6 0.11938 100  55  -83.23
    -2     3     7  1.574E+02  9.303E+00  1485.9  1086.9    158.1 0.08788  99  51  -47.81
    -2     3     7  1.620E+02  1.057E+01  1485.6  1087.1    878.0 0.08775  98  43  -47.81
    -1    -2     7  1.620E+02  9.565E+00  1411.5  1006.4     38.3 0.12915 100  62  -86.03
    -1    -2     7  1.605E+02  9.155E+00  1407.8  1498.5    374.6 0.12944 100  51   86.57
    -1    -2     7  1.683E+02  1.069E+01  1411.3  1006.5    758.4 0.12910 100  57  -86.03
     3    -2    -7  1.669E+02  9.069E+00  1009.1  1033.1    480.7 0.11433 100  51 -117.70
     1     2    -8  8.096E+01  6.555E+00  1005.9  1515.3    734.8 0.13954 100  57   93.33
     1     2    -8  8.562E+01  5.911E+00  1005.6  1515.5     14.7 0.13961 100  65   93.33
     1     2    -8  8.392E+01  5.447E+00  1007.8   983.6    400.6 0.13996 100  54  -94.60
     2     1     8  9.430E+01  4.957E+00  1569.5  1218.9    103.3 0.01836 100  62  -50.95
     2     1     8  9.657E+01  5.033E+00  1568.2  1287.8    288.0 0.01857 100  53   42.33
     2     1     8  8.537E+01  4.729E+00  1569.2  1218.9    823.3 0.01836 100  59  -50.95
     2    -3    -8  8.343E+01  5.965E+00   931.2  1429.1    112.3 0.09540 100  51   65.63
     2    -3    -8  8.680E+01  5.073E+00   932.0  1070.6    509.8 0.09505 100  53 -130.36
     2    -3    -8  7.116E+01  6.136E+00   931.7  1429.0    832.2 0.09530 100  49   65.63
     1    -3     8  8.872E+01  5.951E+00  1471.2  1009.2      7.8 0.12832 100  64  -94.11
     1    -3     8  8.619E+01  5.738E+00  1467.7  1496.7    337.8 0.12874 100  57   75.01
     1    -3     8  8.548E+01  6.588E+00  1470.9  1009.5    727.8 0.12818 100  57  -94.11
    -3     1    -8  1.030E+02  6.263E+00   900.2  1361.4    634.7 0.05982 100  52  132.53
    -3     1    -8  9.061E+01  5.100E+00   900.2  1136.3    334.5 0.06032 100  59  -75.41
     3    -1     8  9.166E+01  6.260E+00  1550.3  1365.6    992.6 0.06013 100  55   46.14
     3    -1     8  8.885E+01  5.522E+00  1550.7  1365.6    272.6 0.06013  97  57   46.14
     3    -1     8  7.814E+01  4.941E+00  1552.3  1141.7    696.9 0.05940 100  54 -103.26
    -2     3     8  8.579E+01  5.041E+00  1519.4  1431.5    470.3 0.09492 100  51  113.54
    -2     3     8  8.923E+01  6.202E+00  1521.8  1073.7    151.6 0.09516 100  53  -48.81
    -2     3     8  8.785E+01  7.180E+00  1521.6  1073.9    871.5 0.09509 100  49  -48.81
    -2    -1    -8  8.304E+01  4.390E+00   883.9  1285.1    656.2 0.01923 100  47  133.42
    -1    -2     8  9.225E+01  6.469E+00  1447.1   987.0     41.5 0.13957 100  63  -84.84
    -1    -2     8  7.915E+01  6.715E+00  1447.0   987.1    761.6 0.13953 100  62  -84.84
    -1    -2     8  8.298E+01  5.621E+00  1443.3  1518.5    373.9 0.13987 100  51   86.11
     3    -2    -8  8.361E+01  5.161E+00   973.5  1015.9    477.7 0.12342 100  56 -117.52
    -3     2     9  1.196E+02  8.139E+00  1517.0  1001.7    116.9 0.13283 100  62  -61.86
    -3     2     9  1.199E+02  7.093E+00  1514.0  1503.7    440.7 0.13265 100  49  104.37
    -3     2     9  1.135E+02  8.966E+00  1516.9  1001.8    836.8 0.13278 100  61  -61.86
     1     2    -9  1.152E+02  8.537E+00   970.0  1534.9    734.0 0.15008 100  59   93.85
     1     2    -9  1.084E+02  7.170E+00   969.6  1535.1     13.9 0.15015 100  65   93.85
     1     2    -9  1.255E+02  7.577E+00   971.9   963.5    403.6 0.15052 100  57  -95.75
     2     1     9  1.221E+02  6.747E+00  1605.7  1199.8    817.8 0.02875 100  66  -54.38
     2     1     9  1.239E+02  6.434E+00  1604.6  1307.1    309.8 0.02892  99  56   52.85
     2     1     9  1.220E+02  6.451E+00  1605.9  1199.7     97.6 0.02885 100  68  -54.38
     2    -3    -9  1.170E+02  8.713E+00   895.4  1443.2    821.6 0.10321 100  51   68.96
     2    -3    -9  1.180E+02  7.862E+00   895.0  1443.4    101.6 0.10327 100  52   68.96
     1    -3     9  1.210E+02  8.704E+00  1507.2   991.7    733.7 0.13782 100  60  -92.15
     1    -3     9  1.089E+02  6.989E+00  1503.7  1515.0    339.3 0.13845 100  61   75.07
     1    -3     9  1.126E+02  7.293E+00  1507.3   991.4     13.6 0.13799 100  64  -92.15
    -3     1    -9  1.231E+02  7.317E+00   863.9  1373.8    644.7 0.06675 100  51  129.30
    -3     1    -9  1.243E+02  6.845E+00   864.1  1123.4    350.9 0.06727 100  61  -81.63
     3    -1     9  1.106E+02  6.678E+00  1588.7  1129.4    713.4 0.06625 100  57  -97.04
     3    -1     9  1.254E+02  7.299E+00  1586.9  1378.5    282.6 0.06708 100  58   49.36
    -1     3    -9  1.057E+02  6.712E+00   947.5   986.9    372.6 0.13862 100  59  -87.21
    -1     3    -9  1.079E+02  7.868E+00   945.7  1510.8    700.2 0.13797 100  59  104.30
    -2     3     9  1.040E+02  5.989E+00  1555.6  1446.0    459.7 0.10275 100  53  110.18
    -2    -1    -9  1.159E+02  6.218E+00   847.5  1303.8    675.9 0.02948 100  47  124.08
     3    -2    -9  1.165E+02  9.186E+00   936.5  1500.9    802.1 0.13292 100  47   74.97
     3    -2    -9  1.054E+02  6.347E+00   937.5   998.3    475.4 0.13279 100  53 -117.48
     3    -2    -9  1.067E+02  7.432E+00   936.2  1501.0     82.0 0.13291 100  52   74.97
    -3     2    10  3.805E+01  4.512E+00  1553.6   984.2    115.4 0.14244 100  52  -61.76
    -3     2    10  3.711E+01  3.253E+00  1550.3  1521.7    434.5 0.14226 100  58  102.43
    -3     2    10  5.090E+01  6.207E+00  1553.4   984.3    835.2 0.14240 100  48  -61.76
     1     2   -10  3.908E+01  5.239E+00   933.6  1554.6    733.0 0.16074 100  49   94.43
     1     2   -10  3.787E+01  3.555E+00   935.7   943.3    406.6 0.16119 100  62  -96.90
     1     2   -10  3.870E+01  4.088E+00   933.2  1554.8     12.9 0.16081 100  56   94.43
     2     1    10  3.916E+01  3.228E+00  1642.7  1181.5    816.5 0.03883 100  54  -55.60
     2     1    10  3.974E+01  2.641E+00  1641.4  1325.7    320.3 0.03897 100  56   57.73
     2     1    10  4.280E+01  2.951E+00  1642.9  1181.4     96.3 0.03893 100  59  -55.60
     2    -3   -10  4.016E+01  4.249E+00   858.2  1458.3     92.1 0.11163 100  52   72.08
     2    -3   -10  3.696E+01  2.976E+00   859.2  1040.6    500.5 0.11130  96  61 -128.88
     2    -3   -10  4.358E+01  5.498E+00   858.9  1458.1    812.1 0.11161 100  47   72.08
     1    -3    10  3.269E+01  3.542E+00  1540.1  1533.6    340.3 0.14836 100  57   74.98
     1    -3    10  4.251E+01  4.193E+00  1543.8   973.4     19.0 0.14788 100  58  -90.29
     1    -3    10  4.127E+01  5.158E+00  1543.7   973.6    739.1 0.14771 100  49  -90.29
    -3     1   -10  4.233E+01  3.607E+00   827.2  1387.4    652.5 0.07442 100  50  126.86
    -3     1   -10  3.421E+01  2.740E+00   827.1  1109.0    364.1 0.07508 100  57  -86.81
     3    -1    10  3.847E+01  3.017E+00  1626.0  1115.7      6.9 0.07399 100  60  -91.87
     3    -1    10  2.947E+01  3.197E+00  1625.5  1115.9    726.9 0.07387 100  47  -91.87
     3    -1    10  3.069E+01  3.146E+00  1623.6  1392.5    290.2 0.07470 100  48   51.82
    -1     3   -10  3.456E+01  4.502E+00   909.2  1529.0    701.3 0.14788 100  50  104.37
    -1     3   -10  2.899E+01  3.136E+00   911.1   968.3    377.9 0.14854 100  56  -89.06
    -2     3    10  3.070E+01  2.709E+00  1592.3  1461.3    450.1 0.11105 100  50  107.04
    -2    -1   -10  3.539E+01  2.729E+00   810.7  1322.0    685.3 0.03952 100  49  119.75
    -2    -1   -10  2.810E+01  1.834E+00   809.7  1175.2    450.6 0.03965 100  60 -121.88
    -1    -2    10  2.792E+01  3.341E+00  1515.4  1558.7    371.9 0.16104 100  52   84.97
    -1    -2    10  3.951E+01  5.346E+00  1519.4   947.8    767.6 0.16067 100  51  -82.50
    -1    -2    10  4.049E+01  4.427E+00  1519.6   947.7     47.6 0.16074 100  54  -82.50
     3    -2   -10  2.606E+01  2.739E+00   901.1   980.3    473.8 0.14241 100  57 -117.56
     3    -2   -10  3.503E+01  5.473E+00   900.0  1518.5    796.0 0.14258 100  41   76.89
     3    -2   -10  3.817E+01  4.456E+00   899.6  1518.6     76.0 0.14256 100  52   76.89
    -3     2    11  6.568E+01  6.161E+00  1590.7   966.4    114.3 0.15228 100  62  -61.55
    -3     2    11  6.475E+01  4.785E+00  1587.2  1539.9    428.8 0.15208 100  51  100.55
    -3     2    11  5.903E+01  6.978E+00  1590.3   966.5    834.2 0.15225 100  44  -61.55
     1     2   -11  5.686E+01  6.350E+00   896.8  1574.5    731.8 0.17152 100  53   95.08
     1     2   -11  5.435E+01  4.579E+00   899.0   923.0    409.5 0.17197 100  61  -98.05
     1     2   -11  6.252E+01  5.470E+00   896.3  1574.7     11.6 0.17159 100  62   95.08
     2     1    11  6.370E+01  4.189E+00  1680.4  1163.5     96.6 0.04890 100  63  -55.93
     2     1    11  5.923E+01  3.671E+00  1678.8  1344.0    325.7 0.04889 100  56   60.22
     2     1    11  6.011E+01  4.596E+00  1680.2  1163.7    816.8 0.04878 100  59  -55.93
     2    -3   -11  5.354E+01  3.864E+00   822.1  1024.6    497.3 0.12004 100  59 -128.44
     1    -3    11  6.766E+01  5.686E+00  1581.0   955.0     24.2 0.15800 100  68  -88.49
     1    -3    11  7.104E+01  7.073E+00  1580.7   955.3    744.2 0.15777 100  57  -88.49
     1    -3    11  5.399E+01  4.910E+00  1576.9  1552.4    340.8 0.15847 100  57   74.77
    -3     1   -11  5.852E+01  4.031E+00   789.9  1094.0    375.4 0.08332  99  63  -91.17
    -3     1   -11  6.011E+01  4.601E+00   790.0  1402.0    658.3 0.08265 100  54  125.06
     3    -1    11  5.997E+01  4.307E+00  1663.3  1101.2     18.2 0.08215 100  62  -87.52
     3    -1    11  6.234E+01  5.117E+00  1663.1  1101.5    738.3 0.08199 100  61  -87.52
     3    -1    11  6.022E+01  4.534E+00  1661.0  1407.5    295.9 0.08287 100  58   53.63
    -1     3   -11  6.397E+01  6.165E+00   872.4  1547.3    701.9 0.15798 100  63  104.56
    -1     3   -11  6.447E+01  5.049E+00   874.3   949.4    382.9 0.15868 100  68  -90.83
    -2     3    11  6.591E+01  7.046E+00  1632.0  1029.5    859.2 0.11993 100  48  -50.66
    -2     3    11  6.803E+01  5.888E+00  1632.1  1029.2    139.2 0.12007 100  57  -50.66
    -2    -1   -11  6.154E+01  3.568E+00   772.5  1156.9    451.6 0.04962 100  70 -121.86
    -2    -1   -11  6.179E+01  4.218E+00   773.5  1339.8    690.3 0.04944 100  49  117.57
    -1    -2    11  6.264E+01  7.176E+00  1556.3   928.1    770.6 0.17141 100  56  -81.33
    -1    -2    11  6.451E+01  5.851E+00  1556.5   927.9     50.6 0.17149 100  63  -81.33
    -1    -2    11  6.509E+01  5.346E+00  1552.1  1578.9    370.7 0.17180 100  59   84.30
     3    -2   -11  5.669E+01  4.317E+00   864.2   962.0    472.8 0.15226 100  59 -117.75
     3    -2   -11  6.344E+01  5.864E+00   862.5  1536.4     70.3 0.15244 100  54   78.75
     3    -2   -11  7.003E+01  7.444E+00   863.1  1536.2    790.3 0.15235 100  55   78.75
    -3     2    12 -1.570E+00  4.175E+00  1627.8   948.4    833.6 0.16230 100 -10  -61.25
    -3     2    12  3.831E+00  1.938E+00  1624.7  1558.3    423.4 0.16211 100  21   98.74
    -3     2    12  6.530E+00  3.497E+00  1628.4   948.4    113.7 0.16232 100  19  -61.25
     1     2   -12  7.378E+00  3.179E+00   859.0  1594.6     10.3 0.18250 100  15   95.78
     1     2   -12  7.476E+00  2.385E+00   861.8   902.6    412.3 0.18288 100  25  -99.19
     1     2   -12  6.001E+00  4.214E+00   859.5  1594.4    730.4 0.18241 100  14   95.78
     2     1    12  1.423E+00  2.014E+00  1718.5  1145.9     97.7 0.05879 100  11  -55.78
     2     1    12  3.926E+00  2.549E+00  1718.3  1146.1    817.9 0.05868 100  13  -55.78
     2     1    12  3.252E+00  1.393E+00  1716.6  1362.0    328.6 0.05876 100  12   61.48
     2    -3   -12 -2.914E+00  3.200E+00   783.5  1489.9     75.8 0.12945 100  -8   77.71
     2    -3   -12  2.858E+00  1.754E+00   784.5  1008.2    495.0 0.12910 100   9 -128.19
     2    -3   -12  3.289E+00  4.493E+00   784.0  1489.8    795.8 0.12948 100  16   77.71
     1    -3    12  1.821E+00  4.363E+00  1618.2   936.8    748.9 0.16803 100  13  -86.76
     1    -3    12  2.525E+00  3.022E+00  1618.5   936.5     29.0 0.16827 100   5  -86.76
     1    -3    12  2.423E+00  2.941E+00  1614.3  1571.5    341.0 0.16874 100  16   74.46
    -3     1   -12  4.318E+00  1.708E+00   752.1  1078.3    385.0 0.09196 100  17  -94.90
    -3     1   -12  2.323E+00  2.450E+00   752.2  1417.2    662.5 0.09129 100   8  123.80
     3    -1    12  4.709E+00  2.116E+00  1701.4  1086.1     28.1 0.09073 100  13  -83.80
     3    -1    12  7.311E-01  2.869E+00  1701.0  1086.5    748.0 0.09054 100   6  -83.80
     3    -1    12  3.685E+00  2.334E+00  1698.8  1423.0    300.2 0.09146 100  10   54.90
    -1     3   -12  3.684E+00  3.639E+00   835.0  1565.9    702.1 0.16827 100   9  104.85
    -1     3   -12 -1.584E+00  2.005E+00   837.0   930.3    387.7 0.16900 100  -9  -92.55
    -2     3    12  5.791E-01  1.644E+00  1667.0  1493.5    433.7 0.12873 100   9  101.38
    -2     3    12  8.855E-01  3.133E+00  1670.0  1013.3    136.9 0.12908 100  16  -50.90
    -2     3    12 -2.353E+00  4.073E+00  1669.8  1013.5    856.8 0.12897 100 -12  -50.90
    -2    -1   -12  5.317E+00  2.103E+00   735.7  1357.5    692.7 0.05934 100  14  116.50
    -2    -1   -12  2.487E+00  1.092E+00   734.6  1138.7    453.2 0.05954 100  17 -122.21
    -1    -2    12  2.191E+00  2.413E+00  1589.4  1599.3    369.3 0.18268 100  11   83.59
    -1    -2    12  4.657E+00  3.213E+00  1593.9   908.1     53.5 0.18236 100   9  -80.17
    -1    -2    12 -2.164E+00  4.236E+00  1593.8   908.1    773.6 0.18236 100 -12  -80.17
     3    -2   -12 -1.930E+00  3.486E+00   825.0  1554.6     65.0 0.16252 100  -8   80.54
     3    -2   -12  2.859E+00  1.965E+00   826.8   943.5    472.1 0.16232 100  10 -118.04
     3    -2   -12  6.038E+00  4.959E+00   825.6  1554.3    785.0 0.16243 100  10   80.54
    -3     2    13  1.719E+01  5.713E+00  1666.0   930.2    833.3 0.17255 100  26  -60.85
    -3     2    13  1.526E+01  4.279E+00  1666.7   930.1    113.5 0.17257 100  30  -60.85
    -3     2    13  1.126E+01  2.529E+00  1662.7  1577.0    418.4 0.17232 100  34   96.98
     1     2   -13  1.075E+01  4.035E+00   821.1  1614.7      8.8 0.19354 100  21   96.52
     1     2   -13  2.025E+01  5.489E+00   821.8  1614.4    728.8 0.19341 100  28   96.52
     1     2   -13  1.594E+01  3.246E+00   824.0   882.1    415.1 0.19391 100  37 -100.34
     2     1    13  1.226E+01  1.984E+00  1755.2  1379.7    329.9 0.06859 100  36   62.02
     2     1    13  9.612E+00  3.398E+00  1757.0  1128.7    819.4 0.06851 100  16  -55.34
     2     1    13  1.252E+01  2.855E+00  1757.2  1128.5     99.3 0.06864 100  24  -55.34
     2    -3   -13  1.424E+01  2.455E+00   746.3   991.4    493.3 0.13845 100  38 -128.10
     2    -3   -13  2.043E+01  5.610E+00   745.9  1506.0    788.8 0.13874 100  23   80.25
     2    -3   -13  1.238E+01  3.968E+00   745.1  1506.2     68.7 0.13881 100  22   80.25
     1    -3    13  1.577E+01  3.646E+00  1652.2  1590.7    340.9 0.17920 100  30   74.05
     1    -3    13  1.145E+01  4.137E+00  1656.6   917.8     33.6 0.17870 100  15  -85.09
     1    -3    13  1.367E+01  5.300E+00  1656.4   918.0    753.7 0.17858 100  19  -85.09
    -3     1   -13  1.328E+01  2.351E+00   713.7  1062.3    393.4 0.10093  86  39  -98.17
    -3     1   -13  1.523E+01  3.527E+00   713.7  1432.8    665.7 0.10025 100  26  122.96
     3    -1    13  2.158E+01  3.402E+00  1737.2  1438.9    303.3 0.10036 100  35   55.76
     3    -1    13  4.293E+00  3.791E+00  1739.7  1070.9    756.6 0.09948 100  16  -80.54
     3    -1    13  1.501E+01  3.116E+00  1740.0  1070.7     36.4 0.09961 100  26  -80.54
    -1     3   -13  1.575E+01  3.118E+00   799.1   911.0    392.2 0.17950 100  48  -94.21
    -1     3   -13  1.391E+01  4.946E+00   797.0  1584.7    702.0 0.17875 100  23  105.24
    -2     3    13  1.231E+01  3.831E+00  1708.4   997.1    135.2 0.13837 100  22  -50.97
    -2     3    13  1.704E+01  5.428E+00  1708.0   997.2    855.1 0.13836 100  24  -50.97
    -2     3    13  1.663E+01  2.523E+00  1705.2  1510.2    426.5 0.13802 100  41   98.82
    -2    -1   -13  1.575E+01  2.908E+00   697.1  1374.9    693.7 0.06923 100  29  116.10
    -2    -1   -13  1.624E+01  1.861E+00   696.1  1120.9    455.1 0.06943 100  43 -122.78
    -1    -2    13  1.999E+01  6.263E+00  1631.7   888.2    776.4 0.19336 100  24  -79.01
    -1    -2    13  1.203E+01  3.115E+00  1627.2  1619.8    367.7 0.19367 100  32   82.83
    -1    -2    13  1.162E+01  4.496E+00  1631.9   888.1     56.3 0.19337 100  16  -79.01
     3    -2   -13  2.143E+01  4.705E+00   787.0  1572.7     59.9 0.17275 100  28   82.28
     3    -2   -13  2.303E+01  6.162E+00   787.5  1572.7    780.0 0.17272 100  29   82.28
     3    -2   -13  1.838E+01  2.966E+00   788.9   924.7    471.9 0.17257 100  40 -118.41
    -3     2    14  8.952E+01  8.364E+00  1705.6   911.8    113.6 0.18299 100  64  -60.39
    -3     2    14  1.010E+02  7.009E+00  1701.3  1595.8    413.6 0.18270 100  56   95.27
    -3     2    14  8.257E+01  9.634E+00  1704.9   911.8    833.4 0.18299 100  54  -60.39
     1     2   -14  7.803E+01  8.681E+00   783.4  1634.5    727.2 0.20458 100  57   97.30
     1     2   -14  8.222E+01  6.610E+00   785.6   861.4    417.9 0.20508 100  61 -101.49
     1     2   -14  9.127E+01  7.992E+00   782.5  1634.9      7.2 0.20473 100  64   97.30
     2     1    14  8.140E+01  7.085E+00  1796.4  1111.7    821.3 0.07832 100  56  -54.70
     2     1    14  9.078E+01  5.651E+00  1794.4  1397.2    330.2 0.07839 100  64   62.10
     2     1    14  9.015E+01  6.594E+00  1796.6  1111.5    101.2 0.07846 100  63  -54.70
     2    -3   -14  9.052E+01  9.266E+00   706.9  1522.7    782.2 0.14835 100  53   82.65
     2    -3   -14  8.821E+01  6.064E+00   707.3   974.3    492.1 0.14805 100  59 -128.16
     2    -3   -14  8.967E+01  7.571E+00   706.2  1522.7     62.1 0.14837 100  56   82.65
     1    -3    14  8.749E+01  7.110E+00  1690.8  1610.0    340.5 0.18983 100  65   73.57
     1    -3    14  8.128E+01  9.137E+00  1695.2   899.2    758.0 0.18919 100  55  -83.46
     1    -3    14  8.572E+01  7.770E+00  1695.4   899.0     37.9 0.18933 100  64  -83.46
    -3     1   -14  7.684E+01  6.484E+00   674.5  1448.6    667.8 0.10949  99  59  122.45
     3    -1    14  9.137E+01  6.568E+00  1776.3  1455.1    305.5 0.10948 100  65   56.27
    -1     3   -14  8.394E+01  6.467E+00   760.5   891.6    396.5 0.19017 100  70  -95.82
    -1     3   -14  8.470E+01  8.669E+00   758.4  1603.6    701.6 0.18940 100  59  105.71
    -2     3    14  8.538E+01  7.620E+00  1747.6   980.6    134.0 0.14791 100  65  -50.90
    -2     3    14  8.592E+01  5.891E+00  1744.2  1527.1    420.0 0.14756 100  59   96.41
    -2     3    14  8.381E+01  9.458E+00  1747.1   980.7    854.0 0.14792 100  57  -50.90
    -2    -1   -14  7.789E+01  5.961E+00   657.9  1392.1    693.8 0.07910 100  55  116.11
    -2    -1   -14  9.076E+01  5.375E+00   656.9  1103.2    457.2 0.07932 100  65 -123.51
    -1    -2    14  7.441E+01  9.473E+00  1670.3   868.1    779.3 0.20451 100  58  -77.85
    -1    -2    14  9.554E+01  8.661E+00  1670.5   868.1     59.1 0.20452 100  63  -77.85
    -1    -2    14  8.567E+01  7.166E+00  1665.7  1640.3    366.1 0.20481 100  61   82.03
     3    -2   -14  7.503E+01  8.904E+00   748.7  1591.2    775.3 0.18321 100  52   83.98
     3    -2   -14  9.044E+01  6.605E+00   750.2   905.8    471.9 0.18303 100  62 -118.87
     3    -2   -14  8.598E+01  7.835E+00   748.2  1591.2     55.1 0.18324 100  55   83.98
    -3     2    15  1.085E+02  9.879E+00  1745.2   893.2    113.9 0.19360 100  59  -59.85
    -3     2    15  1.248E+02  1.243E+01  1744.4   893.2    833.7 0.19361 100  63  -59.85
    -3     2    15  1.155E+02  8.026E+00  1740.7  1614.8    409.0 0.19330 100  54   93.60
     1     2   -15  1.187E+02  1.147E+01   744.2  1654.8    725.5 0.21591 100  59   98.12
     1     2   -15  1.160E+02  9.461E+00   743.3  1655.1      5.5 0.21607 100  67   98.12
     2     1    15  1.154E+02  7.029E+00  1834.4  1414.5    329.8 0.08816 100  67   61.87
     2     1    15  1.103E+02  8.898E+00  1836.6  1094.9    823.4 0.08811 100  62  -53.93
     2     1    15  1.201E+02  8.310E+00  1836.8  1094.8    103.3 0.08820 100  65  -53.93
     2    -3   -15  1.093E+02  7.183E+00   667.7   957.0    491.4 0.15786 100  65 -128.35
     2    -3   -15  1.157E+02  9.022E+00   666.5  1539.5     56.0 0.15821 100  65   84.92
     2    -3   -15  1.284E+02  1.137E+01   667.2  1539.5    776.1 0.15818 100  56   84.92
     1    -3    15  1.083E+02  1.119E+01  1734.6   880.3    762.2 0.19999 100  60  -81.86
     1    -3    15  1.199E+02  9.774E+00  1734.9   880.0     42.1 0.20013 100  73  -81.86
     1    -3    15  1.238E+02  9.210E+00  1730.1  1629.5    339.8 0.20062 100  64   73.02
    -3     1   -15  1.196E+02  9.053E+00   634.6  1464.6    669.2 0.11891  93  57  122.22
    -3     1   -15  1.206E+02  7.494E+00   634.8  1029.5    407.7 0.11953 100  72 -103.71
     3    -1    15  1.125E+02  8.203E+00  1819.4  1039.2     50.6 0.11803  99  62  -75.01
     3    -1    15  1.140E+02  9.617E+00  1818.9  1039.4    770.6 0.11792 100  63  -75.01
    -1     3   -15  1.110E+02  1.031E+01   719.1  1622.7    701.1 0.20024 100  65  106.24
    -1     3   -15  1.200E+02  8.392E+00   721.3   872.0    400.7 0.20102 100  71  -97.40
    -2     3    15  1.278E+02  1.186E+01  1787.0   964.0    853.3 0.15768 100  61  -50.70
    -2     3    15  1.157E+02  7.553E+00  1783.8  1544.2    413.9 0.15726 100  58   94.13
    -2     3    15  1.119E+02  9.319E+00  1787.5   964.0    133.4 0.15767 100  68  -50.70
    -2    -1   -15  1.228E+02  8.506E+00   618.0  1409.0    693.3 0.08897 100  58  116.41
    -2    -1   -15  1.183E+02  6.839E+00   617.0  1085.8    459.5 0.08918 100  72 -124.36
    -1    -2    15  1.214E+02  8.874E+00  1704.8  1661.0    364.4 0.21609 100  69   81.20
     3    -2   -15  1.173E+02  9.578E+00   708.7  1609.9     50.6 0.19391 100  61   85.63
     3    -2   -15  1.180E+02  1.158E+01   709.6  1609.6    770.6 0.19377 100  61   85.63
     3    -2   -15  1.324E+02  8.806E+00   710.9   886.7    472.2 0.19367 100  61 -119.39
    -3     2    16  4.246E+01  4.690E+00  1780.8  1633.9    404.6 0.20409 100  57   91.97
    -3     2    16  3.659E+01  7.089E+00  1785.6   874.6    114.5 0.20441 100  38  -59.25
    -3     2    16  3.709E+01  8.660E+00  1784.9   874.6    834.3 0.20442 100  36  -59.25
     1     2   -16  3.583E+01  4.624E+00   706.6   819.9    423.5 0.22790 100  56 -103.80
     1     2   -16  3.255E+01  8.408E+00   704.3  1675.1    723.8 0.22741 100  33   98.97
     1     2   -16  4.272E+01  6.563E+00   703.2  1675.4      3.7 0.22757  99  43   98.97
     2     1    16  3.970E+01  6.291E+00  1877.6  1078.4    825.6 0.09788 100  29  -53.04
     2     1    16  3.877E+01  3.860E+00  1875.2  1431.5    328.9 0.09791 100  52   61.41
     2     1    16  4.474E+01  5.570E+00  1878.2  1078.6    105.8 0.09777 100  37  -53.04
     2    -3   -16  4.329E+01  6.095E+00   626.0  1556.4     50.2 0.16826 100  36   87.09
     2    -3   -16  4.167E+01  7.547E+00   627.0  1556.2    770.2 0.16810 100  31   87.09
     2    -3   -16  4.486E+01  4.398E+00   627.2   939.6    491.1 0.16788 100  59 -128.66
     1    -3    16  4.995E+01  8.803E+00  1774.8   861.2    766.2 0.21096 100  34  -80.30
     1    -3    16  4.124E+01  6.657E+00  1775.2   861.0     46.2 0.21111 100  40  -80.30
     1    -3    16  3.284E+01  5.275E+00  1770.2  1649.1    339.0 0.21160 100  44   72.41
    -3     1   -16  3.918E+01  3.986E+00   594.1  1013.0    413.8 0.12910 100  55 -106.14
     3    -1    16  3.566E+01  5.091E+00  1860.3  1023.4     56.7 0.12750 100  40  -72.59
     3    -1    16  3.824E+01  5.078E+00  1856.8  1487.8    307.7 0.12827  94  45   56.52
     3    -1    16  2.810E+01  6.359E+00  1860.0  1023.4    776.8 0.12750 100  31  -72.59
    -1     3   -16  3.881E+01  4.909E+00   681.2   852.3    404.7 0.21205  99  58  -98.95
    -1     3   -16  4.472E+01  7.444E+00   679.0  1641.8    700.3 0.21127 100  45  106.84
    -2     3    16  3.460E+01  3.939E+00  1824.2  1561.4    408.1 0.16720 100  46   91.95
    -2     3    16  3.335E+01  7.881E+00  1827.6   947.2    853.0 0.16765 100  27  -50.39
    -2     3    16  3.556E+01  5.864E+00  1828.2   947.2    133.1 0.16762 100  40  -50.39
    -2    -1   -16  4.456E+01  5.432E+00   577.2  1425.7    692.3 0.09882 100  44  116.92
    -2    -1   -16  4.388E+01  3.651E+00   576.2  1068.7    462.0 0.09902 100  63 -125.29
    -1    -2    16  2.891E+01  8.869E+00  1749.6   827.8    784.9 0.22726  99  38  -75.51
    -1    -2    16  4.146E+01  6.854E+00  1750.1   827.5     64.9 0.22746  99  46  -75.51
     3    -2   -16  3.418E+01  6.264E+00   668.5  1628.7     46.2 0.20478 100  33   87.25
     3    -2   -16  4.361E+01  8.498E+00   669.5  1628.4    766.2 0.20462 100  34   87.25
     3    -2   -16  3.173E+01  4.357E+00   670.8   867.5    472.8 0.20449 100  50 -119.98
    -3     2    17  2.338E+01  4.024E+00  1821.8  1653.1    400.3 0.21505 100  45   90.36
    -3     2    17  2.734E+01  6.949E+00  1826.9   855.9    115.3 0.21540 100  26  -58.59
    -3     2    17  3.668E+01  9.182E+00  1826.4   855.9    835.1 0.21542 100  30  -58.59
     1     2   -17  2.494E+01  4.451E+00   665.9   798.9    426.2 0.23956 100  43 -104.96
     2     1    17  3.162E+01  3.931E+00  1916.9  1448.1    327.7 0.10763 100  42   60.78
     2     1    17  2.919E+01  6.956E+00  1919.5  1062.2    828.0 0.10762  78  24  -52.07
     2     1    17  2.098E+01  5.158E+00  1920.4  1062.7    108.4 0.10736  84  27  -52.07
     2    -3   -17  2.600E+01  3.847E+00   585.9   922.1    491.1 0.17808 100  44 -129.06
     2    -3   -17  2.571E+01  7.722E+00   585.7  1573.3    764.8 0.17835 100  21   89.17
     2    -3   -17  3.210E+01  6.070E+00   584.6  1573.5     44.8 0.17850 100  32   89.17
     1    -3    17  2.591E+01  5.235E+00  1811.2  1668.7    338.0 0.22275 100  32   71.74
    -3     1   -17  2.928E+01  3.574E+00   552.6   996.5    419.5 0.13878 100  51 -108.41
    -3     1   -17  3.324E+01  6.196E+00   552.4  1496.8    670.4 0.13821 100  29  122.38
     3    -1    17  3.160E+01  5.197E+00  1898.4  1504.2    308.1 0.13787 100  31   56.35
     3    -1    17  2.853E+01  5.365E+00  1902.1  1007.5     62.4 0.13714 100  27  -70.32
     3    -1    17  2.134E+01  6.794E+00  1901.7  1007.6    782.4 0.13710 100  17  -70.32
    -1     3   -17  2.755E+01  7.725E+00   638.1  1661.1    699.3 0.22247 100  32  107.50
    -2     3    17  2.832E+01  8.250E+00  1869.2   930.4    853.1 0.17780 100  24  -49.97
    -2     3    17  3.348E+01  6.250E+00  1869.8   930.4    133.1 0.17776 100  31  -49.97
    -2     3    17  3.151E+01  4.004E+00  1865.6  1578.8    402.7 0.17734 100  51   89.86
    -2    -1   -17  3.280E+01  5.381E+00   535.5  1442.1    691.0 0.10867 100  34  117.60
    -1    -2    17  2.747E+01  6.905E+00  1791.1   807.3     67.7 0.23910 100  31  -74.34
    -1    -2    17  2.863E+01  8.920E+00  1790.5   807.6    787.6 0.23888 100  21  -74.34
    -1    -2    17  2.141E+01  4.573E+00  1785.5  1702.5    360.6 0.23912 100  43   79.44
     3    -2   -17  3.550E+01  8.615E+00   628.4  1647.3    762.0 0.21569 100  24   88.85
     3    -2   -17  2.832E+01  6.409E+00   627.3  1647.4     42.0 0.21573 100  25   88.85
    -3     2    18  1.180E+02  8.630E+00  1863.7  1672.4    396.2 0.22617 100  55   88.78
     1     2   -18  1.058E+02  1.299E+01   621.9  1716.0    720.0 0.25093 100  47  100.77
     1     2   -18  1.218E+02  9.144E+00   624.3   777.9    429.0 0.25140 100  68 -106.13
     2     1    18  1.167E+02  8.159E+00  1959.7  1464.5    326.2 0.11732  94  59   60.01
     2    -3   -18  1.187E+02  1.028E+01   542.0  1590.2     39.6 0.18869 100  59   91.18
     2    -3   -18  1.328E+02  8.759E+00   543.6   904.5    491.5 0.18847 100  66 -129.56
     2    -3   -18  1.136E+02  1.254E+01   543.4  1590.4    759.7 0.18877 100  52   91.18
     1    -3    18  1.044E+02  1.309E+01  1858.1   822.7    774.1 0.23361 100  50  -77.24
     1    -3    18  9.338E+01  9.958E+00  1858.3   822.7     54.0 0.23362 100  53  -77.24
    -3     1   -18  1.283E+02  8.313E+00   510.0   980.0    424.8 0.14862 100  74 -110.56
    -3     1   -18  1.180E+02  1.051E+01   509.8  1512.8    670.3 0.14805 100  55  122.72
     3    -1    18  1.234E+02  1.002E+01  1945.0   991.7     67.8 0.14700 100  63  -68.18
     3    -1    18  1.083E+02  1.166E+01  1944.3   991.8    787.7 0.14680 100  52  -68.18
     3    -1    18  1.423E+02  1.045E+01  1940.9  1520.5    308.0 0.14757 100  66   56.01
    -1     3   -18  1.202E+02  9.046E+00   598.5   812.6    412.4 0.23466 100  76 -101.98
    -2     3    18  1.291E+02  1.411E+01  1911.7   913.5    853.4 0.18813 100  60  -49.46
    -2     3    18  1.296E+02  8.732E+00  1907.9  1596.2    397.5 0.18762  99  63   87.84
    -2     3    18  1.146E+02  1.074E+01  1912.4   913.5    133.5 0.18809 100  65  -49.46
    -1    -2    18  1.194E+02  9.319E+00  1827.1  1723.4    358.7 0.25090 100  61   78.51
    -1    -2    18  1.221E+02  1.485E+01  1832.3   787.2    790.4 0.25069 100  58  -73.15
    -1    -2    18  1.154E+02  1.148E+01  1832.9   786.9     70.5 0.25093 100  65  -73.15
     3    -2   -18  9.863E+01  1.255E+01   586.5  1666.2    757.9 0.22694 100  49   90.42
     3    -2   -18  1.255E+02  9.053E+00   587.9   828.7    474.5 0.22673  93  58 -121.32
     3    -2   -18  1.197E+02  1.102E+01   585.1  1666.1     37.8 0.22687 100  61   90.42
    -3     2    19  2.216E+01  9.369E+00  1912.0   818.4    837.3 0.23797 100  21  -57.11
    -3     2    19  2.663E+01  8.123E+00  1912.3   818.3    117.4 0.23794 100  24  -57.11
     1     2   -19  2.678E+01  5.082E+00   581.7   756.8    431.7 0.26342 100  42 -107.31
     1     2   -19  3.661E+01  9.484E+00   579.3  1736.6    718.0 0.26298 100  27  101.71
     2     1    19  3.245E+01  6.546E+00  2007.5  1031.5    113.5 0.12666 100  29  -49.91
     2     1    19  3.053E+01  7.896E+00  2006.5  1030.9    833.1 0.12698 100  21  -49.91
     2    -3   -19  4.193E+01  7.619E+00   498.6  1607.3     34.7 0.19928  96  31   93.13
     2    -3   -19  3.493E+01  4.788E+00   500.3   887.0    492.0 0.19903 100  41 -130.14
     2    -3   -19  3.339E+01  9.883E+00   500.1  1607.5    754.8 0.19938  99  23   93.13
     1    -3    19  3.430E+01  9.865E+00  1901.1   803.5    777.8 0.24516 100  21  -75.74
     1    -3    19  2.996E+01  5.726E+00  1896.0  1708.3    335.6 0.24560 100  43   70.25
     1    -3    19  3.046E+01  7.965E+00  1901.3   803.4     57.7 0.24516 100  23  -75.74
    -3     1   -19  4.432E+01  7.874E+00   466.2  1528.7    669.8 0.15800 100  31  123.19
    -3     1   -19  3.756E+01  4.516E+00   466.4   963.7    429.8 0.15855 100  44 -112.61
     3    -1    19  3.586E+01  7.186E+00  1988.7   976.1     72.8 0.15682 100  23  -66.12
     3    -1    19  2.689E+01  6.065E+00  1984.6  1536.6    307.5 0.15737 100  30   55.54
     3    -1    19  4.776E+01  9.886E+00  1988.3   976.2    792.8 0.15661 100  24  -66.12
    -1     3   -19  2.452E+01  8.548E+00   553.4  1699.8    696.9 0.24548  98  22  108.96
    -1     3   -19  3.345E+01  5.174E+00   555.7   792.6    416.1 0.24625 100  43 -103.47
    -2     3    19  3.254E+01  7.267E+00  1956.0   896.7    134.0 0.19857 100  28  -48.87
    -2     3    19  3.375E+01  4.643E+00  1951.2  1613.5    392.5 0.19807 100  44   85.88
    -2     3    19  2.038E+01  9.505E+00  1955.3   896.6    854.0 0.19863 100  18  -48.87
    -2    -1   -19  2.934E+01  3.717E+00   448.1  1019.0    469.7 0.12847 100  47 -128.51
    -1    -2    19  1.226E+01  9.468E+00  1875.4   766.7    793.3 0.26271 100  11  -71.96
    -1    -2    19  2.797E+01  5.316E+00  1869.8  1744.4    356.7 0.26286 100  42   77.56
    -1    -2    19  4.167E+01  8.440E+00  1875.7   766.5     73.3 0.26294 100  34  -71.96
     3    -2   -19  3.412E+01  4.902E+00   545.0   809.2    475.6 0.23812 100  46 -122.07
    -3     2    20  5.789E+01  6.457E+00  1950.7  1711.0    388.3 0.24902 100  53   85.66
    -3     2    20  5.713E+01  9.715E+00  1956.7   799.5    118.7 0.24953 100  37  -56.30
    -3     2    20  3.636E+01  1.027E+01  1956.3   799.6    838.5 0.24955 100  24  -56.30
     1     2   -20  3.960E+01  5.496E+00   538.0   735.6    434.5 0.27566 100  54 -108.49
     1     2   -20  4.985E+01  1.165E+01   535.6  1757.2    715.9 0.27524 100  28  102.68
     2     1    20  5.353E+01  7.965E+00  2052.7  1016.5    116.2 0.13624 100  34  -48.73
     2     1    20  5.498E+01  6.289E+00  2048.5  1496.0    322.4 0.13656 100  47   58.14
     2     1    20  3.223E+01  8.060E+00  2052.0  1016.1    835.9 0.13652 100  21  -48.73
     2    -3   -20  3.827E+01  1.092E+01   455.7  1624.4    750.0 0.21011 100  18   95.02
     2    -3   -20  4.970E+01  8.524E+00   454.0  1624.3     30.0 0.21003 100  34   95.02
     2    -3   -20  5.712E+01  6.131E+00   455.8   869.4    492.9 0.20977 100  51 -130.80
     1    -3    20  4.244E+01  9.258E+00  1945.5   784.2     61.4 0.25691 100  30  -74.25
     1    -3    20  2.187E+01  1.079E+01  1945.2   784.3    781.5 0.25690 100  22  -74.25
     1    -3    20  5.342E+01  7.941E+00  1939.8  1728.1    334.2 0.25728  97  36   69.44
    -3     1   -20  4.616E+01  8.122E+00   421.5  1544.3    669.1 0.16804 100  32  123.77
    -3     1   -20  6.416E+01  5.758E+00   421.6   947.5    434.6 0.16858 100  66 -114.58
     3    -1    20  5.712E+01  7.514E+00  2029.4  1552.6    306.8 0.16722 100  43   54.95
     3    -1    20  3.409E+01  1.012E+01  2033.6   960.8    797.6 0.16648 100  18  -64.14
     3    -1    20  5.460E+01  8.654E+00  2033.7   960.7     77.6 0.16672 100  34  -64.14
    -1     3   -20  2.724E+01  9.412E+00   509.5  1719.3    695.5 0.25729 100  25  109.76
    -1     3   -20  4.124E+01  6.004E+00   511.7   772.7    419.8 0.25802 100  53 -104.95
    -2     3    20  3.906E+01  8.258E+00  2000.7   879.9    134.9 0.20923 100  32  -48.19
    -2     3    20  3.163E+01  9.906E+00  2000.0   879.9    854.9 0.20927  99  26  -48.19
    -2     3    20  5.920E+01 -6.367E+00  1995.7  1630.8    387.8 0.20868 100  49   83.97
    -2    -1   -20  5.771E+01 -5.341E+00   403.1  1003.2    472.5 0.13823 100  58 -129.70
    -2    -1   -20  3.352E+01  7.137E+00   403.8  1489.5    685.3 0.13823 100  27  120.29
    -1    -2    20  5.951E+01  7.389E+00  1913.5  1765.4    354.5 0.27503 100  53   76.58
    -1    -2    20  3.523E+01  8.885E+00  1919.6   746.0     76.0 0.27516 100  25  -70.76
    -1    -2    20  2.614E+01  1.104E+01  1919.6   746.1    796.1 0.27492 100  19  -70.76
     3    -2   -20  4.682E+01  8.959E+00   497.9  1704.2     30.0 0.24998  92  33   93.50
     3    -2   -20  2.601E+01  1.068E+01   499.5  1704.1    750.0 0.25000 100  16   93.50
     3    -2   -20  5.696E+01  6.643E+00   500.9   789.7    476.8 0.24972 100  48 -122.87
    -3     2    21 -4.045E+00  6.763E+00  2001.8   780.8    839.9 0.26135 100 -13  -55.45
    -3     2    21 -3.691E+00  4.240E+00  1996.0  1730.4    384.4 0.26075 100  -5   84.12
    -3     2    21  1.568E+00  7.111E+00  2002.2   780.7    120.1 0.26130 100   9  -55.45
     2     1    21 -5.195E+00  6.125E+00  2099.2  1002.1    119.0 0.14574 100  -8  -47.49
     2     1    21  4.311E+00  5.095E+00  2094.7  1511.1    320.2 0.14609 100   8   57.07
     2     1    21  1.076E+01  6.356E+00  2098.6  1001.6    838.7 0.14603 100   9  -47.49
     2    -3   -21 -4.909E+00  4.455E+00   410.1   852.0    493.9 0.22065  97  -9 -131.53
     2    -3   -21  2.695E+00  8.893E+00   410.1  1641.3    745.5 0.22104 100   9   96.88
     2    -3   -21  4.155E+00  7.057E+00   408.2  1641.3     25.4 0.22098 100   8   96.88
     1    -3    21  1.275E+00  7.989E+00  1991.2   764.6     65.2 0.26916 100   6  -72.77
     1    -3    21  1.406E+00  9.145E+00  1990.5   765.0    785.1 0.26887 100   8  -72.77
     1    -3    21 -1.841E+00  6.364E+00  1984.7  1748.0    332.6 0.26917 100  -9   68.58
    -3     1   -21  3.040E+00  6.473E+00   375.6  1559.8    668.1 0.17816  98   8  124.46
    -3     1   -21  5.728E+00  4.155E+00   375.6   931.6    439.2 0.17858 100   8 -116.51
     3    -1    21  2.948E+00  7.090E+00  2079.9   945.6     82.2 0.17668 100  10  -62.21
     3    -1    21 -2.348E+00  7.929E+00  2079.8   945.8    802.2 0.17640 100  -8  -62.21
     3    -1    21 -4.211E+00  6.221E+00  2075.4  1568.2    305.8 0.17714 100  -9   54.25
    -1     3   -21 -2.867E+00  4.552E+00   466.6   752.6    423.4 0.27004 100 -10 -106.42
    -1     3   -21  1.519E-01  8.003E+00   464.4  1738.8    694.0 0.26932 100   5  110.61
    -2     3    21  2.112E+00  8.449E+00  2046.0   863.3    855.9 0.21997  99   5  -47.45
    -2     3    21 -4.805E+00  6.708E+00  2046.7   863.2    135.9 0.22002 100  -5  -47.45
    -2     3    21 -2.155E-01  4.406E+00  2041.4  1648.0    383.2 0.21944 100 -10   82.10
    -2    -1   -21  5.389E+00  6.101E+00   357.6  1504.4    683.1 0.14797 100   5  121.37
    -2    -1   -21 -3.643E-02  3.356E+00   357.0   987.8    475.3 0.14794 100  -8 -130.94
    -1    -2    21  2.496E+00  7.823E+00  1964.6   725.5     78.8 0.28760 100   6  -69.55
    -1    -2    21 -1.713E+01  9.602E+00  1964.7   725.6    798.9 0.28734 100 -11  -69.55
    -1    -2    21  6.833E+00  6.621E+00  1958.4  1786.5    352.4 0.28740 100   7   75.57
     3    -2   -21  2.831E-01  9.219E+00   454.3  1723.1    746.2 0.26185 100  11   95.03
     3    -2   -21  2.794E+00  4.718E+00   455.7   770.1    478.2 0.26153 100   7 -123.71
     3    -2   -21 -8.166E+00  7.378E+00   452.5  1723.3     26.2 0.26184 100 -11   95.03
    -3     2    22  6.813E-01  6.159E+00  2042.6  1749.8    380.7 0.27267 100   8   82.59
    -3     2    22 -3.057E+00  7.179E+00  2048.6   762.0    841.5 0.27336 100 -16  -54.55
    -3     2    22  7.876E+00  7.473E+00  2049.1   762.0    121.6 0.27329 100  12  -54.55
     1     2   -22 -2.977E+00  6.318E+00   447.0   693.3    439.9 0.30065 100 -14 -110.90
     1     2   -22 -3.291E+00  8.162E+00   444.7  1798.7    711.7 0.30045 100 -11  104.69
     2     1    22 -2.022E+00  5.203E+00  2142.3  1525.6    317.9 0.15552 100  -5   55.92
     2     1    22  6.249E-01  5.470E+00  2147.1   988.2    121.9 0.15516 100   4  -46.20
     2     1    22  6.594E-02  5.080E+00  2146.4   987.7    841.6 0.15547 100   5  -46.20
     2    -3   -22  2.668E+00  7.490E+00   363.1  1658.2    741.0 0.23216 100   9   98.71
     2    -3   -22  1.366E+01  7.531E+00   361.4  1658.0     20.9 0.23204 100  11   98.71
     1    -3    22 -6.753E+00  8.103E+00  2037.0   745.7    788.7 0.28105 100  -4  -71.28
     1    -3    22 -6.781E+00  7.435E+00  2031.2  1767.9    331.0 0.28128 100  -7   67.68
     1    -3    22 -7.495E+00  7.648E+00  2037.8   745.3     68.8 0.28137 100 -11  -71.28
    -3     1   -22  5.507E-01  6.086E+00   328.5  1574.9    666.9 0.18826 100  13  125.25
    -3     1   -22 -6.827E-01  4.732E+00   328.3   916.0    443.6 0.18867 100  -4 -118.39
     3    -1    22  1.398E-01  5.914E+00  2122.8  1583.6    304.5 0.18709 100   8   53.45
     3    -1    22  6.527E+00  6.903E+00  2127.9   930.5     86.6 0.18692 100  10  -60.31
     3    -1    22 -1.996E+00  6.795E+00  2127.3   931.0    806.7 0.18636 100  -8  -60.31
    -1     3   -22  1.861E+00  5.783E+00   420.2   732.5    426.9 0.28228 100   3 -107.89
    -1     3   -22  6.352E+00  7.712E+00   418.0  1758.3    692.4 0.28159 100   9  111.49
    -2     3    22 -4.914E+00  5.472E+00  2088.5  1665.1    378.7 0.23035 100  -6   80.25
    -2    -1   -22 -3.443E+00  5.564E+00   310.1  1518.8    680.8 0.15766 100  -8  122.52
    -2    -1   -22  1.037E-01  4.461E+00   309.4   972.8    478.2 0.15758 100   7 -132.23
    -1    -2    22 -3.363E+00  8.737E+00  2011.0   705.0     81.6 0.30028 100 -10  -68.33
    -1    -2    22  2.986E+00  8.067E+00  2004.6  1807.6    350.2 0.29999 100   5   74.54
    -1    -2    22 -5.437E+00  8.293E+00  2011.0   705.1    801.7 0.29999 100  -6  -68.33
     3    -2   -22  8.981E+00  7.966E+00   405.9  1742.3     22.4 0.27393 100   9   96.55
     3    -2   -22 -1.060E+01  7.584E+00   407.8  1742.2    742.5 0.27395 100  -8   96.55
     3    -2   -22  4.627E+00  6.266E+00   409.2   750.6    479.7 0.27355 100   7 -124.59
    -3     2    23  2.372E+01 -7.743E+00  2096.9   743.3    843.1 0.28556 100  21  -53.61
    -3     2    23  5.817E+01  9.623E+00  2090.6  1769.1    376.9 0.28482  98  39   81.06
    -3     2    23  3.390E+01  8.433E+00  2097.4   743.2    123.3 0.28550 100  22  -53.61
     1     2   -23  4.747E+01  9.648E+00   399.5   671.9    442.7 0.31357 100  34 -112.13
     1     2   -23  3.125E+01  9.799E+00   397.2  1819.3    709.4 0.31335 100  22  105.73
     2     1    23  5.262E+01  7.962E+00  2191.4  1539.6    315.4 0.16483 100  40   54.69
     2     1    23  2.094E+01 -6.416E+00  2196.4   974.8    124.8 0.16448  96  17  -44.85
     2     1    23  3.903E+00 -5.619E+00  2195.7   974.4    844.5 0.16480 100  10  -44.85
     2    -3   -23  3.207E+01  8.807E+00   313.2  1674.6     16.5 0.24328  99  22  100.52
     2    -3   -23  5.164E+01  8.434E+00   314.6   817.4    496.5 0.24289 100  39 -133.18
     2    -3   -23  2.640E+01  8.926E+00   314.8  1674.8    736.7 0.24341  99  17  100.52
     1    -3    23  5.691E+01  1.053E+01  2079.1  1787.7    329.3 0.29364 100  34   66.74
     1    -3    23  2.365E+01  9.705E+00  2085.8   726.1     72.3 0.29380 100  25  -69.80
     1    -3    23  6.189E+00 -9.027E+00  2085.1   726.5    792.2 0.29345 100  11  -69.80
    -3     1   -23  2.848E+01  7.252E+00   280.0  1589.6    665.5 0.19840 100  19  126.13
    -3     1   -23  5.384E+01  8.010E+00   279.4   900.7    448.0 0.19883 100  41 -120.25
     3    -1    23  2.662E+01  7.983E+00  2171.7  1598.6    303.1 0.19706 100  25   52.56
     3    -1    23  1.105E+01  7.182E+00  2176.4   916.7    811.1 0.19631 100   9  -58.44
     3    -1    23  2.399E+01  7.218E+00  2176.9   916.1     91.0 0.19696 100  16  -58.44
    -1     3   -23  2.622E+01  8.920E+00   370.3  1777.8    690.7 0.29409 100  17  112.42
    -1     3   -23  5.477E+01  8.892E+00   372.3   712.4    430.4 0.29475 100  46 -109.35
    -2    -1   -23  6.385E+01 -7.476E+00   260.2   958.5    481.3 0.16716 100  46 -133.58
    -2    -1   -23  2.326E+01  6.483E+00   261.2  1532.7    678.3 0.16727 100  17  123.74
    -1    -2    23  6.344E+01 -1.076E+01  2052.3  1828.7    347.9 0.31282 100  35   73.48
    -1    -2    23  3.777E+01  1.040E+01  2058.8   684.5    804.5 0.31287 100  22  -67.09
    -1    -2    23  2.896E+01  9.548E+00  2059.2   684.2     84.4 0.31342 100  20  -67.09
     3    -2   -23  6.482E+01 -9.787E+00   360.9   731.1    481.4 0.28586 100  40 -125.52
     3    -2   -23  2.194E+01  9.329E+00   359.9  1761.2    738.8 0.28627 100  18   98.07
     3    -2   -23  3.611E+01  9.547E+00   358.5  1761.1     18.7 0.28619 100  20   98.07
    -3     2    24  1.247E+01  7.612E+00  2139.9  1788.4    373.3 0.29709 100  14   79.52
    -3     2    24  5.891E+00  7.152E+00  2146.6   724.7    844.9 0.29804 100   8  -52.63
    -3     2    24  1.086E+01  7.553E+00  2147.2   724.6    125.0 0.29794  97  14  -52.63
     1     2   -24  7.225E+00  9.062E+00   348.3  1839.5    707.0 0.32635 100   7  106.81
     1     2   -24  1.110E+01  7.577E+00   350.5   650.5    445.5 0.32675 100  14 -113.37
     2     1    24  1.375E+00  5.519E+00  2246.6   961.7    847.6 0.17396 100  10  -43.44
     2     1    24  5.978E+00  5.865E+00  2247.3   961.9    127.5 0.17384  97  11  -43.44
     2     1    24  9.395E+00  6.756E+00  2241.7  1553.3    312.8 0.17403  98   9   53.39
     2    -3   -24  1.688E+01  7.383E+00   264.6   800.5    498.0 0.25423 100  12 -134.10
     1    -3    24  2.973E+00  8.477E+00  2135.3   707.1    795.8 0.30610 100   6  -68.32
     1    -3    24 -5.230E-01  8.506E+00  2135.3   706.9     75.8 0.30647 100  -5  -68.32
     1    -3    24  8.191E+00  8.591E+00  2128.5  1807.5    327.4 0.30624 100   5   65.76
    -3     1   -24  1.501E+01  6.635E+00   229.0   885.9    452.3 0.20901 100  16 -122.10
    -3     1   -24  6.423E+00  6.058E+00   229.7  1604.0    663.8 0.20862 100   6  127.09
     3    -1    24  1.860E+00  6.653E+00  2227.7   902.6    815.4 0.20659 100  11  -56.58
     3    -1    24  1.141E+01  6.841E+00  2227.5   902.2     95.3 0.20700 100  11  -56.58
     3    -1    24 -8.647E+00  6.882E+00  2222.2  1613.1    301.4 0.20701 100  -9   51.59
    -1     3   -24  7.456E+00  8.123E+00   321.0  1797.3    688.9 0.30687 100   9  113.38
    -1     3   -24  9.010E+00  7.160E+00   323.0   692.3    433.9 0.30746 100   9 -110.82
    -2     3    24 -2.827E-01  7.076E+00  2192.5   814.8    860.0 0.25308 100  -5  -44.83
    -2     3    24  1.036E+01  7.057E+00  2186.9  1698.7    370.1 0.25252  78  20   76.62
    -2     3    24  1.501E+01  7.026E+00  2193.1   814.4    140.1 0.25333 100  13  -44.83
    -2    -1   -24  2.005E+01  5.884E+00   209.4   944.8    484.4 0.17663 100  16 -134.97
    -2    -1   -24  4.378E+00  5.948E+00   210.7  1545.9    675.7 0.17675 100  11  125.02
    -1    -2    24 -2.715E+00  8.366E+00  2108.7   663.5     87.3 0.32672 100  -7  -65.84
    -1    -2    24  1.537E+01  8.503E+00  2101.4  1849.9    345.6 0.32591 100  10   72.40
    -1    -2    24  8.481E+00  9.356E+00  2108.0   664.0    807.3 0.32604 100  14  -65.84
     3    -2   -24  1.146E+01  7.998E+00   308.9  1780.0     15.0 0.29875 100  10   99.59
     3    -2   -24  1.254E+01  8.138E+00   311.3   711.6    483.1 0.29836 100  12 -126.48
     3    -2   -24  1.372E+01  8.978E+00   310.5  1780.1    735.2 0.29884 100   9   99.59
    -3     2    25  1.432E+01  7.938E+00  2198.0   706.2    846.7 0.31071 100  15  -51.60
    -3     2    25  1.395E+01  7.914E+00  2191.2  1807.5    369.7 0.30968 100  14   77.98
    -3     2    25  1.253E+00  7.413E+00  2198.9   706.2    126.7 0.31062  97  11  -51.60
     1     2   -25  1.009E+01  9.003E+00   297.7  1860.3    704.7 0.33989 100  17  107.91
     2     1    25  7.185E+00  5.785E+00  2299.3   949.9    850.7 0.18294 100  10  -41.97
     2     1    25  9.834E+00  5.784E+00  2300.0   950.1    130.7 0.18283 100  11  -41.97
     2     1    25  1.101E+01  6.220E+00  2294.1  1565.8    310.0 0.18299 100   9   52.01
     2    -3   -25  1.235E+01  8.245E+00   214.1  1707.1    728.2 0.26611 100   9  104.10
     2    -3   -25  2.778E+00  6.980E+00   212.8   783.8    499.7 0.26571 100   7 -135.08
     2    -3   -25  8.601E+00  7.718E+00   211.5  1707.2      8.1 0.26625 100  11  104.10
     1    -3    25  2.621E+00  9.109E+00  2186.6   688.0    799.3 0.31899 100   8  -66.83
     1    -3    25  5.668E+00  7.979E+00  2179.5  1827.3    325.5 0.31906 100  13   64.74
     1    -3    25  8.940E+00  9.022E+00  2186.5   687.8     79.2 0.31940 100  10  -66.83
    -3     1   -25  1.322E+01  6.103E+00   176.8   871.6    456.5 0.21917 100  13 -123.94
    -3     1   -25 -7.024E-01  5.920E+00   177.7  1617.8    662.0 0.21884 100 -13  128.12
     3    -1    25 -1.593E+00  6.405E+00  2280.2   889.3    819.7 0.21660 100 -11  -54.71
     3    -1    25  9.416E+00  6.457E+00  2274.4  1627.0    299.5 0.21692 100  10   50.53
     3    -1    25 -2.369E+00  6.724E+00  2279.8   888.9     99.5 0.21699 100  -9  -54.71
    -1     3   -25  9.646E-01  7.477E+00   272.0   672.3    437.3 0.32043 100  15 -112.30
    -1     3   -25  2.251E+01  8.699E+00   269.6  1817.1    686.9 0.32010 100  20  114.39
    -2     3    25  1.482E+01  7.265E+00  2244.5   799.1    861.7 0.26443 100  12  -43.84
    -2     3    25  1.804E+01  6.597E+00  2238.7  1715.1    365.9 0.26382 100  15   74.82
    -2     3    25  3.128E+00  6.280E+00  2245.1   798.7    141.8 0.26469 100   5  -43.84
    -2    -1   -25  1.374E+01  5.656E+00   157.0   931.9    487.5 0.18588 100  13 -136.43
    -2    -1   -25  7.003E+00  5.888E+00   158.4  1558.4    672.9 0.18608 100   7  126.38
    -1    -2    25  5.803E+00  9.188E+00  2152.1  1871.1    343.3 0.33925 100   7   71.28
    -1    -2    25  2.872E+00  8.861E+00  2158.9   643.5    810.1 0.33947 100   7  -64.57
    -1    -2    25  2.354E+00  8.503E+00  2159.6   643.0     90.1 0.34022 100  10  -64.57
     3    -2   -25  1.182E+01  9.119E+00   259.5  1799.0    731.5 0.31165  99   8  101.12
     3    -2   -25  1.837E+01  8.520E+00   260.1   692.2    485.0 0.31109 100  11 -127.49
     3    -2   -25  2.086E+01  8.603E+00   257.8  1798.9     11.4 0.31156 100  13  101.12
    -3     2    26  8.523E+00  7.260E+00  2252.2   687.9    128.7 0.32357 100   8  -50.54
    -3     2    26  1.353E+01  7.916E+00  2244.2  1826.5    366.1 0.32250 100  20   76.43
    -3     2    26  4.878E+00  7.351E+00  2251.3   687.8    848.7 0.32366 100   5  -50.54
     1     2   -26  1.779E+01  8.323E+00   247.4   607.7    451.1 0.35398 100  16 -115.90
     1     2   -26  1.874E+01  9.265E+00   245.5  1881.1    702.4 0.35369 100  14  109.03
     2     1    26  9.547E+00  6.033E+00  2348.4  1577.4    307.1 0.19170 100  14   50.56
     2     1    26  1.559E+01  5.846E+00  2354.6   939.2    133.9 0.19152 100  10  -40.43
     2     1    26  1.485E+00  5.657E+00  2353.8   939.1    854.0 0.19163  99   8  -40.43
     2    -3   -26 -1.246E+00  7.099E+00   158.0  1723.0      3.9 0.27795 100  -5  105.88
     2    -3   -26  1.615E+01  7.931E+00   159.2   767.5    501.5 0.27727 100  19 -136.12
     2    -3   -26  7.304E+00  7.575E+00   160.8  1722.9    724.0 0.27783 100   6  105.88
     1    -3    26  1.649E+01  9.095E+00  2232.4  1846.9    323.5 0.33216 100   9   63.68
     1    -3    26  6.737E+00  8.829E+00  2239.6   669.1    802.7 0.33216 100   9  -65.33
     1    -3    26 -1.750E+00  8.480E+00  2239.6   668.8     82.7 0.33263 100  -6  -65.33
    -3     1   -26  1.840E+01  6.981E+00   122.9   858.2    460.8 0.22910 100  21 -125.79
    -3     1   -26  7.350E+00  6.044E+00   123.9  1631.0    660.0 0.22901 100  11  129.24
     3    -1    26  2.495E+00  6.555E+00  2334.4   876.7    823.9 0.22649 100  15  -52.84
     3    -1    26  1.008E+01  6.969E+00  2334.4   876.6    103.8 0.22671 100  11  -52.84
     3    -1    26  1.254E+01  6.977E+00  2328.5  1640.3    297.5 0.22679 100  10   49.39
    -1     3   -26  7.967E+00  7.936E+00   216.9  1836.4    684.9 0.33344 100   8  115.43
    -1     3   -26  2.713E+01  8.614E+00   219.2   652.7    440.7 0.33349 100  17 -113.78
    -2     3    26  2.028E+01  7.399E+00  2292.3  1731.0    361.7 0.27522 100  20   73.02
    -2     3    26  7.005E-01  5.824E+00  2299.0   783.4    143.6 0.27618 100   5  -42.78
    -2     3    26  1.412E+01  6.582E+00  2298.3   783.8    863.6 0.27591 100  11  -42.78
    -2    -1   -26  2.412E+01  6.198E+00   102.7   919.7    490.8 0.19492 100  17 -137.94
    -2    -1   -26  2.236E+00  5.661E+00   104.4  1570.0    670.1 0.19523 100   8  127.81
     3    -2   -26  1.789E+00  8.341E+00   207.6  1817.3    727.9 0.32438 100   6  102.65
     3    -2   -26  2.526E+01  8.773E+00   207.2   672.9    486.9 0.32405 100  18 -128.54
     3    -2   -26 -1.374E+00  7.915E+00   204.8  1817.6      7.8 0.32461 100  -6  102.65
    -3     2    27  2.379E+00  7.496E+00  2299.2  1845.3    362.4 0.33556 100   2   74.87
     2     1    27  6.033E+00  5.704E+00  2404.8  1588.0    304.1 0.20007 100   6   49.03
     2     1    27  5.769E+00  5.763E+00  2410.3   929.6    857.3 0.19979  97  14  -38.82
     2    -3   -27  1.039E+01  7.259E+00   105.6  1738.4    719.9 0.28967 100  14  107.67
     1    -3    27  1.133E-01  7.991E+00  2287.2  1866.4    321.3 0.34552 100   5   62.58
     1    -3    27  4.590E+00  8.592E+00  2294.5   650.3    806.2 0.34557 100  10  -63.82
    -3     1   -27 -2.049E+00  5.640E+00    68.1  1643.4    657.8 0.23913 100  -5  130.44
     3    -1    27 -2.158E+00  6.131E+00  2390.7   865.0    828.1 0.23626 100 -10  -50.96
     3    -1    27 -1.878E+00  6.196E+00  2384.6  1652.8    295.3 0.23651  99 -10   48.17
    -1     3   -27 -8.533E-01  7.134E+00   162.2  1855.6    682.8 0.34702 100  -1  116.51
    -2     3    27  1.038E+01  6.397E+00  2355.0   768.7    145.6 0.28771 100   7  -41.66
    -2     3    27 -1.768E+00  5.517E+00  2354.2   768.9    865.6 0.28751 100  -3  -41.66
    -2     3    27  3.375E+00  6.309E+00  2348.0  1746.6    357.6 0.28676 100   7   71.21
    -2    -1   -27  8.295E+00  5.776E+00    48.6  1580.7    667.1 0.20407  96   8  129.31
    -1    -2    27  1.075E+01  8.292E+00  2259.1  1913.3    338.4 0.36682  98   6   68.97
    -1    -2    27  7.474E+00  8.279E+00  2267.5   602.2    815.9 0.36779 100  11  -61.97
     3    -2   -27  3.142E-01  7.392E+00   150.0  1836.1      4.2 0.33795 100   7  104.19
     3    -2   -27 -8.878E+00  8.236E+00   153.0  1835.9    724.3 0.33772 100  -8  104.19
     3     0   -27  1.194E+01  9.195E+00   196.6  1916.2    718.0 0.37445 100   8  104.50
    -3     3   -27  1.244E+00  6.625E+00   111.8  1762.0    662.9 0.30186 100   5  125.29
     0    -3   -27  9.588E+00  6.107E+00    54.4  1607.4    697.1 0.21939 100  15  118.41
     3     0   -26  1.101E+01  8.417E+00   252.2   594.9    468.3 0.35988 100  10 -120.79
     0     3    26  7.845E+00  5.691E+00  2350.7   912.5    156.6 0.20664 100   9  -33.79
     0     3    26  8.914E+00  5.878E+00  2344.6  1603.6    338.3 0.20680 100   9   62.04
     0     3    26 -6.386E+00  6.048E+00  2348.8   911.9    876.2 0.20702  97  -9  -33.79
    -3     3   -26  6.481E+00  6.497E+00   167.0  1746.1    664.7 0.28977 100   6  124.24
    -3     3   -26 -2.347E+00  6.521E+00   167.5   741.9    437.5 0.29043 100  -8 -115.02
    -3     0    26  8.835E+00  7.705E+00  2208.8   609.4    110.1 0.35980 100  11  -58.40
    -3     0    26  2.651E+00  8.012E+00  2207.3   609.0    829.9 0.35996 100   8  -58.40
     0    -3   -26  2.178E+00  5.700E+00   107.1   893.6    513.5 0.20970 100   7 -144.70
     0    -3   -26  2.628E+00  5.349E+00   110.4  1596.3    701.4 0.21015 100   5  116.45
     3    -3    26  8.628E+00  7.945E+00  2290.4   760.1     79.9 0.28840 100   7  -63.93
     3    -3    26  1.601E+01  8.499E+00  2290.4   760.3    800.0 0.28796 100  11  -63.93
     3    -3    26  7.248E+00  7.908E+00  2283.5  1757.3    302.8 0.28853 100   5   54.70
     3     0   -25  1.968E+00  8.519E+00   300.6  1874.6      3.8 0.34657 100  11  101.92
     3     0   -25  2.207E+01  9.350E+00   304.6   616.6    466.1 0.34607  92  17 -119.69
     3     0   -25  1.216E+01  9.310E+00   303.0  1874.2    723.9 0.34632 100   7  101.92
     0     3    25  4.150E+00  5.963E+00  2294.3   922.9    874.2 0.19814  99   5  -34.89
     0     3    25  1.750E+01  6.384E+00  2290.2  1591.7    342.6 0.19782 100  14   64.00
     0     3    25  9.503E-01  6.007E+00  2296.0   923.6    154.6 0.19769 100  10  -34.89
    -3     3   -25 -7.400E+00  6.777E+00   220.2  1730.0    666.3 0.27791 100  -7  123.25
    -3     3   -25  1.836E+01  7.182E+00   221.0   758.8    433.3 0.27855 100  15 -113.23
    -3     0    25  2.208E+01  8.285E+00  2147.2  1883.8    362.4 0.34510 100  16   77.28
     0    -3   -25  8.805E+00  6.088E+00   161.5   906.0    511.5 0.20042 100  13 -143.62
     0    -3   -25  8.432E+00  6.037E+00   164.3  1584.4    705.7 0.20074 100   7  114.52
     3    -3    25  5.083E+00  8.273E+00  2236.7   775.8     75.7 0.27666 100  11  -65.74
     3    -3    25  6.049E+00  8.391E+00  2229.9  1740.8    304.5 0.27688 100   8   55.72
     3    -3    25 -8.320E-01  7.914E+00  2236.7   776.1    795.7 0.27624 100  -5  -65.74
     3     0   -24  2.921E+00  9.289E+00   355.2   638.2    463.9 0.33256  84   6 -118.63
     3     0   -24 -2.453E-01  7.902E+00   351.3  1853.6      6.7 0.33297 100  -5  100.66
     3     0   -24  9.336E+00  9.063E+00   353.5  1853.2    726.8 0.33270 100   9  100.66
     0     3    24  3.797E+00  6.116E+00  2241.6   934.9    872.4 0.18895 100   7  -35.90
     0     3    24  5.532E+00  5.879E+00  2237.7  1579.1    347.0 0.18866 100  10   65.95
     0     3    24  2.722E-01  5.812E+00  2243.3   935.5    152.8 0.18859 100   9  -35.90
    -3     3   -24  1.404E+00  7.679E+00   271.2  1713.6    667.8 0.26632  97   5  122.32
    -3     3   -24  1.303E+01  6.222E+00   272.7   775.9    429.1 0.26686 100  14 -111.43
    -3     0    24  3.834E-01  7.771E+00  2103.7   650.5    825.5 0.33258 100   4  -60.59
    -3     0    24 -2.177E+01  8.055E+00  2104.6   650.7    105.6 0.33255 100 -14  -60.59
    -3     0    24 -1.554E+00  8.129E+00  2096.5  1862.4    365.3 0.33169 100  -8   78.56
     0    -3   -24  5.299E-01  5.636E+00   213.9   919.1    509.7 0.19099 100   7 -142.63
     0    -3   -24  4.230E+00  5.965E+00   216.5  1572.6    710.2 0.19169 100   5  112.59
     3    -3    24  1.202E+01  7.879E+00  2178.2  1724.0    306.1 0.26537 100   9   56.67
     3    -3    24 -8.425E+00  7.738E+00  2184.1   792.3    791.3 0.26472 100  -8  -67.55
     3    -3    24  6.763E+00  7.673E+00  2184.9   791.9     71.4 0.26506 100   5  -67.55
     3     0   -23  1.292E+01  7.814E+00   404.2   659.7    461.8 0.31934 100  14 -117.58
     3     0   -23  1.576E+01  8.508E+00   400.3  1832.6      9.6 0.31967 100  10   99.41
     3     0   -23 -8.069E+00  8.456E+00   402.2  1832.3    729.7 0.31951 100 -12   99.41
     0     3    23  1.766E+01  6.103E+00  2186.9  1565.7    351.4 0.17939 100  14   67.90
     0     3    23  1.860E+00  6.117E+00  2190.8   947.7    870.8 0.17968 100  12  -36.81
     0     3    23  8.407E+00  5.883E+00  2192.3   948.1    151.2 0.17934 100  12  -36.81
    -3     3   -23  2.006E+01  6.819E+00   322.6   793.2    424.7 0.25532 100  17 -109.62
    -3     0    23  8.190E+00  7.882E+00  2047.4  1841.1    368.3 0.31856 100   6   79.82
    -3     0    23  6.564E+00  8.137E+00  2054.5   671.3    823.3 0.31936 100  13  -61.65
    -3     0    23  9.300E+00  8.543E+00  2054.1   671.2    103.3 0.31959 100   9  -61.65
     0    -3   -23  7.874E+00  6.355E+00   266.9  1559.4    714.6 0.18214 100  14  110.65
     0    -3   -23  5.817E+00  5.491E+00   264.6   932.8    508.1 0.18148 100  10 -141.74
     3    -3    23  1.939E+00  8.356E+00  2134.0   808.7    786.9 0.25332 100   7  -69.38
     3    -3    23 -2.434E+00  8.083E+00  2134.8   808.3     67.0 0.25364 100  -6  -69.38
     3    -3    23 -2.833E+00  8.184E+00  2128.2  1707.0    307.5 0.25400 100  -4   57.56
     3     0   -22  3.265E+01  9.317E+00   449.2  1811.5    732.6 0.30664 100  26   98.18
     3     0   -22  6.137E+01 -8.912E+00   451.7   681.2    459.7 0.30641 100  41 -116.57
     3     0   -22  2.380E+01  8.557E+00   447.9  1811.6     12.5 0.30664 100  20   98.18
     0     3    22  1.947E+01  5.960E+00  2142.9   961.3    149.8 0.17002 100  13  -37.61
     0     3    22  4.696E+01 -6.939E+00  2137.7  1551.7    355.9 0.16999 100  39   69.87
     0     3    22  2.820E+01  6.844E+00  2141.5   961.0    869.5 0.17028 100  19  -37.61
    -3     3   -22  5.186E+01 -7.838E+00   371.1   810.7    420.3 0.24398 100  49 -107.80
    -3     0    22  5.320E+01  9.661E+00  1999.8  1819.8    371.2 0.30570 100  38   81.06
    -3     0    22  2.675E+01  9.072E+00  2006.3   691.9    101.2 0.30660 100  22  -62.68
    -3     0    22  1.336E+01  8.180E+00  2006.7   692.0    821.3 0.30639 100  16  -62.68
     0    -3   -22  2.591E+01  6.998E+00   315.8  1545.6    719.1 0.17247 100  20  108.70
     0    -3   -22  4.619E+01 -6.793E+00   313.7   947.1    506.8 0.17192 100  42 -140.96
     3    -3    22  4.681E+01  9.432E+00  2085.9   825.1     62.4 0.24219 100  27  -71.22
     3    -3    22  1.948E+01  8.603E+00  2085.4   825.2    782.5 0.24210 100  16  -71.22
     3     0   -21  4.357E+01  6.785E+00   497.9   702.6    457.6 0.29373  97  48 -115.58
     0     3    21  4.582E+01  8.288E+00  2094.9   975.0    148.7 0.16070 100  27  -38.29
     0     3    21  4.507E+01  5.660E+00  2090.0  1537.2    360.5 0.16058 100  46   71.86
     0     3    21  2.639E+01  7.840E+00  2093.7   974.7    868.4 0.16088 100  19  -38.29
    -3     3   -21  3.890E+01  9.287E+00   416.3  1662.9    671.5 0.23219 100  29  119.87
    -3     3   -21  3.683E+01  6.696E+00   418.0   828.1    415.7 0.23288  95  41 -105.95
    -3     0    21  2.246E+01  7.818E+00  1960.3   712.7    819.3 0.29367 100  21  -63.67
    -3     0    21  4.473E+01  7.662E+00  1953.6  1798.5    374.1 0.29309 100  39   82.30
    -3     0    21  3.562E+01  9.721E+00  1960.0   712.6     99.2 0.29388 100  24  -63.67
     0    -3   -21  4.997E+01  5.599E+00   361.3   961.8    505.7 0.16233 100  56 -140.29
     0    -3   -21  4.352E+01  8.711E+00   363.2  1531.3    723.7 0.16280 100  26  106.71
     0    -3   -21  5.388E+01  7.649E+00   361.3  1531.3      3.5 0.16282 100  36  106.71
     3    -3    21  3.869E+01  9.170E+00  2032.8  1672.4    309.8 0.23179 100  33   59.16
     3     0   -20  1.277E+01  7.138E+00   539.1  1769.9     18.3 0.28135 100   9   95.75
     3     0   -20  3.205E+00  4.497E+00   542.7   723.9    455.7 0.28129 100  13 -114.62
     3     0   -20  1.644E+01  1.035E+01   540.2  1769.8    738.4 0.28136 100  13   95.75
     0     3    20  4.540E+00  6.841E+00  2048.2   989.0    147.9 0.15137 100   9  -38.85
     0     3    20 -2.055E+00  7.534E+00  2047.3   989.0    867.6 0.15145 100 -10  -38.85
     0     3    20  1.058E+01  3.621E+00  2043.8  1522.4    365.3 0.15115 100  14   73.91
    -3     3   -20  1.185E+01  7.466E+00   462.0  1645.8    672.4 0.22118 100   8  119.18
    -3     0    20  1.464E+01  5.271E+00  1908.9  1777.3    377.0 0.28080  99  19   83.52
    -3     0    20  4.504E+00  8.911E+00  1915.2   733.3    817.3 0.28122 100  13  -64.65
    -3     0    20  3.488E+00  7.722E+00  1914.9   733.3     97.3 0.28140 100   6  -64.65
     0    -3   -20  8.524E+00  5.036E+00   407.5  1516.6      8.3 0.15317 100   9  104.68
     0    -3   -20  3.161E+00  3.230E+00   407.5   976.9    504.9 0.15275 100  15 -139.73
     0    -3   -20  3.695E+00  7.384E+00   409.2  1516.7    728.4 0.15317 100   9  104.68
     3    -3    20  1.335E+01  8.981E+00  1992.6   858.8    773.2 0.22014 100  13  -74.97
     3    -3    20  1.210E+01  7.579E+00  1992.9   858.7     53.1 0.22018 100  10  -74.97
     3    -3    20  1.377E+01  7.887E+00  1987.1  1654.9    310.7 0.22093 100  13   59.86
     3     0   -19  2.277E+01  4.829E+00   586.4   745.2    453.9 0.26905 100  35 -113.69
     3     0   -19  2.558E+01  7.391E+00   582.6  1749.3     21.3 0.26911 100  24   94.55
     3     0   -19  2.379E+01  9.758E+00   583.9  1749.1    741.3 0.26909 100  13   94.55
     0     3    19  1.024E+01  7.785E+00  2002.1  1003.5    867.1 0.14205 100   7  -39.26
     0     3    19  2.612E+01  6.654E+00  2002.9  1003.5    147.3 0.14204 100  19  -39.26
     0     3    19  2.285E+01  3.865E+00  1998.8  1507.3    370.2 0.14176 100  36   76.01
    -3     3   -19  3.869E+01  8.355E+00   506.4  1628.6    673.0 0.21038 100  25  118.56
    -3     3   -19  2.175E+01  4.310E+00   508.1   863.5    406.2 0.21111 100  35 -102.16
    -3     0    19  1.837E+01  9.759E+00  1871.3   753.9    815.4 0.26897 100  17  -65.59
    -3     0    19  1.331E+01  7.536E+00  1871.0   753.8     95.4 0.26914 100  13  -65.59
    -3     0    19  2.866E+01  5.476E+00  1865.2  1756.2    379.9 0.26863 100  32   84.73
     0    -3   -19  2.580E+01  3.647E+00   452.5   992.3    504.4 0.14319 100  41 -139.32
     0    -3   -19  2.612E+01  7.270E+00   453.6  1502.0    733.5 0.14373 100  19  102.57
     0    -3   -19  2.029E+01  5.167E+00   452.5  1501.7     13.2 0.14358 100  22  102.57
     3    -3    19  1.757E+01  7.334E+00  1942.7  1637.4    311.4 0.21026 100  19   60.50
     3    -3    19  2.554E+01  8.872E+00  1947.7   875.9    768.3 0.20928 100  21  -76.90
     3    -3    19  1.987E+01  6.578E+00  1948.3   875.5     48.3 0.20949 100  19  -76.90
     3     0   -18  1.953E+02  1.777E+01   626.5  1728.4    744.2 0.25702 100  60   93.36
     3     0   -18  1.870E+02  1.213E+01   629.0   766.3    452.1 0.25704 100  65 -112.79
     3     0   -18  1.838E+02  1.416E+01   625.2  1728.7     24.2 0.25706 100  67   93.36
     0     3    18  1.703E+02  1.030E+01  1955.0  1491.9    375.4 0.13239  99  69   78.20
     0     3    18  1.713E+02  1.248E+01  1958.8  1018.3    147.2 0.13270 100  71  -39.52
     0     3    18  1.792E+02  1.570E+01  1958.1  1018.3    867.1 0.13270 100  58  -39.52
    -3     3   -18  1.787E+02  1.144E+01   551.4   881.1    401.2 0.20052 100  77 -100.20
    -3     3   -18  1.605E+02  1.342E+01   549.7  1611.5    673.5 0.19977 100  64  118.02
    -3     0    18  1.672E+02  1.154E+01  1822.5  1735.1    382.9 0.25668 100  64   85.93
    -3     0    18  1.954E+02  1.516E+01  1828.2   774.4     93.6 0.25711 100  73  -66.50
    -3     0    18  1.496E+02  1.629E+01  1828.0   774.5    813.6 0.25682 100  58  -66.50
     0    -3   -18  1.865E+02  1.110E+01   496.3  1007.9    504.3 0.13370  79  79 -139.06
     0    -3   -18  1.347E+02  1.297E+01   497.3  1486.8    738.7 0.13419  80  60  100.38
     3    -3    18  1.658E+02  1.255E+01  1904.8   892.4     43.2 0.19899 100  72  -78.88
     3    -3    18  1.760E+02  1.505E+01  1904.3   892.7    763.3 0.19878 100  67  -78.88
     3    -3    18  1.684E+02  1.270E+01  1899.4  1619.9    311.9 0.19978 100  65   61.05
     3     0   -17  2.725E+01  8.990E+00   668.2  1707.9    747.2 0.24517 100  26   92.18
     3     0   -17  3.225E+01  4.683E+00   670.6   787.4    450.4 0.24522 100  49 -111.92
     3     0   -17  2.715E+01  6.618E+00   667.0  1708.1     27.1 0.24521 100  23   92.18
     0     3    17  2.898E+01  7.550E+00  1915.2  1033.3    867.4 0.12340 100  18  -39.60
     0     3    17  3.117E+01  5.824E+00  1915.9  1033.3    147.6 0.12339 100  28  -39.60
    -3     3   -17  2.380E+01  3.995E+00   593.6   898.8    395.9 0.19014 100  40  -98.18
    -3     3   -17  3.412E+01  6.847E+00   591.9  1594.4    673.7 0.18935 100  31  117.56
    -3     0    17  2.473E+01  4.846E+00  1780.9  1714.2    385.8 0.24491 100  40   87.13
    -3     0    17  3.906E+01  1.058E+01  1786.0   795.0    811.9 0.24496 100  33  -67.39
    -3     0    17  2.360E+01  7.077E+00  1786.4   794.8     91.9 0.24528 100  29  -67.39
     0    -3   -17  3.158E+01  3.411E+00   539.0  1023.7    504.6 0.12428 100  56 -138.98
     3    -3    17  1.793E+01  5.563E+00  1862.1   909.3     37.9 0.18870 100  24  -80.91
     3    -3    17  3.143E+01  7.552E+00  1861.9   909.6    758.1 0.18848 100  24  -80.91
     3    -3    17  2.559E+01  6.059E+00  1857.1  1602.5    312.1 0.18947 100  30   61.53
     3     0   -16  7.962E+01  6.860E+00   711.3   808.3    448.8 0.23360 100  68 -111.08
     0     3    16  7.052E+01  5.210E+00  1870.6  1460.7    386.8 0.11388 100  63   82.99
    -3     3   -16  6.939E+01  7.879E+00   633.2  1577.4    673.6 0.17914 100  53  117.18
    -3     3   -16  6.945E+01  6.038E+00   634.9   916.3    390.5 0.17994 100  70  -96.09
    -3     0    16  5.314E+01  1.010E+01  1745.1   815.3    810.3 0.23335 100  36  -68.24
    -3     0    16  5.801E+01  7.989E+00  1745.5   815.1     90.2 0.23364 100  48  -68.24
     0    -3   -16  6.166E+01  4.660E+00   580.8  1039.5    505.5 0.11495  99  63 -139.12
     0    -3   -16  7.071E+01  6.260E+00   580.5  1456.0     30.1 0.11530 100  51   95.58
     0    -3   -16  7.322E+01  7.784E+00   581.7  1456.1    750.2 0.11537 100  45   95.58
     3    -3    16  5.281E+01  6.507E+00  1820.7   926.1     32.4 0.17858 100  52  -83.01
     3    -3    16  6.268E+01  8.740E+00  1820.5   926.4    752.6 0.17838 100  46  -83.01
     3    -3    16  7.824E+01  7.814E+00  1815.8  1585.1    312.1 0.17936 100  54   61.91
     3     0   -15  2.378E+02  1.437E+01   751.1   829.1    447.4 0.22215  91  64 -110.28
     3     0   -15  2.172E+02  1.664E+01   748.8  1667.3    753.1 0.22210 100  63   89.83
     3     0   -15  2.027E+02  1.388E+01   747.9  1667.3     33.1 0.22206 100  66   89.83
     0     3    15  2.173E+02  1.511E+01  1832.2  1063.6    869.8 0.10512  97  66  -39.05
     0     3    15  2.140E+02  1.328E+01  1833.0  1063.6    150.1 0.10506  97  68  -39.05
     0     3    15  2.089E+02  1.144E+01  1829.8  1445.1    393.3 0.10479 100  62   85.67
    -3     3   -15  2.268E+02  1.485E+01   673.7  1560.5    673.2 0.16915 100  74  116.91
    -3     3   -15  2.221E+02  1.305E+01   675.3   933.6    384.7 0.16995 100  76  -93.92
    -3     0    15  2.297E+02  1.385E+01  1700.2  1672.6    391.8 0.22192 100  63   89.51
     0    -3   -15  1.994E+02  1.178E+01   621.4  1440.6     36.7 0.10609 100  67   92.88
     0    -3   -15  2.143E+02  1.372E+01   622.5  1440.8    756.8 0.10620 100  64   92.88
     3    -3    15  2.195E+02  1.554E+01  1779.7   943.2    746.6 0.16837 100  68  -85.19
     3    -3    15  2.297E+02  1.417E+01  1775.4  1567.9    311.7 0.16946 100  67   62.20
     3    -3    15  2.032E+02  1.298E+01  1780.1   942.8     26.6 0.16868 100  74  -85.19
     3     0   -14  1.165E+01  4.727E+00   787.2  1647.0     36.1 0.21076 100  16   88.66
     3     0   -14  5.744E+00  3.267E+00   790.2   849.8    446.0 0.21087  80  11 -109.51
     3     0   -14 -1.937E+00  5.834E+00   788.0  1647.1    756.2 0.21080 100  -5   88.66
     0     3    14  8.318E-01  1.678E+00  1789.8  1429.6    400.6 0.09591 100   8   88.64
     0     3    14  1.374E+00  4.723E+00  1792.1  1078.7    872.1 0.09621 100   7  -38.32
     0     3    14  4.383E+00  3.597E+00  1792.8  1078.7    152.4 0.09618 100   9  -38.32
    -3     3   -14  9.768E-01  2.409E+00   714.9   950.8    378.6 0.16019 100   9  -91.65
    -3     3   -14 -5.954E-01  3.957E+00   713.3  1543.8    672.4 0.15940 100 -10  116.74
    -3     0    14  1.945E+00  4.527E+00  1666.1   855.5     87.3 0.21089 100  10  -69.84
    -3     0    14  6.378E-01  2.780E+00  1661.1  1652.0    394.9 0.21068 100   8   90.69
    -3     0    14  4.839E+00  6.102E+00  1665.7   855.6    807.3 0.21066 100  14  -69.84
     0    -3   -14 -1.371E+00  2.896E+00   661.5  1425.6     44.0 0.09723 100  -9   89.90
     0    -3   -14 -5.343E-02  3.700E+00   662.4  1425.5    764.1 0.09715 100  -6   89.90
     0    -3   -14  2.086E+00  1.585E+00   661.6  1071.1    509.2 0.09675 100  10 -140.21
     3    -3    14  1.833E+00  3.559E+00  1740.2   959.3     20.4 0.15898 100  10  -87.47
     3    -3    14 -1.231E+00  4.706E+00  1740.0   959.7    740.4 0.15871 100  -8  -87.47
     3    -3    14  2.593E+00  3.779E+00  1735.8  1550.8    310.9 0.15977 100   8   62.38
     3     0   -13  5.964E+01  5.229E+00   828.6   870.4    444.7 0.19975 100  59 -108.78
     3     0   -13  4.191E+01  6.044E+00   825.7  1626.9     39.1 0.19961 100  48   87.49
     3     0   -13  5.043E+01  7.734E+00   826.5  1626.9    759.2 0.19965 100  44   87.49
     0     3    13  5.719E+01  3.972E+00  1750.6  1414.2    408.7 0.08719 100  58   91.98
     0     3    13  5.927E+01  5.327E+00  1753.3  1093.6    155.6 0.08749 100  54  -37.21
     0     3    13  5.666E+01  6.489E+00  1752.6  1093.6    875.4 0.08750  99  44  -37.21
    -3     3   -13  5.660E+01  6.316E+00   752.2  1527.4    671.2 0.14988 100  56  116.70
    -3     3   -13  5.631E+01  5.006E+00   753.8   967.8    372.1 0.15070 100  59  -89.28
    -3     0    13  6.318E+01  8.918E+00  1627.1   875.7    806.0 0.19955 100  46  -70.58
    -3     0    13  5.850E+01  5.339E+00  1622.8  1631.5    398.0 0.19960 100  57   91.88
    -3     0    13  5.159E+01  6.427E+00  1627.4   875.6     86.0 0.19976 100  56  -70.58
     0    -3   -13  5.926E+01  3.937E+00   700.8  1086.7    512.5 0.08796 100  65 -141.30
     0    -3   -13  5.996E+01  4.890E+00   700.8  1410.4     52.2 0.08844 100  51   86.54
     0    -3   -13  5.747E+01  5.912E+00   701.5  1410.4    772.4 0.08841 100  51   86.54
     3    -3    13  4.936E+01  5.132E+00  1701.1   975.6     13.8 0.14954 100  57  -89.86
     3    -3    13  4.745E+01  5.471E+00  1697.0  1533.9    309.8 0.15032 100  52   62.44
     3    -3    13  6.543E+01  6.931E+00  1700.9   976.0    733.9 0.14929 100  55  -89.86
     3     0   -12  4.940E+01  4.499E+00   866.4   890.8    443.6 0.18878 100  57 -108.10
     3     0   -12  3.292E+01  6.333E+00   864.4  1606.9    762.3 0.18866 100  41   86.32
     3     0   -12  3.592E+01  5.215E+00   863.7  1607.0     42.3 0.18872 100  52   86.32
     0     3    12  4.881E+01  3.400E+00  1712.1  1399.1    418.2 0.07879 100  58   95.82
     0     3    12  4.735E+01  4.455E+00  1714.5  1108.1    160.1 0.07911 100  53  -35.60
     0     3    12  5.132E+01  5.935E+00  1713.9  1108.3    879.9 0.07897 100  43  -35.60
    -3     3   -12  4.935E+01  4.338E+00   792.0   984.4    365.2 0.14144 100  57  -86.78
    -3     3   -12  5.099E+01  5.394E+00   790.5  1511.2    669.5 0.14065 100  58  116.79
    -3     0    12  3.934E+01  5.473E+00  1589.4   895.5     84.9 0.18877 100  51  -71.28
    -3     0    12  5.169E+01  7.537E+00  1589.1   895.6    804.9 0.18860 100  54  -71.28
    -3     0    12  4.773E+01  4.438E+00  1585.0  1611.2    401.2 0.18866 100  59   93.06
     0    -3   -12  4.541E+01  4.053E+00   739.4  1395.7     61.8 0.07993 100  52   82.66
     0    -3   -12  5.041E+01  5.201E+00   740.0  1395.8    782.0 0.07996 100  50   82.66
     0    -3   -12  4.980E+01  3.371E+00   739.4  1101.9    516.9 0.07946 100  64 -142.88
     3    -3    12  4.942E+01  5.759E+00  1662.3   991.9    726.8 0.14016 100  51  -92.38
     3    -3    12  4.537E+01  4.521E+00  1662.8   991.6      6.8 0.14037 100  59  -92.38
     3    -3    12  5.208E+01  5.179E+00  1658.8  1517.4    308.1 0.14113 100  55   62.37
     3     0   -11  1.491E+01  4.629E+00   901.7  1587.0    765.5 0.17783 100  21   85.14
     3     0   -11  5.471E+00  3.189E+00   901.1  1587.2     45.5 0.17791 100  14   85.14
     3     0   -11  5.460E+00  2.196E+00   903.6   911.2    442.7 0.17795 100  25 -107.47
     0     3    11  9.209E+00  2.875E+00  1676.4  1122.1    166.1 0.07109  99  17  -33.39
     0     3    11  1.050E+01  1.492E+00  1674.2  1384.7    429.3 0.07076 100  36  100.36
     0     3    11  8.081E+00  4.132E+00  1675.8  1122.3    886.0 0.07096 100  18  -33.39
    -3     3   -11  8.710E+00  2.258E+00   829.6  1000.6    357.7 0.13250 100  24  -84.14
    -3     3   -11  9.667E+00  3.213E+00   828.2  1495.5    667.2 0.13170 100  26  117.03
    -3     0    11  1.006E+01  2.468E+00  1547.8  1590.9    404.4 0.17786 100  34   94.26
    -3     0    11  1.406E+01  5.154E+00  1551.7   915.4    803.9 0.17779 100  17  -71.92
    -3     0    11  1.153E+01  3.729E+00  1551.8   915.4     83.8 0.17789 100  18  -71.92
     0    -3   -11  1.000E+01  2.314E+00   777.2  1381.7     73.0 0.07187 100  22   78.10
     0    -3   -11  7.096E+00  1.444E+00   777.4  1116.6    522.9 0.07137  99  30 -145.07
     0    -3   -11  1.091E+01  2.974E+00   777.9  1381.6    793.1 0.07188  99  24   78.10
     3    -3    11  7.924E+00  3.525E+00  1624.6  1007.6    719.2 0.13130 100  17  -95.04
     3    -3    11  9.844E+00  3.070E+00  1621.2  1501.2    305.8 0.13224 100  16   62.15
     3     0   -10  3.571E+02  1.958E+01   938.0  1567.4     48.7 0.16720 100  64   83.96
     3     0   -10  3.632E+02  2.102E+01   938.5  1567.3    768.7 0.16712 100  63   83.96
     3     0   -10  3.643E+02  1.914E+01   940.3   931.3    441.9 0.16727 100  56 -106.90
     0     3    10  3.672E+02  1.976E+01  1638.3  1135.5    894.1 0.06350 100  59  -30.42
     0     3    10  3.642E+02  1.816E+01  1636.9  1371.0    442.8 0.06327 100  59  105.84
     0     3    10  3.498E+02  1.819E+01  1638.8  1135.5    174.1 0.06354 100  59  -30.42
    -3     3   -10  3.687E+02  1.922E+01   866.8  1016.7    349.6 0.12375 100  64  -81.34
    -3     0    10  3.646E+02  1.926E+01  1511.0  1570.8    407.7 0.16719 100  52   95.46
    -3     0    10  3.291E+02  1.832E+01  1514.8   935.1     83.0 0.16718 100  62  -72.51
    -3     0    10  3.607E+02  2.119E+01  1514.8   935.1    803.1 0.16712 100  63  -72.51
     0    -3   -10  3.568E+02  1.831E+01   814.4  1368.3     86.4 0.06429  99  62   72.59
     0    -3   -10  3.841E+02  2.028E+01   815.2  1368.2    806.5 0.06431 100  61   72.59
     0    -3   -10  3.655E+02  1.821E+01   814.8  1130.3    530.9 0.06383 100  61 -148.01
     3    -3    10  3.667E+02  2.009E+01  1587.5  1022.7    711.0 0.12276 100  61  -97.86
     3     0    -9  5.170E+02  2.636E+01   976.6   951.4    441.4 0.15671 100  54 -106.41
     3     0    -9  5.100E+02  2.802E+01   974.8  1547.7    772.1 0.15659 100  58   82.76
     3     0    -9  5.194E+02  2.722E+01   974.4  1547.8     52.1 0.15664 100  59   82.76
     0     3     9  5.087E+02  2.634E+01  1601.4  1147.8    904.4 0.05660 100  54  -26.55
     0     3     9  4.899E+02  2.410E+01  1600.1  1358.6    459.4 0.05654 100  52  112.56
     0     3     9  5.173E+02  2.603E+01  1601.7  1147.4    184.5 0.05682 100  59  -26.55
    -3     3    -9  5.289E+02  2.680E+01   903.3  1031.8    340.7 0.11551 100  63  -78.37
    -3     3    -9  5.609E+02  2.923E+01   902.0  1465.6    660.4 0.11489  85  55  118.03
     0    -3    -9  4.956E+02  2.542E+01   851.8  1356.2    823.1 0.05745 100  56   65.85
     0    -3    -9  4.943E+02  2.434E+01   851.7  1142.8    541.3 0.05703 100  58 -151.86
     0    -3    -9  5.580E+02  2.792E+01   851.4  1356.3    103.0 0.05750 100  58   65.85
     3    -3     9  5.133E+02  2.690E+01  1550.7  1037.2    701.9 0.11465 100  61 -100.85
     3     0    -8  3.498E+01  4.872E+00  1010.7  1528.3    775.7 0.14617 100  50   81.54
     3     0    -8  3.577E+01  3.181E+00  1012.4   971.2    441.2 0.14629 100  55 -106.00
     3     0    -8  3.001E+01  3.763E+00  1010.5  1528.3     55.5 0.14620 100  52   81.54
     0     3     8  3.395E+01  2.200E+00  1563.6  1348.2    479.9 0.05085  97  50  120.86
     0     3     8  3.696E+01  4.180E+00  1564.8  1157.8    917.7 0.05095  94  40  -21.71
     0     3     8  3.967E+01  3.636E+00  1565.0  1157.7    197.6 0.05102 100  45  -21.71
    -3     3    -8  3.163E+01  3.368E+00   938.1  1451.6    655.6 0.10716 100  52  118.82
    -3     0     8  3.180E+01  3.040E+00  1438.9  1530.9    414.6 0.14624 100  58   97.92
    -3     0     8  3.106E+01  4.761E+00  1442.3   974.0    802.2 0.14616 100  42  -73.45
    -3     0     8  3.386E+01  4.054E+00  1442.3   974.1     82.1 0.14620 100  50  -73.45
     0    -3    -8  3.228E+01  3.463E+00   888.1  1345.9    843.6 0.05166 100  42   57.55
     0    -3    -8  3.704E+01  2.508E+00   888.2  1153.4    554.7 0.05129 100  55 -156.70
     0    -3    -8  3.155E+01  2.786E+00   887.8  1346.0    123.7 0.05175  98  48   57.55
     3    -3     8  2.816E+01  3.211E+00  1511.4  1456.1    294.5 0.10776  99  49   60.43
     3     0    -7  9.302E+01  6.525E+00  1046.1  1509.0     59.1 0.13589 100  51   80.28
     3     0    -7  1.079E+02  8.181E+00  1046.4  1509.0    779.2 0.13587 100  53   80.28
     3     0    -7  1.040E+02  6.302E+00  1047.9   991.0    441.3 0.13599 100  57 -105.71
     0     3     7  1.001E+02  5.243E+00  1527.6  1340.4    505.2 0.04662 100  47  130.89
     0     3     7  1.073E+02  6.344E+00  1528.9  1165.3    214.0 0.04671 100  54  -16.05
     0     3     7  1.097E+02  7.010E+00  1528.6  1165.4    933.8 0.04667 100  45  -16.05
    -3     3    -7  1.014E+02  6.627E+00   973.9  1438.6    649.7 0.09997 100  54  119.79
    -3     0     7  1.207E+02  8.888E+00  1406.6   993.3    802.2 0.13587 100  55  -73.76
    -3     0     7  9.558E+01  5.961E+00  1403.4  1511.3    418.3 0.13597 100  55   99.20
    -3     0     7  1.045E+02  7.125E+00  1406.6   993.4     82.1 0.13590 100  56  -73.76
     0    -3    -7  9.445E+01  5.104E+00   924.5  1161.4    571.2 0.04699 100  54 -162.41
     0    -3    -7  1.012E+02  5.954E+00   923.6  1338.2    148.5 0.04734  98  50   47.57
     0    -3    -7  1.112E+02  7.060E+00   924.0  1338.1    868.6 0.04726 100  53   47.57
     3     0    -6  7.625E+02  3.786E+01  1083.1  1010.5    441.8 0.12581 100  53 -105.57
     3     0    -6  7.750E+02  4.013E+01  1081.7  1489.8    783.0 0.12569 100  51   78.95
     3     0    -6  7.565E+02  3.817E+01  1081.5  1489.9     63.0 0.12573 100  53   78.95
     0     3     6  7.788E+02  3.902E+01  1492.8  1169.6    952.9 0.04420 100  50  -10.18
     0     3     6  7.442E+02  3.624E+01  1491.9  1336.0    535.0 0.04424 100  44  142.15
     0     3     6  7.068E+02  3.492E+01  1493.1  1169.5    232.9 0.04424  98  52  -10.18
    -3     3    -6  8.666E+02  4.340E+01  1009.4  1426.8    642.5 0.09346 100  52  120.93
    -3     3    -6  7.600E+02  3.775E+01  1010.6  1071.9    308.0 0.09410 100  59  -68.58
    -3     0     6  7.351E+02  3.719E+01  1371.2  1012.5     82.5 0.12572 100  55  -73.92
    -3     0     6  7.382E+02  3.671E+01  1368.2  1491.8    422.2 0.12581 100  50  100.54
    -3     0     6  7.716E+02  3.992E+01  1371.3  1012.4    802.6 0.12570 100  56  -73.92
     0    -3    -6  7.907E+02  3.956E+01   959.3  1333.7    898.1 0.04470  97  47   36.41
     0    -3    -6  7.768E+02  3.833E+01   959.0  1333.7    177.7 0.04469 100  49   36.41
     0    -3    -6  8.961E+02  4.389E+01   960.2  1165.9    590.3 0.04456 100  50 -168.38
     3    -3     6  8.446E+02  4.209E+01  1440.1  1430.3    281.7 0.09401 100  58   58.39
     3    -3     6  7.779E+02  3.898E+01  1443.0  1075.7    669.0 0.09332 100  54 -110.74
     3     0    -5  3.890E+02  1.977E+01  1118.1  1029.9    442.8 0.11578 100  52 -105.66
     0     3     5  3.866E+02  1.910E+01  1456.4  1335.6    567.6 0.04406 100  44  153.00
     0     3     5  4.039E+02  2.047E+01  1457.5  1169.6    253.0 0.04400  98  49   -5.45
     0     3     5  3.702E+02  1.911E+01  1457.4  1169.5    973.0 0.04401 100  50   -5.45
    -3     3    -5  4.363E+02  2.262E+01  1044.6  1416.3    633.9 0.08770 100  48  122.16
    -3     3    -5  3.557E+02  1.828E+01  1045.6  1082.9    295.0 0.08828 100  54  -65.21
    -3     0     5  3.684E+02  1.940E+01  1336.0  1031.4     83.5 0.11568 100  51  -73.86
    -3     0     5  3.854E+02  2.106E+01  1336.1  1031.4    803.5 0.11565 100  53  -73.86
     0    -3    -5  3.713E+02  1.892E+01   994.0  1333.3    209.9 0.04429  99  46   25.73
     0    -3    -5  3.328E+02  1.671E+01   995.7  1166.5    610.7 0.04424 100  47 -173.27
     0    -3    -5  3.705E+02  1.926E+01   994.1  1333.1    929.8 0.04415 100  48   25.73
     3    -3     5  3.896E+02  2.089E+01  1404.6  1419.2    993.3 0.08814 100  56   57.20
     3    -3     5  3.780E+02  1.955E+01  1407.7  1086.2    655.7 0.08762 100  48 -114.16
     3    -3     5  3.439E+02  1.791E+01  1404.9  1419.4    273.3 0.08821  99  53   57.20
     3     0    -4  1.055E+03  5.298E+01  1151.8  1452.1    791.2 0.10572 100  47   75.82
     3     0    -4  1.040E+03  5.150E+01  1151.6  1452.3     71.3 0.10576 100  48   75.82
     0     3     4  1.041E+03  5.120E+01  1422.1  1165.4    992.6 0.04594 100  49   -4.03
     0     3     4  1.011E+03  4.942E+01  1421.3  1339.2    599.0 0.04603 100  45  160.45
     0     3     4  9.441E+02  4.613E+01  1422.3  1165.4    272.6 0.04600 100  46   -4.03
    -3     3    -4  9.597E+02  4.746E+01  1079.5  1407.6    623.7 0.08289 100  47  123.37
    -3     3    -4  1.061E+03  5.233E+01  1080.7  1092.1    280.8 0.08340 100  53  -62.01
    -3     0     4  1.001E+03  4.913E+01  1298.4  1453.3    430.7 0.10587 100  52  103.72
     0    -3    -4  1.094E+03  5.433E+01  1028.4  1337.0    960.8 0.04608 100  54   18.49
     0    -3    -4  1.069E+03  5.228E+01  1030.9  1162.9    630.7 0.04616 100  46 -174.91
     0    -3    -4  9.885E+02  4.865E+01  1028.6  1337.0    240.8 0.04611 100  54   18.49
     3    -3     4  9.337E+02  4.630E+01  1369.9  1410.1    263.3 0.08331 100  51   56.04
     3    -3     4  9.508E+02  4.784E+01  1369.7  1409.9    983.3 0.08323 100  54   56.04
     3    -3     4  1.146E+03  5.665E+01  1372.5  1094.9    641.3 0.08281 100  47 -117.40
     3     0    -3  1.026E+03  5.140E+01  1186.5  1433.7    795.9 0.09599 100  55   73.67
     3     0    -3  1.107E+03  5.413E+01  1187.5  1067.9    447.0 0.09610 100  50 -107.09
     3     0    -3  1.112E+03  5.485E+01  1186.4  1433.8     75.9 0.09599 100  55   73.67
     0     3     3  1.105E+03  5.390E+01  1387.5  1157.6    290.3 0.04995 100  49   -8.96
     0     3     3  1.081E+03  5.281E+01  1386.4  1346.6    626.6 0.04995 100  44  160.61
    -3     3    -3  1.001E+03  4.999E+01  1115.3  1099.6    985.7 0.07943 100  52  -59.23
[truncated: 13,942,544 more chars]
