# Supplementary material for: Crystallographic anomalous diffraction data for the experimental phasing of two myelin proteins, gliomedin and periaxin
Source: Data Brief. 2017 Mar 6;11:552–6. doi: 10.1016/j.dib.2017.02.049 (PMC5567927; doi:10.1016/j.dib.2017.02.049)
Supplement: Supplementary file 2 — XDS_ASCII-prx-xe-8min.HKL [file mmc2.zip › XDS_ASCII-prx-xe-8min.HKL]

!FORMAT=XDS_ASCII    MERGE=FALSE    FRIEDEL'S_LAW=FALSE
!OUTPUT_FILE=XDS_ASCII.HKL        DATE= 6-Apr-2013
!Generated by CORRECT   (VERSION  July 4, 2012)                
!PROFILE_FITTING= TRUE 
!NAME_TEMPLATE_OF_DATA_FRAMES=images/Xe2_collect_1_?????.cbf CBF                
!DATA_RANGE=       1    1000
!ROTATION_AXIS=  0.999964  0.007478  0.004081
!OSCILLATION_RANGE=  0.500000
!STARTING_ANGLE=     0.000
!STARTING_FRAME=       1
!INCLUDE_RESOLUTION_RANGE=    50.000     3.216
!SPACE_GROUP_NUMBER=  154
!UNIT_CELL_CONSTANTS=    77.240    77.240    81.318  90.000  90.000 120.000
!UNIT_CELL_A-AXIS=    18.386   -43.096    61.406
!UNIT_CELL_B-AXIS=    -9.470    76.261     7.779
!UNIT_CELL_C-AXIS=   -78.980   -11.403    15.644
!REFLECTING_RANGE_E.S.D.=     0.416
!BEAM_DIVERGENCE_E.S.D.=     0.082
!X-RAY_WAVELENGTH=  1.700014
!INCIDENT_BEAM_DIRECTION= -0.001231  0.000297  0.588229
!FRACTION_OF_POLARIZATION=   0.990
!POLARIZATION_PLANE_NORMAL=  0.000000  1.000000  0.000000
!AIR=  0.001000
!SILICON= 18.771515
!SENSOR_THICKNESS=  0.000000
!DETECTOR=PILATUS                                           
!OVERLOAD=   1048576
!DIRECTION_OF_DETECTOR_X-AXIS=   1.00000   0.00000   0.00000
!DIRECTION_OF_DETECTOR_Y-AXIS=   0.00000   1.00000   0.00000
!DETECTOR_DISTANCE=   253.543
!ORGX=   1228.40  ORGY=   1250.18
!NX=  2463  NY=  2527    QX=  0.172000  QY=  0.172000
!VARIANCE_MODEL=  1.439E+00  3.064E-03
!NUMBER_OF_ITEMS_IN_EACH_DATA_RECORD=12
!ITEM_H=1
!ITEM_K=2
!ITEM_L=3
!ITEM_IOBS=4
!ITEM_SIGMA(IOBS)=5
!ITEM_XD=6
!ITEM_YD=7
!ITEM_ZD=8
!ITEM_RLP=9
!ITEM_PEAK=10
!ITEM_CORR=11
!ITEM_PSI=12
!END_OF_HEADER
     0     0    -2  7.274E+00  1.007E+00  1285.5  1236.6    484.1 0.00997 100  19 -143.56
     0     0    -3  1.662E+02  1.135E+01  1315.6  1229.6    489.1 0.01491 100  33 -141.08
     0     0     4  9.380E-01  1.858E+00  1105.2  1279.2    453.3 0.01983 100   5  158.34
     0     0    -4  1.164E+00  2.052E+00  1345.5  1280.7    810.3 0.01952  96   8   20.68
     0     0    -4  1.834E+00  1.456E+00  1345.7  1222.7    494.1 0.01979 100   7 -138.59
     0     0    -4 -1.152E+00  1.921E+00  1345.7  1280.7     90.2 0.01956  99  -6   20.68
     0     0     5  1.870E+01  2.842E+00  1074.8  1286.0    448.2 0.02468 100  17  160.84
     0     0    -5  1.912E+01  3.023E+00  1376.0  1287.9     85.1 0.02436  98  15   18.17
     0     0    -5  1.122E+01  2.849E+00  1375.8  1287.9    805.2 0.02428  99  10   18.17
     0     0    -5  1.471E+01  2.394E+00  1376.0  1215.9    499.2 0.02460  99  16 -136.08
     0     0     6  4.703E+01  4.459E+00  1044.2  1292.7    443.0 0.02944 100  32  163.37
     0     0    -6  3.268E+01  4.270E+00  1406.5  1294.9     79.9 0.02906  97  19   15.63
     0     0    -6  3.698E+01  4.574E+00  1406.3  1295.0    800.0 0.02897 100  20   15.63
     0     0    -6  4.448E+01  4.316E+00  1406.5  1209.4    504.3 0.02928 100  33 -133.54
     0     0     7  2.719E+01  3.625E+00  1013.5  1299.2    437.6 0.03412 100  19  165.94
     0     0    -7  1.953E+01  4.496E+00  1437.3  1301.7     74.7 0.03362  98  11   13.05
     0     0    -7  9.969E+00  4.738E+00  1437.1  1301.8    794.7 0.03355 100   8   13.05
     0     0    -7  2.175E+01  3.628E+00  1437.3  1203.0    509.4 0.03389 100  16 -130.96
     0     0    -8  6.270E+00  4.917E+00  1468.4  1308.3     69.4 0.03802  98   7   10.42
     0     0    -8  3.670E-01  3.386E+00  1468.3  1196.9    514.7 0.03836 100   7 -128.33
     0     0    -8  1.980E-01  5.626E+00  1468.3  1308.4    789.4 0.03801 100   7   10.42
     0     0     9  1.825E+03  1.219E+02   951.3  1187.3    157.4 0.04203 100  53  -53.30
     0     0     9  2.126E+03  1.421E+02   951.3  1187.6    878.1 0.04182 100  53  -53.30
     0     0     9  2.084E+03  1.391E+02   951.0  1311.4    426.8 0.04304 100  41  171.21
     0     0    -9  2.250E+03  1.506E+02  1499.9  1314.6    784.0 0.04223  98  59    7.74
     0     0    -9  2.256E+03  1.506E+02  1499.7  1191.2    520.3 0.04259 100  48 -125.65
     0     0    -9  1.855E+03  1.241E+02  1499.8  1314.6     63.9 0.04223  98  58    7.74
     0     0    10  9.457E+00  3.190E+00   919.6  1181.5    163.1 0.04605 100  10  -56.01
     0     0    10  2.295E+01  4.856E+00   919.1  1316.9    421.3 0.04718 100  14  173.92
     0     0    10  7.790E+00  3.863E+00   919.5  1181.9    884.2 0.04572 100  10  -56.01
     0     0   -10  9.176E+00  7.743E+00  1531.7  1320.4    778.5 0.04622  96   7    5.00
     0     0   -10  4.436E+00  3.664E+00  1531.6  1186.1    526.2 0.04652  98   9 -122.91
     0     0   -10  2.096E+00  6.542E+00  1531.6  1320.5     58.4 0.04622  99   7    5.00
     0     0    11  6.685E-01  3.370E+00   887.3  1176.5    890.0 0.04942  99   8  -58.80
     0     0    11 -2.920E+00  3.245E+00   887.4  1176.1    169.1 0.04979 100  -7  -58.80
     0     0    11 -4.235E+00  4.368E+00   886.7  1321.9    415.4 0.05102 100  -6  176.71
     0     0   -11  1.122E+00  7.682E+00  1563.9  1325.9     52.7 0.04994  97   5    2.19
     0     0   -11 -8.295E-01  3.849E+00  1563.8  1181.2    531.9 0.05028 100  -7 -120.10
     0     0   -11  4.058E+00  8.742E+00  1564.0  1325.9    773.1 0.04996  94   6    2.19
     0     0    12  8.579E+01  8.125E+00   853.9  1326.4    409.5 0.05464 100  37  179.59
     0     0    12  7.560E+01  6.799E+00   854.8  1171.2    175.2 0.05327 100  37  -61.68
     0     0    12  7.374E+01  6.876E+00   854.7  1171.6    895.7 0.05290  91  37  -61.68
     0     0   -12  6.935E+01  1.103E+01  1596.6  1330.7     46.8 0.05334  97  20   -0.72
     0     0   -12  8.065E+01  7.807E+00  1596.4  1176.8    537.7 0.05376 100  35 -117.19
     0     0   -12  5.792E+01  1.047E+01  1596.7  1330.9    767.5 0.05342  97  18   -0.72
     0     0    13  6.340E+00  3.892E+00   821.6  1166.9    181.3 0.05638  98   9  -64.65
     0     0    13  4.637E+00  5.041E+00   820.7  1330.4    403.6 0.05793 100   7 -177.44
     0     0    13  6.033E+00  4.104E+00   821.4  1167.1    901.2 0.05617  95   9  -64.65
     0     0   -13  9.300E+00  9.761E+00  1629.8  1334.8     40.6 0.05630 100   5   -3.73
     0     0   -13  4.844E+00  1.030E+01  1630.0  1335.1    761.5 0.05646  90   7   -3.73
     0     0   -13  4.873E+00  5.136E+00  1629.6  1173.2    543.6 0.05673  99   7 -114.18
     0     0    14  3.983E+00  4.344E+00   787.7  1163.4    907.4 0.05888 100  10  -67.74
     0     0    14  4.183E+00  4.279E+00   787.9  1163.1    187.2 0.05914  89   9  -67.74
     0     0    14 -4.376E+00  5.072E+00   786.8  1333.7    397.4 0.06076 100  -8 -174.35
     0     0   -14  7.811E+00  5.366E+00  1663.3  1170.5    549.8 0.05917  99   9 -111.04
     0     0   -14 -1.423E+01  1.014E+01  1663.7  1338.1     34.2 0.05876 100  -6   -6.87
     0     0   -14  7.165E+00  1.365E+01  1663.8  1338.6    755.3 0.05904  76   5   -6.87
     0     0    15  1.806E+02  1.428E+01   753.3  1160.6    913.8 0.06106  95  44  -70.98
     0     0    15  1.780E+02  1.356E+01   753.6  1159.9    192.8 0.06154  99  48  -70.98
     0     0    15  1.951E+02  1.496E+01   752.2  1336.0    390.9 0.06300 100  50 -171.11
     0     0   -15  2.092E+02  2.024E+01  1698.1  1340.6     27.7 0.06068  94  31  -10.17
     0     0   -15  1.595E+02  1.312E+01  1697.7  1168.5    556.4 0.06116 100  43 -107.74
     0     0    16  1.232E+01  4.806E+00   718.5  1158.0    199.5 0.06313 100   8  -74.39
     0     0    16  2.120E+01  6.134E+00   718.3  1158.4    919.8 0.06285  92  11  -74.39
     0     0    16  1.470E+01  6.377E+00   717.0  1337.4    384.0 0.06463 100  10 -167.70
     0     0   -16  1.910E+01  1.556E+01  1732.9  1343.3    742.3 0.06280  85   7  -13.66
     0     0   -16 -3.261E+00  5.729E+00  1732.6  1167.8    563.3 0.06229 100  -6 -104.25
     0     0   -16  8.316E+00  1.383E+01  1732.9  1342.4     21.5 0.06215  91   7  -13.66
     0     0    17  8.218E+00  5.594E+00   682.7  1157.4    206.7 0.06383  97   9  -78.03
     0     0    17  5.753E+00  6.938E+00   680.9  1337.3    376.4 0.06531 100   8 -164.06
     0     0    17  7.695E+00  5.766E+00   682.5  1157.6    926.5 0.06372  99   8  -78.03
     0     0   -17  1.565E+00  1.396E+01  1768.7  1343.3    734.7 0.06303  98   5  -17.40
     0     0   -17 -4.034E+00  6.066E+00  1768.1  1168.8    570.8 0.06231 100  -5 -100.51
     0     0   -17  2.479E+01  1.347E+01  1768.4  1343.0     14.9 0.06290 100   6  -17.40
     0     0    18  1.219E+03  8.242E+01   646.0  1158.4    214.2 0.06338  96  57  -81.97
     0     0    18  1.305E+03  8.799E+01   643.9  1335.4    368.1 0.06471 100  58 -160.12
     0     0    18  1.070E+03  7.257E+01   645.8  1158.6    934.4 0.06327  99  56  -81.97
     0     0   -18  1.208E+03  8.176E+01  1804.7  1171.3    578.9 0.06128 100  55  -96.45
     0     0   -18  1.154E+03  8.099E+01  1805.6  1340.8    725.9 0.06149 100  54  -21.46
     0     0   -18  1.178E+03  8.212E+01  1804.9  1341.8      7.2 0.06230  87  59  -21.46
     0     0    19  6.526E+00  5.747E+00   608.4  1161.4    222.7 0.06150  99   6  -86.29
     0     0    19  7.862E+00  6.281E+00   606.4  1331.1    359.1 0.06242 100   7 -155.80
     0     0    19  2.296E+00  6.413E+00   608.5  1161.7    943.0 0.06129  95   7  -86.29
     0     0   -19  1.877E+00  1.373E+01  1843.3  1336.4    716.8 0.05863  99   6  -25.96
     0     0   -19  3.569E+00  6.535E+00  1842.0  1176.9    588.3 0.05789 100   6  -91.95
     0     0    20  8.957E+00  6.771E+00   569.9  1166.9    232.1 0.05778  97   6  -91.18
     0     0    20  8.362E+00  6.869E+00   568.2  1323.2    348.6 0.05747 100   7 -150.91
     0     0    20  2.404E+00  7.490E+00   570.0  1167.5    952.6 0.05731  92   7  -91.18
     1    -1    25  2.120E+01  1.289E+01   367.7  1153.9    958.3 0.06961  79   6  -92.82
     1    -1    24  5.828E+00  1.209E+01   412.5  1135.2    225.6 0.08331  98   6  -86.37
     1    -1    24 -2.172E+00  1.220E+01   412.4  1136.0    946.0 0.08273  94  -6  -86.37
     1    -1    24  2.266E-01  1.064E+01   410.6  1351.1    333.4 0.08224 100   6 -142.64
    -1     1   -23  1.349E+02  1.821E+01  1994.0  1141.5    579.5 0.08783 100  23  -97.42
    -1     1   -23  7.133E+01 -1.623E+01  1993.7  1373.5    703.9 0.08793 100  12  -34.06
     1    -1    23  1.997E+02  1.955E+01   453.8  1364.3    343.5 0.09095 100  25 -147.49
     1    -1    23  2.163E+02  2.147E+01   455.8  1123.9    215.4 0.09119  96  28  -81.03
     1    -1    23  1.737E+02  1.941E+01   455.3  1124.3    935.7 0.09094  98  25  -81.03
    -1     1   -22 -5.626E-01  1.479E+01  1952.9  1381.6    711.6 0.09317  93  -7  -29.70
    -1     1   -22 -4.305E+00  1.232E+01  1952.4  1132.1    570.1 0.09364 100  -6 -102.31
     1    -1    22  4.226E+00  1.308E+01   497.7  1116.7    206.7 0.09584  76   8  -76.32
     0     1    21  1.852E+01  7.491E+00   530.4  1166.1    984.6 0.05872 100   9 -107.38
     0     1    21  3.310E+01  7.139E+00   530.7  1165.1    263.8 0.05946 100  10 -107.38
     0     1    21  1.856E+01  8.843E+00   527.6  1326.4    372.8 0.06054 100   7 -162.93
    -1     1   -21  1.542E+01  1.216E+01  1912.2  1125.5    561.5 0.09719 100   6 -106.73
    -1     1   -21  8.130E+00  1.271E+01  1912.5  1386.9    718.9 0.09637 100   6  -25.86
     0    -1   -21  4.781E+01  1.502E+01  1921.0  1333.3     11.2 0.05703  91   9  -19.20
     1    -1    21  1.018E+01  1.063E+01   538.4  1112.3    198.5 0.09838 100   6  -72.03
     1    -1    21  2.077E+01  1.353E+01   537.9  1113.0    919.0 0.09776  88   9  -72.03
     1    -1    21  9.740E+00  1.036E+01   535.7  1380.0    360.3 0.09991 100   7 -155.38
     0     1    20  8.171E+01  9.461E+00   570.3  1156.5    254.7 0.06541 100  21 -102.75
     0     1    20  7.977E+01  1.041E+01   567.6  1336.2    385.4 0.06689 100  17 -168.92
     0     1    20  7.653E+01  9.180E+00   570.2  1156.9    975.1 0.06507  96  20 -102.75
    -1     1   -20  4.097E+01  1.456E+01  1872.8  1390.2    726.1 0.09809 100   9  -22.40
    -1     1   -20  5.322E+01  1.194E+01  1872.9  1121.9    553.7 0.09859 100  15 -110.81
    -1     1   -20  5.233E+01  1.812E+01  1872.0  1391.1      7.1 0.09883  93  11  -22.40
     0    -1   -20  5.423E+01  1.561E+01  1882.0  1343.3    743.2 0.06404  81  10  -12.87
     0    -1   -20  7.760E+01  1.881E+01  1882.0  1341.5     22.1 0.06269  91  11  -12.87
     0    -1   -20  4.571E+01  9.109E+00  1880.4  1175.0    621.4 0.05998 100  14  -75.46
     1    -1    20  5.619E+01  1.178E+01   577.8  1110.2    191.0 0.09914  95  15  -68.04
     1    -1    20  6.148E+01  1.116E+01   575.2  1383.3    367.3 0.10111 100  18 -158.74
     1    -1    20  6.705E+01  1.313E+01   577.4  1111.5    912.1 0.09812  98  16  -68.04
     0     1    19  9.536E+01  1.061E+01   606.4  1341.8    396.0 0.07010 100  27 -174.28
     0     1    19  1.187E+02  1.049E+01   608.8  1151.4    247.0 0.06869 100  35  -98.87
    -1     1   -19  9.547E+01  1.975E+01  1834.1  1392.1    733.1 0.09890  99  15  -19.24
    -1     1   -19  1.043E+02  1.954E+01  1833.7  1391.8     13.3 0.09871 100  18  -19.24
    -1     1   -19  1.185E+02  1.409E+01  1834.5  1120.3    546.3 0.09868 100  34 -114.65
     0    -1   -19  4.628E+01  1.657E+01  1843.8  1346.6     32.0 0.06608  97  12   -7.29
     0    -1   -19  9.113E+01  9.439E+00  1842.0  1167.9    612.9 0.06440 100  24  -79.55
     1    -1    19  8.325E+01  1.196E+01   615.9  1110.8    904.7 0.09797 100  24  -64.28
     1    -1    19  9.173E+01  1.136E+01   613.9  1384.6    373.7 0.10089 100  26 -161.83
     1    -1    19  1.052E+02  1.263E+01   616.2  1110.4    184.7 0.09841  94  29  -64.28
     0     1    18  6.336E+01  7.624E+00   646.4  1148.8    240.4 0.07019  99  24  -95.53
     0     1    18  6.635E+01  9.878E+00   644.1  1344.8    405.7 0.07143 100  22 -179.27
    -1     1   -18  9.618E+01  1.339E+01  1796.9  1119.9    539.4 0.09798  99  27 -118.31
    -1     1   -18  5.398E+01  1.942E+01  1796.5  1391.9    739.2 0.09818  93  10  -16.33
    -1     1   -18  6.311E+01  1.787E+01  1796.4  1391.1     19.0 0.09756  98  12  -16.33
     0    -1   -18  6.740E+01  8.491E+00  1804.7  1163.4    605.7 0.06684 100  24  -83.04
     0    -1   -18  3.037E+01  1.849E+01  1806.2  1351.3    763.4 0.06902  89   9   -2.16
     0    -1   -18  7.152E+01  1.875E+01  1805.9  1350.2     42.1 0.06828 100  12   -2.16
     1    -1    18  8.174E+01  1.187E+01   651.9  1384.6    380.0 0.09975 100  26 -164.68
     1    -1    18  7.196E+01  1.083E+01   653.7  1111.1    177.8 0.09725 100  23  -60.68
     1    -1    18  6.677E+01  1.128E+01   653.5  1111.8    897.9 0.09664  95  19  -60.68
     0     1    17  1.569E+01  5.368E+00   683.1  1148.1    234.6 0.07037  99  11  -92.60
     0     1    17  3.835E+01  9.366E+00   680.9  1346.0    415.1 0.07152 100  13  175.98
     0     1    17  1.773E+01  6.263E+00   683.1  1148.6    954.9 0.07006  92  10  -92.60
    -1     1   -17  1.465E+01  9.700E+00  1760.4  1121.1    532.6 0.09612 100   9 -121.83
    -1     1   -17  1.576E+01  1.941E+01  1760.4  1389.0     23.7 0.09549  91   6  -13.63
     0    -1   -17  3.345E+01  1.877E+01  1768.9  1351.6     51.8 0.06904  97   6    2.70
     0    -1   -17  1.799E+01  6.538E+00  1768.3  1161.2    599.4 0.06771 100  11  -86.08
     0    -1   -17  4.247E+01  1.940E+01  1769.1  1352.4    772.7 0.06948  97   7    2.70
     1    -1    17  2.518E+01  8.729E+00   690.3  1112.9    170.7 0.09544 100  10  -57.22
     1    -1    17  2.793E+01  9.403E+00   688.7  1383.1    385.6 0.09770 100  10 -167.33
     1    -1    17  3.608E-01  8.754E+00   690.3  1113.8    891.4 0.09465  99   9  -57.22
     0     1    16  5.854E+00  5.606E+00   719.0  1149.2    949.7 0.06931  99   6  -90.03
     0     1    16  1.436E+01  7.799E+00   717.0  1346.2    424.4 0.07087 100   7  171.37
     0     1    16  1.016E+01  4.977E+00   718.9  1149.0    229.5 0.06950  98   7  -90.03
    -1     1   -16  5.951E+00  8.819E+00  1724.8  1123.3    526.0 0.09369  98  10 -125.24
    -1     1   -16  3.154E+00  1.712E+01  1724.7  1386.3     28.7 0.09309  97   6  -11.11
     0    -1   -16 -3.019E+00  2.026E+01  1732.9  1351.9    781.6 0.06890  97  -7    7.40
     0    -1   -16  1.901E+01  1.702E+01  1732.6  1351.5     61.2 0.06868 100   6    7.40
     0    -1   -16  8.928E+00  6.066E+00  1732.5  1160.6    593.9 0.06739 100   7  -88.74
     1    -1    16  8.226E+00  8.669E+00   726.1  1116.5    884.7 0.09229 100   9  -53.85
     1    -1    16  1.336E+01  7.459E+00   726.2  1115.4    163.6 0.09311 100   9  -53.85
     1    -1    16  2.429E+01  7.940E+00   724.6  1380.6    390.8 0.09501  97  12 -169.80
     0     1    15  8.693E+00  4.658E+00   753.9  1150.9    224.9 0.06791 100   8  -87.77
     0     1    15  1.485E+01  6.339E+00   752.2  1344.8    433.3 0.06919 100   8  166.82
     0     1    15  1.750E+01  5.343E+00   754.0  1151.0    945.1 0.06781  97  10  -87.77
    -1     1   -15  9.302E+00  9.329E+00  1689.7  1125.7    519.0 0.09114 100   9 -128.59
    -1     1   -15  1.103E+01  1.622E+01  1689.6  1382.9     33.7 0.09026 100   7   -8.77
    -1     0    15  5.696E+00  2.438E+00   744.8  1282.8    313.5 0.02553  98   9 -135.08
     0    -1   -15  4.382E+01  1.822E+01  1697.4  1350.1    790.5 0.06741  98   7   12.01
     0    -1   -15  6.383E+01  1.598E+01  1697.1  1350.1     70.4 0.06751  98   8   12.01
     0    -1   -15  1.286E+01  5.661E+00  1697.6  1161.2    589.0 0.06633 100  10  -91.07
     1    -1    15  1.442E+01  7.140E+00   761.3  1119.0    157.0 0.09018 100  10  -50.55
     1    -1    15  5.694E+01 -8.238E+00   759.8  1377.4    395.6 0.09191 100  20 -172.10
     1    -1    15  9.859E+00  8.294E+00   761.3  1119.7    877.7 0.08967 100   9  -50.55
     0     1    14  4.025E+01  6.989E+00   786.9  1342.5    442.7 0.06700 100  19  162.29
     0     1    14  3.324E+01  5.054E+00   788.3  1153.6    220.8 0.06579 100  22  -85.80
     0     1    14  4.248E+01  5.660E+00   788.4  1153.7    941.0 0.06574  97  28  -85.80
    -1     1   -14  2.226E+01  1.436E+01  1655.1  1378.7     38.4 0.08702 100  11   -6.59
    -1     1   -14  4.457E+01  1.513E+01  1655.3  1378.9    759.1 0.08712  92  10   -6.59
    -1     1   -14  5.259E+01  9.607E+00  1655.4  1129.5    512.6 0.08777 100  24 -131.88
    -1     0    14  4.794E+01  4.274E+00   779.2  1286.1    321.6 0.02749 100  29 -138.71
     0    -1   -14  2.830E+01  1.327E+01  1662.6  1347.5     79.4 0.06548  98   9   16.60
     0    -1   -14  4.932E+01  6.651E+00  1663.3  1162.5    584.6 0.06485 100  27  -93.09
     0    -1   -14  1.772E+01  1.379E+01  1662.8  1347.1    799.4 0.06508  99   8   16.60
     1    -1    14  2.762E+01  7.988E+00   795.8  1123.6    870.6 0.08668 100  14  -47.29
     1    -1    14  4.627E+01  7.562E+00   794.5  1373.6    400.2 0.08847 100  26 -174.24
     1    -1    14  2.684E+01  7.189E+00   795.6  1123.3    150.7 0.08682 100  19  -47.29
     1     0   -13  4.954E+00  4.836E+00  1637.6  1289.5    683.6 0.02457  80   7  -41.18
     1     0   -13  8.902E+00  2.913E+00  1637.4  1217.9    556.9 0.02564 100  11 -105.92
     0     1    13  1.096E+01  3.883E+00   822.1  1157.0    217.3 0.06321  99  11  -84.14
     0     1    13  7.156E+00  6.363E+00   820.8  1339.5    451.8 0.06427 100   5  157.70
     0     1    13  1.244E+01  4.039E+00   822.1  1157.1    937.5 0.06318 100  11  -84.14
    -1     1   -13  1.166E+00  8.411E+00  1621.8  1133.9    506.4 0.08399 100   8 -135.14
    -1     1   -13 -3.732E+00  1.236E+01  1621.5  1374.1    763.4 0.08348  98  -7   -4.58
    -1     1   -13  2.851E+01  1.261E+01  1621.3  1373.9     42.8 0.08343 100   7   -4.58
    -1     0    13  1.356E+01  2.830E+00   813.0  1286.9    327.3 0.02768 100  11 -141.37
     0    -1   -13  1.246E+00  1.116E+01  1628.9  1343.9     88.4 0.06277  99   6   21.24
     0    -1   -13 -1.024E+00  1.181E+01  1629.0  1343.6    808.5 0.06246  98  -7   21.24
     0    -1   -13  7.465E+00  4.964E+00  1629.6  1164.8    580.9 0.06265 100   9  -94.81
     1    -1    13  1.839E+01  7.030E+00   829.5  1128.4    864.3 0.08301 100   8  -44.06
     1    -1    13  2.328E+01  6.739E+00   828.3  1369.0    404.5 0.08463 100  13 -176.22
     1    -1    13  2.005E+01  7.070E+00   829.5  1128.3    144.6 0.08313  94  10  -44.06
     1     0   -12  2.933E+01  3.765E+00  1604.3  1218.1    545.6 0.02512 100  21 -111.60
     1     0   -12  2.755E+01  4.754E+00  1604.5  1288.8    687.9 0.02417  90  15  -39.22
     0     1    12  5.305E+01 -5.446E+00   855.3  1161.2    934.6 0.06023 100  33  -82.78
     0     1    12  3.780E+01  4.796E+00   855.3  1161.1    214.4 0.06025  96  25  -82.78
     0     1    12  4.667E+01  7.116E+00   854.2  1335.9    461.8 0.06127 100  18  153.00
    -1     1   -12  3.130E+01  1.177E+01  1588.1  1368.6     47.0 0.07954  97   9   -2.73
    -1     1   -12  3.315E+01  8.265E+00  1588.7  1138.6    500.2 0.08007 100  15 -138.40
    -1     1   -12  3.418E+01  1.187E+01  1588.3  1368.7    767.5 0.07954  98  10   -2.73
    -1     0    12  5.163E+01 -4.522E+00   846.2  1286.0    331.0 0.02678 100  30 -143.17
     0    -1   -12  1.593E+01 -4.711E+00  1596.5  1168.1    577.8 0.05989  99  15  -96.21
     0    -1   -12  2.277E+01  1.030E+01  1595.9  1339.8     97.8 0.05977  98   8   25.99
     0    -1   -12  2.523E+01  1.027E+01  1595.8  1339.7    817.9 0.05964 100  11   25.99
     1    -1    12  4.595E+01  7.189E+00   861.5  1364.0    408.6 0.08050 100  24 -178.03
     1    -1    12  4.875E+01  7.548E+00   862.7  1133.8    858.2 0.07904 100  22  -40.83
     1    -1    12  2.960E+01  7.029E+00   862.7  1133.7    138.4 0.07916 100  15  -40.83
     1     0   -11 -5.863E+00  2.516E+00  1571.6  1219.7    534.3 0.02370  98  -9 -117.36
     1     0   -11 -4.917E-01  3.372E+00  1571.9  1286.9    689.9 0.02287  96  -7  -38.21
     0     1    11  3.461E+00  3.287E+00   887.9  1165.7    932.3 0.05699 100   6  -81.76
     0     1    11 -4.229E-01  5.299E+00   887.0  1331.9    471.7 0.05798 100  -7  148.12
     0     1    11 -2.530E+00  3.316E+00   887.9  1165.6    212.2 0.05704  97  -7  -81.76
    -1     1   -11  5.995E+00  9.637E+00  1555.5  1362.8     50.8 0.07538  98   6   -1.06
    -1     1   -11 -2.045E+00  1.064E+01  1555.6  1362.8    771.2 0.07535  95  -8   -1.06
    -1     1   -11  4.327E+00  6.210E+00  1556.1  1143.9    494.0 0.07587 100   8 -141.68
    -1     0    11  4.715E+00  2.351E+00   878.9  1284.1    332.9 0.02512 100   7 -144.10
     0    -1   -11 -3.251E+00  8.130E+00  1563.1  1335.3    827.6 0.05650  98  -6   30.91
     0    -1   -11  3.583E+00  7.766E+00  1563.2  1335.4    107.6 0.05658 100   8   30.91
     0    -1   -11  2.248E+00  3.620E+00  1563.9  1171.9    575.4 0.05676 100   7  -97.27
     1    -1    11 -9.757E-01  5.371E+00   894.2  1358.5    412.3 0.07615  99  -8 -179.67
     1    -1    11  4.825E+00  6.412E+00   895.4  1139.6    852.4 0.07486  93   7  -37.58
     1    -1    11 -4.250E+00  6.046E+00   895.3  1139.5    132.2 0.07498 100  -6  -37.58
     1     0   -10  1.221E+03 -8.175E+01  1539.3  1222.0    521.4 0.02183 100  47 -123.52
     1     0   -10  9.728E+02  6.537E+01  1539.7  1284.0    689.4 0.02095  94  47  -38.28
     0     1    10  1.108E+03  7.445E+01   920.1  1170.5    210.6 0.05361  97  48  -81.13
     0     1    10  9.142E+02  6.169E+01   919.3  1327.4    481.7 0.05451 100  44  142.99
     0     1    10  9.206E+02  6.202E+01   920.1  1170.7    930.7 0.05353 100  50  -81.13
    -1     1   -10  1.199E+03 -8.198E+01  1523.5  1356.6    774.5 0.07097  94  60    0.41
    -1     1   -10  1.044E+03  7.108E+01  1524.0  1149.6    487.8 0.07147 100  54 -145.01
    -1     1   -10  1.172E+03  7.973E+01  1523.4  1356.7     54.4 0.07105  99  61    0.41
    -1     0    10  1.189E+03  7.947E+01   911.2  1281.4    332.5 0.02295 100  43 -144.01
     0    -1   -10  9.469E+02  6.417E+01  1531.0  1330.6    117.8 0.05322  99  59   36.08
     0    -1   -10  9.164E+02  6.243E+01  1530.9  1330.4    838.0 0.05304 100  57   36.08
     0    -1   -10  1.107E+03  7.431E+01  1531.7  1176.2    573.8 0.05339 100  45  -97.94
     1    -1    10  9.876E+02  6.700E+01   927.6  1145.8    846.2 0.07051 100  59  -34.29
     1    -1    10  1.235E+03 -8.326E+01   926.4  1352.7    415.8 0.07170 100  54  178.89
     1    -1    10  1.053E+03  7.117E+01   927.5  1145.6    126.1 0.07062  99  61  -34.29
     1     0    -9  1.018E+01  2.953E+00  1507.4  1224.9    506.8 0.01950 100  12 -130.55
     1     0    -9  1.128E+01  3.360E+00  1507.9  1280.4    685.8 0.01862  83  11  -39.68
     0     1     9  1.837E+01  3.378E+00   951.9  1175.9    930.0 0.04994 100  20  -80.94
     0     1     9  1.322E+01  3.552E+00   951.1  1322.7    492.3 0.05086 100  13  137.52
     0     1     9  1.572E+01  3.367E+00   951.9  1175.7    209.9 0.05002  98  17  -80.94
    -1     1    -9  9.748E+00  7.596E+00  1491.6  1350.2     57.6 0.06655  98   7    1.65
    -1     1    -9  1.044E+01  5.961E+00  1492.3  1155.6    481.5 0.06688 100   8 -148.42
    -1     1    -9  1.031E+01  8.625E+00  1491.7  1350.1    777.6 0.06649  97   7    1.65
    -1     0     9  2.205E+01  2.469E+00   943.1  1278.2    329.5 0.02046 100  22 -142.61
     0    -1    -9  6.801E+00  3.185E+00  1500.0  1180.7    572.9 0.04986 100  12  -98.16
     0    -1    -9  1.653E+01  5.609E+00  1499.1  1325.5    128.7 0.04964 100  10   41.59
     0    -1    -9  1.314E+01  5.840E+00  1499.1  1325.3    848.9 0.04953  97   9   41.59
     1    -1     9  1.757E+01  5.288E+00   959.3  1152.0    119.9 0.06614  96  11  -30.91
     1    -1     9  1.278E+01  5.137E+00   958.4  1346.7    419.1 0.06714 100   9  177.68
     1    -1     9  2.401E+01  5.874E+00   959.3  1152.2    839.9 0.06606 100  12  -30.91
    -1     1    -8  1.288E+03  8.720E+01  1460.9  1161.9    475.1 0.06218 100  46 -151.94
    -1     1    -8  1.053E+03  7.130E+01  1460.3  1343.5     60.4 0.06196  99  57    2.63
    -1     1    -8  1.119E+03  7.594E+01  1460.3  1343.4    780.4 0.06191  99  54    2.63
    -1     0     8  1.220E+03  8.145E+01   974.7  1274.8    323.0 0.01784  91  41 -139.44
     0    -1    -8  1.289E+03  8.627E+01  1468.6  1185.5    573.1 0.04624 100  46  -97.84
     0    -1    -8  1.217E+03  8.188E+01  1467.6  1320.0    860.5 0.04589 100  55   47.56
     0    -1    -8  1.374E+03 -9.230E+01  1467.7  1320.2    140.3 0.04603  97  55   47.56
     1    -1     8  1.027E+03  6.935E+01   990.6  1158.7    113.5 0.06155  80  61  -27.42
     1    -1     8  1.031E+03  6.978E+01   990.7  1158.6    833.3 0.06162  80  59  -27.42
     1     0    -7  3.034E+02  2.071E+01  1445.0  1231.8    466.0 0.01435 100  37 -150.88
     0     1     7  2.638E+02  1.836E+01  1013.5  1312.6    515.9 0.04330 100  38  125.06
     0     1     7  2.389E+02  1.671E+01  1014.4  1186.7    931.7 0.04259 100  43  -82.36
     0     1     7  2.834E+02  1.961E+01  1014.3  1186.6    211.6 0.04263  97  44  -82.36
    -1     1    -7  2.449E+02  1.814E+01  1429.2  1336.5     62.8 0.05726  98  45    3.27
    -1     1    -7  2.492E+02  1.880E+01  1429.3  1336.5    782.8 0.05724 100  43    3.27
    -1     1    -7  2.880E+02  2.119E+01  1429.9  1168.3    468.6 0.05747 100  43 -155.64
     0    -1    -7  2.777E+02  1.920E+01  1437.5  1190.4    574.4 0.04260 100  39  -96.83
     0    -1    -7  2.204E+02  1.579E+01  1436.5  1314.7    153.2 0.04235 100  52   54.13
     0    -1    -7  2.271E+02  1.649E+01  1436.5  1314.7    873.2 0.04231 100  51   54.13
     1    -1     7  3.686E+02 -2.575E+01  1021.1  1333.9    424.2 0.05769 100  41  176.13
     1    -1     7  2.870E+02  2.032E+01  1021.8  1165.5    106.9 0.05696 100  53  -23.75
     1    -1     7  2.727E+02  1.950E+01  1021.8  1165.4    826.7 0.05705  99  51  -23.75
     1     0    -6  1.709E+01  2.275E+00  1414.6  1234.2    430.6 0.01254 100  16 -167.99
     0     1     6  1.688E+01  2.622E+00  1044.5  1307.6    529.6 0.03959 100  21  117.75
     0     1     6  1.743E+01  2.873E+00  1045.2  1192.1    934.8 0.03899 100  26  -84.31
     0     1     6  1.824E+01  2.864E+00  1045.1  1192.1    214.6 0.03900  98  23  -84.31
    -1     1    -6  1.585E+01  5.103E+00  1399.2  1174.9    461.8 0.05271 100  11 -159.60
    -1     1    -6  1.119E+01  5.554E+00  1398.5  1329.5    784.6 0.05253 100  10    3.47
    -1     1    -6  7.753E+00  4.897E+00  1398.5  1329.4     64.5 0.05252  96   7    3.47
     0    -1    -6  8.726E+00  3.186E+00  1405.8  1309.3    887.7 0.03881 100  13   61.49
     0    -1    -6  1.165E+01  2.590E+00  1406.8  1195.3    577.3 0.03901 100  14  -94.93
     0    -1    -6  1.675E+01  3.283E+00  1405.8  1309.4    167.2 0.03881 100  15   61.49
     1    -1     6  2.300E+01  4.644E+00  1052.8  1172.2    100.0 0.05243  99  13  -19.84
     1    -1     6  2.266E+01  4.795E+00  1052.6  1172.4    820.0 0.05235 100  13  -19.84
     1    -1     6  1.958E+01  4.082E+00  1051.9  1327.3    425.9 0.05287 100  15  175.97
     1     0    -5  1.668E+03  1.112E+02  1384.0  1235.0    378.6 0.01172 100  37  166.69
     0     1     5  1.705E+03  1.139E+02  1075.7  1197.3    939.7 0.03554  97  33  -87.45
     0     1     5  1.805E+03  1.204E+02  1075.1  1302.6    544.9 0.03595 100  37  109.41
     0     1     5  1.639E+03  1.094E+02  1075.6  1197.3    219.6 0.03555 100  33  -87.45
    -1     1    -5  1.646E+03  1.103E+02  1368.8  1181.5    454.7 0.04793 100  36 -163.92
    -1     1    -5  1.417E+03  9.498E+01  1368.0  1322.4    785.7 0.04777 100  46    3.08
    -1     1    -5  1.299E+03 -8.705E+01  1368.0  1322.3     65.6 0.04776  97  44    3.08
     0    -1    -5  1.676E+03  1.119E+02  1375.4  1304.4    182.9 0.03543 100  45   69.90
     0    -1    -5  1.840E+03  1.227E+02  1376.3  1200.0    582.1 0.03554 100  38  -91.85
     0    -1    -5  1.687E+03  1.127E+02  1375.4  1304.3    902.7 0.03546 100  45   69.90
     1    -1     5  1.454E+03  9.737E+01  1083.3  1179.4    813.2 0.04767  96  42  -15.56
     1    -1     5  1.358E+03  9.087E+01  1083.4  1179.3     93.1 0.04771 100  43  -15.56
     1    -1     5  1.630E+03  1.091E+02  1082.5  1320.6    426.8 0.04803 100  30  176.40
     1     0    -4  9.007E+01 -6.237E+00  1353.6  1234.0    312.2 0.01220 100  42  135.04
     0     1     4  7.520E+01  5.937E+00  1106.0  1202.2    947.1 0.03234  87  40  -92.27
     0     1     4  6.527E+01  5.129E+00  1105.9  1202.2    227.1 0.03237  89  41  -92.27
     0     1     4  7.339E+01  5.520E+00  1105.4  1298.0    562.1 0.03259 100  41   99.65
    -1     1    -4  5.942E+01  5.550E+00  1338.4  1188.2    447.3 0.04316 100  34 -168.81
    -1     1    -4  5.477E+01  5.304E+00  1337.7  1315.1     65.8 0.04300  97  31    1.85
    -1     1    -4  5.424E+01  5.637E+00  1337.7  1315.2    785.8 0.04302 100  28    1.85
     0    -1    -4  6.447E+01  5.195E+00  1345.1  1299.5    200.2 0.03233 100  48   79.74
     0    -1    -4  6.987E+01  5.294E+00  1345.9  1204.5    589.5 0.03219 100  37  -87.11
     0    -1    -4  6.709E+01  5.586E+00  1345.1  1299.5    920.3 0.03230  95  41   79.74
     1    -1     4  5.506E+01  5.051E+00  1113.8  1186.4     85.9 0.04299 100  35  -10.72
     1    -1     4  6.993E+01  5.923E+00  1112.9  1313.8    426.8 0.04321 100  34  177.68
     1    -1     4  5.389E+01  5.053E+00  1113.7  1186.5    806.1 0.04298 100  34  -10.72
     1     0    -3  6.346E+01  4.552E+00  1323.4  1231.3    254.6 0.01394 100  35  106.38
     1     0    -3  6.541E+01  4.705E+00  1323.4  1231.2    974.5 0.01394  94  36  106.38
     0     1     3  6.893E+01  5.115E+00  1135.5  1294.0    581.8 0.02959 100  39   87.76
    -1     1    -3  8.205E+01  6.716E+00  1307.6  1308.0    784.8 0.03830 100  35   -0.67
    -1     1    -3  6.491E+01  5.408E+00  1308.3  1194.9    439.3 0.03841 100  38 -174.62
    -1     1    -3  8.623E+01  6.771E+00  1307.6  1308.0     64.7 0.03829  96  36   -0.67
     0    -1    -3  8.108E+01  6.154E+00  1314.9  1295.3    940.1 0.02955  97  44   91.72
     0    -1    -3  6.761E+01  4.992E+00  1315.8  1208.2    599.7 0.02943 100  40  -79.80
     0    -1    -3  7.437E+01  5.677E+00  1314.9  1295.3    220.0 0.02956 100  40   91.72
     1    -1     3  7.448E+01  5.848E+00  1144.1  1193.4     78.3 0.03830 100  37   -4.97
     1    -1     3  7.746E+01  6.142E+00  1143.1  1307.1    425.5 0.03844 100  35 -179.73
     1    -1     3  7.576E+01  6.045E+00  1143.9  1193.7    798.4 0.03828 100  38   -4.97
     1     0    -2  7.948E+01  5.599E+00  1293.2  1276.2    555.7 0.01674  97  31 -101.67
     1     0    -2  7.880E+01  5.644E+00  1293.5  1226.4    933.4 0.01697 100  37   86.58
     1     0    -2  9.235E+01  6.525E+00  1293.5  1226.4    213.4 0.01697  97  37   86.58
     0     1     2  6.363E+01  4.622E+00  1165.6  1290.7    603.4 0.02725 100  38   71.49
    -1     1    -2  6.603E+01  5.418E+00  1277.6  1300.9    781.9 0.03364 100  34   -5.28
    -1     1    -2  7.251E+01  5.639E+00  1278.4  1201.6    430.4 0.03373 100  33  178.00
    -1     1    -2  7.332E+01  5.700E+00  1277.5  1301.1     62.0 0.03366  97  39   -5.28
    -1     0     2  8.004E+01  5.717E+00  1157.5  1275.3    916.9 0.01697 100  35  -78.99
    -1     0     2  8.073E+01  5.702E+00  1157.5  1275.3    197.2 0.01697  97  35  -78.99
     0    -1    -2  7.878E+01  5.780E+00  1284.9  1291.9    241.7 0.02737 100  37  108.10
     0    -1    -2  6.498E+01  4.731E+00  1285.8  1211.2    613.7 0.02719 100  33  -67.35
     1    -1     2  6.925E+01  5.293E+00  1174.1  1200.5     69.9 0.03363 100  34    2.33
     1    -1     2  8.037E+01  6.155E+00  1173.3  1300.5    422.4 0.03374 100  32 -175.06
     1    -1     2  7.415E+01  5.781E+00  1174.2  1200.5    790.0 0.03366  98  34    2.33
     1     0     2  3.343E+02  2.280E+01  1173.0  1300.5    510.8 0.03385 100  35  146.24
     1     0     2  3.061E+02  2.088E+01  1173.7  1200.6    158.0 0.03367 100  40  -36.36
     1     0     2  2.989E+02  2.051E+01  1173.6  1200.6    878.3 0.03364 100  41  -36.36
     0     1    -2  3.136E+02  2.124E+01  1285.7  1211.1    338.1 0.02716  99  37  144.52
     0     1    -2  2.669E+02  1.832E+01  1285.4  1291.2    687.7 0.02686 100  42  -40.11
    -1     1     2  3.043E+02  2.053E+01  1157.5  1275.8      5.7 0.01722  94  29    9.82
    -1     1     2  3.019E+02  2.043E+01  1157.5  1275.8    726.5 0.01726  98  31    9.82
    -1     0    -2  3.105E+02  2.128E+01  1277.2  1301.1    869.9 0.03363 100  42   33.43
    -1     0    -2  3.124E+02  2.134E+01  1277.1  1301.1    149.9 0.03366 100  47   33.43
    -1     0    -2  3.233E+02  2.203E+01  1277.9  1201.3    518.9 0.03385 100  33 -143.31
     0    -1     2  3.008E+02  2.033E+01  1165.4  1290.5    328.0 0.02717 100  37 -140.30
     1    -1    -2  3.139E+02  2.116E+01  1293.8  1226.0     22.3 0.01719 100  38   -2.38
     1    -1    -2  2.780E+02  1.873E+01  1293.1  1276.6    364.1 0.01697  98  37  169.53
     1    -1    -2  3.134E+02  2.126E+01  1293.9  1226.1    741.9 0.01720  81  40   -2.38
     1     0     3  2.573E+00  1.683E+00  1143.6  1193.6    155.3 0.03831 100  11  -42.27
     1     0     3  4.068E+00  1.980E+00  1143.7  1193.6    875.3 0.03828 100   8  -42.27
     1     0     3  6.548E+00  2.109E+00  1142.9  1307.2    503.0 0.03859  97  14  142.94
     0     1    -3  8.373E-01  1.699E+00  1316.0  1208.2    360.7 0.02942  99   7  154.64
     0     1    -3  3.122E-01  1.919E+00  1315.5  1294.4    702.3 0.02891 100   8  -34.01
    -1     0    -3 -6.154E-01  2.242E+00  1307.3  1308.2    141.5 0.03832 100  -4   36.66
    -1     0    -3  4.737E+00  2.247E+00  1307.2  1308.1    861.6 0.03825 100  11   36.66
    -1     0    -3  2.618E+00  1.779E+00  1308.0  1194.6    516.5 0.03859 100  17 -137.33
     0    -1     3  4.762E+00  1.660E+00  1135.1  1293.3    342.4 0.02933 100  14 -146.52
     1    -1    -3  7.607E-01  1.569E+00  1324.0  1230.5    723.3 0.01438 100   8  -15.20
     1     0     4  1.611E+03  1.076E+02  1113.5  1186.4    154.3 0.04302 100  40  -44.85
     1     0     4  1.627E+03  1.087E+02  1112.8  1314.0    495.7 0.04341 100  29  143.51
     1     0     4  1.660E+03  1.110E+02  1113.5  1186.5    874.3 0.04298 100  39  -44.85
     0     1    -4  1.475E+03  9.870E+01  1345.7  1298.5    712.6 0.03159  97  51  -28.93
     0     1    -4  1.478E+03  9.864E+01  1346.2  1204.6    381.2 0.03217 100  42  164.48
    -1     0    -4  1.803E+03  1.205E+02  1338.1  1187.8    515.7 0.04338 100  39 -134.69
    -1     0    -4  1.640E+03  1.097E+02  1337.4  1315.2    854.1 0.04298  93  49   36.03
    -1     0    -4  1.585E+03  1.060E+02  1337.4  1315.4    134.0 0.04302 100  51   36.03
     0    -1     4  1.551E+03  1.034E+02  1104.9  1297.2    353.3 0.03211 100  37 -151.69
     1    -1    -4  1.622E+03  1.081E+02  1354.2  1233.3    699.0 0.01273 100  41  -28.90
     1     0     5  6.370E+01 -5.930E+00  1083.2  1179.3    874.7 0.04771 100  41  -46.60
     1     0     5  4.379E+01 -4.583E+00  1082.5  1320.8    488.8 0.04826 100  35  145.29
     1     0     5  5.318E+01 -4.930E+00  1083.2  1179.3    154.6 0.04776 100  41  -46.60
     0     1    -5  2.605E+01  3.948E+00  1376.0  1303.3    720.2 0.03470 100  22  -25.18
     0     1    -5  3.048E+01  3.493E+00  1376.5  1200.3    399.3 0.03533 100  29  173.43
    -1     0    -5  3.297E+01  4.693E+00  1367.7  1322.3    847.0 0.04770 100  23   34.19
    -1     0    -5  3.043E+01  3.874E+00  1368.5  1181.1    516.1 0.04822 100  25 -132.88
    -1     0    -5  2.884E+01  4.266E+00  1367.8  1322.5    126.8 0.04778 100  21   34.19
     0    -1     5  4.122E+01  4.337E+00  1075.2  1198.4    758.2 0.03482  92  32    7.27
     0    -1     5  5.909E+01 -4.986E+00  1074.7  1301.8    361.4 0.03543 100  43 -155.53
     0    -1     5  4.300E+01  4.372E+00  1075.3  1198.2     38.0 0.03492 100  35    7.27
     1     0     6  3.785E+03  2.521E+02  1052.7  1172.1    155.8 0.05252 100  45  -48.17
     1     0     6  3.474E+03  2.316E+02  1051.9  1327.5    482.2 0.05309 100  37  147.55
     1     0     6  3.820E+03  2.546E+02  1052.7  1172.2    876.0 0.05244 100  45  -48.17
     0     1    -6  3.739E+03  2.490E+02  1406.4  1308.6      6.0 0.03822  97  49  -22.60
     0     1    -6  4.171E+03  2.777E+02  1407.1  1195.7    415.4 0.03873 100  42 -178.56
     0     1    -6  3.826E+03  2.550E+02  1406.6  1308.4    725.3 0.03810 100  50  -22.60
    -1     0    -6  3.545E+03  2.362E+02  1398.3  1329.6    120.0 0.05256  98  56   31.89
    -1     0    -6  3.895E+03  2.595E+02  1399.0  1174.4    517.4 0.05305 100  43 -131.27
    -1     0    -6  3.489E+03  2.326E+02  1398.2  1329.4    840.2 0.05242 100  56   31.89
     0    -1     6  3.535E+03  2.353E+02  1044.0  1306.6    366.5 0.03893 100  41 -158.17
     0    -1     6  3.556E+03  2.368E+02  1044.8  1193.1    773.7 0.03828  92  48   -0.67
     0    -1     6  3.494E+03  2.326E+02  1044.8  1193.0     54.0 0.03837  98  48   -0.67
     1    -1    -6  3.204E+03  2.136E+02  1414.4  1233.2    654.9 0.01310  94  36  -55.11
     1     0     7  1.087E+02 -8.589E+00  1021.9  1165.1    157.7 0.05724 100  47  -49.75
     1     0     7  1.115E+02 -9.428E+00  1021.0  1334.1    475.9 0.05786 100  36  150.03
     1     0     7  9.708E+01  8.286E+00  1021.9  1165.2    878.2 0.05712 100  46  -49.75
     0     1    -7  6.532E+01  6.932E+00  1437.4  1313.8    728.6 0.04167 100  32  -20.99
     0     1    -7  7.308E+01  6.823E+00  1437.2  1313.9      9.2 0.04178 100  36  -20.99
     0     1    -7  7.801E+01  7.030E+00  1437.9  1190.8    429.9 0.04228 100  36 -171.39
    -1     0    -7  5.939E+01  7.259E+00  1428.9  1336.5    833.5 0.05719 100  27   29.37
    -1     0    -7  1.067E+02 -8.866E+00  1429.7  1167.8    519.4 0.05785 100  35 -129.65
    -1     0    -7  6.773E+01  7.390E+00  1429.0  1336.6    113.5 0.05726 100  33   29.37
     0    -1     7  9.648E+01 -7.586E+00  1013.2  1311.6    369.7 0.04259 100  39 -159.84
     0    -1     7  7.030E+01  6.314E+00  1013.9  1187.5     68.1 0.04188 100  34   -7.78
     0    -1     7  7.351E+01  6.973E+00  1014.1  1187.5    787.8 0.04196  99  32   -7.78
     1    -1    -7  1.112E+02 -7.805E+00  1445.0  1230.9    638.1 0.01489  97  32  -64.16
     1     0     8  7.432E+02  5.060E+01   990.9  1158.2    160.2 0.06191  80  61  -51.41
     1     0     8  7.156E+02  4.895E+01   990.8  1158.4    880.8 0.06175  85  60  -51.41
     0     1    -8  6.331E+02  4.328E+01  1468.3  1319.3     10.7 0.04539 100  53  -20.15
     0     1    -8  6.035E+02  4.122E+01  1468.9  1186.1    443.3 0.04577 100  42 -164.92
     0     1    -8  5.706E+02  3.943E+01  1468.4  1319.2    730.2 0.04531 100  53  -20.15
    -1     1     8  6.958E+02  4.677E+01   974.9  1276.7    470.1 0.01908  92  36  147.88
    -1     0    -8  6.005E+02  4.149E+01  1460.0  1343.4    107.1 0.06194 100  60   26.74
    -1     0    -8  5.835E+02  4.048E+01  1459.9  1343.4    827.1 0.06190  99  61   26.74
    -1     0    -8  7.220E+02  4.922E+01  1460.9  1161.4    522.0 0.06255 100  47 -127.96
     1     0     9  1.768E+02  1.394E+01   958.6  1347.0    463.5 0.06734 100  43  155.28
     1     0     9  1.582E+02  1.254E+01   959.4  1151.8    883.8 0.06631 100  50  -53.16
     1     0     9  1.585E+02  1.215E+01   959.5  1151.5    163.1 0.06652 100  50  -53.16
     0     1    -9  1.295E+02 -1.139E+01  1500.3  1181.4    455.1 0.04938 100  36 -158.99
     0     1    -9  8.961E+01 -9.331E+00  1499.8  1324.4    730.5 0.04891 100  33  -19.94
     0     1    -9  8.725E+01 -8.778E+00  1499.6  1324.6     11.0 0.04900 100  34  -19.94
    -1     1     9  1.897E+02  1.332E+01   943.2  1280.1    450.2 0.02169 100  41  157.35
    -1     0    -9  8.631E+01 -1.067E+01  1491.2  1350.1    820.8 0.06650 100  35   24.05
    -1     0    -9  1.905E+02  1.455E+01  1492.4  1155.3    525.2 0.06715  98  47 -126.17
    -1     0    -9  1.176E+02 -1.216E+01  1491.2  1350.2    100.8 0.06659  98  35   24.05
     0    -1     9  1.203E+02 -1.009E+01   951.4  1176.8     92.3 0.04918 100  39  -20.10
     0    -1     9  1.585E+02  1.178E+01   950.5  1321.5    371.7 0.05004 100  53 -160.97
     0    -1     9  1.388E+02  1.140E+01   951.4  1176.9    812.4 0.04916  99  41  -20.10
     1    -1    -9  1.741E+02  1.198E+01  1507.5  1225.0    620.2 0.01946 100  38  -73.68
     1    -1    -9  1.577E+02  1.160E+01  1507.9  1282.6     83.0 0.02028  94  40   20.47
     1    -1    -9  1.519E+02  1.132E+01  1507.9  1282.6    803.0 0.02017  95  38   20.47
     1     0    10  1.683E+02  1.292E+01   927.8  1145.1    166.4 0.07102 100  53  -55.02
     1     0    10  1.693E+02  1.362E+01   926.6  1353.0    456.8 0.07196 100  43  157.99
     1     0    10  1.618E+02  1.278E+01   927.7  1145.3    887.2 0.07077 100  50  -55.02
     0     1   -10  1.469E+02  1.294E+01  1531.7  1176.8    466.0 0.05291 100  37 -153.50
     0     1   -10  1.295E+02  1.142E+01  1531.4  1329.7     10.3 0.05253 100  38  -20.24
     0     1   -10  1.225E+02 -1.157E+01  1531.6  1329.5    729.7 0.05239 100  37  -20.24
    -1     1    10  1.655E+02  1.174E+01   911.4  1283.5    434.8 0.02431 100  37  165.06
    -1     0   -10  1.113E+02 -1.270E+01  1522.8  1356.6    814.7 0.07099  97  30   21.31
    -1     0   -10  1.346E+02  1.127E+01  1524.1  1149.3    528.5 0.07167 100  43 -124.28
    -1     0   -10  1.238E+02  1.303E+01  1522.9  1356.7     94.6 0.07111  99  29   21.31
     0    -1    10  1.696E+02  1.261E+01   918.6  1326.2    371.0 0.05369 100  52 -160.71
     0    -1    10  1.607E+02  1.270E+01   919.4  1172.0    103.5 0.05249 100  45  -25.55
     0    -1    10  1.653E+02  1.307E+01   919.3  1172.0    823.3 0.05254 100  46  -25.55
     1    -1   -10  1.134E+02 -8.097E+00  1539.2  1222.2    617.1 0.02166 100  34  -75.45
     1    -1   -10  1.218E+02 -9.996E+00  1539.9  1286.3    788.4 0.02265  95  34   12.76
     1    -1   -10  9.882E+01 -8.191E+00  1539.9  1286.2     68.3 0.02267  95  32   12.76
     1     0    11  2.990E+01  5.448E+00   895.6  1139.2    890.8 0.07510 100  19  -56.99
     1     0    11  3.123E+01  5.268E+00   895.6  1138.9    170.3 0.07542 100  20  -56.99
     1     0    11  2.091E+01  6.497E+00   894.4  1358.9    450.8 0.07645 100  12  160.74
     0     1   -11  4.035E+00  7.251E+00  1563.8  1334.2    728.0 0.05567 100   8  -20.98
     0     1   -11  2.215E+01  7.217E+00  1563.8  1172.4    476.3 0.05633  97  11 -148.33
     0     1   -11  1.553E+01  6.589E+00  1563.5  1334.5      8.8 0.05589  99  10  -20.98
    -1     1    11  3.960E+01 -4.554E+00   879.0  1286.5    421.7 0.02661 100  19  171.76
    -1     0   -11  2.548E+01  5.789E+00  1556.2  1143.6    532.1 0.07608 100  17 -122.28
    -1     0   -11 -1.930E-01  1.034E+01  1554.9  1362.8    808.7 0.07536  97  -8   18.53
    -1     0   -11 -7.500E+00 -9.928E+00  1554.9  1362.9     88.5 0.07555  99  -7   18.53
     0    -1    11  2.106E+01  5.902E+00   887.0  1167.5    833.8 0.05570 100  10  -30.68
     0    -1    11  2.332E+01  5.707E+00   886.9  1167.6    114.2 0.05557 100  11  -30.68
     0    -1    11  2.277E+01  4.554E+00   886.3  1330.7    369.4 0.05719 100  19 -160.01
     1    -1   -11  2.442E+01  5.928E+00  1572.4  1289.4    775.9 0.02473  88  10    6.03
     1    -1   -11  1.401E+01 -2.381E+00  1571.4  1220.0    616.8 0.02350 100  14  -75.87
     1    -1   -11  3.254E+01  5.222E+00  1572.3  1289.2     55.2 0.02461  96  12    6.03
     1     0    12  1.393E+02  1.144E+01   863.0  1133.1    174.3 0.07963 100  47  -59.07
     1     0    12  1.201E+02  1.037E+01   862.9  1133.4    894.7 0.07926  96  44  -59.07
     1     0    12  1.399E+02  1.222E+01   861.7  1364.4    444.8 0.08080 100  41  163.54
     0     1   -12  1.543E+02  1.319E+01  1596.5  1168.4    486.2 0.05959 100  41 -143.41
     0     1   -12  1.372E+02  1.401E+01  1596.5  1338.5    725.5 0.05870 100  34  -22.08
     0     1   -12  1.575E+02  1.412E+01  1596.2  1338.9      6.5 0.05902  93  42  -22.08
    -1     1    12  1.674E+02  1.207E+01   846.2  1288.6    409.6 0.02841 100  44  177.89
    -1     0   -12  1.182E+02  1.556E+01  1587.4  1368.6    802.6 0.07956 100  28   15.70
    -1     0   -12  1.475E+02  1.617E+01  1587.4  1368.9     82.5 0.07992  97  33   15.70
    -1     0   -12  1.401E+02  1.234E+01  1588.8  1138.3    536.0 0.08032 100  44 -120.17
     0    -1    12  1.203E+02  1.085E+01   854.4  1163.4    844.0 0.05864 100  38  -35.56
     0    -1    12  1.546E+02  1.186E+01   853.5  1334.8    367.1 0.06047 100  48 -158.95
     0    -1    12  1.599E+02  1.291E+01   854.2  1163.3    124.0 0.05872  94  43  -35.56
     1    -1   -12  1.581E+02  1.114E+01  1604.0  1218.6    618.7 0.02475 100  37  -75.21
     1    -1   -12  1.333E+02  1.111E+01  1605.2  1291.3     43.1 0.02595  95  37   -0.18
     1    -1   -12  1.136E+02  1.048E+01  1605.4  1291.8    764.5 0.02628  84  32   -0.18
     1     0    13  1.160E+01  5.701E+00   829.7  1127.9    898.6 0.08333  91  11  -61.25
     1     0    13  1.079E+01  5.267E+00   829.9  1127.6    178.5 0.08363 100   9  -61.25
     1     0    13  1.941E+01  6.986E+00   828.4  1369.4    438.5 0.08491 100  11  166.38
     0     1   -13  1.675E+01  9.232E+00  1629.7  1342.2    722.4 0.06141 100   7  -23.53
     0     1   -13  4.709E+00  8.527E+00  1629.3  1342.7      3.5 0.06185  78   6  -23.53
     0     1   -13  1.245E+01  6.495E+00  1629.6  1164.9    495.6 0.06250 100  10 -138.65
    -1     1    13  1.649E+01  3.434E+00   812.8  1289.8    398.2 0.02965 100  13 -176.22
    -1     0   -13  1.556E+00  1.433E+01  1620.5  1374.2    796.5 0.08366 100   7   12.83
    -1     0   -13  2.187E+01  1.274E+01  1620.5  1374.5     76.4 0.08398  98   7   12.83
    -1     0   -13  1.753E+01  6.969E+00  1621.9  1133.4    540.2 0.08431 100  15 -117.96
     0    -1    13  2.022E+00  6.580E+00   821.2  1159.4    853.3 0.06150  92   9  -40.28
     0    -1    13  1.727E+01  4.880E+00   820.2  1338.3    364.2 0.06345 100  11 -157.55
     0    -1    13  2.503E+01  6.518E+00   821.0  1159.3    133.3 0.06163 100  11  -40.28
     1    -1   -13  1.262E+01  6.279E+00  1638.5  1292.3     31.6 0.02661  95   8   -6.21
     1    -1   -13  1.453E+01  2.938E+00  1637.1  1218.4    622.5 0.02520 100  11  -73.61
     1    -1   -13  2.285E+01  8.329E+00  1638.6  1293.1    753.4 0.02715  75   8   -6.21
     1     0    14  4.111E+01  6.632E+00   796.2  1122.7    182.9 0.08736  99  23  -63.54
     1     0    14  4.571E+01  6.985E+00   795.9  1122.8    902.8 0.08714 100  23  -63.54
     1     0    14  3.823E+01  7.675E+00   794.5  1374.0    432.2 0.08877 100  16  169.28
     0     1   -14  3.425E+01  8.030E+00  1663.3  1162.4    504.8 0.06485 100  17 -133.99
     0     1   -14  2.572E+01  9.791E+00  1663.5  1345.2    718.8 0.06371 100  11  -25.29
    -1     1    14  5.165E+01  5.152E+00   778.9  1289.7    386.7 0.02995  95  27 -170.29
    -1     0   -14  1.203E+01  1.667E+01  1654.4  1379.5    790.4 0.08762 100   9    9.90
    -1     0   -14  3.396E+01  7.928E+00  1655.6  1129.3    544.5 0.08784  99  19 -115.63
    -1     0   -14  7.660E+00  1.435E+01  1654.2  1379.4     70.2 0.08768  99   7    9.90
     0    -1    14  3.665E+01  7.358E+00   787.2  1156.0    142.5 0.06412  93  15  -44.89
     0    -1    14  4.333E+01  5.922E+00   786.3  1341.0    360.6 0.06598 100  24 -155.84
     0    -1    14  4.404E+01  7.480E+00   787.3  1156.0    862.0 0.06409 100  16  -44.89
     1    -1   -14  3.684E+01  7.635E+00  1672.2  1292.3     20.9 0.02659  89  13  -12.36
     1     0    15  6.513E+02  4.559E+01   761.6  1118.5    907.5 0.09055 100  57  -65.96
     1     0    15  7.206E+02  4.988E+01   760.1  1378.0    426.1 0.09237 100  59  172.24
     1     0    15  6.944E+02  4.820E+01   761.9  1118.2    187.3 0.09083  92  59  -65.96
     0     1   -15  7.852E+02  5.572E+01  1698.0  1347.5    714.6 0.06550  96  55  -27.35
     0     1   -15  8.337E+02  5.753E+01  1697.6  1160.5    513.9 0.06687 100  61 -129.37
    -1     1    15  7.757E+02  5.224E+01   744.2  1287.4    374.1 0.02878  94  59 -164.05
    -1     0   -15  8.174E+02  6.133E+01  1689.0  1384.0    784.2 0.09107  98  55    6.89
    -1     0   -15  7.068E+02  5.297E+01  1688.8  1383.7     64.0 0.09096  99  56    6.89
    -1     0   -15  7.251E+02  5.079E+01  1690.0  1125.7    549.2 0.09106 100  57 -113.18
     0    -1    15  6.405E+02  4.416E+01   752.7  1153.3    151.4 0.06617 100  64  -49.45
     0    -1    15  6.993E+02  4.838E+01   752.9  1153.7    871.4 0.06595 100  60  -49.45
     0    -1    15  7.033E+02  4.779E+01   751.8  1342.8    356.2 0.06787 100  57 -153.84
     1    -1   -15  6.401E+02  4.468E+01  1706.4  1290.6      9.5 0.02531  79  55  -19.01
     1     0    16  1.731E+01  6.412E+00   726.9  1114.2    191.6 0.09402  99  10  -68.49
     1     0    16  2.331E+01  9.180E+00   724.9  1381.2    419.7 0.09546 100   9  175.29
     1     0    16  9.243E+00  7.272E+00   726.6  1114.8    912.4 0.09355  99   8  -68.49
     0     1   -16  1.048E+01  1.185E+01  1732.8  1348.8    710.2 0.06668  93   7  -29.72
     0     1   -16 -4.647E+00  6.764E+00  1732.6  1160.1    523.5 0.06785 100  -7 -124.72
    -1     1    16  1.843E+01  4.171E+00   709.0  1281.8    359.4 0.02519  77  11 -157.01
    -1     0   -16  3.745E+00  2.290E+01  1724.2  1387.6    777.9 0.09397  99   5    3.81
    -1     0   -16 -1.953E+01  2.059E+01  1724.1  1387.2     57.5 0.09381 100  -6    3.81
    -1     0   -16  5.453E+00  8.247E+00  1725.0  1122.7    554.1 0.09400 100  10 -110.60
     0    -1    16  1.525E+01  5.682E+00   716.7  1343.4    351.1 0.06900 100   8 -151.53
     0    -1    16  1.140E+01  5.988E+00   717.6  1151.8    160.6 0.06749 100   7  -54.02
     0    -1    16  9.213E+00  7.326E+00   717.5  1153.0    881.9 0.06658 100   9  -54.02
     1    -1   -16 -2.811E+00  9.016E+00  1742.0  1281.4    710.6 0.01963  79  -6  -26.89
     1     0    17  6.053E+02  4.300E+01   688.7  1383.4    413.0 0.09793 100  59  178.43
     1     0    17  4.980E+02  3.626E+01   690.8  1111.7    917.4 0.09621  92  57  -71.17
     1     0    17  4.477E+02  3.207E+01   691.1  1111.2    196.7 0.09664 100  56  -71.17
     0     1   -17  4.846E+02  3.673E+01  1768.2  1349.0    705.3 0.06708  98  46  -32.44
     0     1   -17  4.632E+02  3.311E+01  1768.4  1160.8    533.2 0.06808 100  58 -119.98
    -1     0   -17  5.516E+02  4.601E+01  1760.1  1389.9     51.0 0.09619  98  45    0.62
    -1     0   -17  4.826E+02  3.531E+01  1760.7  1120.5    559.4 0.09644 100  56 -107.88
    -1     0   -17  4.787E+02  4.223E+01  1760.3  1390.4    771.6 0.09645  97  41    0.62
     0    -1    17  4.779E+02  3.391E+01   681.6  1153.0    891.6 0.06685  98  57  -58.67
     0    -1    17  5.348E+02  3.737E+01   681.6  1151.9    170.6 0.06779 100  58  -58.67
     0    -1    17  5.297E+02  3.653E+01   680.9  1343.1    345.6 0.06956 100  56 -148.91
     1     0    18  8.091E+01  9.934E+00   654.5  1109.1    202.2 0.09865 100  27  -74.00
     1     0    18  7.691E+01  1.174E+01   652.1  1385.0    406.4 0.10007 100  23 -178.30
     1     0    18  8.872E+01  1.158E+01   654.1  1109.3    922.1 0.09848  96  25  -74.00
     0     1   -18  6.804E+01  1.303E+01  1804.7  1347.6    699.3 0.06636 100  16  -35.53
     0     1   -18  1.090E+02  1.183E+01  1805.0  1162.7    542.7 0.06743  99  33 -115.07
    -1     0   -18  5.495E+01  2.211E+01  1797.2  1392.3    765.0 0.09831  97   9   -2.70
    -1     0   -18  1.107E+02  2.483E+01  1796.8  1391.6     44.2 0.09789  98  12   -2.70
    -1     0   -18  7.065E+01  1.142E+01  1797.1  1119.9    565.0 0.09796 100  25 -105.00
     0    -1    18  5.542E+01  9.149E+00   644.8  1153.7    900.6 0.06671  97  19  -63.47
     0    -1    18  5.947E+01  8.904E+00   644.9  1153.2    180.6 0.06721  96  19  -63.47
     0    -1    18  1.412E+02 -1.208E+01   644.2  1341.4    339.5 0.06915 100  35 -145.93
     1     0    19  4.946E+00  8.374E+00   617.1  1108.2    208.0 0.09989  96   8  -77.01
     1     0    19  1.378E+01  8.541E+00   614.4  1385.4    399.5 0.10145 100   7 -174.89
     1     0    19 -5.739E+00  7.780E+00   616.6  1108.4    927.9 0.09976 100  -6  -77.01
     0     1   -19 -3.749E+00  1.040E+01  1842.1  1343.9    692.0 0.06405  97  -8  -39.10
     0     1   -19 -1.047E+01  7.415E+00  1842.6  1166.9    552.7 0.06514 100  -6 -109.86
    -1     0   -19 -1.842E+01  1.966E+01  1834.7  1391.9     37.1 0.09867 100  -6   -6.17
    -1     0   -19  2.343E+01  2.161E+01  1835.0  1392.9    758.1 0.09931  84   5   -6.17
    -1     0   -19 -5.801E+00  9.527E+00  1834.3  1120.4    571.0 0.09865  99  -7 -101.93
     0    -1    19 -5.531E-02  7.571E+00   607.2  1156.4    910.4 0.06512  95  -5  -68.53
     0    -1    19  2.487E-01  5.310E+00   606.7  1337.9    332.4 0.06736 100   7 -142.51
     0    -1    19 -5.123E+00  7.265E+00   607.5  1155.2    189.5 0.06607  90  -6  -68.53
     1     0    20  1.358E+01  1.054E+01   578.5  1108.7    214.0 0.10014  96   7  -80.23
     1     0    20 -8.032E-01  1.011E+01   575.7  1384.2    392.3 0.10174  99  -6 -171.30
     1     0    20  6.289E+00  1.011E+01   578.1  1109.0    934.2 0.10002 100   8  -80.23
     0     1   -20 -5.299E-01  7.759E+00  1880.9  1174.0    563.8 0.06079 100  -5 -104.16
    -1     0   -20  4.893E+00  1.068E+01  1872.6  1122.0    577.4 0.09862 100   7  -98.63
    -1     0   -20 -1.713E+01  1.915E+01  1873.4  1390.8     29.7 0.09853  97  -6   -9.84
     0    -1    20  1.386E+00  7.584E+00   569.0  1159.6    199.3 0.06316 100   7  -73.99
     0    -1    20  2.574E+00  5.960E+00   568.2  1331.5    324.1 0.06352 100   6 -138.54
     0    -1    20  3.334E+00  9.185E+00   568.7  1160.4    919.8 0.06258  88   7  -73.99
     1     0    21  4.065E+01  1.164E+01   538.9  1111.0    220.7 0.09919 100  12  -83.71
     1     0    21  2.124E+01  1.228E+01   536.0  1381.4    384.6 0.10093 100   8 -167.47
     1     0    21  4.986E+01  1.305E+01   538.8  1111.3    941.0 0.09898  96   9  -83.71
    -1     0   -21  1.159E+01  1.685E+01  1912.3  1390.3    743.5 0.09899  79   8  -13.76
    -1     0   -21  3.699E+01  1.979E+01  1912.6  1388.4     22.5 0.09753  89   6  -13.76
    -1     0   -21  2.081E+01  1.276E+01  1911.9  1126.2    584.5 0.09672 100   8  -95.05
     0    -1    21  5.087E+01  7.397E+00   528.7  1319.8    313.4 0.05569 100  16 -133.75
     0    -1    21  3.824E+01  8.624E+00   529.1  1168.4    930.9 0.05709  96  10  -80.13
     0    -1    21  2.046E+01  8.673E+00   529.5  1168.2    210.9 0.05720  92   9  -80.13
     1     0    22  1.085E+01  1.293E+01   498.2  1115.3    228.1 0.09675  82   9  -87.53
     1     0    22  1.397E+01  1.360E+01   498.3  1115.8    948.5 0.09635  81   9  -87.53
    -1     0   -22  6.891E+00  1.254E+01  1952.2  1133.5    592.6 0.09255 100   7  -91.11
    -1     0   -22  2.011E+01  1.529E+01  1953.0  1385.1    734.9 0.09587  96   7  -18.02
    -1     0   -22  1.105E+01  1.633E+01  1952.5  1384.3     15.0 0.09536 100   7  -18.02
     1     0    23  3.678E+01  1.336E+01   456.4  1122.2    236.2 0.09234  99   8  -91.79
     1     0    23  1.513E+01  1.435E+01   456.3  1123.1    956.7 0.09166  89   8  -91.79
     1     0    23  1.742E+01  1.278E+01   452.6  1367.2    366.3 0.09304 100   7 -158.77
    -1     0   -23  5.343E+00  1.841E+01  1994.2  1376.7      6.1 0.09045  83   7  -22.76
    -1     0   -23  2.773E+01  1.359E+01  1993.8  1142.9    601.3 0.08671 100   9  -86.67
    -1     0   -23  1.345E+01  1.728E+01  1995.3  1375.1    724.7 0.08906 100   5  -22.76
     1     0    24 -1.123E+00  1.113E+01   409.8  1353.3    355.3 0.08391 100  -5 -153.58
     1     0    24 -1.864E+01  1.190E+01   413.1  1133.5    245.6 0.08458 100  -7  -96.70
     1     0    25  7.807E+00  9.559E+00   368.2  1152.4    977.7 0.07082  97   6 -102.70
     1     1     0  3.625E+02  2.467E+01  1234.0  1186.4    233.5 0.04360 100  38  102.08
     1     1     0  4.397E+02  2.990E+01  1234.0  1186.4    953.6 0.04360 100  40  102.08
     1     1     0  3.489E+02  2.371E+01  1233.0  1315.2    588.8 0.04337 100  40  -78.46
     1    -2     0  4.195E+02  2.847E+01  1232.7  1315.3    345.8 0.04354 100  47 -163.58
     1    -2     0  4.318E+02  2.955E+01  1234.2  1186.7    711.5 0.04341 100  42   16.94
    -2     1     0  3.529E+02  2.435E+01  1210.6  1187.7    471.9 0.04261 100  38  151.32
    -2     1     0  3.998E+02  2.726E+01  1209.4  1313.8    826.6 0.04261 100  43  -28.29
    -2     1     0  3.640E+02  2.482E+01  1209.5  1313.7    106.7 0.04260 100  43  -28.29
    -1     2     0  4.248E+02  2.910E+01  1217.2  1315.2    706.4 0.04343 100  40  -16.65
    -1     2     0  4.312E+02  2.923E+01  1218.3  1186.3    350.8 0.04354 100  46  163.29
    -1    -1     0  3.790E+02  2.580E+01  1216.9  1315.4    228.4 0.04362 100  38 -101.77
    -1    -1     0  3.332E+02  2.264E+01  1218.4  1186.7    593.9 0.04337 100  38   78.15
    -1    -1     0  4.204E+02  2.868E+01  1217.0  1315.4    948.5 0.04360 100  36 -101.77
     2    -1     0  3.756E+02  2.552E+01  1241.7  1187.9    111.9 0.04259 100  35   28.91
     2    -1     0  3.939E+02  2.706E+01  1240.4  1314.1    466.8 0.04261 100  32 -151.94
     2    -1     0  4.218E+02  2.868E+01  1241.7  1187.9    831.8 0.04261  99  35   28.91
    -2     1     1  3.311E+02  2.283E+01  1180.6  1194.8    472.3 0.03765 100  33  142.72
    -2     1     1  2.863E+02  1.968E+01  1179.5  1306.3    825.5 0.03772 100  35  -35.31
    -2     1     1  2.911E+02  1.995E+01  1179.6  1306.2    105.5 0.03772 100  36  -35.31
     1     1    -1  3.107E+02  2.113E+01  1262.9  1312.1    599.7 0.04113 100  31  -77.17
     1     1    -1  3.128E+02  2.139E+01  1264.0  1190.0    246.2 0.04138 100  33  104.83
     1     1     1  3.140E+02  2.157E+01  1204.2  1182.2    223.2 0.04628 100  34  101.99
     1     1     1  3.133E+02  2.163E+01  1204.1  1182.2    943.3 0.04627 100  34  101.99
     1     1     1  3.182E+02  2.175E+01  1203.0  1319.1    577.9 0.04612 100  36  -77.35
     1    -2    -1  3.201E+02  2.209E+01  1264.3  1190.1    700.2 0.04138 100  34    0.83
     1    -2    -1  3.110E+02  2.124E+01  1262.7  1312.2    333.1 0.04128 100  36  178.86
     1    -2     1  2.831E+02  1.964E+01  1204.2  1182.6      2.5 0.04602 100  37   23.65
     1    -2     1  2.872E+02  1.975E+01  1202.9  1319.1    356.3 0.04621  99  35 -155.67
     1    -2     1  2.821E+02  1.972E+01  1204.3  1182.7    722.6 0.04597 100  38   23.65
    -2     1    -1  2.751E+02  1.913E+01  1239.4  1321.3    826.5 0.04753 100  39  -14.06
    -2     1    -1  3.227E+02  2.246E+01  1240.6  1180.6    472.7 0.04760 100  36  166.75
    -2     1    -1  2.740E+02  1.898E+01  1239.5  1321.3    106.6 0.04752 100  38  -14.06
     2    -1     1  2.321E+02  1.611E+01  1211.7  1180.4    112.3 0.04751 100  37   13.49
     2    -1     1  2.717E+02  1.911E+01  1210.4  1321.3    467.0 0.04760 100  27 -166.17
     2    -1     1  2.400E+02  1.678E+01  1211.8  1180.4    832.2 0.04753  98  37   13.49
    -1     2    -1  2.504E+02  1.770E+01  1247.2  1319.1    716.8 0.04597 100  43  -24.58
    -1     2    -1  2.442E+02  1.688E+01  1248.4  1182.7    362.2 0.04622 100  39  156.59
    -1     2     1  2.690E+02  1.848E+01  1188.2  1189.2    339.5 0.04139 100  37  179.43
    -1     2     1  2.663E+02  1.854E+01  1187.3  1311.9    693.7 0.04138 100  37    0.87
    -1    -1    -1  2.577E+02  1.798E+01  1246.9  1319.6    937.5 0.04627 100  35 -102.89
    -1    -1    -1  2.818E+02  1.951E+01  1246.8  1319.6    217.3 0.04628 100  36 -102.89
    -1    -1    -1  2.733E+02  1.874E+01  1248.3  1183.0    583.7 0.04612 100  36   78.25
    -1    -1     1  2.405E+02  1.669E+01  1187.1  1311.8    959.7 0.04137 100  34 -103.10
    -1    -1     1  2.638E+02  1.801E+01  1188.4  1189.8    606.2 0.04113 100  34   75.43
    -1    -1     1  2.601E+02  1.790E+01  1187.1  1311.8    239.7 0.04138 100  33 -103.10
     2    -1    -1  2.995E+02  2.076E+01  1270.4  1307.0    465.1 0.03765 100  30 -144.99
     2    -1    -1  2.443E+02  1.678E+01  1271.7  1195.4    112.7 0.03770 100  36   37.58
     2    -1    -1  2.578E+02  1.783E+01  1271.7  1195.5    832.7 0.03772  96  36   37.58
    -2     1     2  1.290E+02  9.329E+00  1149.5  1298.7    822.4 0.03282 100  34  -35.54
    -2     1     2  1.023E+02  7.815E+00  1150.6  1202.0    474.3 0.03269  88  37  139.47
    -2     1     2  1.494E+02 -1.061E+01  1149.5  1298.7    102.5 0.03283  96  33  -35.54
     1     1    -2  1.230E+02  8.920E+00  1293.7  1193.0    981.7 0.03962 100  42  110.34
     1     1    -2  1.249E+02  8.855E+00  1293.0  1309.7    610.5 0.03937 100  36  -74.06
     1     1    -2  1.230E+02  8.829E+00  1293.8  1193.0    261.6 0.03963 100  43  110.34
     1     1     2  1.050E+02  7.998E+00  1174.2  1177.5    215.0 0.04932 100  49  -76.65
     1     1     2  1.153E+02  8.425E+00  1173.0  1323.5    567.4 0.04921 100  50  105.55
     1     1     2  1.004E+02  7.740E+00  1174.3  1177.5    935.2 0.04931 100  54  -76.65
     1    -2    -2  1.109E+02  8.032E+00  1292.8  1310.0    317.8 0.03959 100  43  159.48
     1    -2    -2  9.719E+01  7.547E+00  1294.3  1192.7    689.2 0.03983 100  48  -16.20
     1    -2     2  1.348E+02 -9.978E+00  1174.2  1178.0     13.5 0.04896 100  38   22.54
     1    -2     2  1.582E+02 -1.181E+01  1174.2  1178.1    733.4 0.04889 100  39   22.54
     1    -2     2  1.388E+02 -1.008E+01  1172.9  1323.3    364.7 0.04923 100  30 -155.22
    -2     1    -2  1.511E+02 -1.122E+01  1269.3  1328.9    825.5 0.05247 100  40   -0.84
    -2     1    -2  1.519E+02 -1.118E+01  1269.4  1328.9    105.6 0.05247 100  41   -0.84
    -2     1    -2  9.795E+01  8.051E+00  1270.6  1173.4    474.2 0.05260 100  46 -178.59
     2    -1     2  1.903E+02  1.372E+01  1181.7  1172.8    833.5 0.05246  98  43   -1.15
     2    -1     2  1.467E+02  1.118E+01  1180.4  1328.4    466.2 0.05261 100  33 -179.42
     2    -1     2  1.644E+02  1.183E+01  1181.7  1172.8    113.6 0.05244 100  43   -1.15
    -1     2    -2  1.873E+02  1.353E+01  1277.2  1323.8      5.0 0.04896 100  47  -25.06
    -1     2    -2  2.123E+02 -1.492E+01  1278.5  1178.5    373.2 0.04922 100  36  157.74
    -1     2    -2  1.741E+02  1.287E+01  1277.2  1323.7    725.0 0.04891 100  49  -25.06
    -1     2     2  1.432E+02  1.010E+01  1158.6  1191.7    328.4 0.03960 100  42 -163.46
    -1    -1    -2  1.690E+02  1.197E+01  1278.3  1178.7    575.9 0.04920 100  45 -103.07
    -1    -1    -2  1.468E+02  1.074E+01  1276.8  1324.2    206.5 0.04931 100  47   74.17
    -1    -1    -2  1.455E+02  1.076E+01  1276.9  1324.3    926.7 0.04930 100  45   74.17
    -1    -1     2  1.775E+02  1.229E+01  1158.5  1192.1    621.1 0.03938 100  33   70.01
    -1    -1     2  1.587E+02  1.125E+01  1157.3  1308.9    971.0 0.03964 100  38 -106.29
    -1    -1     2  1.519E+02  1.077E+01  1157.1  1309.0    250.9 0.03966 100  37 -106.29
     2    -1    -2  1.466E+02  1.073E+01  1300.5  1299.8    461.5 0.03267  93  35 -144.88
     2    -1    -2  1.632E+02  1.145E+01  1301.7  1203.0    115.3 0.03281 100  42   40.95
     2    -1    -2  1.708E+02  1.205E+01  1301.5  1203.0    835.3 0.03283 100  43   40.95
    -2     1     3  2.148E+02  1.481E+01  1119.4  1291.1     96.6 0.02785  99  38  -32.23
    -2     1     3  2.022E+02  1.405E+01  1119.3  1291.1    816.6 0.02785  96  42  -32.23
     1     1    -3  2.346E+02  1.611E+01  1323.7  1195.0    279.3 0.03847 100  37  117.95
     1     1    -3  2.455E+02  1.683E+01  1323.0  1308.1    620.8 0.03815 100  38  -70.10
     1     1     3  2.413E+02  1.703E+01  1144.2  1172.2    208.8 0.05268 100  42  -74.99
     1     1     3  2.207E+02  1.573E+01  1144.2  1172.4    928.9 0.05266 100  40  -74.99
     1     1     3  2.385E+02  1.662E+01  1143.0  1328.3    557.1 0.05279 100  43  109.30
     1    -2    -3  2.470E+02  1.699E+01  1322.9  1308.6    300.4 0.03849 100  38  143.01
     1    -2     3  2.107E+02  1.488E+01  1142.7  1328.0    371.1 0.05258 100  38 -157.25
     1    -2     3  2.242E+02  1.598E+01  1144.0  1172.9     24.0 0.05224  95  42   18.40
    -2     1    -3  2.174E+02  1.578E+01  1299.4  1336.5    823.8 0.05745 100  48    7.20
    -2     1    -3  2.363E+02  1.719E+01  1300.7  1166.3    476.4 0.05765 100  42 -168.64
    -2     1    -3  2.322E+02  1.664E+01  1299.4  1336.5    103.8 0.05750  98  46    7.20
     2    -1     3  1.699E+02  1.232E+01  1151.7  1165.2    115.5 0.05742 100  43  -11.05
     2    -1     3  2.080E+02  1.528E+01  1150.3  1335.6    464.7 0.05766 100  32  172.49
     2    -1     3  1.791E+02  1.311E+01  1151.6  1165.3    835.5 0.05739 100  45  -11.05
    -1     2    -3  1.970E+02  1.475E+01  1307.3  1328.7    731.3 0.05218  91  46  -23.08
    -1     2    -3  1.872E+02  1.366E+01  1307.2  1328.8     11.4 0.05223 100  48  -23.08
    -1     2    -3  1.831E+02  1.316E+01  1308.5  1174.0    384.1 0.05257 100  43  161.94
    -1     2     3  1.836E+02  1.291E+01  1127.4  1307.3    662.1 0.03880  99  33   36.54
    -1     2     3  1.982E+02  1.373E+01  1128.4  1193.2    317.6 0.03848 100  37 -150.46
    -1    -1    -3  1.856E+02  1.361E+01  1306.8  1329.3    916.1 0.05267 100  44   70.37
    -1    -1    -3  1.910E+02  1.351E+01  1308.3  1174.0    569.9 0.05260 100  43 -104.68
    -1    -1    -3  1.907E+02  1.374E+01  1306.9  1329.4    196.1 0.05266 100  46   70.37
    -1    -1     3  2.079E+02  1.439E+01  1128.4  1193.7    638.3 0.03814 100  36   62.51
    -1    -1     3  1.859E+02  1.302E+01  1127.3  1307.0    981.8 0.03847 100  35 -110.35
    -1    -1     3  1.853E+02  1.291E+01  1127.2  1307.0    261.9 0.03848 100  34 -110.35
     2    -1    -3  1.814E+02  1.262E+01  1331.7  1210.6    120.6 0.02784  96  42   43.49
     2    -1    -3  2.023E+02  1.418E+01  1330.7  1292.5    455.1 0.02758  99  32 -148.40
     2    -1    -3  1.776E+02  1.244E+01  1331.5  1210.6    840.6 0.02787 100  42   43.49
    -2     1     4  3.076E+03  2.047E+02  1089.0  1283.2    806.4 0.02268  97  40  -26.03
    -2     1     4  3.040E+03  2.022E+02  1089.2  1283.0     85.9 0.02268  99  40  -26.03
     1     1    -4  4.238E+03  2.819E+02  1354.1  1196.1    299.0 0.03793 100  42  127.06
     1     1    -4  3.866E+03  2.572E+02  1353.0  1307.1    630.6 0.03743  98  42  -65.97
     1     1     4  3.616E+03  2.410E+02  1114.1  1166.7    204.2 0.05631 100  43  -73.54
     1     1     4  3.882E+03  2.585E+02  1112.9  1333.4    547.3 0.05648 100  44  113.37
     1     1     4  3.638E+03  2.426E+02  1114.0  1166.9    924.3 0.05626 100  42  -73.54
     1    -2    -4  3.642E+03  2.423E+02  1352.8  1308.2    280.5 0.03810 100  40  128.71
     1    -2     4  3.274E+03  2.184E+02  1113.7  1167.7    754.0 0.05571  89  43   13.43
     1    -2     4  3.414E+03  2.274E+02  1112.5  1333.0    376.0 0.05619 100  41 -159.56
     1    -2     4  3.513E+03  2.340E+02  1113.8  1167.5     34.0 0.05582 100  46   13.43
    -2     1    -4  3.620E+03  2.416E+02  1330.8  1159.1    479.0 0.06272  97  52 -162.06
    -2     1    -4  3.621E+03  2.415E+02  1329.5  1344.0    821.5 0.06245 100  54   11.46
    -2     1    -4  3.635E+03  2.423E+02  1329.5  1344.1    101.6 0.06253  98  50   11.46
     2    -1     4  3.377E+03  2.254E+02  1120.1  1342.8    462.7 0.06273 100  35  168.19
     2    -1     4  3.290E+03  2.193E+02  1121.3  1157.8    838.0 0.06233 100  53  -17.60
     2    -1     4  3.175E+03  2.116E+02  1121.5  1157.7    117.9 0.06241 100  51  -17.60
    -1     2    -4  3.135E+03  2.089E+02  1338.8  1169.0    394.3 0.05615  95  48  166.95
    -1     2    -4  3.416E+03  2.280E+02  1337.5  1334.1    736.1 0.05574 100  53  -20.82
    -1     2    -4  3.302E+03  2.202E+02  1337.4  1334.2     16.1 0.05577 100  51  -20.82
    -1     2     4  3.822E+03  2.543E+02  1098.4  1193.8    307.8 0.03797 100  37 -140.88
    -1     2     4  3.461E+03  2.303E+02  1097.4  1306.2    643.1 0.03831 100  33   50.72
    -1    -1    -4  3.789E+03  2.526E+02  1337.0  1334.9    186.2 0.05621  99  56   66.24
    -1    -1    -4  3.515E+03  2.341E+02  1338.5  1168.8    565.5 0.05632 100  49 -106.07
    -1    -1    -4  3.653E+03  2.437E+02  1337.0  1334.8    906.2 0.05626 100  56   66.24
    -1    -1     4  3.607E+03  2.400E+02  1097.0  1305.8    272.0 0.03788  97  38 -114.61
    -1    -1     4  3.268E+03  2.175E+02  1098.2  1194.5    657.7 0.03749 100  40   53.52
    -1    -1     4  3.752E+03  2.497E+02  1097.1  1305.8    991.9 0.03786 100  39 -114.61
     2    -1    -4  3.619E+03  2.408E+02  1361.7  1218.7    130.6 0.02267 100  47   47.82
     2    -1    -4  3.164E+03  2.106E+02  1361.0  1285.0    443.3 0.02231 100  37 -154.93
     2    -1    -4  3.427E+03  2.280E+02  1361.6  1218.5    850.4 0.02272  98  45   47.82
    -2     1     5  1.342E+03  8.959E+01  1058.7  1274.5    786.7 0.01707  78  46  -15.18
     1     1    -5  1.464E+03  9.781E+01  1383.3  1307.0    639.3 0.03727 100  46  -62.04
     1     1    -5  1.391E+03  9.290E+01  1384.3  1196.3    320.5 0.03798 100  50  137.14
     1     1     5  1.356E+03  9.100E+01  1083.7  1160.9    201.0 0.06011 100  45  -72.46
     1     1     5  1.333E+03  8.935E+01  1082.5  1339.1    537.9 0.06054 100  42  117.53
     1     1     5  1.501E+03  1.008E+02  1083.6  1161.1    921.1 0.06006  99  43  -72.46
     1    -2    -5  1.424E+03  9.512E+01  1383.1  1308.7    259.4 0.03826 100  41  115.55
     1    -2    -5  1.363E+03  9.113E+01  1384.4  1195.8    661.2 0.03830 100  45  -45.79
     1    -2    -5  1.498E+03  1.001E+02  1383.1  1308.5    979.6 0.03822 100  42  115.55
     1    -2     5  1.284E+03  8.624E+01  1083.4  1162.0    763.8 0.05948 100  51    8.37
     1    -2     5  1.356E+03  9.091E+01  1082.1  1338.3    379.6 0.06000 100  42 -161.51
     1    -2     5  1.426E+03  9.572E+01  1083.5  1161.8     43.7 0.05958  93  47    8.37
    -2     1    -5  1.340E+03  9.016E+01  1359.7  1351.7     98.9 0.06756 100  55   13.54
    -2     1    -5  1.350E+03  9.106E+01  1361.2  1151.9    481.9 0.06787 100  46 -157.29
    -2     1    -5  1.374E+03  9.251E+01  1359.8  1351.5    818.8 0.06746  99  58   13.54
     2    -1     5  1.270E+03  8.528E+01  1091.2  1150.1    120.8 0.06743 100  49  -22.32
     2    -1     5  1.438E+03  9.685E+01  1089.7  1349.9    460.1 0.06782 100  40  166.08
     2    -1     5  1.340E+03  9.006E+01  1091.0  1150.3    840.9 0.06733 100  50  -22.32
    -1     2    -5  1.321E+03  8.879E+01  1367.8  1339.9     19.4 0.05950 100  53  -18.92
    -1     2    -5  1.336E+03  8.959E+01  1369.0  1163.8    404.2 0.05999 100  54  172.07
    -1     2    -5  1.421E+03  9.566E+01  1367.8  1339.8    739.4 0.05950  99  54  -18.92
    -1     2     5  1.498E+03  9.995E+01  1067.3  1306.0    622.8 0.03833 100  40   63.78
    -1     2     5  1.570E+03  1.048E+02  1067.9  1193.7    298.9 0.03796 100  36 -133.53
    -1    -1    -5  1.445E+03  9.674E+01  1369.0  1163.2    562.4 0.06029 100  51 -107.10
    -1    -1    -5  1.536E+03  1.031E+02  1367.4  1340.6    176.7 0.06000 100  57   62.04
    -1    -1    -5  1.628E+03  1.094E+02  1367.2  1340.4    896.8 0.05996  95  58   62.04
    -1    -1     5  1.410E+03  9.411E+01  1066.7  1305.4    281.1 0.03786 100  39 -118.65
     2    -1    -5  1.493E+03  9.962E+01  1391.8  1227.2    869.5 0.01705  96  46   56.60
     2    -1    -5  1.504E+03  1.003E+02  1391.6  1276.5    421.8 0.01636  93  35 -166.36
     2    -1    -5  1.425E+03  9.500E+01  1391.8  1227.3    149.4 0.01703 100  47   56.60
     1     1    -6  6.721E+02  4.530E+01  1414.8  1196.2    342.2 0.03829  99  52  147.69
     1     1    -6  6.769E+02  4.559E+01  1413.9  1307.6    646.8 0.03754 100  48  -58.56
     1     1     6  6.680E+02  4.565E+01  1053.1  1155.1    919.0 0.06403 100  48  -71.79
     1     1     6  6.635E+02  4.505E+01  1052.0  1344.6    529.0 0.06459 100  47  121.65
     1     1     6  6.253E+02  4.261E+01  1053.2  1155.0    198.9 0.06407 100  50  -71.79
     1    -2    -6  6.880E+02  4.637E+01  1414.9  1195.5    653.9 0.03880  99  46  -51.43
     1    -2    -6  7.632E+02  5.149E+01  1413.4  1309.6    958.5 0.03888  89  50  103.11
     1    -2    -6  6.574E+02  4.432E+01  1413.6  1309.6    238.3 0.03894  99  48  103.11
     1    -2     6  6.811E+02  4.640E+01  1053.0  1155.9     53.0 0.06351 100  54    3.43
     1    -2     6  7.006E+02  4.787E+01  1052.9  1156.1    772.8 0.06339  92  55    3.43
     1    -2     6  6.928E+02  4.705E+01  1051.5  1343.7    381.8 0.06397 100  48 -162.96
    -2     1    -6  6.340E+02  4.373E+01  1391.7  1144.8    485.1 0.07298 100  48 -153.50
    -2     1    -6  6.658E+02  4.600E+01  1390.2  1359.1    815.9 0.07250  97  60   14.33
    -2     1    -6  6.566E+02  4.522E+01  1390.2  1359.2     95.9 0.07260 100  59   14.33
     2    -1     6  6.330E+02  4.334E+01  1060.6  1142.6    123.9 0.07244  95  54  -26.08
     2    -1     6  6.414E+02  4.418E+01  1059.0  1357.0    457.1 0.07294 100  43  165.25
     2    -1     6  6.181E+02  4.247E+01  1060.5  1142.8    844.0 0.07233 100  52  -26.08
    -1     2    -6  7.254E+02  4.948E+01  1399.7  1158.5    413.6 0.06391  99  60  177.05
    -1     2    -6  5.951E+02  4.132E+01  1398.4  1345.7    741.6 0.06341  92  54  -17.52
    -1     2    -6  6.377E+02  4.393E+01  1398.4  1345.7     21.4 0.06340  90  53  -17.52
    -1     2     6  6.977E+02  4.680E+01  1037.2  1192.6    290.4 0.03867 100  37 -127.78
    -1     2     6  6.616E+02  4.437E+01  1036.7  1306.6    601.5 0.03897 100  44   76.11
    -1    -1    -6  6.262E+02  4.290E+01  1397.7  1346.4    167.5 0.06388 100  56   57.88
    -1    -1    -6  6.192E+02  4.263E+01  1397.7  1346.2    887.8 0.06386 100  58   57.88
    -1    -1    -6  6.362E+02  4.319E+01  1399.6  1157.7    560.5 0.06431 100  58 -107.74
    -1    -1     6  6.460E+02  4.337E+01  1036.1  1305.7    288.9 0.03832 100  46 -122.25
    -1    -1     6  6.182E+02  4.181E+01  1036.8  1194.2    701.4 0.03758 100  48   33.12
     2    -1    -6  6.646E+02  4.457E+01  1422.4  1238.4    192.9 0.00960 100  48   77.60
     2    -1    -6  7.003E+02  4.699E+01  1422.3  1238.4    912.8 0.00961 100  47   77.60
     1     1    -7  6.478E+01  5.768E+00  1444.7  1308.7    653.1 0.03821  99  37  -55.67
     1     1    -7  5.476E+01  5.413E+00  1445.7  1195.1    364.3 0.03935 100  42  158.28
     1     1     7  3.907E+01 -5.030E+00  1022.3  1149.1    918.0 0.06810 100  34  -71.48
     1     1     7  3.341E+01 -4.657E+00  1021.0  1350.2    520.4 0.06875 100  29  125.69
     1     1     7  4.793E+01  5.113E+00  1022.4  1149.0    197.8 0.06813 100  41  -71.48
     1    -2    -7  6.698E+01  5.973E+00  1444.3  1311.1    217.6 0.03984  99  42   91.34
     1    -2    -7  4.482E+01  4.744E+00  1445.5  1194.7    647.9 0.03964 100  27  -55.82
     1    -2    -7  5.233E+01  5.208E+00  1444.2  1311.1    937.9 0.03984 100  43   91.34
     1    -2     7  7.854E+01 -7.880E+00  1022.1  1149.9     61.9 0.06749  99  32   -1.32
     1    -2     7  6.219E+01  7.649E+00  1022.2  1150.0    781.6 0.06744 100  26   -1.32
     1    -2     7  5.955E+01  6.488E+00  1020.6  1349.2    383.1 0.06805 100  37 -163.93
    -2     1    -7  5.985E+01  8.727E+00  1420.9  1366.6     92.6 0.07763 100  24   14.32
    -2     1    -7  4.961E+01  6.592E+00  1422.5  1137.8    488.6 0.07807 100  36 -150.25
    -2     1    -7  6.085E+01  8.980E+00  1420.7  1366.6    812.8 0.07755  92  22   14.32
     2    -1     7  7.442E+01  7.552E+00  1029.8  1135.3    127.3 0.07743 100  39  -29.30
     2    -1     7  5.816E+01  7.405E+00  1028.2  1364.1    453.9 0.07805 100  29  165.22
     2    -1     7  5.821E+01  7.092E+00  1029.8  1135.4    847.4 0.07734 100  30  -29.30
    -1     2    -7  7.444E+01  8.943E+00  1429.1  1351.6    742.8 0.06744  83  34  -16.60
    -1     2    -7  8.627E+01  8.705E+00  1430.4  1153.0    422.9 0.06792 100  40 -178.16
    -1     2    -7  9.880E+01 -9.966E+00  1429.2  1351.6     22.4 0.06740  89  36  -16.60
    -1     2     7  7.172E+01  5.478E+00  1006.4  1191.1    283.9 0.03963 100  34 -123.30
    -1     2     7  6.792E+01  5.402E+00  1005.8  1308.1    580.6 0.04022 100  45   87.77
    -1    -1    -7  3.579E+01 -4.635E+00  1430.3  1152.2    559.5 0.06840 100  32 -108.00
    -1    -1    -7  4.974E+01  6.654E+00  1428.5  1352.2    878.9 0.06785 100  30   53.79
    -1    -1    -7  6.063E+01  6.578E+00  1428.4  1352.2    158.7 0.06786 100  39   53.79
    -1    -1     7  9.396E+01 -7.690E+00  1005.9  1192.9    722.4 0.03836 100  44   22.64
    -1    -1     7  6.200E+01  5.012E+00  1005.4  1306.6    295.1 0.03924 100  41 -125.25
    -1    -1     7  7.942E+01  6.640E+00  1005.9  1192.6      3.2 0.03852  84  48   22.64
     1     1     8  7.956E+01  7.301E+00   991.3  1143.0    197.5 0.07225  85  44  -71.52
     1     1     8  7.302E+01  7.496E+00   991.3  1143.1    917.8 0.07221  85  42  -71.52
     1    -2     8  7.205E+01  9.430E+00   991.3  1143.9    790.3 0.07161  82  33   -5.88
     1    -2     8  7.140E+01  8.281E+00   990.9  1143.9     70.4 0.07148  81  36   -5.88
    -2     1    -8  7.260E+01  1.014E+01  1451.6  1373.9    809.4 0.08257  97  27   13.78
    -2     1    -8  8.495E+01  9.002E+00  1453.5  1130.9    492.3 0.08314 100  37 -147.30
    -2     1    -8  9.139E+01  1.077E+01  1451.8  1373.9     89.1 0.08265 100  31   13.78
     2    -1     8  7.888E+01  8.554E+00   998.8  1128.1    851.0 0.08233  99  36  -32.21
     2    -1     8  8.937E+01  9.396E+00   997.2  1371.0    450.5 0.08315 100  38  165.73
     2    -1     8  8.572E+01  8.714E+00   998.7  1128.1    130.9 0.08241 100  40  -32.21
    -1     2    -8  7.334E+01  1.030E+01  1460.2  1357.6    743.1 0.07151  78  28  -16.12
    -1     2    -8  9.799E+01  1.051E+01  1460.3  1357.5     22.7 0.07145  89  37  -16.12
    -1     2    -8  9.375E+01  9.354E+00  1461.6  1147.5    431.6 0.07200 100  37 -173.55
    -1     2     8  9.131E+01  6.964E+00   974.7  1309.9    560.3 0.04187 100  44   98.74
    -1     2     8  9.501E+01  7.061E+00   975.3  1189.2    279.0 0.04088 100  41 -119.88
    -1    -1    -8  8.121E+01  8.390E+00  1459.4  1358.2    150.1 0.07193 100  40   49.79
    -1    -1    -8  8.398E+01  9.038E+00  1459.5  1358.1    870.1 0.07186 100  39   49.79
    -1    -1    -8  7.926E+01  7.301E+00  1461.4  1146.7    559.4 0.07254 100  44 -107.92
    -1    -1     8  9.602E+01  7.918E+00   974.6  1190.8     23.5 0.03970  89  42   12.43
    -1    -1     8  9.846E+01  7.352E+00   974.3  1307.8    299.7 0.04040 100  44 -127.60
     1     1    -9  2.453E+02  1.738E+01  1507.1  1312.0    661.3 0.04032  98  41  -51.82
     1     1    -9  2.962E+02  2.079E+01  1508.1  1192.8    405.4 0.04167 100  52  178.40
     1     1     9  3.139E+02 -2.255E+01   958.4  1361.4    504.0 0.07715  99  51  133.53
     1     1     9  2.327E+02  1.726E+01   959.9  1137.1    918.2 0.07633  99  51  -71.86
     1     1     9  2.382E+02  1.728E+01   960.0  1137.0    197.9 0.07639 100  54  -71.86
     1    -2    -9  2.266E+02  1.667E+01  1506.9  1314.7    898.6 0.04230  91  48   69.96
     1    -2    -9  2.384E+02  1.716E+01  1507.0  1314.8    178.5 0.04226 100  48   69.96
     1    -2    -9  3.106E+02 -2.155E+01  1507.8  1192.2    640.0 0.04197 100  41  -61.54
     1    -2     9  2.684E+02  1.953E+01   957.9  1360.2    383.2 0.07636 100  52 -164.58
     1    -2     9  2.085E+02 -1.629E+01   959.6  1138.0     78.7 0.07561  99  49  -10.28
     1    -2     9  1.899E+02 -1.562E+01   959.9  1138.0    798.6 0.07572 100  44  -10.28
    -2     1    -9  3.040E+02  2.348E+01  1484.8  1124.2    496.2 0.08817  87  46 -144.54
     2    -1     9  2.257E+02  1.780E+01   967.4  1121.0    854.8 0.08727  94  51  -34.95
     2    -1     9  2.372E+02  1.808E+01   965.8  1377.8    446.9 0.08823 100  48  166.62
     2    -1     9  2.459E+02  1.886E+01   967.4  1120.9    134.7 0.08737 100  50  -34.95
    -1     2    -9  2.343E+02  1.914E+01  1491.7  1363.4     22.3 0.07550  88  45  -16.02
    -1     2    -9  2.347E+02  1.826E+01  1493.0  1142.3    440.3 0.07599 100  48 -169.12
    -1     2    -9  1.898E+02  1.722E+01  1491.5  1363.5    742.8 0.07560  82  40  -16.02
    -1     2     9  2.592E+02  1.781E+01   943.9  1187.0    275.3 0.04236 100  44 -117.39
    -1     2     9  2.165E+02  1.518E+01   943.9  1187.1    995.6 0.04233  87  45 -117.39
    -1     2     9  2.766E+02  1.911E+01   943.3  1312.2    541.6 0.04371 100  52  108.97
    -1    -1    -9  2.201E+02  1.758E+01  1490.9  1363.9    861.9 0.07589 100  50   45.88
    -1    -1    -9  2.717E+02  1.962E+01  1492.8  1141.2    559.9 0.07668 100  55 -107.54
    -1    -1    -9  2.635E+02  2.025E+01  1490.8  1364.2    141.7 0.07607  98  53   45.88
    -1    -1     9  2.735E+02  1.931E+01   943.1  1188.7     43.4 0.04110  98  60    2.71
    -1    -1     9  3.234E+02 -2.207E+01   942.8  1309.2    303.1 0.04171 100  51 -129.28
    -1    -1     9  2.303E+02  1.661E+01   942.9  1189.0    763.4 0.04094  95  57    2.71
     1     1   -10  8.133E+01 -7.365E+00  1538.9  1313.7    663.3 0.04148  94  33  -50.88
     1     1   -10  8.330E+01  7.977E+00  1539.9  1191.6    424.5 0.04282 100  33 -172.35
     1     1    10  5.518E+01  5.972E+00   928.2  1131.2    199.0 0.08051 100  38  -72.47
     1     1    10  5.842E+01  6.823E+00   928.1  1131.3    919.2 0.08042  97  35  -72.47
     1     1    10  4.810E+01  6.076E+00   926.7  1366.9    496.2 0.08139 100  32  137.32
     1    -2   -10  5.651E+01  6.039E+00  1538.5  1316.7    160.5 0.04362 100  34   60.36
     1    -2   -10  5.493E+01  5.497E+00  1539.6  1190.8    638.1 0.04327 100  27  -63.12
     1    -2   -10  6.048E+01  6.949E+00  1538.5  1316.7    880.9 0.04367 100  32   60.36
     1    -2    10  5.137E+01  6.788E+00   926.1  1365.6    382.3 0.08052 100  31 -164.37
     1    -2    10  5.649E+01  8.701E+00   927.7  1132.2     86.6 0.07970 100  20  -14.53
     1    -2    10  4.645E+01  8.872E+00   928.1  1132.2    806.8 0.07976  99  18  -14.53
    -2     1   -10  4.117E+01  1.130E+01  1514.7  1388.3     81.5 0.09275  97  15   11.67
    -2     1   -10  4.418E+01  8.728E+00  1516.5  1117.7    500.2 0.09314  99  23 -141.88
    -2     1   -10  2.918E+01  1.142E+01  1514.5  1388.0    801.7 0.09243 100  12   11.67
     2    -1    10  5.472E+01  8.174E+00   935.5  1114.1    858.6 0.09213 100  26  -37.58
     2    -1    10  6.462E+01  8.606E+00   935.7  1113.9    138.7 0.09228 100  29  -37.58
     2    -1    10  5.479E+01  7.671E+00   934.0  1384.4    443.1 0.09325 100  26  167.79
    -1     2   -10  7.068E+01  1.129E+01  1523.3  1369.3    741.8 0.07966  88  29  -16.27
    -1     2   -10  8.185E+01  1.108E+01  1523.4  1369.1     21.4 0.07953  88  31  -16.27
    -1     2   -10  7.081E+01  1.014E+01  1524.7  1137.1    448.6 0.08001 100  28 -164.84
    -1     2    10  7.536E+01  6.119E+00   912.1  1184.9    993.4 0.04382  93  41 -115.73
    -1     2    10  7.757E+01  6.102E+00   912.1  1184.7    273.0 0.04392 100  40 -115.73
    -1     2    10  8.192E+01  6.669E+00   911.5  1314.2    524.2 0.04543 100  40  118.49
    -1    -1   -10  8.804E+01  1.093E+01  1522.6  1369.8    853.8 0.08000  94  34   42.05
    -1    -1   -10  5.018E+01 -6.336E+00  1524.5  1135.9    561.0 0.08077 100  38 -106.90
    -1    -1   -10  7.549E+01  1.015E+01  1522.5  1370.0    133.7 0.08011 100  31   42.05
    -1    -1    10  6.641E+01  6.799E+00   911.1  1186.7     62.0 0.04241  99  28   -6.46
    -1    -1    10  7.713E+01  8.225E+00   911.3  1186.6    781.4 0.04249  96  27   -6.46
    -1    -1    10  8.995E+01  6.904E+00   911.0  1310.7    305.2 0.04308 100  47 -130.32
     1     1   -11  4.817E+01  6.620E+00  1572.3  1190.8    442.5 0.04375 100  20 -163.65
     1     1   -11  6.023E+01 -6.422E+00  1571.1  1315.2    664.1 0.04254  92  26  -50.56
     1     1    11  3.136E+01  4.866E+00   896.1  1125.5    200.5 0.08456 100  27  -73.33
     1     1    11  3.998E+01  5.933E+00   894.5  1372.2    488.6 0.08554 100  28  141.05
     1     1    11  2.819E+01  5.448E+00   895.9  1125.7    920.6 0.08445  97  24  -73.33
     1    -2   -11  3.069E+01  6.341E+00  1570.9  1318.4    863.4 0.04482 100  15   51.42
     1    -2   -11  7.506E+01 -6.784E+00  1571.7  1189.6    637.5 0.04447 100  28  -63.97
     1    -2   -11  4.357E+01  6.845E+00  1570.9  1318.7    143.2 0.04497  96  18   51.42
     1    -2    11  3.367E+01  8.427E+00   895.4  1126.7     94.5 0.08366 100  16  -18.65
     1    -2    11  3.928E+01  9.181E+00   895.4  1126.8    814.6 0.08357 100  13  -18.65
     1    -2    11  4.904E+01  7.163E+00   893.8  1370.8    380.8 0.08462 100  31 -163.86
    -2     1   -11  5.637E+01  1.230E+01  1546.7  1395.2     77.5 0.09764  98  15   10.25
    -2     1   -11  5.229E+01  9.817E+00  1548.7  1111.5    504.3 0.09796 100  21 -139.27
    -2     1   -11  4.825E+01  1.355E+01  1546.5  1394.9    797.7 0.09732 100  13   10.25
     2    -1    11  5.813E+01  8.473E+00   903.4  1107.3    862.7 0.09694 100  25  -40.15
     2    -1    11  5.693E+01  8.108E+00   901.7  1390.8    439.0 0.09818 100  25  169.18
     2    -1    11  6.891E+01  9.040E+00   903.5  1107.1    142.9 0.09711  97  28  -40.15
    -1     2   -11  4.975E+01  1.076E+01  1555.4  1374.8    740.3 0.08365  93  19  -16.81
    -1     2   -11  7.285E+01  1.192E+01  1556.9  1132.0    456.6 0.08401 100  20 -160.68
    -1     2   -11  6.736E+01  1.065E+01  1555.5  1374.7     20.1 0.08350  94  23  -16.81
    -1     2    11  5.886E+01  4.978E+00   879.9  1182.6    272.0 0.04538 100  33 -114.80
    -1     2    11  6.128E+01  5.922E+00   879.2  1315.9    507.9 0.04703 100  34  127.35
    -1     2    11  5.993E+01  5.207E+00   879.9  1182.8    992.5 0.04525  95  35 -114.80
    -1    -1   -11  5.417E+01  1.073E+01  1554.7  1375.3    846.0 0.08397 100  19   38.28
    -1    -1   -11  5.363E+01  6.747E+00  1556.6  1130.9    562.7 0.08476 100  32 -106.01
    -1    -1   -11  5.965E+01  9.916E+00  1554.8  1375.6    125.7 0.08416 100  26   38.28
    -1    -1    11  5.456E+01  6.908E+00   878.8  1184.7     79.2 0.04372  99  20  -15.06
    -1    -1    11  9.247E+01 -7.105E+00   878.7  1312.0    306.1 0.04438 100  42 -130.72
    -1    -1    11  4.685E+01  7.249E+00   879.2  1184.5    798.7 0.04401 100  18  -15.06
     1     1   -12  7.764E+01  9.580E+00  1604.8  1190.0    459.0 0.04470 100  25 -155.45
     1     1   -12  8.219E+01  7.925E+00  1603.8  1316.4    663.7 0.04334  92  29  -50.84
     1     1    12  1.009E+02  9.205E+00   863.2  1120.3    922.6 0.08839  98  43  -74.40
     1     1    12  9.784E+01  1.004E+01   861.8  1377.1    481.0 0.08951  99  37  144.74
     1     1    12  8.440E+01  7.847E+00   863.5  1120.1    202.6 0.08852 100  43  -74.40
     1    -2   -12  8.066E+01  1.007E+01  1603.8  1320.0    847.4 0.04598 100  29   43.03
     1    -2   -12  9.058E+01  1.013E+01  1603.9  1320.2    126.9 0.04609 100  28   43.03
     1    -2   -12  8.573E+01  7.791E+00  1604.4  1188.8    638.0 0.04544 100  26  -64.14
     1    -2    12  9.564E+01  1.177E+01   862.4  1121.7    822.3 0.08731 100  27  -22.68
     1    -2    12  1.192E+02  1.119E+01   861.0  1375.7    378.8 0.08861 100  47 -163.09
     1    -2    12  9.626E+01  1.129E+01   862.5  1121.7    102.4 0.08731 100  27  -22.68
    -2     1   -12  6.045E+01  1.392E+01  1579.3  1401.7     73.3 0.10236 100  16    8.64
    -2     1   -12  1.047E+02  1.308E+01  1581.2  1105.5    508.7 0.10275 100  37 -136.69
    -2     1   -12  6.448E+01  1.658E+01  1579.2  1401.7    793.5 0.10222 100  15    8.64
     2    -1    12  1.008E+02  1.047E+01   870.8  1100.6    147.1 0.10182 100  35  -42.71
     2    -1    12  8.558E+01  1.009E+01   869.0  1396.9    434.6 0.10301 100  35  170.76
     2    -1    12  8.424E+01  1.012E+01   870.8  1100.8    867.0 0.10166 100  30  -42.71
    -1     2   -12  6.093E+01  1.110E+01  1588.0  1380.0     18.2 0.08736 100  22  -17.62
    -1     2   -12  7.876E+01  1.294E+01  1588.1  1380.2    738.3 0.08753  97  24  -17.62
    -1     2   -12  6.276E+01  1.278E+01  1589.0  1127.2    464.3 0.08795 100  22 -156.62
    -1     2    12  9.447E+01  7.156E+00   847.2  1180.9    272.3 0.04663 100  42 -114.54
    -1     2    12  8.327E+01  7.268E+00   846.6  1317.4    492.6 0.04851 100  37  135.65
    -1     2    12  8.495E+01  6.793E+00   847.1  1181.1    992.7 0.04647  93  41 -114.54
    -1    -1   -12  7.893E+01  1.341E+01  1587.4  1380.6    838.3 0.08782 100  23   34.57
    -1    -1   -12  8.547E+01  1.199E+01  1587.5  1380.9    118.0 0.08811  99  24   34.57
    -1    -1   -12  8.556E+01  9.113E+00  1589.2  1126.3    564.8 0.08853 100  37 -104.91
    -1    -1    12  8.230E+01  8.976E+00   846.0  1183.3    815.2 0.04484 100  25  -23.17
    -1    -1    12  1.233E+02 -9.153E+00   845.9  1313.0    305.7 0.04544 100  49 -130.54
    -1    -1    12  8.890E+01  8.900E+00   845.9  1183.3     95.3 0.04477 100  27  -23.17
     1     1   -13  3.606E+02  2.544E+01  1636.9  1316.8    661.9 0.04372  94  40  -51.71
     1     1   -13  4.131E+02  2.964E+01  1637.6  1189.6    474.6 0.04542  98  45 -147.63
     1     1    13  3.559E+02  2.535E+01   830.3  1115.0    205.0 0.09233 100  52  -75.67
     1     1    13  3.962E+02  2.907E+01   828.6  1381.7    473.6 0.09335 100  50  148.38
     1     1    13  3.456E+02  2.491E+01   830.1  1115.2    925.0 0.09218 100  48  -75.67
     1    -2   -13  2.947E+02  2.235E+01  1637.4  1321.1    111.4 0.04683 100  49   35.07
     1    -2   -13  3.691E+02  2.588E+01  1637.6  1188.6    639.7 0.04601 100  38  -63.68
     1    -2   -13  3.273E+02  2.482E+01  1637.3  1320.9    831.7 0.04669 100  48   35.07
     1    -2    13  3.232E+02  2.455E+01   829.0  1117.3    110.5 0.09058 100  53  -26.64
     1    -2    13  3.867E+02  2.788E+01   827.6  1380.3    376.2 0.09245 100  58 -162.07
     1    -2    13  3.565E+02  2.697E+01   829.1  1116.9    830.1 0.09091  98  52  -26.64
    -2     1   -13  3.362E+02  3.086E+01  1612.5  1408.1    789.1 0.10696  99  43    6.88
    -2     1   -13  4.474E+02  3.388E+01  1614.2  1099.8    513.1 0.10741 100  55 -134.11
    -2     1   -13  2.727E+02 -2.525E+01  1612.4  1407.9     68.9 0.10694 100  41    6.88
     2    -1    13  3.745E+02  2.811E+01   837.7  1094.6    871.5 0.10623 100  55  -45.26
     2    -1    13  4.005E+02  2.930E+01   835.8  1402.7    430.3 0.10775 100  53  172.50
     2    -1    13  3.530E+02  2.607E+01   837.5  1094.4    151.6 0.10637 100  56  -45.26
    -1     2   -13  4.103E+02  3.224E+01  1622.1  1122.8    472.0 0.09169 100  47 -152.63
    -1     2   -13  3.401E+02  2.729E+01  1621.1  1384.9     15.8 0.09107 100  49  -18.67
    -1     2   -13  3.540E+02  2.911E+01  1621.2  1385.1    735.8 0.09123  96  48  -18.67
    -1     2    13  3.915E+02  2.663E+01   813.9  1179.7    273.7 0.04748 100  45 -114.90
    -1     2    13  4.029E+02  2.759E+01   813.9  1179.9    994.1 0.04734  87  47 -114.90
    -1     2    13  3.971E+02  2.771E+01   813.2  1318.1    477.7 0.04947  98  43  143.51
    -1    -1   -13  3.241E+02  2.724E+01  1620.6  1385.7    830.5 0.09167  98  50   30.89
    -1    -1   -13  3.765E+02  2.744E+01  1622.2  1122.2    567.4 0.09208 100  51 -103.60
    -1    -1   -13  3.129E+02  2.596E+01  1620.7  1385.9    110.4 0.09180 100  49   30.89
    -1    -1    13  3.299E+02  2.346E+01   812.3  1183.3    111.7 0.04486 100  51  -30.88
    -1    -1    13  3.482E+02  2.485E+01   812.4  1183.0    831.3 0.04510 100  51  -30.88
    -1    -1    13  4.411E+02  2.998E+01   812.6  1313.3    304.1 0.04613 100  55 -129.78
     1     1   -14  9.598E+01  8.834E+00  1670.7  1316.4    659.0 0.04345  97  26  -53.16
     1     1   -14  9.839E+01  9.548E+00  1671.5  1190.0    489.8 0.04558 100  32 -140.06
     1     1    14  1.036E+02  9.895E+00   796.3  1110.5    927.9 0.09576 100  40  -77.14
     1     1    14  1.083E+02  1.253E+01   794.8  1386.0    466.2 0.09704 100  29  152.01
     1     1    14  1.246E+02  1.093E+01   796.6  1110.3    207.9 0.09591 100  43  -77.14
     1    -2   -14  1.001E+02  9.070E+00  1671.4  1189.3    642.5 0.04601 100  27  -62.60
     1    -2   -14  1.087E+02  1.350E+01  1671.4  1321.3     96.5 0.04704  98  22   27.42
     1    -2   -14  8.928E+01  1.240E+01  1671.4  1321.0    816.6 0.04684 100  21   27.42
     1    -2    14  9.859E+01  1.293E+01   795.2  1112.9    838.1 0.09402 100  24  -30.54
     1    -2    14  9.467E+01  1.197E+01   795.1  1112.9    118.2 0.09396  97  25  -30.54
     1    -2    14  1.264E+02  1.177E+01   793.7  1384.4    373.2 0.09606 100  45 -160.82
    -2     1   -14  1.012E+02  2.203E+01  1646.4  1414.0    784.6 0.11140  99  17    4.97
    -2     1   -14  8.884E+01  1.891E+01  1646.2  1413.7     64.4 0.11132  98  19    4.97
    -2     1   -14  1.288E+02  1.441E+01  1647.8  1094.4    517.7 0.11191 100  39 -131.51
     2    -1    14  7.260E+01  9.344E+00   803.8  1088.6    156.2 0.11079 100  29  -47.83
     2    -1    14  9.146E+01  1.127E+01   802.1  1408.2    425.9 0.11234 100  30  174.38
     2    -1    14  8.658E+01  1.150E+01   803.9  1089.0    876.5 0.11045 100  26  -47.83
    -1     2   -14  7.486E+01  1.525E+01  1654.9  1389.6    732.8 0.09464  96  18  -19.95
    -1     2   -14  7.635E+01  1.299E+01  1655.8  1118.7    479.7 0.09526 100  20 -148.69
    -1     2   -14  7.269E+01  1.440E+01  1654.7  1389.5     13.0 0.09455 100  20  -19.95
    -1     2    14  8.956E+01  9.180E+00   779.2  1317.9    462.6 0.04986 100  26  151.04
    -1     2    14  9.260E+01  7.225E+00   780.1  1179.4    276.2 0.04777 100  37 -115.87
    -1    -1   -14  6.537E+01  1.584E+01  1654.2  1390.3    822.9 0.09520 100  16   27.23
    -1    -1   -14  6.782E+01  9.068E+00  1655.8  1118.3    570.3 0.09551  99  36 -102.10
    -1    -1   -14  8.937E+01  1.713E+01  1654.3  1390.4    102.9 0.09531  98  18   27.23
    -1    -1    14  8.269E+01  9.020E+00   778.6  1183.4    846.9 0.04484  97  23  -38.32
    -1    -1    14  1.006E+02  7.786E+00   778.7  1312.8    301.5 0.04625 100  44 -128.45
    -1    -1    14  9.223E+01  9.122E+00   778.4  1183.4    126.9 0.04490  99  25  -38.32
     1     1   -15  3.141E+01  6.537E+00  1705.9  1192.0    504.7 0.04471 100  13 -132.59
     1     1   -15  2.871E+01  5.633E+00  1705.0  1314.5    654.7 0.04225  98  11  -55.26
     1     1    15  4.269E+01  6.922E+00   762.0  1106.3    931.1 0.09909 100  21  -78.80
     1     1    15  3.678E+01  7.152E+00   762.2  1106.1    211.0 0.09918  96  17  -78.80
     1     1    15  2.445E+01  1.006E+01   760.1  1389.4    458.0 0.10033 100  11  155.64
     1    -2   -15  6.308E+01  1.369E+01  1705.8  1320.6     82.0 0.04671  97  10   19.92
     1    -2   -15  3.211E+01  6.053E+00  1705.9  1191.2    646.6 0.04517 100  10  -60.88
     1    -2   -15  3.664E+01  1.395E+01  1706.2  1320.1    801.9 0.04626  96   8   19.92
     1    -2    15  2.500E+01  1.072E+01   760.9  1109.1    845.8 0.09709 100   8  -34.42
     1    -2    15  3.941E+01  1.044E+01   760.6  1108.9    125.8 0.09723  99  11  -34.42
     1    -2    15  2.105E+01  7.036E+00   759.1  1388.0    369.9 0.09940 100  11 -159.37
    -2     1   -15  4.394E+01  2.279E+01  1680.8  1419.3    779.9 0.11554  99  10    2.93
    -2     1   -15  5.378E+01  2.068E+01  1680.7  1419.1     59.7 0.11547  99   7    2.93
    -2     1   -15  2.268E+01  1.007E+01  1682.2  1089.9    522.7 0.11597 100  10 -128.88
     2    -1    15  2.876E+01  8.050E+00   769.5  1083.2    160.9 0.11499 100  14  -50.44
     2    -1    15  2.106E+00  9.675E+00   767.7  1413.2    421.3 0.11669 100   9  176.38
     2    -1    15  1.516E+01  9.324E+00   769.4  1084.0    881.8 0.11437 100  10  -50.44
    -1     2   -15  2.613E+01  1.391E+01  1689.0  1393.5      9.8 0.09776 100   7  -21.44
    -1     2   -15  2.180E+01  1.512E+01  1689.3  1393.3    729.3 0.09759 100  10  -21.44
    -1     2   -15  1.972E+01  9.749E+00  1690.1  1115.0    487.3 0.09860 100  10 -144.78
    -1     2    15  2.487E+01  6.437E+00   744.3  1316.5    447.3 0.04942 100   9  158.40
    -1     2    15  2.136E+01  3.362E+00   745.6  1180.2    279.9 0.04727 100  13 -117.43
    -1    -1   -15  1.084E+01  1.781E+01  1688.6  1394.3    815.5 0.09837 100   7   23.57
    -1    -1   -15  2.206E+01  8.001E+00  1690.1  1114.9    573.6 0.09873 100  13 -100.41
    -1    -1   -15  2.814E+01  1.844E+01  1688.6  1394.5     95.4 0.09859  98   8   23.57
    -1    -1    15  1.627E+01  5.785E+00   744.0  1184.1    860.8 0.04448 100   8  -45.63
    -1    -1    15  3.737E+01  4.172E+00   744.3  1311.3    297.9 0.04568  97  23 -126.52
    -1    -1    15  2.427E+01  6.185E+00   743.8  1184.3    141.4 0.04438  97  11  -45.63
     1     1   -16  3.760E+02  2.663E+01  1740.9  1195.9    520.0 0.04246 100  55 -125.00
     1     1   -16  3.995E+02  2.807E+01  1740.1  1310.9    648.8 0.03975 100  43  -58.11
     1     1    16  3.164E+02  2.456E+01   725.0  1392.5    450.4 0.10343 100  50  159.28
     1     1    16  3.530E+02  2.594E+01   727.0  1102.6    214.6 0.10211  98  52  -80.63
     1     1    16  3.331E+02  2.478E+01   726.9  1102.7    934.7 0.10207 100  52  -80.63
     1    -2   -16  4.068E+02  2.883E+01  1741.1  1194.8    652.1 0.04315  96  42  -58.46
     1    -2   -16  3.819E+02  3.188E+01  1741.7  1318.3    787.7 0.04506  98  38   12.38
     1    -2   -16  3.571E+02  2.870E+01  1741.4  1318.1     67.4 0.04500  98  39   12.38
     1    -2    16  3.508E+02  2.778E+01   725.5  1105.5    133.3 0.10014 100  49  -38.29
     1    -2    16  4.176E+02  2.986E+01   723.9  1391.1    366.3 0.10242 100  59 -157.70
     1    -2    16  3.534E+02  2.833E+01   725.7  1105.6    853.3 0.09999  95  48  -38.29
    -2     1   -16  4.237E+02  4.187E+01  1715.9  1424.2    775.2 0.11945  98  36    0.77
    -2     1   -16  4.118E+02  4.000E+01  1715.8  1423.9     54.9 0.11937 100  35    0.77
    -2     1   -16  3.204E+02  2.605E+01  1717.2  1085.9    527.9 0.11971  99  57 -126.19
     2    -1    16  4.438E+02  3.347E+01   734.3  1079.3    886.8 0.11823 100  57  -53.10
     2    -1    16  4.971E+02  3.672E+01   732.2  1417.3    416.3 0.12059 100  59  178.52
     2    -1    16  4.377E+02  3.235E+01   734.5  1078.4    166.0 0.11891 100  57  -53.10
    -1     2   -16  5.431E+02  4.295E+01  1724.0  1396.9      6.2 0.10060  96  51  -23.14
    -1     2   -16  4.370E+02  3.354E+01  1725.1  1112.1    494.9 0.10152 100  61 -140.86
    -1     2   -16  4.795E+02  3.973E+01  1724.5  1396.4    725.4 0.10018 100  47  -23.14
    -1     2    16  4.840E+02  3.280E+01   710.3  1182.9    285.2 0.04552 100  51 -119.66
    -1     2    16  4.485E+02  3.124E+01   708.8  1314.0    432.6 0.04816 100  51  165.74
    -1    -1   -16  3.511E+02  3.405E+01  1723.4  1398.2     87.9 0.10162  99  40   19.88
    -1    -1   -16  4.070E+02  3.851E+01  1723.8  1397.6    808.0 0.10120  97  39   19.88
    -1    -1   -16  4.502E+02  3.330E+01  1725.1  1112.1    577.3 0.10158 100  47  -98.53
    -1    -1    16  3.874E+02  2.739E+01   708.7  1187.7    876.9 0.04197 100  57  -52.99
    -1    -1    16  4.561E+02  3.102E+01   709.1  1308.5    293.5 0.04422  94  56 -123.91
    -1    -1    16  3.643E+02 -2.547E+01   708.6  1186.7    155.9 0.04272 100  59  -52.99
     1     1    17  9.349E+01  1.069E+01   691.2  1099.7    218.5 0.10467 100  31  -82.65
     1     1    17  7.699E+01  1.233E+01   689.1  1395.0    443.0 0.10614 100  21  162.97
     1     1    17  7.586E+01  1.022E+01   691.2  1099.9    938.7 0.10460  97  27  -82.65
     1    -2   -17  9.534E+01  1.522E+01  1778.0  1312.6     51.8 0.04115  97  14    4.53
     1    -2   -17  8.531E+01  9.575E+00  1777.0  1200.8    659.2 0.03939  90  19  -55.14
     1    -2   -17  7.780E+01  1.578E+01  1778.3  1313.8    773.2 0.04194  89  11    4.53
     1    -2    17  1.119E+02  1.511E+01   689.6  1102.8    140.9 0.10256  97  20  -42.19
     1    -2    17  7.979E+01  9.840E+00   688.0  1393.3    362.3 0.10497 100  26 -155.83
     1    -2    17  9.342E+01  1.422E+01   689.7  1102.8    860.5 0.10256 100  18  -42.19
    -2     1   -17  8.945E+01  2.753E+01  1751.9  1428.5    770.4 0.12312  96  11   -1.52
    -2     1   -17  1.031E+02  1.481E+01  1752.8  1082.2    532.9 0.12338 100  30 -123.44
    -2     1   -17  6.980E+01  2.782E+01  1751.6  1428.1     49.8 0.12294  99  10   -1.52
     2    -1    17  6.330E+01  1.175E+01   698.6  1074.3    171.5 0.12248 100  19  -55.81
     2    -1    17  1.016E+02  1.394E+01   696.2  1421.1    411.2 0.12435 100  29 -179.23
     2    -1    17  7.505E+01  1.224E+01   698.6  1075.1    891.9 0.12178 100  21  -55.81
    -1     2   -17  8.655E+01  1.391E+01  1760.9  1110.3    502.5 0.10381 100  24 -136.92
    -1     2   -17  7.793E+01  2.098E+01  1760.4  1398.8    721.3 0.10239 100  14  -25.06
    -1    -1   -17  6.449E+01  2.491E+01  1759.0  1401.4     80.5 0.10447  97   9   16.15
    -1    -1   -17  9.818E+01  1.297E+01  1760.8  1110.1    581.3 0.10392 100  30  -96.47
    -1    -1   -17  6.725E+01  2.667E+01  1759.5  1400.4    800.5 0.10370  99   9   16.15
    -1    -1    17  1.039E+02  9.530E+00   672.6  1192.6    172.6 0.03867  79  34  -60.67
    -1    -1    17  8.873E+01  7.239E+00   673.2  1303.7    287.7 0.04132  97  33 -120.43
     1     1    18  1.946E+01  7.790E+00   654.6  1097.7    222.8 0.10668 100   7  -84.87
     1     1    18 -3.193E+00  1.013E+01   651.7  1396.2    435.0 0.10815 100  -6  166.72
     1     1    18  1.921E+00  8.494E+00   654.6  1097.9    943.1 0.10654  97   9  -84.87
     1    -2   -18  2.135E+01  1.184E+01  1815.3  1303.3     34.7 0.03449  93   6   -4.16
     1    -2    18  2.169E+01  1.095E+01   652.9  1100.8    148.5 0.10452 100   7  -46.13
     1    -2    18  2.866E+01  8.396E+00   651.3  1394.3    357.8 0.10677 100  10 -153.75
     1    -2    18 -9.842E-01  1.149E+01   653.1  1101.0    868.2 0.10442 100  -5  -46.13
    -2     1   -18  5.378E+00  1.220E+01  1789.3  1079.3    538.2 0.12664 100   6 -120.62
    -2     1   -18 -1.919E+00  2.793E+01  1788.3  1431.5     44.6 0.12607  96  -6   -3.94
    -2     1   -18  1.746E+01  2.583E+01  1788.7  1432.0    765.3 0.12632  98   6   -3.94
     2    -1    18  6.016E+00  1.101E+01   661.9  1071.5    897.1 0.12505  96   8  -58.60
     2    -1    18 -9.261E+00  1.116E+01   659.7  1424.3    406.1 0.12781 100  -7 -176.84
     2    -1    18 -3.127E+00  1.048E+01   662.0  1070.8    176.9 0.12571 100  -7  -58.60
    -1     2   -18  2.395E+01  1.728E+01  1797.1  1400.4    716.8 0.10406 100   7  -27.19
    -1     2   -18  1.652E+00  1.184E+01  1797.5  1109.3    510.3 0.10564 100   6 -132.93
    -1    -1   -18  2.239E+01  2.489E+01  1796.2  1403.1    793.0 0.10612  96   5   12.35
    -1    -1   -18  4.924E+00  9.698E+00  1797.3  1109.7    586.0 0.10522 100   5  -94.20
    -1    -1   -18 -3.092E+01  2.255E+01  1795.6  1403.4     72.9 0.10648  98  -5   12.35
    -1    -1    18  6.418E-01  3.253E+00   636.6  1295.3    279.2 0.03578  90   6 -115.65
     1     1    19  5.222E+00  8.618E+00   617.1  1097.0    947.8 0.10785  99   8  -87.29
     1     1    19  1.444E+01  1.123E+01   614.1  1396.8    427.3 0.10968 100   6  170.56
     1     1    19  1.703E+01  7.646E+00   617.1  1096.7    227.6 0.10808  99   8  -87.29
     1    -2    19  4.559E+00  1.225E+01   615.3  1101.2    877.0 0.10488 100   6  -50.16
     1    -2    19  1.503E+00  9.812E+00   615.2  1100.0    156.3 0.10570 100   6  -50.16
     1    -2    19  1.368E+01  7.810E+00   613.8  1393.7    352.6 0.10751 100   9 -151.44
    -2     1   -19  1.375E+01  1.220E+01  1826.7  1077.4    543.6 0.12918 100   6 -117.70
    -2     1   -19 -4.223E+00  2.523E+01  1826.3  1434.6    759.9 0.12897  95  -4   -6.50
    -2     1   -19  2.167E+01  2.517E+01  1826.1  1434.0     39.1 0.12856 100   7   -6.50
     2    -1    19 -5.174E-01  1.044E+01   622.1  1426.6    400.7 0.13076 100  -5 -174.32
     2    -1    19 -1.269E+00  1.082E+01   624.3  1068.6    902.3 0.12801 100  -8  -61.48
     2    -1    19 -2.482E+00  1.030E+01   624.6  1068.1    182.4 0.12845  98  -8  -61.48
    -1     2   -19 -2.680E+01  1.615E+01  1834.5  1400.7    712.1 0.10499  94  -9  -29.56
    -1     2   -19  4.215E+00  1.143E+01  1834.8  1109.2    518.2 0.10681 100   6 -128.84
    -1     2    19  9.144E+00  5.807E+00   598.0  1288.8    383.5 0.03160  79   8 -168.86
    -1    -1   -19  3.951E+01  2.350E+01  1834.0  1404.6    785.4 0.10776  96   7    8.46
    -1    -1   -19  9.131E+00  9.831E+00  1834.6  1110.5    591.1 0.10576 100   8  -91.72
    -1    -1   -19  1.799E+01  2.083E+01  1833.5  1404.0     65.0 0.10750 100   6    8.46
     1     1    20  1.016E+01  9.562E+00   578.6  1096.7    232.7 0.10873  98   7  -89.94
     1     1    20  4.353E+00  1.194E+01   575.3  1395.7    419.2 0.11014 100   6  174.53
     1     1    20  1.598E+01  1.102E+01   578.6  1097.3    953.0 0.10834  98   7  -89.94
     1    -2    20  2.730E+00  9.951E+00   575.4  1392.2    347.1 0.10766 100   7 -148.87
     1    -2    20  6.866E+00  1.146E+01   576.6  1101.0    164.7 0.10580 100   7  -54.30
     1    -2    20  1.982E+01  1.259E+01   576.5  1102.9    886.0 0.10430 100   6  -54.30
    -2     1   -20  2.958E+00  1.352E+01  1865.2  1076.8    549.3 0.13093 100   6 -114.66
    -2     1   -20  3.166E+01  2.402E+01  1864.8  1435.4     33.4 0.13047 100   7   -9.22
     2    -1    20  1.385E+01  1.184E+01   583.2  1427.7    395.2 0.13292 100   7 -171.65
     2    -1    20 -6.837E+00  1.220E+01   586.2  1066.2    187.7 0.13077  83  -5  -64.48
     2    -1    20  1.719E+01  1.259E+01   585.8  1066.9    908.0 0.13015  96   7  -64.48
    -1     2   -20  1.383E+01  1.219E+01  1872.2  1399.8    707.4 0.10504  96   6  -32.20
    -1     2   -20 -2.215E+01  1.158E+01  1873.1  1111.7    527.0 0.10618  98  -7 -124.63
    -1    -1   -20  9.754E+00  1.763E+01  1872.8  1403.0     56.8 0.10746 100   6    4.42
    -1    -1   -20  1.066E+01  1.768E+01  1872.9  1404.1    777.5 0.10808  98   6    4.42
    -1    -1   -20  1.298E+00  1.154E+01  1873.0  1112.1    596.5 0.10579 100   5  -89.00
     1     1    21  7.911E+01  1.515E+01   539.0  1099.2    958.7 0.10778  83  15  -92.86
     1     1    21  5.036E+01  1.157E+01   539.0  1098.5    238.4 0.10821 100  12  -92.86
     1     1    21  4.121E+01  1.245E+01   535.3  1392.8    410.8 0.10935 100  10  178.67
     1    -2    21  4.289E+01  1.419E+01   536.9  1104.0    174.0 0.10445 100   9  -58.62
     1    -2    21  3.174E+01  1.118E+01   535.9  1389.3    341.3 0.10687  99  11 -146.03
     1    -2    21  3.986E+01  1.390E+01   536.9  1105.3    894.5 0.10329  97  11  -58.62
    -2     1   -21  1.315E+01  1.495E+01  1904.6  1077.1    555.2 0.13222 100   8 -111.48
    -2     1   -21  2.231E+01  2.119E+01  1904.4  1435.6     27.4 0.13160  94   7  -12.10
     2    -1    21  1.048E+01  1.405E+01   546.3  1066.4    914.0 0.13154  89   7  -67.60
     2    -1    21  3.802E+01  1.462E+01   543.6  1427.7    389.3 0.13446  98  10 -168.82
     2    -1    21  5.058E+01  1.339E+01   546.8  1065.1    192.8 0.13261  89  15  -67.60
    -1     2   -21  2.798E+01  1.397E+01  1911.4  1397.2    701.7 0.10396 100   8  -35.13
    -1     2   -21  4.270E+01  1.314E+01  1912.4  1114.8    535.5 0.10522 100   9 -120.23
    -1    -1   -21  1.903E+01  1.854E+01  1912.7  1400.5     48.4 0.10641  96   6    0.19
    -1    -1   -21  3.609E+01  1.294E+01  1912.3  1115.3    602.4 0.10467 100   9  -86.00
    -1    -1   -21  1.087E+01  1.825E+01  1913.2  1401.9    769.4 0.10728  95   7    0.19
     1     1    22  5.538E+01  1.412E+01   498.2  1102.4    244.6 0.10621  84  14  -96.10
    -2     1   -22  1.852E+01  2.177E+01  1944.0  1436.4    742.4 0.13357  82   7  -15.18
    -2     1   -22  4.012E+01  1.525E+01  1945.0  1079.0    561.6 0.13245 100   9 -108.14
    -2     1   -22  3.350E+00  2.244E+01  1944.5  1434.7     21.7 0.13216  90   7  -15.18
     2    -1    22  5.178E+01  1.479E+01   506.2  1065.9    199.1 0.13314  90  15  -70.89
     2    -1    22  5.614E+01  1.688E+01   505.5  1066.3    919.4 0.13274  81  12  -70.89
     2    -1    22  4.849E+01  1.557E+01   502.9  1426.4    383.0 0.13512 100  11 -165.79
    -1     2   -22  2.663E+01  1.494E+01  1951.9  1392.4    695.1 0.10124 100   8  -38.43
    -1     2   -22  4.478E+01  1.292E+01  1953.1  1120.1    544.4 0.10253 100  12 -115.56
    -1    -1   -22  2.690E+01  1.994E+01  1954.4  1397.5    760.7 0.10492  86   6   -4.29
    -1    -1   -22  2.741E+01  1.352E+01  1952.6  1121.0    609.1 0.10175 100   8  -82.66
    -1    -1   -22  7.521E+01  2.033E+01  1954.0  1395.7     39.4 0.10368 100   9   -4.29
     1     1    23  2.372E+01  1.291E+01   452.4  1381.4    393.0 0.10371 100   8 -172.24
     1     1    23  1.594E+01  1.377E+01   456.3  1109.0    251.7 0.10226 100   6  -99.75
     1     1    23  1.735E+01  1.390E+01   456.2  1109.3    972.0 0.10197  91   6  -99.75
     1    -2    23  2.032E+01  1.377E+01   454.4  1113.8    191.2 0.09887  93   7  -68.06
     1    -2    23 -2.228E+00  1.423E+01   453.9  1116.1    912.5 0.09707  94  -7  -68.06
     1    -2    23  2.285E+01  1.219E+01   453.2  1376.5    327.2 0.10006 100   7 -139.22
    -2     1   -23  1.346E+01  2.151E+01  1985.5  1432.4     15.7 0.13172 100   6  -18.51
    -2     1   -23  5.560E+00  1.589E+01  1986.3  1083.5    568.3 0.13090 100   6 -104.57
    -2     1   -23 -5.365E+00  2.047E+01  1985.9  1433.5    735.7 0.13256  96  -5  -18.51
     2    -1    23  2.884E+01  1.504E+01   464.4  1068.4    205.8 0.13246  93   6  -74.38
     2    -1    23  8.652E+00  1.584E+01   460.4  1422.9    376.0 0.13427 100   5 -162.54
     2    -1    23  6.724E-01  1.457E+01   463.5  1068.4    925.6 0.13239  95   8  -74.38
    -1     2   -23  2.663E+01  1.337E+01  1995.0  1128.4    553.9 0.09765 100   6 -110.52
    -1     2   -23  2.784E+01  1.809E+01  1993.3  1384.4    687.4 0.09608  79   8  -42.20
    -1    -1   -23  2.053E+01  1.412E+01  1994.2  1129.4    616.6 0.09679 100   7  -78.87
    -1    -1   -23 -8.873E+00  1.975E+01  1996.4  1388.2     29.9 0.09891  96  -4   -9.14
     1     1    24 -2.146E+00  1.266E+01   408.9  1370.6    382.6 0.09706 100  -7 -167.05
     1     1    24  2.980E+01  1.278E+01   413.1  1119.0    259.8 0.09563 100   8 -103.94
     1     1    24  1.569E+01  1.252E+01   412.7  1119.9    980.4 0.09490 100   6 -103.94
     1    -2    24  1.537E+01  1.394E+01   410.5  1124.0    921.3 0.09197  90   8  -73.45
     1    -2    24  1.027E+01  1.220E+01   411.2  1123.6    201.2 0.09236 100   6  -73.45
     1    -2    24  1.165E+01  1.062E+01   410.0  1363.9    318.2 0.09198 100   7 -135.01
    -2     1   -24  1.176E+01  1.974E+01  2028.5  1427.4      8.6 0.12932  97   5  -22.13
    -2     1   -24 -3.292E+01  2.000E+01  2029.4  1426.7    727.8 0.12861 100  -6  -22.13
    -2     1   -24 -6.358E+00  1.485E+01  2029.2  1089.6    575.6 0.12812 100  -6 -100.73
     2    -1    24  3.887E+00  1.444E+01   420.3  1073.2    932.8 0.13005 100   4  -78.12
     2    -1    24  2.270E+01  1.527E+01   416.6  1417.0    368.5 0.13172  99   6 -159.02
     2    -1    24  1.050E+01  1.588E+01   421.1  1072.8    212.6 0.13024  94   7  -78.12
    -1     2   -24  1.347E+01  1.183E+01  2037.8  1140.9    564.6 0.08962 100   7 -104.91
    -1    -1   -24  1.925E+01  1.869E+01  2038.9  1378.5     20.5 0.09258  92   6  -14.54
    -1    -1   -24 -5.676E+00  1.775E+01  2039.0  1381.0    741.3 0.09449  83  -6  -14.54
    -1    -1   -24  5.957E+00  1.261E+01  2037.2  1142.0    625.5 0.08868 100   6  -74.47
     1     1    25  2.984E+00  1.139E+01   367.8  1135.8    990.5 0.08363  93   6 -108.96
     1     1    25  2.560E+00  1.081E+01   368.2  1134.5    269.6 0.08463 100   6 -108.96
     1    -2    25  2.434E+00  9.395E+00   365.5  1343.5    306.6 0.07756 100   7 -129.91
    -2     1   -25 -1.614E+01  1.458E+01  2073.5  1099.6    583.8 0.12240 100  -6  -96.52
    -2     1   -25 -3.049E+00  1.871E+01  2074.4  1417.5    719.6 0.12288 100  -7  -26.14
    -2     2   -25 -8.533E+00  1.436E+01  2074.1  1094.0    565.0 0.12666 100  -5 -106.04
    -2     2   -25 -3.165E+00  1.723E+01  2072.5  1421.5    704.6 0.12597  99  -5  -34.36
    -2     2   -24 -3.770E-01  1.887E+01  2029.3  1429.5    711.1 0.13065  93  -7  -30.67
    -2     2   -24  3.356E+00  1.449E+01  2029.9  1084.7    556.6 0.13170 100   7 -110.47
     2    -2    24  9.592E+00  1.547E+01   419.5  1072.0    915.4 0.13098  88   6  -68.41
     2    -2    24 -6.316E+00  1.485E+01   417.5  1419.3    351.1 0.13352 100  -6 -150.46
     2    -2    24 -2.783E+00  1.325E+01   420.1  1069.8    194.1 0.13276  94  -6  -68.41
    -2     2   -23  2.489E+01  1.902E+01  1986.5  1434.9    717.5 0.13334 100   8  -27.36
    -2     2   -23 -2.404E-02  1.517E+01  1986.9  1078.9    548.9 0.13421 100  -6 -114.55
     0    -2   -23  3.292E+01  1.605E+01  2005.4  1331.6     20.9 0.05643  89   7  -13.19
     2    -2    23  2.378E+01  1.565E+01   462.8  1067.4    907.8 0.13311  90   9  -64.42
     2    -2    23  1.566E+01  1.566E+01   460.2  1426.3    358.2 0.13680 100   6 -153.67
     0     2    22  1.772E+00  1.023E+01   486.0  1342.8    399.1 0.07375  78   5 -176.49
    -2     2   -22  1.331E+01  1.880E+01  1943.6  1438.9      4.5 0.13539  87   5  -24.36
    -2     2   -22  3.962E+00  1.990E+01  1944.5  1438.1    723.6 0.13452 100   6  -24.36
    -2     2   -22  3.064E+00  1.390E+01  1944.9  1075.0    541.7 0.13552  99   7 -118.38
     0    -2   -22  5.855E+00  1.624E+01  1963.7  1347.3     34.6 0.06782  89   6   -5.37
     0    -2   -22 -1.326E+00  1.334E+01  1961.6  1169.8    650.1 0.06557  93  -5  -60.99
     2    -2    22  1.751E+01  1.467E+01   501.9  1430.0    364.4 0.13775  98   6 -156.60
     2    -2    22 -1.339E+01  1.527E+01   504.7  1064.7    900.5 0.13393  81  -6  -60.66
     0     2    21  9.671E+01 -1.224E+01   530.0  1140.2    995.5 0.07792  78  21 -113.00
     0     2    21  6.774E+01  1.172E+01   526.9  1352.8    411.2 0.08017 100  16  177.20
     0     2    21  1.073E+02 -1.139E+01   530.2  1139.8    275.1 0.07816 100  22 -113.00
    -2     2   -21  3.085E+01  1.574E+01  1904.4  1073.3    534.9 0.13517 100  12 -122.03
    -2     2   -21  4.380E+01  2.031E+01  1903.1  1440.0     10.1 0.13498 100  10  -21.61
    -2     2   -21  4.115E+01  1.878E+01  1903.6  1439.8    729.6 0.13478 100   7  -21.61
     0    -2   -21  4.039E+01  1.590E+01  1922.2  1358.8     47.5 0.07591  95   8    1.21
     0    -2   -21  3.134E+01  1.594E+01  1922.6  1360.8    769.0 0.07725  93   6    1.21
     0    -2   -21  5.472E+01  1.381E+01  1920.7  1157.8    641.0 0.07354 100  11  -65.42
     2    -2    21  7.516E+01  1.525E+01   542.7  1431.4    370.0 0.13714 100  14 -159.29
     0     2    20  3.120E+01  8.678E+00   569.7  1133.7    988.6 0.08208 100  11 -109.57
     0     2    20  1.204E+01  1.065E+01   566.9  1360.1    422.8 0.08448 100   7  171.44
     0     2    20  2.535E+01  7.374E+00   570.0  1133.0    267.9 0.08264 100  10 -109.57
    -2     2   -20 -1.512E+00  1.326E+01  1865.1  1073.1    528.3 0.13376  99  -7 -125.52
    -2     2   -20  7.445E+00  2.469E+01  1863.7  1439.5     15.3 0.13358 100   5  -19.08
    -2     2   -20 -6.198E+00  1.524E+01  1864.0  1440.2    735.3 0.13413  97  -7  -19.08
     0    -2   -20 -4.240E+00  1.496E+01  1881.8  1366.3     59.3 0.08092 100  -6    7.16
     0    -2   -20  1.791E+01  1.142E+01  1881.2  1149.8    633.5 0.07847  98   7  -69.03
     0    -2   -20  8.656E+00  1.558E+01  1882.1  1367.5    780.2 0.08168  96   7    7.16
     2    -2    20  1.444E-01  1.395E+01   585.2  1064.5    887.4 0.13180  83  10  -53.63
     2    -2    20  2.919E+01  1.346E+01   582.7  1431.6    375.4 0.13569 100  10 -161.77
     0     2    19  4.067E+00  6.194E+00   608.4  1129.7    982.6 0.08445 100   6 -106.67
     0     2    19  5.527E+00  9.609E+00   605.7  1364.4    433.4 0.08652 100   8  166.00
     0     2    19  6.541E-01  5.667E+00   608.6  1129.1    262.0 0.08493 100   7 -106.67
    -2     2   -19  8.662E+00  2.245E+01  1825.7  1437.8     19.9 0.13138  96   5  -16.74
    -2     2   -19  8.272E+00  1.246E+01  1826.9  1073.3    521.4 0.13226 100   6 -128.90
    -2     2   -19  1.925E+01  2.268E+01  1825.5  1438.7    740.2 0.13210  93   7  -16.74
     0    -2   -19 -1.673E+00  1.770E+01  1842.3  1371.0     70.4 0.08392  98  -5   12.73
     0    -2   -19  2.426E+01  1.954E+01  1843.0  1371.0    790.6 0.08376  95   6   12.73
     0    -2   -19 -8.005E+00  8.205E+00  1842.8  1144.4    627.1 0.08139 100  -7  -72.06
     2    -2    19  5.506E+00  1.231E+01   623.8  1065.9    880.8 0.12987  94   7  -50.30
     2    -2    19 -1.072E+01  1.132E+01   621.6  1430.5    380.7 0.13348 100  -5 -164.07
     2    -2    19  4.542E+00  1.086E+01   623.9  1064.3    159.7 0.13105  87   8  -50.30
     0     2    18  2.092E+01  6.117E+00   646.3  1127.3    257.0 0.08575 100  12 -104.19
     0     2    18  2.297E+01  1.001E+01   644.1  1366.9    444.2 0.08740 100   8  160.77
     0     2    18  9.376E+00  6.234E+00   646.1  1127.4    977.2 0.08555 100   9 -104.19
    -2     2   -18  3.220E+01  2.278E+01  1788.9  1435.1     23.9 0.12849  92   7  -14.57
    -2     2   -18  2.548E+01  1.332E+01  1789.6  1075.1    515.1 0.12970 100  13 -132.19
     0    -2   -18  5.063E+00  2.076E+01  1804.5  1373.0     80.8 0.08490  97   6   18.06
     0    -2   -18  2.067E+01  7.910E+00  1805.4  1141.2    621.6 0.08280 100   9  -74.64
     0    -2   -18  7.568E+00  2.066E+01  1805.2  1372.0    800.6 0.08406  97   5   18.06
     2    -2    18  2.485E+01  1.280E+01   661.6  1067.4    873.6 0.12802 100   8  -47.04
     2    -2    18  3.215E+01  1.197E+01   659.3  1428.3    385.3 0.13057 100  12 -166.19
     2    -2    18  4.855E+00  1.049E+01   661.4  1066.9    153.5 0.12836  99   8  -47.04
     0     2    17  6.248E+02  4.295E+01   683.0  1126.8    252.6 0.08560 100  55 -102.08
     0     2    17  5.955E+02  4.112E+01   682.9  1126.9    972.7 0.08549  95  57 -102.08
     0     2    17  6.325E+02  4.478E+01   680.9  1367.7    454.2 0.08703 100  59  155.65
    -2     2   -17  7.453E+02  5.462E+01  1753.1  1078.0    509.0 0.12642 100  59 -135.41
    -2     2   -17  5.745E+02  4.835E+01  1752.3  1431.7     28.2 0.12538  98  48  -12.57
     0    -2   -17  6.312E+02  4.950E+01  1768.0  1373.1     90.8 0.08447  99  50   23.27
     0    -2   -17  6.789E+02  4.727E+01  1768.8  1139.6    616.9 0.08306 100  43  -76.84
     0    -2   -17  5.714E+02  4.611E+01  1768.4  1372.5    810.8 0.08401  98  45   23.27
     2    -2    17  6.246E+02  4.619E+01   698.2  1070.7    867.3 0.12501 100  54  -43.86
     2    -2    17  6.225E+02  4.547E+01   698.1  1070.4    147.5 0.12515 100  56  -43.86
     2    -2    17  6.291E+02  4.509E+01   695.9  1425.2    389.6 0.12714  99  60 -168.16
     0     2    16  6.372E+02  4.402E+01   718.8  1127.6    968.9 0.08456  84  52 -100.29
     0     2    16  6.124E+02  4.205E+01   718.8  1127.4    248.8 0.08468 100  51 -100.29
     0     2    16  6.353E+02  4.469E+01   717.3  1368.1    465.3 0.08632 100  59  150.57
    -2     2   -16  6.249E+02  4.686E+01  1717.4  1081.5    503.1 0.12281 100  58 -138.58
    -2     2   -16  5.597E+02  4.701E+01  1716.5  1427.7     32.3 0.12191 100  49  -10.73
     0    -2   -16  6.023E+02  4.206E+01  1733.0  1139.3    613.0 0.08248 100  40  -78.69
     0    -2   -16  6.937E+02  5.223E+01  1732.2  1372.4    100.8 0.08355  96  53   28.41
     0    -2   -16  6.147E+02  4.745E+01  1732.2  1372.2    820.9 0.08342 100  53   28.41
     2    -2    16  5.245E+02  3.941E+01   734.0  1074.8    861.3 0.12143 100  54  -40.72
     2    -2    16  5.616E+02  4.160E+01   734.0  1074.7    141.7 0.12154  98  57  -40.72
     2    -2    16  5.354E+02  3.864E+01   731.8  1421.4    393.6 0.12339  98  61 -169.97
     0     2    15  1.771E+02  1.371E+01   754.0  1129.1    245.6 0.08315 100  47  -98.82
     0     2    15  1.759E+02  1.533E+01   752.4  1366.8    475.2 0.08465  99  41  145.49
    -2     2   -15  1.466E+02  2.376E+01  1681.3  1423.1     36.2 0.11810 100  23   -9.05
    -2     2   -15  1.664E+02  1.834E+01  1682.3  1085.4    497.2 0.11904 100  41 -141.72
    -2     2   -15  1.595E+02  2.485E+01  1681.4  1423.2    756.7 0.11815  90  22   -9.05
     0    -2   -15  1.695E+02  2.060E+01  1697.0  1370.8    831.0 0.08201  97  33   33.54
     0    -2   -15  2.128E+02  1.669E+01  1698.0  1139.9    609.5 0.08128 100  34  -80.22
     0    -2   -15  1.575E+02  1.912E+01  1697.1  1371.0    110.9 0.08217 100  29   33.54
     2    -2    15  1.878E+02  1.831E+01   769.0  1079.4    135.8 0.11767 100  36  -37.61
     2    -2    15  2.012E+02  1.900E+01   769.2  1079.6    855.7 0.11752  97  40  -37.61
     2    -2    15  2.182E+02  1.808E+01   767.2  1417.2    397.5 0.11947 100  57 -171.62
     0     2    14  5.842E+01  6.510E+00   788.4  1131.5    243.0 0.08113 100  33  -97.66
     0     2    14  5.849E+01  7.831E+00   787.0  1365.0    485.1 0.08265 100  25  140.36
    -2     2   -14  7.769E+01  1.900E+01  1647.1  1418.0    760.4 0.11407  99  14   -7.53
    -2     2   -14  5.331E+01  1.176E+01  1648.1  1090.2    491.4 0.11483 100  21 -144.85
    -2     2   -14  4.258E+01  1.812E+01  1646.9  1417.9     39.8 0.11404 100  13   -7.53
     0    -2   -14  5.690E+01  1.250E+01  1662.6  1368.8    121.0 0.08031  97  17   38.73
     0    -2   -14  5.416E+01  7.200E+00  1663.7  1141.3    606.7 0.07963 100  21  -81.43
     0    -2   -14  6.260E+01  1.404E+01  1662.4  1368.5    841.4 0.08004 100  16   38.73
     2    -2    14  7.033E+01  1.145E+01   803.4  1084.6    130.0 0.11353 100  18  -34.51
     2    -2    14  8.088E+01  1.010E+01   801.8  1412.5    401.0 0.11526 100  32 -173.11
     2    -2    14  4.276E+01  1.080E+01   803.7  1084.8    850.2 0.11336  98  12  -34.51
     0     2    13  5.780E+01  6.179E+00   822.2  1134.5    240.9 0.07877 100  33  -96.83
     0     2    13  5.084E+01  6.797E+00   820.8  1362.3    495.1 0.08015 100  29  135.14
    -2     2   -13  5.757E+01  1.651E+01  1613.3  1412.4    763.7 0.10978 100  11   -6.17
    -2     2   -13  7.710E+01  1.300E+01  1614.5  1095.3    485.7 0.11044 100  24 -147.98
    -2     2   -13  4.980E+01  1.620E+01  1613.1  1412.3     43.2 0.10978  99  15   -6.17
     0    -2   -13  5.887E+01  1.120E+01  1628.5  1366.0    131.4 0.07797 100  21   44.00
     0    -2   -13  7.683E+01  7.987E+00  1630.1  1143.3    604.4 0.07756 100  30  -82.32
     0    -2   -13  6.593E+01  1.172E+01  1628.5  1365.7    851.7 0.07784  94  20   44.00
     2    -2    13  2.927E+01  9.775E+00   837.3  1090.5    844.5 0.10905 100  14  -31.41
     2    -2    13  4.364E+01  8.624E+00   835.6  1407.2    404.3 0.11078 100  26 -174.44
     2    -2    13  6.251E+01  1.050E+01   837.2  1090.2    124.4 0.10917  95  16  -31.41
     0     2    12  1.149E+01  3.913E+00   855.4  1138.0    239.5 0.07615 100  14  -96.33
     0     2    12  1.814E+01  5.354E+00   854.0  1359.2    505.1 0.07736 100  14  129.78
     0     2    12  2.337E+01  5.044E+00   855.5  1138.3    959.7 0.07600  78  17  -96.33
    -2     2   -12  1.579E+01  1.375E+01  1580.0  1406.3     46.3 0.10533  97   7   -5.00
    -2     2   -12  2.400E+01  1.126E+01  1581.4  1101.0    480.0 0.10580 100  12 -151.12
    -2     2   -12  8.849E+00  1.365E+01  1580.1  1406.4    766.8 0.10530  99   9   -5.00
     0    -2   -12  3.082E+01  8.766E+00  1595.2  1362.7    141.9 0.07547  96  12   49.41
     0    -2   -12  1.670E+01  5.179E+00  1596.9  1145.9    602.8 0.07515 100  14  -82.86
     0    -2   -12  2.287E+01  8.412E+00  1595.3  1362.4    862.1 0.07528 100  10   49.41
     2    -2    12  4.900E+00  8.081E+00   870.4  1096.2    118.7 0.10468  99   9  -28.29
     2    -2    12  1.272E+01  6.941E+00   868.8  1401.5    407.3 0.10615 100  11 -175.58
     2    -2    12  2.683E+01  9.177E+00   870.5  1096.4    838.7 0.10463 100   8  -28.29
     0     2    11  2.810E+02  2.018E+01   886.7  1355.9    515.5 0.07448 100  51  124.23
     0     2    11  2.291E+02  1.635E+01   888.1  1141.8    238.7 0.07337 100  51  -96.21
     0     2    11  2.585E+02  1.869E+01   888.2  1142.1    958.8 0.07323  85  51  -96.21
    -2     2   -11  2.073E+02  2.061E+01  1547.5  1400.0    769.5 0.10069  98  40   -4.03
    -2     2   -11  2.870E+02  2.446E+01  1548.8  1106.9    474.4 0.10111 100  47 -154.30
    -2     2   -11  2.447E+02  2.209E+01  1547.4  1400.0     49.2 0.10074  99  42   -4.03
     0    -2   -11  2.531E+02  1.921E+01  1562.5  1358.9    152.8 0.07272 100  54   55.00
     0    -2   -11  2.848E+02  2.036E+01  1564.3  1148.9    601.8 0.07253 100  39  -83.02
     0    -2   -11  2.495E+02  1.969E+01  1562.5  1358.8    872.8 0.07267 100  50   55.00
     2    -2    11  2.250E+02  1.849E+01   903.2  1102.3    832.9 0.10029  99  48  -25.14
     2    -2    11  2.738E+02  2.072E+01   901.5  1395.6    410.1 0.10140 100  59 -176.52
     2    -2    11  2.268E+02  1.816E+01   903.1  1102.5    113.1 0.10010 100  53  -25.14
     0     2    10  8.114E+00  3.547E+00   920.3  1145.9    238.5 0.07048 100  12  -96.51
     0     2    10  6.164E+00  4.026E+00   920.4  1146.1    958.7 0.07036  87  11  -96.51
     0     2    10  9.627E+00  3.816E+00   919.1  1352.2    526.1 0.07148  97   8  118.46
    -2     2   -10  2.295E+01  1.034E+01  1516.7  1112.9    468.7 0.09638 100   9 -157.54
    -2     2   -10  4.926E+00  1.071E+01  1515.2  1393.4     51.7 0.09605 100   7   -3.29
    -2     2   -10  2.416E+01  1.231E+01  1515.3  1393.3    771.9 0.09597  93   7   -3.29
     0    -2   -10  1.978E+00  3.699E+00  1532.1  1152.2    601.5 0.06977 100   8  -82.77
     0    -2   -10  8.489E+00  5.057E+00  1530.2  1355.0    163.8 0.06995 100   9   60.81
     0    -2   -10  1.140E+01  5.902E+00  1530.3  1355.0    884.1 0.06998 100   7   60.81
     2    -2    10  1.481E+01  7.669E+00   935.4  1108.9    107.4 0.09552 100   9  -21.93
     2    -2    10  4.870E+00  6.030E+00   933.7  1389.4    412.5 0.09659 100  12 -177.24
     2    -2    10  1.597E+00  7.958E+00   935.5  1108.7    827.2 0.09572 100   7  -21.93
     2     0    -9  6.012E+01  5.037E+00  1515.9  1229.7    403.6 0.01635 100  29  179.30
     0     2     9  6.493E+01  6.504E+00   952.2  1150.2    959.3 0.06747  83  43  -97.29
     0     2     9  4.951E+01  5.233E+00   952.1  1150.0    239.2 0.06757 100  37  -97.29
     0     2     9  5.788E+01  5.789E+00   950.9  1348.5    537.1 0.06846 100  41  112.41
    -2     2    -9  5.935E+01  1.142E+01  1485.0  1119.2    463.1 0.09160  88  23 -160.87
     0    -2    -9  3.851E+01  6.182E+00  1498.8  1351.2    175.1 0.06716 100  28   66.91
     0    -2    -9  4.337E+01  5.137E+00  1500.4  1155.6    601.9 0.06698 100  34  -82.03
     0    -2    -9  4.321E+01  6.571E+00  1498.5  1351.0    895.4 0.06716  94  25   66.91
     2    -2     9  5.611E+01  9.127E+00   967.3  1115.4    821.6 0.09100 100  20  -18.63
     2    -2     9  5.453E+01  8.063E+00   965.5  1383.1    414.7 0.09173  99  30 -177.69
     2    -2     9  6.271E+01  9.181E+00   967.5  1115.2    101.6 0.09108  99  19  -18.63
     2     0    -8  2.732E+02  1.867E+01  1484.4  1223.2    353.9 0.02049  95  47  155.13
     2     0    -8  2.476E+02  1.693E+01  1484.0  1281.1    556.5 0.01920  84  48 -102.19
    -2     2    -8  2.204E+02  1.852E+01  1454.0  1125.6    457.5 0.08675 100  49 -164.32
    -2     2    -8  2.088E+02  1.751E+01  1452.2  1379.8     55.7 0.08652  99  42   -2.64
    -2     2    -8  2.094E+02  1.816E+01  1452.3  1379.5    775.7 0.08641  96  39   -2.64
    -2     0     8  2.508E+02  1.715E+01   966.1  1278.8    921.6 0.02068 100  47  -79.85
    -2     0     8  2.509E+02  1.709E+01   966.0  1278.7    201.8 0.02065 100  49  -79.85
     0    -2    -8  2.398E+02  1.773E+01  1467.3  1347.2    186.7 0.06439  94  51   73.35
     0    -2    -8  1.918E+02  1.399E+01  1469.0  1159.1    603.2 0.06419 100  44  -80.73
     0    -2    -8  2.428E+02  1.813E+01  1467.4  1347.1    906.6 0.06446 100  54   73.35
     2    -2     8  2.342E+02  1.814E+01   999.0  1122.0     96.0 0.08638 100  48  -15.21
     2    -2     8  2.467E+02  1.878E+01   997.0  1376.6    416.4 0.08687 100  49 -177.83
     2    -2     8  2.157E+02  1.717E+01   998.8  1122.2    816.1 0.08626 100  52  -15.21
     2     0    -7  4.213E+01 -3.668E+00  1452.9  1286.3    556.5 0.02286 100  33 -101.97
     2     0    -7  5.756E+01  4.623E+00  1453.3  1217.6    309.5 0.02412 100  40  133.79
     0     2     7  6.349E+01  5.679E+00  1013.3  1340.6    560.4 0.06234 100  46   99.19
     0     2     7  6.773E+01  6.018E+00  1014.6  1158.2    243.0 0.06192 100  47 -100.71
    -2     2    -7  4.918E+01  8.232E+00  1422.9  1132.1    451.9 0.08192 100  24 -167.94
    -2     2    -7  3.022E+01 -8.429E+00  1421.2  1372.5    777.0 0.08162  98  15   -2.84
    -2     2    -7  3.960E+01  8.022E+00  1421.1  1372.8     57.1 0.08172  99  16   -2.84
    -2     0     7  5.985E+01  4.846E+00   997.3  1284.0    920.2 0.02395 100  39  -79.56
    -2     0     7  6.057E+01  4.789E+00   997.2  1283.9    200.5 0.02393 100  41  -79.56
     0    -2    -7  4.988E+01  6.170E+00  1436.3  1343.2    918.7 0.06175  99  37   80.23
     0    -2    -7  4.528E+01  5.362E+00  1436.3  1343.2    198.7 0.06178 100  41   80.23
     0    -2    -7  4.326E+01  4.651E+00  1437.9  1162.6    605.5 0.06146 100  32  -78.71
     2    -2     7  4.843E+01  7.539E+00  1030.2  1129.1    810.7 0.08160  97  18  -11.62
     2    -2     7  7.855E+01 -8.404E+00  1028.2  1370.0    417.8 0.08202 100  39 -177.60
     2    -2     7  5.633E+01  7.510E+00  1030.1  1129.0     90.5 0.08160 100  22  -11.62
     2     0    -6  1.351E+03  9.007E+01  1422.5  1212.9    273.7 0.02711 100  44  115.89
     2     0    -6  1.248E+03  8.332E+01  1422.0  1291.2    554.6 0.02634 100  36 -102.63
     2     0    -6  1.427E+03  9.528E+01  1422.4  1212.9    993.5 0.02718  93  44  115.89
     0     2     6  1.384E+03  9.264E+01  1044.1  1336.8    572.9 0.05935 100  54   91.77
     0     2     6  1.348E+03  9.027E+01  1045.4  1162.1    246.4 0.05931 100  40 -103.69
    -2     2    -6  1.283E+03  8.675E+01  1392.0  1138.7    446.2 0.07711 100  53 -171.78
    -2     2    -6  1.308E+03  8.830E+01  1390.4  1365.7     58.0 0.07694  99  54   -3.51
    -2     2    -6  1.251E+03  8.477E+01  1390.5  1365.5    777.9 0.07684  99  52   -3.51
    -2     0     6  1.377E+03  9.199E+01  1028.0  1288.9    917.1 0.02713 100  43  -78.54
    -2     0     6  1.370E+03  9.141E+01  1028.1  1288.9    197.5 0.02715 100  43  -78.54
     0    -2    -6  1.234E+03  8.307E+01  1405.5  1339.5    931.4 0.05920 100  54   87.71
     0    -2    -6  1.385E+03  9.269E+01  1407.1  1165.9    608.8 0.05884 100  44  -75.79
     0    -2    -6  1.425E+03  9.573E+01  1405.4  1339.5    211.1 0.05923  97  53   87.71
     2    -2     6  1.208E+03  8.139E+01  1061.0  1136.0     85.0 0.07685  99  52   -7.81
     2    -2     6  1.532E+03  1.031E+02  1059.2  1363.4    418.6 0.07718 100  38 -176.89
     2    -2     6  1.118E+03  7.552E+01  1061.1  1136.2    805.2 0.07684 100  51   -7.81
     2     0    -5  5.877E+02  3.953E+01  1391.5  1296.2    551.4 0.02982 100  38 -103.85
     2     0    -5  5.745E+02  3.866E+01  1392.1  1207.7    244.5 0.03035 100  45  101.55
     0     2     5  5.912E+02  4.005E+01  1074.7  1333.5    585.6 0.05684 100  47   83.45
     0     2     5  5.789E+02  3.928E+01  1075.9  1165.8    250.9 0.05691 100  43 -107.97
     0     2     5  5.701E+02  3.876E+01  1075.9  1165.8    971.0 0.05685 100  43 -107.97
    -2     2    -5  5.929E+02  4.101E+01  1360.0  1358.4    778.2 0.07209 100  52   -4.76
    -2     2    -5  5.337E+02  3.690E+01  1361.5  1145.3    440.5 0.07233 100  50 -175.94
    -2     2    -5  5.816E+02  4.004E+01  1359.9  1358.6     58.4 0.07218  99  51   -4.76
    -2     0     5  5.650E+02  3.817E+01  1058.6  1294.1    913.1 0.03043 100  41  -77.04
    -2     0     5  5.460E+02  3.680E+01  1058.7  1294.2    193.6 0.03045 100  41  -77.04
     0    -2    -5  5.370E+02  3.669E+01  1374.9  1336.0    223.9 0.05689 100  52   96.08
     0    -2    -5  6.216E+02  4.200E+01  1376.6  1168.9    613.2 0.05651 100  44  -71.56
     0    -2    -5  5.581E+02  3.826E+01  1374.9  1336.0    943.9 0.05685  98  50   96.08
     2    -2     5  5.304E+02  3.637E+01  1091.6  1143.0     79.5 0.07212 100  49   -3.69
     2    -2     5  6.279E+02  4.314E+01  1089.8  1356.7    418.8 0.07237 100  37 -175.61
     2    -2     5  5.262E+02  3.624E+01  1091.6  1143.3    799.6 0.07210 100  48   -3.69
     2     0    -4  1.081E+03  7.237E+01  1361.9  1202.2    221.4 0.03387 100  38   90.40
     2     0    -4  1.060E+03  7.100E+01  1361.7  1202.2    941.6 0.03387  98  37   90.40
     2     0    -4  1.097E+03  7.342E+01  1361.1  1301.3    547.5 0.03342 100  32 -105.49
     0     2     4  1.027E+03  6.899E+01  1106.2  1169.0    976.7 0.05478  99  39 -114.32
     0     2     4  1.081E+03  7.246E+01  1106.2  1169.1    256.7 0.05476 100  37 -114.32
     0     2     4  9.532E+02  6.394E+01  1105.1  1330.6    598.4 0.05463 100  44   73.57
    -2     2    -4  9.977E+02  6.737E+01  1329.5  1351.5     58.0 0.06748  99  48   -6.75
    -2     2    -4  9.146E+02  6.192E+01  1331.4  1152.0    434.5 0.06759 100  45  179.48
    -2     2    -4  9.873E+02  6.686E+01  1329.7  1351.3    777.8 0.06739 100  47   -6.75
    -2     0     4  1.138E+03  7.603E+01  1090.4  1200.4    579.7 0.03362  95  34   90.26
    -2     0     4  1.040E+03  6.973E+01  1089.0  1299.6    908.7 0.03390 100  40  -75.18
    -2     0     4  1.079E+03  7.223E+01  1089.0  1299.6    188.7 0.03387 100  40  -75.18
     0    -2    -4  1.095E+03  7.369E+01  1344.6  1332.8    956.8 0.05481 100  44  106.02
     0    -2    -4  1.028E+03  6.909E+01  1344.7  1332.9    236.7 0.05485 100  43  106.02
     0    -2    -4  9.810E+02  6.580E+01  1346.3  1171.5    618.7 0.05448 100  46  -65.27
     2    -2     4  9.007E+02  6.071E+01  1121.9  1150.1     73.9 0.06739 100  43    0.85
     2    -2     4  9.607E+02  6.490E+01  1122.0  1150.3    794.0 0.06743  99  42    0.85
     2    -2     4  1.053E+03  7.112E+01  1120.2  1350.1    418.2 0.06760 100  33 -173.58
     2     0    -3  8.111E+02  5.444E+01  1330.8  1306.7    543.0 0.03715 100  37 -107.59
     2     0    -3  8.093E+02  5.447E+01  1331.7  1196.4    924.1 0.03755 100  42   81.73
     2     0    -3  7.875E+02  5.294E+01  1331.8  1196.3    204.0 0.03750 100  44   81.73
     0     2     3  8.083E+02  5.445E+01  1136.3  1172.0    983.9 0.05295 100  40 -124.61
     0     2     3  7.760E+02  5.221E+01  1136.4  1171.8    263.7 0.05306 100  38 -124.61
     0     2     3  7.406E+02  4.978E+01  1135.4  1328.3    611.4 0.05284 100  42   60.33
    -2     2    -3  8.786E+02  5.948E+01  1299.5  1344.3    776.6 0.06276 100  45   -9.63
    -2     2    -3  8.791E+02  5.936E+01  1299.4  1344.5     56.7 0.06284 100  45   -9.63
    -2     2    -3  8.004E+02  5.423E+01  1301.1  1158.5    428.7 0.06292 100  50  174.39
    -2     0     3  7.788E+02  5.244E+01  1119.2  1305.3    903.9 0.03756 100  40  -72.91
    -2     0     3  7.683E+02  5.149E+01  1120.6  1195.1    563.0 0.03724 100  32   98.76
    -2     0     3  8.041E+02  5.403E+01  1119.2  1305.4    183.6 0.03752 100  38  -72.91
     0    -2    -3  8.075E+02  5.440E+01  1314.5  1330.2    249.6 0.05315 100  40  119.32
     0    -2    -3  7.955E+02  5.347E+01  1316.1  1173.6    625.4 0.05281 100  43  -55.05
     0    -2    -3  7.792E+02  5.258E+01  1314.7  1330.1    969.7 0.05307  99  41  119.32
     2    -2     3  8.003E+02  5.399E+01  1152.1  1157.1     68.3 0.06275 100  43    5.90
     2    -2     3  9.019E+02  6.091E+01  1152.3  1157.2    788.4 0.06279 100  42    5.90
     2    -2     3  8.418E+02  5.700E+01  1150.3  1343.5    416.8 0.06289 100  34 -170.67
     2     0    -2  1.941E+02  1.369E+01  1301.7  1190.3    190.8 0.04137 100  39   74.43
     2     0    -2  1.733E+02  1.223E+01  1300.7  1312.3    538.2 0.04110 100  33 -110.60
     2     0    -2  1.653E+02  1.196E+01  1301.7  1190.2    910.8 0.04137 100  41   74.43
     0     2     2  1.996E+02  1.394E+01  1165.4  1326.7    623.9 0.05156 100  42   38.94
     0     2     2  1.887E+02  1.326E+01  1166.4  1173.9    272.1 0.05175 100  39 -143.70
     0     2     2  1.828E+02  1.300E+01  1166.4  1174.1    992.2 0.05167 100  38 -143.70
    -2     2    -2  2.521E+02 -1.787E+01  1269.3  1337.6     54.5 0.05831 100  45  -13.33
    -2     2    -2  2.370E+02 -1.693E+01  1270.9  1165.0    422.9 0.05835 100  43  168.88
    -2     2    -2  2.194E+02  1.587E+01  1269.5  1337.4    774.3 0.05823  97  43  -13.33
    -2     0     2  1.537E+02 -1.118E+01  1149.3  1311.3    898.6 0.04139 100  39  -69.76
    -2     0     2  1.843E+02  1.292E+01  1150.7  1189.5    550.3 0.04112 100  33  105.94
    -2     0     2  1.851E+02  1.314E+01  1149.3  1311.4    178.6 0.04137 100  39  -69.76
     0    -2    -2  1.922E+02  1.357E+01  1286.0  1175.1    633.5 0.05156 100  40  -36.01
     0    -2    -2  1.778E+02  1.264E+01  1284.6  1328.1    262.5 0.05177 100  37  140.77
     0    -2    -2  1.701E+02  1.226E+01  1284.7  1328.0    982.7 0.05167 100  36  140.77
     2    -2     2  2.513E+02 -1.772E+01  1182.2  1164.1     62.8 0.05827  95  38   11.37
     2    -2     2  2.107E+02  1.519E+01  1180.4  1337.1    414.3 0.05832 100  36 -166.93
     2    -2     2  2.284E+02  1.639E+01  1182.3  1164.1    782.8 0.05825 100  38   11.37
     2     0    -1  1.614E+02  1.172E+01  1271.6  1184.0    901.1 0.04539 100  39   66.14
     2     0    -1  1.664E+02  1.181E+01  1270.7  1318.3    533.2 0.04521 100  29 -116.28
     2     0    -1  1.491E+02  1.085E+01  1271.8  1184.1    180.9 0.04539 100  37   66.14
     0     2     1  1.182E+02 -8.701E+00  1195.2  1325.7    636.0 0.05074 100  37    2.87
     0     2     1  1.355E+02  9.681E+00  1196.3  1175.4    281.8 0.05087 100  37 -178.12
    -2     2    -1  1.217E+02 -9.353E+00  1239.3  1330.8    771.0 0.05386  97  45  -16.98
    -2     2    -1  1.622E+02  1.187E+01  1240.9  1171.4    416.9 0.05387  99  39  163.84
    -2     2    -1  1.135E+02 -8.791E+00  1239.3  1330.8     50.9 0.05389 100  43  -16.98
    -2     0     1  1.593E+02  1.135E+01  1180.8  1183.7    540.8 0.04522 100  35  114.14
    -2     0     1  1.486E+02  1.090E+01  1179.2  1317.5    893.2 0.04538 100  42  -64.00
    -2     0     1  1.366E+02  1.001E+01  1179.4  1317.7    173.3 0.04540 100  39  -64.00
     0    -2    -1  1.417E+02  1.016E+01  1254.7  1326.5    275.1 0.05087 100  38  176.89
     0    -2    -1  1.244E+02  9.102E+00  1256.0  1176.0    642.8 0.05074 100  41   -1.63
     0    -2    -1  1.711E+02  1.225E+01  1254.7  1326.6    995.0 0.05085 100  36  176.89
     2    -2     1  1.352E+02  1.016E+01  1212.3  1170.9    777.1 0.05382 100  40   16.39
     2    -2     1  1.072E+02 -8.208E+00  1212.3  1171.0     57.3 0.05389 100  41   16.39
     2    -2     1  1.610E+02  1.176E+01  1210.6  1330.7    410.5 0.05387 100  34 -163.26
     2     0     0  2.900E+02  2.013E+01  1241.8  1177.7    173.9 0.04957 100  43   50.69
     2     0     0  2.942E+02  2.029E+01  1240.7  1324.4    528.0 0.04949 100  36 -130.16
     2     0     0  2.888E+02  2.015E+01  1241.6  1177.6    893.8 0.04953 100  42   50.69
     0     2     0  2.508E+02  1.743E+01  1225.1  1325.5    647.5 0.05042 100  43  -29.93
     0     2     0  3.013E+02  2.063E+01  1226.3  1176.1    292.5 0.05058 100  43  150.31
    -2     2     0  3.475E+02  2.391E+01  1210.8  1177.6    411.0 0.04955 100  46  161.59
    -2     2     0  2.841E+02  1.979E+01  1209.2  1324.3    765.8 0.04958 100  46  -18.04
    -2     2     0  2.704E+02  1.887E+01  1209.3  1324.2     45.7 0.04960  99  43  -18.04
    -2     0     0  2.729E+02  1.884E+01  1210.8  1177.6    534.0 0.04949 100  42  129.54
    -2     0     0  3.008E+02  2.100E+01  1209.2  1324.0    887.9 0.04953 100  48  -50.07
    -2     0     0  2.829E+02  1.969E+01  1209.2  1324.1    167.9 0.04954 100  46  -50.07
     0    -2     0  2.900E+02  1.990E+01  1224.7  1325.9    286.7 0.05058 100  46 -150.30
     0    -2     0  2.381E+02  1.655E+01  1226.2  1176.2    653.3 0.05043 100  40   29.92
     2    -2     0  3.155E+02  2.182E+01  1242.2  1177.6    771.6 0.04956  94  41   18.65
     2    -2     0  3.259E+02  2.238E+01  1240.7  1324.6    405.0 0.04955 100  38 -162.19
     2    -2     0  2.889E+02  1.998E+01  1242.3  1177.6     51.6 0.04960 100  38   18.65
     2     0     1  1.515E+02  1.103E+01  1210.6  1330.6    522.8 0.05390 100  37 -160.75
     2     0     1  1.562E+02  1.140E+01  1211.8  1171.0    168.9 0.05389 100  44   18.92
     2     0     1  1.655E+02  1.216E+01  1211.7  1170.9    888.9 0.05385 100  42   18.92
     0     2    -1  1.407E+02  1.024E+01  1254.9  1326.0    658.0 0.05058 100  39  -42.90
     0     2    -1  1.364E+02  9.845E+00  1256.4  1176.0    304.4 0.05077 100  45  138.61
    -2     2     1  1.299E+02  9.412E+00  1180.8  1183.5    405.0 0.04540 100  39  163.84
    -2     2     1  1.230E+02  9.162E+00  1179.2  1317.8     38.6 0.04552 100  43  -14.32
    -2     2     1  1.380E+02  1.022E+01  1179.3  1317.9    758.4 0.04548 100  40  -14.32
    -2     0    -1  1.310E+02  9.800E+00  1239.0  1330.7    162.3 0.05384 100  51  -19.49
    -2     0    -1  1.481E+02  1.103E+01  1239.2  1330.6    882.5 0.05384 100  51  -19.49
    -2     0    -1  1.432E+02  1.041E+01  1240.7  1171.3    529.2 0.05391 100  39  161.31
     0    -2     1  1.553E+02  1.124E+01  1196.4  1175.8    664.7 0.05059 100  38   41.64
     0    -2     1  1.428E+02  1.025E+01  1195.1  1325.8    297.7 0.05078 100  45 -137.34
     2    -2    -1  1.344E+02  9.706E+00  1270.7  1318.6    397.5 0.04535 100  39 -165.95
     2    -2    -1  1.356E+02  9.991E+00  1272.2  1184.1    766.1 0.04547 100  36   16.44
     2    -2    -1  1.342E+02  9.926E+00  1272.3  1184.0     46.1 0.04548  98  35   16.44
     2     0     2  2.397E+01  3.327E+00  1181.7  1164.1    885.5 0.05827 100  37  -13.57
     2     0     2  2.135E+01  3.010E+00  1180.4  1337.1    517.5 0.05844 100  32  168.11
     2     0     2  2.407E+01  3.260E+00  1181.8  1164.2    165.3 0.05828 100  34  -13.57
     0     2    -2  2.310E+01  3.507E+00  1285.0  1327.2    667.2 0.05122  88  27  -45.44
     0     2    -2  1.531E+01  2.370E+00  1286.2  1175.1    317.2 0.05157 100  37  137.84
    -2     2     2  2.679E+01  3.323E+00  1149.2  1311.7     28.8 0.04159 100  30   -6.88
    -2     2     2  1.292E+01 -2.148E+00  1150.6  1189.2    399.1 0.04142 100  22  168.87
    -2     0    -2  1.909E+01  3.055E+00  1269.0  1337.5    156.8 0.05828 100  28   11.63
    -2     0    -2  2.125E+01  3.560E+00  1269.1  1337.5    877.0 0.05825 100  25   11.63
    -2     0    -2  2.081E+01  3.120E+00  1270.8  1164.8    526.0 0.05844 100  35 -166.18
     0    -2     2  3.372E+01 -4.394E+00  1166.5  1174.7    676.8 0.05122  77  36   42.45
     0    -2     2  1.735E+01  2.382E+00  1165.0  1326.6    307.2 0.05151 100  33 -134.85
     2    -2    -2  1.475E+01  2.584E+00  1300.7  1312.7    387.3 0.04131 100  22 -173.48
     2    -2    -2  2.630E+01  3.399E+00  1302.2  1190.1     40.8 0.04156 100  27   11.49
     2    -2    -2  2.796E+01  3.630E+00  1302.2  1190.2    760.5 0.04154 100  23   11.49
     2     0     3  7.838E+01  6.934E+00  1151.6  1157.2    883.4 0.06280 100  47  -30.03
     2     0     3  9.875E+01  7.990E+00  1150.3  1343.7    512.1 0.06310 100  38  153.37
     2     0     3  1.017E+02  8.175E+00  1151.7  1157.2    163.1 0.06282 100  48  -30.03
     0     2    -3  1.024E+02  7.751E+00  1316.4  1173.6    330.0 0.05280 100  49  141.38
    -2     2     3  8.775E+01  6.620E+00  1120.6  1194.6    393.4 0.03759  95  38  174.33
    -2     2     3  8.985E+01  7.003E+00  1119.1  1306.0     15.2 0.03789 100  37    2.54
    -2     2     3  8.236E+01  6.746E+00  1119.2  1306.0    735.3 0.03791  98  41    2.54
    -2     0    -3  7.740E+01  7.082E+00  1299.1  1344.4    871.3 0.06276 100  43   26.34
    -2     0    -3  8.731E+01  7.268E+00  1300.8  1158.3    524.1 0.06308  97  52 -149.67
    -2     0    -3  8.911E+01  7.422E+00  1299.1  1344.4    151.3 0.06281 100  49   26.34
     0    -2     3  1.128E+02  8.404E+00  1134.9  1328.2    315.9 0.05281 100  43 -136.01
     0    -2     3  8.265E+01  7.077E+00  1136.3  1172.9    689.8 0.05230 100  42   38.97
     2    -2    -3  7.524E+01  6.343E+00  1332.4  1196.0    755.1 0.03782  91  40    6.16
     2    -2    -3  8.959E+01  7.074E+00  1332.3  1195.9     35.6 0.03782 100  44    6.16
     2    -2    -3  9.580E+01  7.335E+00  1330.8  1307.2    373.8 0.03749  95  39  176.97
     2     0     4  3.278E+02  2.321E+01  1121.4  1150.2    882.4 0.06742 100  48  -37.83
     2     0     4  3.592E+02  2.520E+01  1120.1  1350.3    506.8 0.06783 100  40  147.71
     2     0     4  3.275E+02  2.299E+01  1121.6  1150.2    162.0 0.06746 100  47  -37.83
     0     2    -4  3.008E+02  2.097E+01  1346.4  1171.5    343.2 0.05443 100  49  146.63
    -2     2     4  2.748E+02  1.885E+01  1090.2  1199.7    387.7 0.03405  96  40  179.28
    -2     2     4  3.460E+02  2.382E+01  1088.8  1300.6    718.5 0.03452 100  41   13.56
    -2     0    -4  2.850E+02  2.051E+01  1329.3  1351.4    865.8 0.06738 100  54   31.96
    -2     0    -4  3.139E+02  2.239E+01  1329.2  1351.5    145.7 0.06746  97  54   31.96
    -2     0    -4  2.953E+02  2.088E+01  1330.9  1151.6    523.0 0.06781 100  48 -141.84
     0    -2     4  3.504E+02  2.446E+01  1106.1  1170.5    703.1 0.05383 100  51   33.78
     0    -2     4  3.121E+02  2.155E+01  1104.6  1330.3    323.0 0.05447 100  50 -138.19
     2    -2    -4  3.191E+02  2.188E+01  1361.0  1302.0    356.1 0.03394  91  46  165.79
     2    -2    -4  2.722E+02  1.883E+01  1362.5  1201.5     30.6 0.03427 100  48    1.37
     2     0     5  1.039E+02 -8.674E+00  1091.2  1143.1    161.7 0.07217 100  47  -42.18
     2     0     5  9.482E+01  8.323E+00  1089.8  1357.1    501.5 0.07265  95  42  145.85
     2     0     5  1.106E+02 -9.299E+00  1091.1  1143.1    882.1 0.07210 100  46  -42.18
     0     2    -5  1.838E+02 -1.393E+01  1375.8  1334.3    688.5 0.05570 100  45  -40.03
     0     2    -5  9.175E+01  7.627E+00  1376.8  1168.8    356.6 0.05657 100  50  152.56
    -2     2     5  7.130E+01  5.859E+00  1058.5  1295.5    695.6 0.03122 100  42   26.56
    -2     0    -5  7.030E+01  6.775E+00  1361.2  1144.9    522.9 0.07261 100  36 -137.45
    -2     0    -5  7.937E+01  7.919E+00  1359.6  1358.6    140.2 0.07217 100  42   33.78
    -2     0    -5  8.913E+01  8.317E+00  1359.6  1358.4    860.3 0.07205 100  47   33.78
     0    -2     5  2.017E+02 -1.492E+01  1075.5  1167.5    715.9 0.05572 100  46   27.91
     0    -2     5  7.013E+01  5.929E+00  1074.2  1332.8    328.7 0.05649 100  45 -140.45
     2    -2    -5  8.941E+01  6.795E+00  1391.3  1297.1    333.9 0.03052  93  39  152.58
     2    -2    -5  4.769E+01 -4.657E+00  1392.9  1206.8     26.0 0.03094  99  34   -2.71
     2     0     6  2.622E+02  1.899E+01  1060.7  1136.0    162.1 0.07693 100  48  -45.09
     2     0     6  2.842E+02  2.041E+01  1059.3  1363.8    496.2 0.07752 100  40  145.76
     2     0     6  2.641E+02  1.943E+01  1060.6  1136.1    882.6 0.07685 100  51  -45.09
     0     2    -6  2.006E+02 -1.475E+01  1407.4  1165.8    369.6 0.05895 100  52  158.73
     0     2    -6  1.642E+02 -1.290E+01  1406.4  1337.7    693.3 0.05790 100  49  -38.10
    -2     0    -6  2.004E+02 -1.590E+01  1390.1  1365.5    854.8 0.07684  94  49   33.83
    -2     0    -6  2.087E+02  1.618E+01  1390.1  1365.7    134.7 0.07691 100  50   33.83
    -2     0    -6  2.689E+02  1.954E+01  1391.8  1138.2    523.4 0.07744 100  42 -134.51
     0    -2     6  2.615E+02  1.834E+01  1043.5  1335.8    333.3 0.05881 100  52 -142.44
     0    -2     6  1.922E+02 -1.417E+01  1045.0  1163.8      9.3 0.05815 100  52   21.81
     0    -2     6  1.799E+02 -1.382E+01  1044.9  1164.0    729.0 0.05801 100  52   21.81
     2    -2    -6  2.096E+02  1.503E+01  1423.6  1211.7    740.9 0.02788  83  52   -6.07
     2    -2    -6  2.445E+02  1.672E+01  1421.8  1292.6    305.9 0.02729 100  42  136.88
     2    -2    -6  2.618E+02  1.814E+01  1423.5  1211.7     21.5 0.02784 100  48   -6.07
     2     0     7  8.531E+02  5.797E+01  1028.5  1370.5    490.9 0.08242 100  45  146.60
     2     0     7  8.913E+02  6.054E+01  1030.0  1128.9    163.1 0.08172 100  50  -47.35
     2     0     7  8.876E+02  6.056E+01  1029.8  1129.0    883.6 0.08161 100  52  -47.35
     0     2    -7  9.004E+02  6.126E+01  1437.2  1341.3    696.7 0.06034 100  53  -36.56
     0     2    -7  8.804E+02  5.960E+01  1438.2  1162.6    382.7 0.06146 100  57  164.91
    -2     2     7  8.881E+02  5.936E+01   998.1  1286.0    636.6 0.02532  99  39   60.11
    -2     0    -7  8.575E+02  5.890E+01  1420.8  1372.6    849.4 0.08162 100  59   32.97
    -2     0    -7  8.706E+02  5.953E+01  1420.9  1372.7    129.2 0.08169 100  63   32.97
    -2     0    -7  9.458E+02  6.440E+01  1422.6  1131.6    524.5 0.08229  98  49 -132.22
     0    -2     7  9.351E+02  6.348E+01  1014.0  1160.3    741.9 0.06051  82  59   15.68
     0    -2     7  9.174E+02  6.181E+01  1012.6  1339.0    336.9 0.06136  97  48 -144.03
     0    -2     7  9.278E+02  6.272E+01  1014.0  1160.1     21.8 0.06066  88  60   15.68
     2    -2    -7  9.619E+02  6.427E+01  1452.4  1288.7    270.0 0.02446 100  41  118.45
     2    -2    -7  8.040E+02  5.420E+01  1454.5  1216.5    737.7 0.02486  85  58   -8.65
     2    -2    -7  9.977E+02  6.670E+01  1452.4  1288.6    990.4 0.02436 100  41  118.45
     2    -2    -7  7.990E+02  5.366E+01  1454.3  1216.5     18.1 0.02484 100  57   -8.65
     2     0     8  1.337E+03  9.026E+01   997.4  1377.2    485.6 0.08733 100  47  147.97
     2     0     8  1.374E+03  9.292E+01   998.8  1122.1    885.1 0.08639 100  57  -49.30
     2     0     8  1.346E+03  9.082E+01   998.9  1121.9    164.5 0.08653 100  54  -49.30
     0     2    -8  1.312E+03  8.824E+01  1469.4  1159.3    395.0 0.06414  97  62  171.00
     0     2    -8  1.267E+03  8.574E+01  1468.3  1345.1    699.2 0.06294 100  57  -35.45
    -2     2     8  1.406E+03  9.377E+01   967.1  1281.5    596.8 0.02243 100  44   80.57
    -2     0    -8  1.445E+03  9.757E+01  1453.7  1125.0    526.1 0.08715  99  52 -130.23
    -2     0    -8  1.332E+03  9.043E+01  1451.8  1379.5    843.9 0.08638 100  63   31.56
    -2     0    -8  1.434E+03  9.697E+01  1451.8  1379.8    123.7 0.08659  96  64   31.56
     2    -2    -8  1.273E+03  8.514E+01  1485.5  1221.3     16.3 0.02179 100  58  -10.30
     2    -2    -8  1.317E+03  8.828E+01  1485.7  1221.3    736.0 0.02181  82  59  -10.30
     2     0     9  1.155E+03  7.829E+01   967.6  1115.0    166.5 0.09134 100  58  -51.13
     2     0     9  1.173E+03  7.963E+01   965.9  1383.7    480.3 0.09215  96  48  149.68
     2     0     9  1.094E+03  7.450E+01   967.4  1115.2    887.0 0.09116 100  59  -51.13
     0     2    -9  1.059E+03  7.164E+01  1500.6  1155.8    407.0 0.06694 100  60  176.94
     0     2    -9  9.345E+02  6.390E+01  1499.7  1349.0    700.7 0.06564 100  54  -34.76
    -2     2     9  1.050E+03  7.019E+01   935.6  1277.7    553.7 0.02013 100  49  102.59
    -2     0    -9  1.173E+03  7.987E+01  1485.0  1118.6    528.1 0.09202  92  54 -128.37
     0    -2     9  1.050E+03  7.105E+01   951.3  1152.0     46.0 0.06622  94  66    3.75
     0    -2     9  8.512E+02  5.798E+01   951.2  1152.3    766.0 0.06606  98  67    3.75
     0    -2     9  1.152E+03  7.740E+01   949.9  1346.0    340.8 0.06691  99  56 -145.93
     2    -2    -9  9.806E+02  6.580E+01  1515.2  1279.8    906.8 0.01827  97  51   74.97
     2    -2    -9  1.078E+03  7.227E+01  1517.0  1226.6     16.8 0.01840 100  60  -10.69
     2    -2    -9  1.105E+03  7.405E+01  1515.3  1279.9    187.2 0.01828  90  51   74.97
     2    -2    -9  1.024E+03  6.880E+01  1517.2  1226.6    736.5 0.01846  86  62  -10.69
     2     0    10  6.147E+02  4.261E+01   935.8  1108.2    169.0 0.09615 100  57  -52.93
     2     0    10  6.040E+02  4.220E+01   934.1  1390.0    474.9 0.09700 100  51  151.62
     2     0    10  5.744E+02  4.028E+01   935.7  1108.4    889.3 0.09590 100  56  -52.93
     0     2   -10  6.113E+02  4.274E+01  1531.4  1352.8    701.3 0.06837 100  52  -34.46
     0     2   -10  7.210E+02  4.967E+01  1532.4  1152.5    418.8 0.06963 100  55 -177.29
    -2     0   -10  5.157E+02  3.784E+01  1514.8  1393.2    832.8 0.09600  99  59   27.86
    -2     0   -10  5.561E+02  3.990E+01  1514.9  1393.4    112.7 0.09611 100  60   27.86
    -2     0   -10  6.104E+02  4.267E+01  1516.8  1112.3    530.4 0.09684 100  53 -126.55
     0    -2    10  5.724E+02  3.992E+01   919.5  1148.1    777.0 0.06895  96  65   -1.97
     0    -2    10  5.279E+02  3.659E+01   919.4  1148.0     57.5 0.06904 100  67   -1.97
     0    -2    10  6.045E+02  4.114E+01   918.1  1349.5    341.4 0.06977  99  56 -146.28
     2     0    11  4.259E+01  8.336E+00   902.0  1396.2    469.5 0.10182 100  18  153.72
     2     0    11  3.885E+01  6.548E+00   903.6  1101.6    171.7 0.10089 100  24  -54.73
     2     0    11  3.607E+01  6.674E+00   903.6  1101.9    891.9 0.10058 100  23  -54.73
     0     2   -11  4.691E+01  7.970E+00  1563.6  1356.6    701.2 0.07105 100  19  -34.53
     0     2   -11  5.721E+01  8.160E+00  1564.6  1149.2    430.1 0.07238 100  25 -171.68
    -2     0   -11  3.790E+01  1.203E+01  1546.9  1399.8    827.2 0.10074 100  12   25.72
    -2     0   -11  3.951E+01  1.180E+01  1547.0  1399.9    107.2 0.10080 100  17   25.72
    -2     0   -11  3.439E+01  7.126E+00  1548.9  1106.2    533.0 0.10161 100  23 -124.71
     0    -2    11  1.999E+01  8.670E+00   887.4  1144.0    788.2 0.07189  98  13   -7.54
     0    -2    11  3.576E+01  7.236E+00   887.0  1144.1     68.5 0.07167 100  15   -7.54
     0    -2    11  3.788E+01  5.191E+00   885.8  1352.9    341.3 0.07261  99  30 -146.26
     2     0    12  2.529E+02  1.942E+01   871.0  1095.6    894.8 0.10516  98  51  -56.57
     2     0    12  2.735E+02  2.064E+01   871.0  1095.2    174.6 0.10553 100  51  -56.57
     2     0    12  2.730E+02  2.157E+01   869.3  1402.2    464.1 0.10657 100  48  155.95
     0     2   -12  2.078E+02  1.764E+01  1596.2  1360.1    700.3 0.07363 100  40  -34.94
     0     2   -12  2.479E+02  1.986E+01  1597.5  1146.5    441.4 0.07475 100  45 -166.22
    -2     0   -12  2.234E+02  2.217E+01  1579.4  1406.1    821.7 0.10534 100  42   23.46
    -2     0   -12  2.654E+02  2.108E+01  1581.5  1100.3    535.9 0.10629 100  49 -122.84
    -2     0   -12  2.523E+02  2.396E+01  1579.4  1406.3    101.7 0.10548  98  40   23.46
     0    -2    12  2.088E+02  1.701E+01   854.3  1140.4     79.3 0.07441  98  44  -12.95
     0    -2    12  1.795E+02 -1.610E+01   854.9  1140.1    799.0 0.07471 100  39  -12.95
     0    -2    12  3.092E+02 -2.197E+01   853.0  1356.1    340.4 0.07535  97  55 -145.89
     2     0    13  8.539E+00  6.412E+00   837.7  1089.5    897.9 0.10971  91   6  -58.47
     2     0    13  4.518E+00  9.093E+00   835.9  1407.7    458.1 0.11117 100   7  158.29
     2     0    13  6.508E+00  6.254E+00   837.9  1089.2    177.7 0.11005 100  11  -58.47
     0     2   -13  7.166E-02  8.116E+00  1629.4  1363.2    698.8 0.07601 100   5  -35.68
     0     2   -13  3.947E+00  9.919E+00  1630.7  1143.9    452.1 0.07715 100   6 -160.89
    -2     0   -13  1.409E+01  1.540E+01  1612.4  1412.4     96.1 0.11001 100   6   21.10
    -2     0   -13  1.059E+01  1.482E+01  1612.4  1412.2    816.2 0.10982  99   6   21.10
    -2     0   -13 -1.700E+00  7.900E+00  1614.5  1094.7    539.1 0.11086 100  -6 -120.92
     0    -2    13  1.034E+01  1.016E+01   821.4  1136.9    809.5 0.07710  99   8  -18.23
     0    -2    13 -2.887E+00  9.056E+00   821.0  1137.0     89.5 0.07702 100  -6  -18.23
     0    -2    13  1.169E+01  4.764E+00   819.7  1358.9    338.9 0.07792  97  10 -145.20
     2     0    14  1.543E+01  9.472E+00   802.1  1413.0    452.4 0.11568 100   8  160.72
     2     0    14  1.256E+01  6.591E+00   803.9  1083.6    901.1 0.11418 100  10  -60.44
     2     0    14  1.434E+01  6.869E+00   804.2  1083.4    181.1 0.11443 100  12  -60.44
     0     2   -14  1.492E+01  1.153E+01  1664.0  1141.6    462.3 0.07944 100   6 -155.65
     0     2   -14 -3.822E+00  8.807E+00  1663.2  1365.8    696.7 0.07811 100  -7  -36.72
    -2     0   -14 -2.780E+01  1.807E+01  1646.0  1417.8    810.7 0.11416  96  -7   18.64
    -2     0   -14  8.251E+00  1.760E+01  1645.9  1418.1     90.5 0.11439 100   7   18.64
    -2     0   -14  3.239E+00  8.452E+00  1648.2  1089.6    542.5 0.11518  99   8 -118.92
     0    -2    14 -2.601E+00  1.007E+01   786.9  1134.5    100.0 0.07900 100  -6  -23.42
     0    -2    14  1.182E+01  4.774E+00   785.9  1361.3    336.8 0.08023  99  11 -144.20
     0    -2    14  1.081E+01  1.050E+01   786.9  1134.5    819.9 0.07900 100   7  -23.42
     2     0    15  1.459E+01  7.798E+00   769.6  1078.3    904.7 0.11836 100   9  -62.49
     2     0    15  9.460E-01  9.484E+00   767.8  1418.0    446.8 0.12002 100   6  163.24
     2     0    15  7.568E+00  7.239E+00   769.9  1078.1    184.8 0.11862  98   6  -62.49
     0     2   -15  2.245E+01  1.189E+01  1698.1  1140.0    472.5 0.08132 100   7 -150.48
     0     2   -15  1.717E+01  1.001E+01  1697.5  1367.8    693.9 0.07980 100   7  -38.08
    -2     0   -15  2.961E+01  2.169E+01  1680.2  1423.1    805.0 0.11830  99   8   16.10
    -2     0   -15  8.051E+00  9.775E+00  1682.6  1085.2    546.1 0.11908  99   6 -116.84
    -2     0   -15  2.224E+01  2.065E+01  1680.0  1423.7     84.9 0.11877  98   7   16.10
     0    -2    15  1.664E+01  1.048E+01   752.0  1133.4    110.8 0.08013 100   7  -28.53
     0    -2    15  1.985E+01  5.064E+00   751.4  1363.0    334.0 0.08216 100  12 -142.91
     0    -2    15  4.180E+00  1.095E+01   752.2  1132.7    830.3 0.08058  99   6  -28.53
     2     0    16  6.654E+02  4.744E+01   734.6  1073.5    908.6 0.12229 100  55  -64.63
     2     0    16  6.133E+02  4.403E+01   732.6  1422.4    441.1 0.12410 100  63  165.84
     2     0    16  7.154E+02  5.030E+01   734.9  1073.2    188.4 0.12261  92  58  -64.63
     0     2   -16  6.143E+02  4.412E+01  1733.3  1139.0    482.8 0.08276 100  60 -145.33
     0     2   -16  5.939E+02  4.342E+01  1732.4  1369.0    690.4 0.08093 100  52  -39.73
    -2     0   -16  5.958E+02  5.173E+01  1715.1  1427.9    799.3 0.12225  99  44   13.46
    -2     0   -16  7.448E+02  5.343E+01  1717.6  1081.1    550.0 0.12293 100  60 -114.68
    -2     0   -16  6.039E+02  4.986E+01  1714.8  1428.9     79.2 0.12295  97  48   13.46
     0    -2    16  6.765E+02  4.612E+01   716.3  1364.0    330.7 0.08362 100  64 -141.31
     0    -2    16  6.714E+02  4.727E+01   716.7  1132.2    121.2 0.08132  96  58  -33.62
     0    -2    16  6.144E+02  4.418E+01   716.9  1132.2    841.1 0.08139 100  55  -33.62
     2     0    17  2.337E+02  2.055E+01   698.9  1069.3    912.8 0.12592 100  44  -66.86
     2     0    17  1.986E+02  1.918E+01   696.2  1426.0    434.9 0.12778 100  40  168.53
     2     0    17  2.043E+02  1.769E+01   699.1  1068.8    192.0 0.12637 100  44  -66.86
     0     2   -17  1.890E+02  1.702E+01  1769.1  1139.1    493.0 0.08355 100  44 -140.16
    -2     0   -17  2.695E+02  3.822E+01  1750.9  1432.8    793.5 0.12624  97  22   10.74
    -2     0   -17  1.977E+02  1.952E+01  1753.3  1077.5    554.1 0.12653 100  45 -112.41
    -2     0   -17  2.055E+02  3.139E+01  1750.5  1433.1     73.4 0.12660 100  25   10.74
     0    -2    17  1.766E+02  1.723E+01   680.7  1131.6    131.2 0.08222 100  33  -38.72
     0    -2    17  1.773E+02  1.777E+01   681.0  1131.8    851.3 0.08206  94  35  -38.72
     0    -2    17  2.410E+02  1.769E+01   680.4  1364.0    326.7 0.08448 100  54 -139.41
     2     0    18  5.396E+02  4.035E+01   662.2  1065.6    917.0 0.12926  90  54  -69.20
     2     0    18  4.040E+02 -3.029E+01   662.6  1065.1    196.3 0.12972  96  53  -69.20
     2     0    18  5.245E+02  3.920E+01   659.6  1429.2    429.0 0.13124 100  55  171.32
     0     2   -18  5.355E+02  3.928E+01  1805.8  1140.8    503.4 0.08321 100  54 -134.91
    -2     0   -18  5.313E+02  5.091E+01  1787.7  1437.0    787.6 0.12986  97  43    7.92
    -2     0   -18  4.656E+02  4.507E+01  1787.2  1436.5     67.4 0.12974  99  40    7.92
    -2     0   -18  5.929E+02  4.404E+01  1789.9  1074.7    558.5 0.12974 100  61 -110.04
     0    -2    18  4.920E+02  3.405E+01   643.6  1362.8    322.2 0.08448 100  59 -137.18
     0    -2    18  6.198E+02  4.459E+01   643.9  1132.3    141.5 0.08217  95  54  -43.89
     0    -2    18  5.478E+02  3.992E+01   644.1  1132.1    860.9 0.08232 100  51  -43.89
     2     0    19 -1.483E+01  1.337E+01   622.1  1431.5    422.9 0.13423 100  -7  174.21
     0     2   -19  7.757E+00  9.853E+00  1843.2  1143.9    514.0 0.08197 100   8 -129.49
    -2     0   -19  2.237E+00  1.134E+01  1827.2  1072.9    563.2 0.13233 100   5 -107.54
    -2     0   -19  1.812E+01  2.594E+01  1825.3  1438.9     61.2 0.13225 100   5    4.99
    -2     0   -19  2.150E+01  2.780E+01  1825.4  1439.7    781.6 0.13260  99   5    4.99
     0    -2    19 -6.142E+00  1.087E+01   606.4  1134.8    871.8 0.08082 100  -6  -49.20
     0    -2    19  5.980E+00  9.679E+00   606.2  1134.2    151.7 0.08121 100   7  -49.20
     0    -2    19  2.597E+00  4.949E+00   606.0  1359.4    316.5 0.08295 100   8 -134.57
     2     0    20  1.563E+01  1.384E+01   583.0  1432.3    416.4 0.13627 100   7  177.22
     0     2   -20  1.663E+01  9.946E+00  1881.5  1150.2    525.8 0.07831 100   6 -123.81
     0     2   -20  2.028E+01  1.352E+01  1880.0  1359.5    668.9 0.07579  76   6  -49.93
    -2     0   -20  1.687E+01  1.326E+01  1865.2  1072.7    568.2 0.13398 100   8 -104.91
    -2     0   -20  8.221E+00  2.072E+01  1864.2  1441.3    775.3 0.13469  97   6    1.94
    -2     0   -20  5.467E+00  2.106E+01  1864.1  1440.4     54.8 0.13424  98   6    1.94
     0    -2    20  2.483E+01  1.007E+01   567.5  1138.8    163.0 0.07838 100   9  -54.73
     0    -2    20  1.738E+01  6.587E+00   567.4  1353.2    309.6 0.07937 100   8 -131.53
     0    -2    20  1.743E+01  1.083E+01   567.4  1141.1    884.5 0.07663 100   7  -54.73
     2     0    21  9.782E+00  1.326E+01   543.3  1432.2    409.9 0.13783 100   7 -179.64
     0     2   -21  3.116E+01  1.072E+01  1920.9  1158.5    537.9 0.07318  99   9 -117.69
     0     2   -21  2.005E+01  1.097E+01  1919.4  1351.2    660.9 0.07006  94   7  -53.75
    -2     0   -21  1.053E+01  2.090E+01  1904.3  1441.9    769.0 0.13614  96   6   -1.26
    -2     0   -21  6.749E-01  1.573E+01  1904.5  1073.1    573.5 0.13525 100   6 -102.11
    -2     0   -21 -4.109E+00  2.225E+01  1903.7  1440.8     48.2 0.13553  97  -7   -1.26
     0    -2    21 -3.331E+00  1.043E+01   527.6  1147.1    175.9 0.07290 100  -5  -60.65
     0    -2    21  2.466E+01  7.574E+00   527.8  1344.9    302.0 0.07428  99  11 -127.91
     0    -2    21  7.372E+00  1.100E+01   527.6  1148.5    896.4 0.07172  94   8  -60.65
     2     0    22  3.227E+00  1.327E+01   502.7  1431.1    403.1 0.13866 100   4 -176.33
     0     2   -22 -6.564E+00  1.017E+01  1961.8  1171.0    550.8 0.06481 100  -6 -110.82
     0     2   -22 -9.228E+00  1.003E+01  1960.2  1338.2    651.1 0.06093 100  -7  -58.48
    -2     0   -22  1.063E+01  1.551E+01  1944.9  1074.8    579.1 0.13560 100   6  -99.13
    -2     0   -22 -5.838E+00  2.282E+01  1944.9  1439.6     41.3 0.13571 100  -6   -4.62
    -2     0   -22 -6.140E+00  2.196E+01  1945.3  1440.9    762.2 0.13657  94  -5   -4.62
     2     0    23  1.062E+02  1.777E+01   460.5  1428.0    396.1 0.13814  99  16 -172.82
    -2     0   -23  1.154E+02  2.035E+01  1986.5  1079.4    585.4 0.13392 100  21  -95.92
    -2     0   -23  5.371E+01  2.410E+01  1987.2  1436.5     34.0 0.13458 100  10   -8.20
     2     0    24 -7.642E+00  1.579E+01   421.3  1067.8    949.1 0.13393  89  -6  -86.46
     2     0    24  8.006E-01  1.555E+01   421.4  1067.1    228.7 0.13445  87   7  -86.46
     2     0    24  2.048E+01  1.539E+01   417.1  1422.8    388.6 0.13615  98   7 -169.07
    -2     0   -24  2.105E+01  2.279E+01  2030.6  1431.3     26.4 0.13203  92   7  -12.04
    -2     0   -24 -2.666E+00  1.527E+01  2029.3  1086.7    592.4 0.13030 100  -6  -92.43
    -2     0   -25  2.839E+00  1.469E+01  2073.6  1095.7    599.8 0.12531 100   5  -88.58
    -3     2   -24  6.154E+00  1.557E+01  2022.3  1035.9    552.6 0.16764  94   7 -114.02
     1     2    24  2.231E+00  1.286E+01   412.2  1094.9    269.5 0.11385 100   6 -108.88
     1     2    24  1.445E+01  1.318E+01   411.8  1095.9    990.1 0.11308  99   6 -108.88
     1     2    24  2.020E+01  1.300E+01   407.4  1394.5    409.2 0.11528 100   6  178.76
     2    -3    24  1.234E+01  1.500E+01   416.9  1432.3    337.5 0.14335 100   6 -143.63
    -2     3   -24  7.497E-01  1.332E+01  2030.3  1071.9    536.2 0.14154  98   7 -121.05
    -2     3   -24 -1.233E+01  1.865E+01  2028.5  1442.0    698.3 0.14004 100  -6  -37.42
    -1    -2   -24 -2.300E+00  2.041E+01  2040.7  1405.3    767.8 0.11271  94  -6   -0.08
    -1    -2   -24  1.795E+01  1.542E+01  2038.6  1116.4    634.5 0.10813  99   7  -69.80
    -1    -2   -24  7.380E+00  2.124E+01  2040.0  1402.8     46.5 0.11095  96   4   -0.08
     3    -2    24  1.142E+01  1.733E+01   428.4  1022.1    190.8 0.16789  95   6  -65.10
     3    -2    24  2.208E+01  1.816E+01   427.9  1023.9    911.8 0.16640  99   8  -65.10
    -3     2   -23  2.608E+01 -1.807E+01  1979.3  1033.4    546.4 0.16728  87  13 -117.35
     1     2    23  5.715E+01  1.447E+01   451.2  1403.9    419.2 0.12066 100  11  173.75
     1     2    23  1.251E+02  1.760E+01   455.7  1086.6    262.6 0.11904 100  20 -105.42
     1     2    23  9.732E+01  1.697E+01   455.3  1087.5    983.3 0.11834 100  18 -105.42
     2    -3    23  8.482E+01  1.799E+01   460.2  1437.4    343.4 0.14516 100  11 -146.50
    -2     3   -23  3.944E+01  1.960E+01  1985.4  1446.7    704.2 0.14218 100   8  -34.47
    -2     3   -23  7.014E+01  1.555E+01  1987.4  1066.8    528.3 0.14345  91  16 -125.24
    -1    -2   -23  5.394E+01  2.168E+01  1995.9  1412.1     56.7 0.11691  99   6    5.06
    -1    -2   -23  2.080E+01  2.183E+01  1996.1  1414.1    777.7 0.11819  95   8    5.06
    -1    -2   -23  6.999E+01  1.730E+01  1995.5  1106.2    627.1 0.11421 100  12  -73.39
     3    -2    23  7.609E+01  1.966E+01   471.5  1021.4    185.5 0.16668  94  12  -61.83
     3    -2    23  8.076E+01  2.007E+01   471.1  1022.2    905.5 0.16597 100  12  -61.83
    -3     2   -22  6.462E+00  1.571E+01  1937.3  1032.2    540.6 0.16636  99   6 -120.52
     1     2    22  1.155E+00  1.400E+01   497.5  1081.4    976.9 0.12167  80   6 -102.39
     1     2    22  6.786E+00  1.383E+01   497.7  1081.3    256.7 0.12189  81   8 -102.39
     2    -3    22 -2.073E-01  1.525E+01   502.0  1440.5    348.8 0.14554 100  -5 -149.08
    -2     3   -22  3.113E-01  1.943E+01  1944.3  1449.5    709.2 0.14287  92   7  -31.82
    -1    -2   -22  2.049E+01  1.460E+01  1953.7  1099.2    620.7 0.11791 100   8  -76.52
    -1    -2   -22 -9.336E+00  2.043E+01  1953.5  1419.5    786.8 0.12118  94  -5    9.84
    -1    -2   -22 -2.924E+01  1.991E+01  1952.7  1418.7     66.3 0.12081  99  -4    9.84
     3    -2    22 -6.636E+00  1.674E+01   513.0  1022.3    899.7 0.16439 100  -7  -58.70
     3    -2    22  8.146E+00  1.614E+01   513.3  1021.4    179.7 0.16513 100   6  -58.70
    -3     2   -21  1.209E+02  2.060E+01  1896.9  1032.7    535.0 0.16405 100  23 -123.57
     1     2    21  1.517E+02  1.681E+01   538.5  1078.0    251.4 0.12324 100  29  -99.71
     1     2    21  7.826E+01 -1.336E+01   534.8  1414.0    437.5 0.12486 100  17  164.63
     1     2    21  1.516E+02  1.705E+01   538.3  1078.1    971.6 0.12306  94  31  -99.71
     2    -3    21  1.209E+02  1.678E+01   542.6  1442.4    353.9 0.14519 100  24 -151.44
     1    -3   -21  7.494E+01 -1.323E+01  1932.2  1312.6     43.5 0.04163  88  12    0.86
    -2     3   -21  8.402E+01  1.992E+01  1904.4  1450.7    713.7 0.14253  97  16  -29.41
    -1    -2   -21  5.874E+01 -1.923E+01  1912.5  1421.2    795.2 0.12163  93   9   14.37
    -1    -2   -21  1.413E+02  1.827E+01  1913.1  1094.6    615.2 0.11976 100  25  -79.29
    -1    -2   -21  4.658E+01 -1.946E+01  1911.3  1422.4     75.3 0.12257  97  10   14.37
     3    -2    21  1.381E+02  2.074E+01   553.9  1023.7    894.3 0.16185  99  23  -55.69
     3    -2    21  1.282E+02  2.111E+01   553.9  1022.6    174.0 0.16286 100  23  -55.69
    -3     2   -20  2.391E+00  1.578E+01  1857.6  1034.4    529.6 0.16108 100   6 -126.52
     1     2    20  9.973E+00  1.261E+01   575.4  1416.3    446.3 0.12504 100   5  160.36
     1     2    20  3.449E+01  1.071E+01   578.1  1076.4    246.7 0.12338 100   9  -97.31
     2    -3    20  4.378E+01  1.284E+01   582.0  1443.4    358.8 0.14415 100  10 -153.58
     1    -3   -20 -1.081E+01 -1.183E+01  1891.2  1331.1     62.9 0.05524  99  -5   10.51
    -2     3   -20  3.301E+00  1.216E+01  1864.8  1450.4    718.2 0.14123 100   6  -27.22
    -1    -2   -20 -1.285E+01  1.621E+01  1872.9  1422.0    803.6 0.12136  98  -6   18.70
    -1    -2   -20  1.917E+01  1.340E+01  1873.7  1091.9    610.2 0.12037 100   6  -81.76
    -1    -2   -20  1.187E+01  1.714E+01  1871.9  1423.5     83.7 0.12243  96   6   18.70
     3    -2    20  3.898E+01  1.513E+01   593.5  1024.7    168.2 0.16004 100  10  -52.77
     3    -2    20 -1.764E+01  1.503E+01   593.5  1025.9    888.8 0.15902 100  -7  -52.77
    -3     2   -19  2.832E+01  1.560E+01  1819.3  1036.8    524.2 0.15778 100  12 -129.39
     1     2    19  2.521E+01  8.583E+00   616.7  1076.3    242.4 0.12255 100  10  -95.16
     1     2    19  3.925E+01  1.290E+01   614.0  1416.7    454.5 0.12398 100  10  156.22
     2    -3    19  3.280E+01  1.089E+01   620.5  1442.4    363.1 0.14195  99  11 -155.53
     1    -3   -19  1.555E+01  1.557E+01  1852.5  1341.0    798.7 0.06208  94   7   18.69
     1    -3   -19  1.190E+01  1.541E+01  1851.7  1342.0     78.9 0.06292  97   6   18.69
    -1     3    19  4.325E+01  5.783E+00   599.0  1162.1    307.0 0.06106 100  18 -129.33
    -1     3    19  2.751E+01  9.333E+00   597.6  1337.2    443.8 0.06697 100   8  159.62
    -2     3   -19  3.794E+01  2.274E+01  1825.7  1449.6      3.2 0.13979  84   7  -25.23
    -2     3   -19  5.467E+01  2.296E+01  1826.3  1449.0    722.5 0.13922 100   7  -25.23
    -1    -2   -19  5.837E+00  2.025E+01  1834.2  1422.5    811.9 0.12082  98   5   22.91
    -1    -2   -19  1.333E+01  1.113E+01  1835.5  1090.5    605.7 0.12012 100  12  -83.96
    -1    -2   -19  2.086E+01  2.051E+01  1833.7  1423.1     91.9 0.12128  99   6   22.91
     3    -2    19  3.563E+01  1.327E+01   632.1  1027.5    162.5 0.15674 100  12  -49.94
     3    -2    19  4.491E+01  1.545E+01   631.9  1029.0    883.5 0.15569 100  12  -49.94
    -3     2   -18  1.402E+01  1.486E+01  1782.0  1039.4    518.8 0.15448  96   6 -132.19
     1     2    18  1.163E+00  7.520E+00   654.3  1077.4    238.6 0.12098 100   8  -93.25
     1     2    18  3.840E+00  8.710E+00   654.3  1077.9    958.8 0.12072  84   7  -93.25
     1     2    18  1.800E+01  1.413E+01   652.0  1416.9    463.6 0.12269 100   5  152.16
     2    -3    18  2.771E+01  1.116E+01   658.1  1440.3    366.9 0.13903 100  11 -157.31
     1    -3   -18 -6.412E+00  1.753E+01  1814.3  1347.5    813.2 0.06655 100  -6   26.19
     1    -3   -18 -5.355E+00  9.634E+00  1815.0  1165.1    663.3 0.06577  90  -7  -52.13
     1    -3   -18  3.638E+00  1.797E+01  1813.9  1348.1     93.3 0.06702  97   5   26.19
    -1     3    18  1.322E+01  4.681E+00   636.8  1154.9    300.1 0.06598 100   8 -126.39
    -1     3    18  5.527E+00  1.059E+01   635.7  1344.2    458.6 0.07118 100   7  152.34
    -2     3   -18  9.865E+00  1.365E+01  1790.2  1062.9    492.1 0.13824  83   6 -143.86
    -2     3   -18 -3.337E+00  2.490E+01  1788.7  1446.7    726.5 0.13669 100  -5  -23.42
    -2     3   -18 -1.916E+01  2.108E+01  1788.3  1447.0      7.1 0.13707  99  -6  -23.42
    -1    -2   -18 -1.831E+01  2.397E+01  1796.3  1422.1    100.0 0.11980  96  -6   27.01
    -1    -2   -18  2.460E-01  9.680E+00  1798.1  1090.4    601.7 0.11897 100   6  -85.93
    -1    -2   -18 -2.245E+01  2.358E+01  1796.3  1421.9    820.1 0.11963 100  -6   27.01
     3    -2    18  2.934E+00  1.140E+01   669.6  1031.5    157.4 0.15293 100   5  -47.16
     3    -2    18 -9.457E+00  1.301E+01   666.9  1463.4    405.4 0.15502  92 -10 -175.20
     3    -2    18  2.338E+01  1.484E+01   669.6  1032.5    878.0 0.15222 100   8  -47.16
     1     2    17  9.303E+01  1.457E+01   688.7  1415.5    471.7 0.12048 100  23  148.16
     1     2    17  1.056E+02  1.180E+01   691.0  1079.9    955.4 0.11859  99  32  -91.54
     1     2    17  1.091E+02  1.125E+01   691.0  1079.4    235.2 0.11886  99  34  -91.54
     2    -3    17  1.593E+02  1.638E+01   694.9  1437.4    370.5 0.13570 100  39 -158.91
     1    -3   -17  9.324E+01  1.816E+01  1777.0  1352.4    107.1 0.06974 100  16   33.34
     1    -3   -17  8.542E+01  1.792E+01  1776.9  1352.2    827.3 0.06960  98  16   33.34
     1    -3   -17  1.342E+02  1.385E+01  1778.2  1159.9    658.1 0.06868  98  24  -54.57
    -1     3    17  2.057E+02 -1.501E+01   673.8  1149.5    294.1 0.06951 100  49 -124.11
    -1     3    17  1.464E+02  1.421E+01   672.9  1349.2    473.2 0.07394 100  31  145.33
    -2     3   -17  1.613E+02  2.588E+01  1751.7  1443.8     10.6 0.13393 100  24  -21.78
    -2     3   -17  1.400E+02  1.922E+01  1753.7  1065.7    485.5 0.13501  99  33 -147.34
    -2     3   -17  1.618E+02  2.791E+01  1752.0  1443.8    730.3 0.13389 100  23  -21.78
    -1    -2   -17  1.448E+02  1.562E+01  1761.6  1091.4    598.1 0.11712 100  31  -87.67
    -1    -2   -17  1.318E+02  2.536E+01  1759.7  1420.4    108.1 0.11784 100  17   31.05
    -1    -2   -17  9.995E+01  2.486E+01  1759.6  1420.2    828.2 0.11768  97  17   31.05
     3    -2    17  1.700E+02  2.054E+01   706.4  1036.5    872.4 0.14858  99  32  -44.44
     3    -2    17  2.018E+02  2.142E+01   703.4  1459.2    409.6 0.15066 100  40 -176.99
     3    -2    17  1.482E+02  1.706E+01   706.2  1036.1    152.5 0.14879 100  34  -44.44
    -3     2   -16  2.532E+02  3.591E+01  1707.7  1461.1     52.6 0.14502  97  25   -1.94
    -3     2   -16  3.009E+02  3.954E+01  1707.9  1461.4    772.9 0.14504  92  26   -1.94
     1     2    16  2.285E+02  1.794E+01   726.9  1082.3    232.1 0.11627  99  50  -90.05
     1     2    16  3.167E+02  2.516E+01   724.6  1413.2    479.5 0.11779  97  52  144.20
     1     2    16  2.596E+02  2.062E+01   726.9  1082.6    952.3 0.11605 100  48  -90.05
     2     1   -16  3.231E+02  2.272E+01  1749.6  1226.6    510.5 0.02055  82  54 -128.55
     2    -3    16  2.534E+02  2.136E+01   731.0  1433.8    373.8 0.13205 100  51 -160.34
     1    -3   -16  2.662E+02  2.127E+01  1742.2  1156.4    653.8 0.07042  99  38  -56.43
     1    -3   -16  2.648E+02  2.326E+01  1740.8  1355.1    120.6 0.07134  97  38   40.34
     1    -3   -16  2.754E+02  2.512E+01  1740.5  1354.9    841.2 0.07115 100  37   40.34
    -1     3    16  3.023E+02  2.229E+01   709.1  1351.9    486.2 0.07510 100  48  138.46
    -1     3    16  2.760E+02  1.947E+01   709.9  1146.3    289.3 0.07151 100  50 -122.36
    -2     3   -16  2.607E+02  2.634E+01  1717.9  1069.3    478.9 0.13132  98  47 -150.78
    -2     3   -16  3.155E+02  3.259E+01  1716.0  1439.8     13.9 0.13043 100  39  -20.32
    -2     3   -16  2.809E+02  3.223E+01  1716.1  1440.1    733.8 0.13065  97  37  -20.32
    -2    -1    16  2.612E+02  1.856E+01   699.9  1282.2    945.1 0.02560  79  49  -89.13
    -2    -1    16  2.469E+02  1.739E+01   699.7  1282.3    225.2 0.02568  81  50  -89.13
    -1    -2   -16  2.657E+02  2.731E+01  1723.8  1418.0    116.0 0.11545 100  40   35.06
    -1    -2   -16  3.520E+02  3.324E+01  1723.7  1417.5    836.4 0.11509 100  40   35.06
    -1    -2   -16  2.700E+02  2.227E+01  1725.8  1093.2    595.0 0.11477 100  43  -89.21
     3    -2    16  3.104E+02  2.644E+01   739.2  1454.4    413.6 0.14603 100  54 -178.65
     3    -2    16  2.794E+02  2.507E+01   742.1  1041.3    147.7 0.14439  77  55  -41.76
    -3     2   -15  6.513E+01  2.579E+01  1672.7  1455.5     56.5 0.14042  98  11   -0.40
    -3     2   -15  6.638E+01  2.728E+01  1672.8  1455.6    776.7 0.14041  97  11   -0.40
     1     2    15  6.004E+01  8.810E+00   762.0  1086.0    949.7 0.11316 100  29  -88.75
     1     2    15  6.194E+01  9.011E+00   759.9  1410.5    487.2 0.11492 100  27  140.25
     1     2    15  6.939E+01  8.265E+00   762.0  1085.8    229.5 0.11331  98  33  -88.75
     2    -3    15  6.443E+01  1.565E+01   768.7  1066.5    830.8 0.12639  93  13  -25.17
     2    -3    15  7.592E+01  1.139E+01   766.4  1429.8    377.0 0.12818 100  25 -161.61
     2    -3    15  4.788E+01  1.340E+01   768.4  1067.3    111.2 0.12590 100  12  -25.17
     1    -3   -15  7.660E+01  9.784E+00  1707.0  1154.3    650.4 0.07121  98  21  -57.79
     1    -3   -15  6.183E+01  1.162E+01  1705.1  1356.2    854.6 0.07178  97  18   47.28
     1    -3   -15  9.218E+01  1.351E+01  1705.0  1356.5    134.3 0.07192 100  21   47.28
    -1     3    15  7.567E+01  8.249E+00   744.3  1353.1    498.9 0.07523  99  32  131.61
    -1     3    15  6.824E+01  6.382E+00   745.2  1144.8    285.9 0.07224 100  33 -121.10
    -2     3   -15  8.936E+01  1.936E+01  1681.0  1435.3     16.8 0.12666 100  16  -19.02
    -2     3   -15  6.870E+01  1.840E+01  1682.9  1073.3    472.4 0.12748 100  18 -154.20
    -2     3   -15  3.285E+01  1.911E+01  1681.1  1435.6    736.8 0.12693  98  12  -19.02
    -2    -1    15  5.873E+01  5.317E+00   735.1  1294.0    235.9 0.03360 100  28  -94.94
    -2    -1    15  5.325E+01  5.520E+00   735.2  1294.0    955.7 0.03354  92  25  -94.94
    -1    -2   -15  6.673E+01  1.622E+01  1688.6  1414.8    124.0 0.11261  99  16   39.04
    -1    -2   -15  6.557E+01  1.862E+01  1688.5  1414.4    844.4 0.11229 100  12   39.04
    -1    -2   -15  6.710E+01  1.032E+01  1690.8  1095.7    592.2 0.11204 100  23  -90.54
     3    -2    15  6.826E+01  1.331E+01   774.6  1449.2    417.5 0.14138 100  21  179.83
    -3     2   -14  1.188E+02  2.324E+01  1638.4  1449.4     60.2 0.13567  99  20    0.99
    -3     2   -14  1.699E+02  2.755E+01  1638.4  1449.6    780.3 0.13568 100  21    0.99
     1     2    14  1.505E+02  1.346E+01   794.3  1407.0    495.0 0.11161 100  48  136.30
     1     2    14  1.632E+02  1.382E+01   796.4  1089.8    947.4 0.11001 100  49  -87.67
     1     2    14  1.521E+02  1.268E+01   796.4  1089.7    227.2 0.11012 100  49  -87.67
     2     1   -14  1.322E+02  9.811E+00  1679.4  1304.4    596.4 0.03506  98  44  -83.57
     2     1   -14  1.439E+02  1.275E+01  1680.4  1203.8    456.5 0.03603 100  31 -155.93
     2    -3    14  1.667E+02  1.854E+01   803.2  1071.5    104.5 0.12239 100  28  -21.78
     2    -3    14  1.500E+02  1.468E+01   801.0  1425.3    379.8 0.12407 100  48 -162.70
     2    -3    14  1.611E+02  1.833E+01   803.2  1071.3    824.3 0.12253 100  33  -21.78
     1    -3   -14  1.406E+02  1.396E+01  1670.4  1356.7    147.7 0.07185 100  35   54.26
     1    -3   -14  1.308E+02  1.229E+01  1672.4  1153.3    647.8 0.07129 100  30  -58.69
     1    -3   -14  1.488E+02  1.479E+01  1670.5  1356.6    867.9 0.07174 100  35   54.26
    -1     3    14  1.335E+02  1.022E+01   779.8  1144.6    283.5 0.07212 100  44 -120.28
    -1     3    14  1.425E+02  1.195E+01   778.7  1353.5    511.5 0.07474 100  44  124.72
    -2     3   -14  7.524E+01  1.713E+01  1646.8  1430.4     19.4 0.12267  99  18  -17.91
    -2     3   -14  1.165E+02  1.910E+01  1648.6  1077.7    465.9 0.12346 100  26 -157.62
    -2     3   -14  1.319E+02  2.068E+01  1646.8  1430.6    739.5 0.12295  97  24  -17.91
    -2    -1    14  1.407E+02  1.364E+01   770.1  1194.1    810.8 0.03741  77  27  -22.03
    -2    -1    14  1.461E+02  1.120E+01   769.9  1301.5    962.3 0.03841  79  42  -98.47
    -2    -1    14  1.389E+02  1.029E+01   769.7  1301.5    242.4 0.03843 100  43  -98.47
    -1    -2   -14  1.111E+02  1.660E+01  1654.0  1411.0    132.1 0.10941 100  29   43.03
    -1    -2   -14  1.136E+02  1.225E+01  1656.4  1098.7    589.8 0.10909 100  35  -91.66
    -1    -2   -14  1.229E+02  1.752E+01  1654.1  1410.7    852.3 0.10927  95  32   43.03
     3    -2    14  1.468E+02  1.571E+01   809.4  1443.8    421.3 0.13660 100  38  178.46
    -3     2   -13  2.888E+01  1.276E+01  1607.0  1064.5    495.4 0.13138  96  17 -145.68
    -3     2   -13  3.591E+01  1.794E+01  1604.6  1443.0     63.7 0.13077  97   7    2.23
    -3     2   -13  4.906E+01  2.118E+01  1604.7  1443.2    783.9 0.13081 100  12    2.23
     1     2    13  5.128E+01  7.155E+00   830.2  1094.1    945.5 0.10668  99  25  -86.80
     1     2    13  5.784E+01  8.653E+00   828.1  1403.1    502.7 0.10809  96  27  132.33
     1     2    13  4.909E+01  6.647E+00   830.2  1094.0    225.3 0.10676 100  30  -86.80
     2     1   -13  4.096E+01  6.634E+00  1646.4  1197.0    432.2 0.04037 100  18 -167.63
     2     1   -13  3.460E+01  4.164E+00  1645.5  1310.1    601.4 0.03903  98  25  -80.96
     2    -3    13  6.688E+01  1.312E+01   837.4  1076.2     97.9 0.11866  99  13  -18.38
     2    -3    13  4.056E+01  1.291E+01   837.1  1076.6    817.9 0.11846 100  11  -18.38
     2    -3    13  5.054E+01  9.656E+00   834.9  1420.3    382.1 0.11979 100  22 -163.60
     1    -3   -13  3.932E+01  8.757E+00  1636.5  1356.3    881.4 0.07140 100  18   61.32
     1    -3   -13  3.289E+01  7.282E+00  1638.5  1153.0    646.0 0.07087 100  14  -59.14
     1    -3   -13  3.735E+01  7.600E+00  1636.4  1356.3    161.2 0.07133 100  20   61.32
    -1     3    13  3.889E+01  4.615E+00   813.7  1145.2    281.9 0.07151 100  26 -119.91
    -1     3    13  2.994E+01  5.230E+00   812.6  1353.1    524.2 0.07384  99  24  117.72
    -2     3   -13  3.968E+01  1.528E+01  1613.4  1425.1     21.5 0.11853  87  10  -16.97
    -2     3   -13  3.472E+01  1.544E+01  1615.3  1082.5    459.6 0.11922 100  10 -161.05
    -2     3   -13  2.838E+01  1.539E+01  1613.1  1425.3    741.9 0.11879  88   9  -16.97
    -2    -1    13  3.717E+01  4.480E+00   803.7  1306.7    246.5 0.04167 100  20 -100.75
    -2    -1    13  3.799E+01  7.196E+00   803.6  1189.8     69.0 0.04024  93  12  -10.66
    -2    -1    13  3.097E+01  4.745E+00   803.9  1306.7    966.5 0.04165  77  18 -100.75
    -2    -1    13  2.581E+01  8.416E+00   804.1  1189.3    788.0 0.04073  94  11  -10.66
    -1    -2   -13  3.897E+01  1.182E+01  1620.2  1406.9    140.1 0.10615 100  11   47.03
    -1    -2   -13  2.110E+01  7.584E+00  1622.7  1102.1    587.8 0.10596 100  11  -92.56
    -1    -2   -13  4.182E+01  1.141E+01  1620.4  1406.5    860.3 0.10593 100  13   47.03
     3    -2    13  4.383E+01  1.031E+01   843.2  1437.8    424.8 0.13157 100  16  177.25
    -3     2   -12  8.398E+01  1.697E+01  1571.4  1436.2     67.0 0.12578  99  18    3.28
    -3     2   -12  1.280E+02  2.146E+01  1571.5  1436.6    787.2 0.12585  99  19    3.28
    -3     2   -12  8.626E+01  1.330E+01  1574.0  1070.7    491.1 0.12633 100  36 -148.39
     1     2    12  1.075E+02  9.571E+00   863.4  1098.5    223.9 0.10327 100  50  -86.17
     1     2    12  1.268E+02  1.155E+01   861.3  1398.9    510.4 0.10448 100  49  128.32
     1     2    12  1.213E+02  1.066E+01   863.4  1098.6    944.0 0.10320  98  48  -86.17
     2     1   -12  1.097E+02  9.975E+00  1613.1  1192.1    408.8 0.04339 100  40 -179.00
     2     1   -12  1.031E+02  8.011E+00  1612.2  1314.1    604.4 0.04181  96  41  -79.33
     2    -3    12  1.073E+02  1.464E+01   871.0  1081.9    811.7 0.11444  97  22  -14.97
     2    -3    12  1.239E+02  1.252E+01   868.2  1415.1    384.2 0.11540 100  45 -164.32
     2    -3    12  1.150E+02  1.382E+01   870.7  1081.8     91.5 0.11443 100  24  -14.97
     1    -3   -12  1.160E+02  1.093E+01  1603.5  1355.5    174.5 0.07049 100  43   68.53
     1    -3   -12  1.089E+02  1.040E+01  1605.2  1153.3    644.9 0.07012 100  30  -59.12
     1    -3   -12  1.114E+02  1.098E+01  1603.2  1355.4    894.8 0.07058  94  43   68.53
    -1     3    12  1.042E+02  8.141E+00   847.0  1146.2    281.1 0.07060 100  45 -120.00
    -1     3    12  9.725E+01  8.413E+00   845.8  1352.2    537.0 0.07266 100  45  110.58
    -2     3   -12  1.185E+02  1.644E+01  1582.4  1087.6    453.2 0.11490 100  30 -164.49
    -2     3   -12  8.897E+01  1.540E+01  1580.4  1419.5     23.4 0.11430  89  24  -16.23
    -2    -1    12  9.222E+01  8.881E+00   837.3  1186.3     46.4 0.04280  95  32    0.48
    -2    -1    12  9.083E+01  8.832E+00   837.2  1186.5    766.1 0.04267  93  31    0.48
    -2    -1    12  9.844E+01  8.089E+00   837.3  1310.6    968.9 0.04391  83  40 -102.15
    -2    -1    12  1.077E+02  8.416E+00   837.1  1310.6    248.8 0.04391 100  40 -102.15
    -1    -2   -12  8.787E+01  1.221E+01  1587.1  1402.2    868.3 0.10257 100  35   51.07
    -1    -2   -12  9.858E+01  1.054E+01  1589.6  1105.7    586.1 0.10275 100  37  -93.22
    -1    -2   -12  8.617E+01  1.156E+01  1587.0  1402.3    148.2 0.10269 100  30   51.07
     3    -2    12  1.239E+02  1.318E+01   876.3  1431.5    428.0 0.12643 100  39  176.23
     3    -2    12  9.192E+01  1.245E+01   878.6  1066.4    850.0 0.12500  99  30  -31.12
     3    -2    12  9.683E+01  1.222E+01   878.3  1066.2    129.9 0.12513 100  33  -31.12
    -3     2   -11  6.641E+01  1.731E+01  1538.8  1429.5    790.3 0.12075 100  17    4.12
    -3     2   -11  8.871E+01  1.256E+01  1541.4  1077.1    486.9 0.12120 100  31 -151.13
    -3     2   -11  7.108E+01  1.448E+01  1538.8  1429.3     70.1 0.12073 100  19    4.12
     1     2    11  9.493E+01  9.055E+00   896.1  1103.4    943.0 0.09963  97  44  -85.79
     1     2    11  9.454E+01  8.646E+00   896.1  1103.4    222.9 0.09969 100  50  -85.79
     1     2    11  9.892E+01  9.386E+00   894.1  1394.5    518.3 0.10080 100  47  124.26
     2     1   -11  1.074E+02  9.369E+00  1580.7  1188.6    386.5 0.04538  98  44  169.83
     2     1   -11  8.605E+01  6.800E+00  1579.5  1317.2    605.9 0.04389  95  40  -78.44
     2    -3    11  8.075E+01  1.162E+01   903.5  1087.7     85.2 0.11012  98  21  -11.52
     2    -3    11  7.818E+01  1.215E+01   904.0  1087.7    805.3 0.11018 100  22  -11.52
     2    -3    11  1.077E+02  1.101E+01   900.9  1409.6    385.8 0.11095 100  44 -164.82
     1    -3   -11  9.186E+01  9.172E+00  1570.8  1354.3    188.0 0.06953  91  40   75.91
     1    -3   -11  8.832E+01  9.215E+00  1570.8  1354.3    907.8 0.06961 100  38   75.91
     1    -3   -11  1.028E+02  9.731E+00  1572.5  1153.9    644.6 0.06915 100  29  -58.62
    -1     3    11  9.889E+01  7.747E+00   879.7  1147.6    281.0 0.06947 100  44 -120.56
    -1     3    11  1.070E+02  8.756E+00   878.7  1350.5    550.2 0.07098 100  50  103.26
    -2     3   -11  9.201E+01  1.376E+01  1547.7  1413.7     25.1 0.11001  93  24  -15.69
    -2     3   -11  9.590E+01  1.357E+01  1549.7  1092.9    446.8 0.11055 100  31 -167.96
    -2    -1    11  8.784E+01  7.885E+00   870.4  1183.7     24.0 0.04453  90  40   11.46
    -2    -1    11  1.036E+02  8.056E+00   869.9  1313.6    249.8 0.04557 100  43 -102.85
    -2    -1    11  9.874E+01  7.900E+00   870.1  1313.6    969.8 0.04557  85  42 -102.85
    -1    -2   -11  6.640E+01  9.098E+00  1554.4  1397.6    156.4 0.09918 100  35   55.17
    -1    -2   -11  9.516E+01  1.181E+01  1554.5  1397.5    876.5 0.09916 100  32   55.17
    -1    -2   -11  9.306E+01  9.378E+00  1557.0  1109.7    585.0 0.09937 100  41  -93.64
     3    -2    11  1.092E+02  1.250E+01   911.2  1073.3    845.8 0.11996 100  31  -28.39
     3    -2    11  1.049E+02  1.167E+01   909.0  1425.0    431.1 0.12125 100  40  175.41
     3    -2    11  8.885E+01  1.118E+01   911.1  1073.0    125.7 0.12010  99  31  -28.39
    -3     2   -10  8.353E+01  1.607E+01  1506.5  1422.2    793.3 0.11552 100  20    4.72
    -3     2   -10  6.999E+01  1.150E+01  1509.3  1083.7    482.8 0.11603 100  25 -153.96
    -3     2   -10  6.295E+01  1.330E+01  1506.7  1422.1     73.1 0.11562 100  17    4.72
     1     2    10  6.005E+01  6.713E+00   926.4  1389.9    526.2 0.09708  98  44  120.12
     1     2    10  9.396E+01  8.884E+00   928.3  1108.4    942.5 0.09604  97  46  -85.68
     1     2    10  6.296E+01  6.777E+00   928.3  1108.3    222.4 0.09609 100  44  -85.68
     2     1   -10  6.849E+01  5.849E+00  1547.2  1319.6    606.1 0.04555  95  41  -78.18
     2     1   -10  5.978E+01  6.433E+00  1548.2  1185.7    364.1 0.04694 100  38  158.88
     2    -3    10  6.539E+01  1.118E+01   936.2  1093.8    799.0 0.10582 100  20   -8.03
     2    -3    10  8.289E+01  9.370E+00   933.2  1404.0    387.1 0.10647 100  40 -165.11
     2    -3    10  6.690E+01  1.027E+01   935.8  1093.8     79.0 0.10570  99  22   -8.03
     1    -3   -10  8.581E+01  8.383E+00  1540.3  1154.7    645.1 0.06807 100  33  -57.59
     1    -3   -10  5.767E+01  6.595E+00  1538.5  1353.0    201.6 0.06855 100  41   83.51
     1    -3   -10  7.619E+01  8.155E+00  1538.4  1352.9    921.8 0.06848  98  44   83.51
    -1     3    10  6.707E+01  5.882E+00   912.0  1149.2    281.7 0.06827 100  38 -121.65
    -1     3    10  5.471E+01  5.361E+00   910.9  1349.0    563.7 0.06945 100  44   95.73
    -2     3   -10  5.201E+01  1.078E+01  1515.5  1407.6     26.4 0.10567  97  19  -15.38
    -2     3   -10  5.345E+01  1.008E+01  1517.5  1098.4    440.3 0.10619 100  24 -171.48
    -2    -1    10  6.660E+01  5.812E+00   902.2  1316.1    249.5 0.04690 100  35 -102.96
    -2    -1    10  6.461E+01  6.655E+00   902.9  1182.1    721.7 0.04567 100  33   22.26
    -2    -1    10  6.975E+01  6.205E+00   902.4  1316.1    969.5 0.04690  84  36 -102.96
    -2    -1    10  5.215E+01  5.921E+00   902.9  1181.8      2.5 0.04586  76  36   22.26
    -1    -2   -10  5.189E+01  8.673E+00  1522.3  1392.7    884.7 0.09567 100  29   59.34
    -1    -2   -10  6.208E+01  7.450E+00  1524.8  1113.9    584.3 0.09587 100  35  -93.78
    -1    -2   -10  3.201E+01 -6.986E+00  1522.2  1392.7    164.5 0.09565 100  22   59.34
     3    -2    10  7.785E+01  1.054E+01   943.3  1080.4    841.7 0.11488 100  29  -25.59
     3    -2    10  7.327E+01  9.398E+00   941.2  1418.2    434.0 0.11603 100  32  174.83
     3    -2    10  4.511E+01  8.808E+00   943.3  1080.0    121.6 0.11502  97  19  -25.59
     1     2     9  5.011E+02  3.469E+01   958.2  1385.3    534.2 0.09337 100  56  115.87
     1     2     9  5.129E+02  3.572E+01   960.1  1113.4    942.5 0.09244  97  49  -85.90
     1     2     9  5.016E+02  3.478E+01   960.1  1113.4    222.3 0.09248 100  51  -85.90
     2     1    -9  5.368E+02  3.633E+01  1515.3  1321.7    605.3 0.04699  96  51  -78.44
     2     1    -9  5.884E+02  4.005E+01  1516.4  1183.6    342.1 0.04793  98  56  148.25
     2    -3     9  4.575E+02  3.265E+01   967.5  1100.1     72.6 0.10127 100  61   -4.50
     2    -3     9  5.664E+02  3.949E+01   965.1  1398.2    387.9 0.10199 100  57 -165.15
     2    -3     9  5.031E+02  3.640E+01   968.0  1100.0    792.6 0.10143  99  57   -4.50
     1    -3    -9  5.506E+02  3.793E+01  1508.5  1155.7    646.3 0.06698 100  48  -55.98
     1    -3    -9  4.854E+02  3.377E+01  1506.4  1351.5    935.6 0.06739 100  55   91.34
     1    -3    -9  5.480E+02  3.786E+01  1506.6  1351.4    215.3 0.06737  98  58   91.34
     3    -1    -9  6.322E+02  4.256E+01  1523.7  1236.5    297.5 0.01171 100  47  129.38
    -1     3     9  6.054E+02  4.097E+01   943.9  1150.8    283.2 0.06707 100  46 -123.33
    -1     3     9  5.401E+02  3.670E+01   942.8  1347.4    577.6 0.06781 100  59   87.96
    -2     3    -9  5.960E+02  4.238E+01  1485.8  1104.0    433.5 0.10189  93  54 -175.04
    -2     3    -9  5.048E+02  3.792E+01  1483.7  1401.5     27.4 0.10132  78  59  -15.32
    -2    -1     9  5.260E+02  3.584E+01   934.3  1318.3    968.2 0.04808  80  46 -102.56
    -2    -1     9  5.154E+02  3.525E+01   934.9  1180.2    700.9 0.04699 100  57   32.75
    -2    -1     9  5.857E+02  3.959E+01   934.1  1318.3    248.1 0.04808 100  51 -102.56
    -1    -2    -9  6.461E+02  4.447E+01  1493.1  1118.4    584.2 0.09231 100  54  -93.59
    -1    -2    -9  5.234E+02  3.737E+01  1490.5  1387.7    892.9 0.09214 100  57   63.62
    -1    -2    -9  5.662E+02  3.986E+01  1490.8  1388.0    172.7 0.09217 100  58   63.62
     3    -2     9  5.441E+02  3.885E+01   975.0  1087.5    837.7 0.10982 100  60  -22.68
     3    -2     9  5.264E+02  3.733E+01   975.1  1087.3    117.7 0.10991 100  62  -22.68
     3    -2     9  5.681E+02  4.001E+01   973.0  1411.4    436.6 0.11079 100  54  174.55
    -3     2    -8  7.865E+02  5.540E+01  1443.4  1407.3    798.4 0.10510 100  54    4.97
    -3     2    -8  9.510E+02  6.641E+01  1446.2  1097.7    474.9 0.10553 100  58 -160.01
    -3     2    -8  8.704E+02  6.043E+01  1443.8  1407.5     78.2 0.10535  99  59    4.97
     1     2     8  9.111E+02  6.196E+01   991.5  1118.4    222.9 0.08893  87  53  -86.50
     1     2     8  8.919E+02  6.090E+01   991.5  1118.5    943.1 0.08889  85  52  -86.50
     2     1    -8  1.112E+03  7.467E+01  1484.9  1180.9    321.5 0.04942  92  58  138.10
     2     1    -8  1.063E+03  7.137E+01  1483.9  1323.7    603.5 0.04837  80  54  -79.16
     2    -3     8  8.933E+02  6.096E+01   996.6  1392.4    388.3 0.09755 100  55 -164.92
     2    -3     8  8.488E+02  5.806E+01   998.9  1106.3     66.2 0.09690 100  60   -0.91
     2    -3     8  9.375E+02  6.443E+01   999.2  1106.4    786.1 0.09698 100  60   -0.91
    -3     1     8  7.076E+02 -4.759E+01   957.6  1281.9    810.1 0.02283  94  51  -26.28
    -3     1     8  7.356E+02 -4.938E+01   957.5  1281.7     89.5 0.02279  96  52  -26.28
     3    -1    -8  9.363E+02  6.276E+01  1492.3  1220.5    957.0 0.02242  90  45   98.86
     3    -1    -8  8.654E+02  5.794E+01  1492.5  1220.7    237.1 0.02231 100  45   98.86
     3    -1    -8  8.622E+02  5.786E+01  1492.1  1284.4    444.7 0.02141  98  42 -155.60
    -1     3     8  8.893E+02  5.982E+01   974.3  1345.7    591.5 0.06627 100  51   79.90
    -1     3     8  9.342E+02  6.276E+01   975.4  1152.4    285.4 0.06595 100  43 -125.68
    -2     3    -8  9.637E+02  6.610E+01  1454.3  1109.7    427.0 0.09750 100  59 -178.66
    -2     3    -8  9.254E+02  6.396E+01  1452.3  1395.3     27.9 0.09697 100  60  -15.51
    -2    -1     8  8.905E+02  5.984E+01   965.6  1320.6    245.8 0.04924 100  47 -101.71
    -1    -2    -8  9.486E+02  6.487E+01  1459.3  1383.0    181.0 0.08868 100  62   68.04
    -1    -2    -8  9.382E+02  6.368E+01  1461.6  1122.9    584.7 0.08875 100  53  -93.03
    -1    -2    -8  8.791E+02  6.051E+01  1459.5  1383.0    900.9 0.08877 100  63   68.04
     3    -2     8  8.426E+02  5.774E+01  1006.5  1094.7    113.9 0.10479 100  63  -19.59
     3    -2     8  7.954E+02  5.480E+01  1004.4  1404.4    439.1 0.10559 100  53  174.63
     3    -2     8  8.520E+02  5.867E+01  1006.6  1094.6    833.7 0.10487 100  62  -19.59
    -3     2    -7  1.682E+02  1.553E+01  1412.5  1399.8    800.6 0.09996 100  42    4.46
    -3     2    -7  1.632E+02  1.499E+01  1412.8  1400.0     80.4 0.10021  98  41    4.46
    -3     2    -7  1.765E+02  1.618E+01  1415.2  1104.7    471.2 0.10035 100  47 -163.38
     1     2     7  1.712E+02  1.305E+01  1020.8  1375.5    550.6 0.08587 100  56  106.88
     1     2     7  1.814E+02  1.370E+01  1022.6  1123.4    224.1 0.08547 100  51  -87.57
     1     2     7  1.859E+02  1.421E+01  1022.5  1123.5    944.2 0.08543 100  49  -87.57
     2     1    -7  2.027E+02  1.426E+01  1452.7  1325.8    600.8 0.04981  99  50  -80.28
     2     1    -7  1.986E+02  1.414E+01  1453.9  1178.8    301.6 0.05062 100  52  128.60
     2    -3     7  1.909E+02  1.484E+01  1027.7  1386.6    388.2 0.09317 100  45 -164.40
     2    -3     7  1.885E+02  1.518E+01  1030.2  1112.6     59.9 0.09273  99  46    2.74
     2    -3     7  2.010E+02  1.645E+01  1030.2  1112.7    779.6 0.09261 100  44    2.74
     1    -3    -7  1.673E+02  1.292E+01  1446.2  1157.3    651.3 0.06507 100  48  -50.59
     1    -3    -7  2.060E+02  1.518E+01  1444.1  1348.5    242.5 0.06532 100  50  107.94
     3    -1    -7  2.627E+02  1.829E+01  1461.5  1209.4    923.3 0.02972 100  44   82.50
     3    -1    -7  2.799E+02  1.968E+01  1460.6  1295.2    463.3 0.02896  93  40 -146.05
     3    -1    -7  2.577E+02  1.785E+01  1461.7  1209.5    203.4 0.02963 100  45   82.50
    -1     3     7  2.394E+02  1.678E+01  1005.4  1344.7    605.0 0.06523 100  50   71.49
    -1     3     7  2.528E+02  1.765E+01  1006.5  1153.8    288.5 0.06497 100  43 -128.84
    -2     3    -7  2.779E+02  2.127E+01  1423.1  1115.5    420.5 0.09315 100  57  177.66
    -2     3    -7  2.465E+02  1.961E+01  1421.2  1389.0     27.9 0.09267 100  53  -16.00
    -2    -1     7  2.376E+02  1.673E+01   996.7  1322.9    242.7 0.05052 100  45 -100.47
    -2    -1     7  2.736E+02  1.901E+01   998.6  1175.8    659.7 0.04999 100  47   52.15
    -1    -2    -7  2.672E+02  1.985E+01  1428.3  1378.1    189.3 0.08530  94  58   72.68
    -1    -2    -7  2.282E+02  1.680E+01  1430.6  1127.5    585.8 0.08520 100  50  -91.99
    -1    -2    -7  2.478E+02  1.895E+01  1428.3  1378.0    909.3 0.08536 100  60   72.68
     3    -2     7  2.696E+02  2.031E+01  1037.5  1102.1    110.2 0.09968 100  55  -16.25
     3    -2     7  2.723E+02  2.073E+01  1037.7  1101.9    830.0 0.09984  99  53  -16.25
     3    -2     7  2.247E+02  1.749E+01  1035.6  1397.4    441.3 0.10041 100  47  175.17
    -3     2    -6  5.433E+01  8.822E+00  1381.8  1392.3    802.5 0.09486 100  22    3.35
    -3     2    -6  5.954E+01  9.421E+00  1384.4  1111.7    467.6 0.09520 100  32 -167.13
    -3     2    -6  4.451E+01 -8.479E+00  1382.1  1392.4     82.3 0.09506  96  19    3.35
     1     2     6  8.954E+01  8.397E+00  1053.4  1128.4    946.1 0.08210 100  49  -89.29
     1     2     6  7.053E+01  6.793E+00  1053.4  1128.3    226.0 0.08214 100  49  -89.29
     1     2     6  7.636E+01  6.797E+00  1051.5  1370.9    558.9 0.08244 100  56  101.94
     2     1    -6  6.755E+01  5.721E+00  1423.0  1176.4    283.6 0.05195 100  41  119.89
     2     1    -6  6.695E+01  5.558E+00  1421.9  1328.0    597.3 0.05138 100  46  -81.73
     2    -3     6  5.342E+01  7.788E+00  1061.0  1118.9     53.4 0.08849 100  24    6.43
     2    -3     6  7.398E+01  9.076E+00  1060.9  1119.0    773.2 0.08833  93  28    6.43
     2    -3     6  7.476E+01  7.883E+00  1058.6  1380.8    387.5 0.08886 100  42 -163.59
     1    -3    -6  6.776E+01  6.557E+00  1413.4  1347.3    256.0 0.06439 100  43  116.93
     1    -3    -6  8.419E+01  7.686E+00  1415.4  1157.9    654.9 0.06434 100  45  -46.47
     1    -3    -6  7.020E+01  6.701E+00  1413.4  1347.2    976.0 0.06442  99  46  116.93
    -3     1     6  6.138E+01  5.506E+00  1019.7  1301.6    116.0 0.03582 100  34  -40.63
    -3     1     6  7.339E+01  5.705E+00  1021.5  1197.6    538.8 0.03521  98  41  109.08
    -3     1     6  7.679E+01  6.601E+00  1019.8  1301.6    836.3 0.03583 100  36  -40.63
     3    -1    -6  7.420E+01  6.776E+00  1429.6  1304.0    474.4 0.03503  99  33 -140.30
     3    -1    -6  7.357E+01  6.288E+00  1430.9  1200.3    181.2 0.03571 100  41   71.85
     3    -1    -6  7.554E+01  6.519E+00  1430.7  1200.2    901.4 0.03566 100  41   71.85
    -1     3     6  7.220E+01  6.079E+00  1037.4  1155.0    292.5 0.06415 100  44 -133.02
    -1     3     6  6.854E+01  5.814E+00  1036.4  1343.9    618.6 0.06434 100  46   62.57
    -2     3    -6  7.218E+01  8.396E+00  1392.4  1121.3    413.7 0.08889 100  42  173.94
    -2     3    -6  4.857E+01  8.110E+00  1390.4  1382.8     27.3 0.08844 100  27  -16.78
    -2    -1     6  6.598E+01  5.848E+00  1027.6  1325.5    238.8 0.05196 100  41  -98.91
    -2    -1     6  6.972E+01  5.876E+00  1029.5  1173.6    641.9 0.05150 100  42   60.75
    -2    -1     6  7.536E+01  6.514E+00  1027.7  1325.6    958.8 0.05200  95  42  -98.91
    -1    -2    -6  5.591E+01  5.899E+00  1399.7  1132.0    587.6 0.08175 100  42  -90.31
    -1    -2    -6  6.346E+01  6.825E+00  1397.5  1373.3    197.8 0.08207 100  51   77.66
    -1    -2    -6  7.862E+01  8.220E+00  1397.4  1373.2    917.8 0.08206 100  57   77.66
     3    -2     6  8.445E+01  9.442E+00  1068.5  1109.4    826.5 0.09475 100  32  -12.53
     3    -2     6  6.595E+01  8.061E+00  1066.4  1390.3    443.1 0.09523 100  32  176.31
     3    -2     6  6.260E+01  8.078E+00  1068.4  1109.6    106.7 0.09465 100  28  -12.53
    -3     2    -5  1.190E+01 -6.276E+00  1351.3  1384.8    804.0 0.08980 100  10    1.43
    -3     2    -5  2.618E+01  6.497E+00  1351.6  1384.8     83.7 0.08993  96  15    1.43
    -3     2    -5  2.963E+01  7.037E+00  1353.9  1118.8    464.2 0.09009 100  20 -171.42
     1     2     5  3.480E+01  4.685E+00  1084.0  1133.1    228.7 0.07897 100  35  -92.01
     1     2     5  2.732E+01  4.071E+00  1082.1  1366.4    567.6 0.07890 100  38   96.33
     1     2     5  3.154E+01  5.252E+00  1083.9  1133.1    948.8 0.07893 100  34  -92.01
     2     1    -5  3.595E+01  4.114E+00  1392.6  1173.6    267.5 0.05360  99  33  112.09
     2     1    -5  3.620E+01  3.917E+00  1391.3  1330.6    593.1 0.05315 100  35  -83.47
     2     1    -5  3.234E+01  4.126E+00  1392.4  1173.5    987.5 0.05363 100  28  112.09
     2    -3     5  1.491E+01  5.394E+00  1091.5  1125.3    767.0 0.08423  99  11   10.12
     2    -3     5  3.511E+01  6.432E+00  1091.6  1125.1     46.9 0.08433  98  19   10.12
     2    -3     5  3.310E+01  5.335E+00  1089.3  1375.0    386.2 0.08467 100  30 -162.48
     1    -3    -5  2.298E+01  4.070E+00  1382.9  1346.2    989.3 0.06370 100  26  126.68
     1    -3    -5  1.919E+01  4.222E+00  1384.9  1158.1    659.3 0.06385 100  18  -40.99
     1    -3    -5  3.402E+01  4.345E+00  1382.8  1346.5    269.1 0.06390  99  32  126.68
    -3     1     5  3.247E+01  3.986E+00  1050.4  1309.7    122.2 0.04107  98  26  -44.06
    -3     1     5  3.715E+01  3.833E+00  1052.1  1189.8    524.2 0.04057  94  34  116.23
    -3     1     5  1.480E+01 -3.748E+00  1050.6  1309.8    842.4 0.04109 100  16  -44.06
     3    -1    -5  4.326E+01  4.565E+00  1400.2  1192.0    166.0 0.04103  99  36   64.47
     3    -1    -5  4.905E+01  5.325E+00  1399.0  1311.8    481.1 0.04045  94  32 -136.64
     3    -1    -5  3.197E+01  4.136E+00  1400.0  1191.9    885.7 0.04107 100  29   64.47
    -1     3     5  3.979E+01  4.452E+00  1066.7  1343.6    631.5 0.06388 100  35   52.87
    -1     3     5  4.682E+01  4.615E+00  1068.1  1156.0    297.7 0.06351 100  37 -138.56
    -2     3    -5  3.480E+01  5.513E+00  1361.7  1127.0    407.1 0.08474 100  32  170.22
    -2     3    -5  3.405E+01  6.544E+00  1359.8  1376.6     26.1 0.08430 100  25  -17.86
    -2    -1     5  3.815E+01  4.674E+00  1058.2  1328.5    954.3 0.05368 100  27  -97.07
    -2    -1     5  5.211E+01  4.651E+00  1060.2  1171.1    626.0 0.05327 100  42   68.45
    -2    -1     5  5.112E+01  5.000E+00  1058.2  1328.4    234.3 0.05364 100  37  -97.07
    -1    -2    -5  4.372E+01  5.862E+00  1367.0  1368.6    926.5 0.07889 100  37   83.31
    -1    -2    -5  4.132E+01  4.826E+00  1369.2  1136.1    590.2 0.07857 100  40  -87.63
    -1    -2    -5  4.471E+01  5.587E+00  1366.9  1368.6    206.4 0.07893 100  46   83.31
     3    -2     5  3.053E+01  6.383E+00  1099.1  1117.0    823.2 0.08969 100  22   -8.27
     3    -2     5  5.058E+01  7.046E+00  1099.3  1116.9    103.3 0.08976  98  26   -8.27
     3    -2     5  4.268E+01  6.231E+00  1097.0  1383.1    444.5 0.09009 100  33  178.25
    -3     2    -4  8.088E+01 -8.332E+00  1321.4  1377.2     84.8 0.08485  96  34   -1.55
    -3     2    -4  6.127E+01  8.078E+00  1323.5  1125.9    460.9 0.08502 100  32 -176.50
    -3     2    -4  7.405E+01  7.975E+00  1321.0  1377.3    805.1 0.08477 100  33   -1.55
     1     2     4  5.197E+01  5.239E+00  1112.4  1362.3    576.0 0.07587 100  43   89.22
     1     2     4  4.801E+01  5.307E+00  1114.3  1137.5    232.2 0.07601  98  46  -96.59
     1     2     4  4.391E+01  5.507E+00  1114.3  1137.6    952.3 0.07597 100  40  -96.59
     2     1    -4  6.089E+01  5.365E+00  1360.9  1333.5    588.4 0.05516 100  35  -85.44
     2     1    -4  5.712E+01  5.489E+00  1362.2  1170.1    973.1 0.05555 100  38  105.23
     2     1    -4  5.153E+01  5.075E+00  1362.2  1170.2    253.1 0.05555 100  36  105.23
     2    -3     4  8.237E+01 -8.147E+00  1121.8  1131.4    760.4 0.08021 100  38   13.70
     2    -3     4  5.884E+01  6.347E+00  1119.8  1369.4    384.1 0.08061 100  38 -161.17
     2    -3     4  7.854E+01 -7.805E+00  1122.0  1131.1     40.4 0.08034 100  38   13.70
     1    -3    -4  5.994E+01  6.099E+00  1354.6  1157.9    664.4 0.06367  99  40  -33.60
     1    -3    -4  7.222E+01 -6.150E+00  1352.5  1345.9    281.8 0.06357 100  38  137.71
    -3     1     4  4.370E+01  4.651E+00  1081.0  1317.5    126.1 0.04603 100  32  -46.09
    -3     1     4  5.041E+01  5.266E+00  1081.0  1317.5    846.1 0.04604 100  31  -46.09
    -3     1     4  5.829E+01  5.249E+00  1082.5  1182.4    513.8 0.04562 100  38  121.44
     3    -1    -4  5.102E+01  5.081E+00  1368.5  1319.2    485.1 0.04555 100  32 -134.44
     3    -1    -4  5.538E+01  5.736E+00  1369.8  1184.3    875.2 0.04599  92  35   59.10
     3    -1    -4  4.415E+01 -4.544E+00  1369.7  1184.3    155.2 0.04601 100  34   59.10
    -1     3     4  6.790E+01  5.786E+00  1098.5  1156.2    303.0 0.06341 100  40 -146.02
    -1     3     4  6.058E+01  5.671E+00  1097.0  1343.8    643.6 0.06368 100  37   41.90
    -2     3    -4  5.795E+01  6.153E+00  1331.2  1132.5    400.4 0.08070 100  40  166.60
    -2     3    -4  7.033E+01  7.690E+00  1329.4  1370.6     24.1 0.08030  96  43  -19.14
    -2    -1     4  3.699E+01 -4.676E+00  1088.7  1331.8    949.3 0.05562 100  29  -95.00
    -2    -1     4  3.442E+01 -4.083E+00  1088.4  1331.8    229.1 0.05562 100  30  -95.00
    -2    -1     4  7.203E+01 -5.767E+00  1090.6  1168.3    612.0 0.05525 100  41   75.21
    -1    -2    -4  3.406E+01 -4.886E+00  1336.6  1364.2    935.1 0.07596 100  38   90.45
    -1    -2    -4  5.551E+01  5.449E+00  1338.8  1140.1    593.5 0.07562 100  41  -83.08
    -1    -2    -4  3.029E+01 -4.969E+00  1336.6  1364.2    214.9 0.07598 100  34   90.45
     3    -2     4  7.284E+01  7.749E+00  1129.8  1124.4    100.2 0.08479 100  36   -3.22
     3    -2     4  4.283E+01  6.198E+00  1127.4  1376.0    445.5 0.08500 100  27 -178.74
     3    -2     4  7.096E+01  7.776E+00  1129.5  1124.6    820.1 0.08468 100  34   -3.22
    -3     2    -3  1.427E+03  9.596E+01  1290.9  1369.7    805.7 0.07979 100  54   -5.87
    -3     2    -3  1.497E+03  1.011E+02  1293.4  1133.1    458.0 0.07993 100  54  177.38
    -3     2    -3  1.495E+03  1.004E+02  1291.2  1369.7     85.4 0.07984  98  55   -5.87
     1     2     3  1.409E+03  9.455E+01  1144.4  1141.7    236.6 0.07328 100  45 -106.02
     1     2     3  1.557E+03  1.045E+02  1144.5  1141.7    956.7 0.07325 100  48 -106.02
     1     2     3  1.550E+03  1.038E+02  1142.6  1358.5    584.4 0.07306 100  47   77.68
     2     1    -3  1.467E+03  9.823E+01  1332.2  1166.4    240.5 0.05779 100  47   99.25
     2     1    -3  1.581E+03  1.061E+02  1332.0  1166.4    960.6 0.05779  83  46   99.25
     2     1    -3  1.472E+03  9.848E+01  1330.6  1336.7    583.2 0.05737 100  39  -87.66
     2    -3     3  1.629E+03  1.092E+02  1150.1  1364.0    381.1 0.07671 100  42 -159.87
     2    -3     3  1.437E+03  9.672E+01  1152.1  1137.2    753.8 0.07634  94  43   16.91
     2    -3     3  1.536E+03  1.031E+02  1152.1  1137.0     33.9 0.07646 100  45   16.91
     1    -3    -3  1.698E+03  1.135E+02  1322.5  1346.0    293.7 0.06371 100  49  150.80
    -3     1     3  1.446E+03  9.674E+01  1111.3  1325.0    128.2 0.05083 100  52  -46.84
    -3     1     3  1.673E+03  1.120E+02  1112.8  1175.3    506.5 0.05054 100  39  125.62
    -3     1     3  1.506E+03  1.009E+02  1111.3  1324.9    848.1 0.05085 100  49  -46.84
     3    -1    -3  1.340E+03  8.986E+01  1339.6  1176.8    147.4 0.05082 100  49   54.80
     3    -1    -3  1.280E+03  8.591E+01  1338.3  1326.4    487.5 0.05049 100  39 -133.58
     3    -1    -3  1.387E+03  9.306E+01  1339.6  1176.8    867.5 0.05082 100  47   54.80
    -1     3     3  1.379E+03  9.239E+01  1128.8  1156.0    309.0 0.06365 100  47 -156.21
    -1     3     3  1.211E+03  8.127E+01  1127.0  1344.5    655.1 0.06388 100  43   28.88
    -2     3    -3  1.302E+03  8.802E+01  1299.2  1364.7    741.5 0.07643  98  53  -20.40
    -2     3    -3  1.308E+03  8.789E+01  1301.3  1138.1    393.7 0.07668  99  53  163.36
    -2     3    -3  1.293E+03  8.728E+01  1299.2  1364.7     21.4 0.07643  94  54  -20.40
    -2    -1     3  1.334E+03  8.959E+01  1118.9  1335.5    943.8 0.05784 100  41  -92.71
    -2    -1     3  1.244E+03  8.350E+01  1118.6  1335.5    223.7 0.05786 100  43  -92.71
    -2    -1     3  1.230E+03  8.228E+01  1120.7  1165.1    600.0 0.05748 100  37   81.11
    -1    -2    -3  1.315E+03  8.860E+01  1306.5  1360.0    943.6 0.07324 100  46  102.03
    -1    -2    -3  1.266E+03  8.518E+01  1306.4  1360.1    223.5 0.07327 100  49  102.03
    -1    -2    -3  1.325E+03  8.888E+01  1308.6  1143.7    597.7 0.07289 100  51  -73.70
     3    -2     3  1.554E+03  1.044E+02  1159.7  1132.1    817.3 0.07972 100  51    2.88
     3    -2     3  1.195E+03  8.074E+01  1157.7  1368.9    445.9 0.07994 100  44 -174.39
     3    -2     3  1.490E+03  1.001E+02  1160.0  1131.9     97.4 0.07980 100  49    2.88
    -3     2    -2  4.711E+01  5.689E+00  1260.8  1362.2    805.7 0.07487 100  30  -11.62
    -3     2    -2  5.561E+01  5.974E+00  1261.2  1362.1     85.4 0.07490  98  33  -11.62
    -3     2    -2  3.555E+01  5.381E+00  1263.3  1140.1    455.3 0.07496 100  27  170.13
     1     2     2  3.434E+01  3.734E+00  1172.8  1354.9    592.9 0.07046 100  48   46.75
     1     2     2  3.919E+01  4.319E+00  1174.5  1145.5    242.1 0.07083 100  45 -135.24
     2     1    -2  4.182E+01  4.683E+00  1302.0  1162.3    949.8 0.06035 100  38   93.88
     2     1    -2  3.872E+01  3.996E+00  1300.5  1340.4    577.6 0.05996 100  37  -90.28
     2     1    -2  3.049E+01  3.755E+00  1302.2  1162.3    229.7 0.06035 100  34   93.88
     2    -3     2  6.169E+01 -6.214E+00  1182.2  1142.6     27.4 0.07277 100  41   19.18
     2    -3     2  5.110E+01  5.318E+00  1180.3  1358.8    377.2 0.07298 100  34 -159.18
     1    -3    -2  4.559E+01  4.393E+00  1292.5  1346.6    304.7 0.06423 100  45  166.62
     1    -3    -2  3.914E+01  5.649E+00  1294.7  1156.2    676.5 0.06441  75  40   -9.91
    -3     1     2  4.435E+01  4.829E+00  1141.4  1332.3    848.9 0.05560 100  35  -45.91
    -3     1     2  4.138E+01  4.527E+00  1143.1  1168.3    501.4 0.05538  97  36  129.82
    -3     1     2  3.529E+01  4.108E+00  1141.5  1332.4    128.9 0.05558 100  34  -45.91
     3    -1    -2  5.849E+01  5.616E+00  1309.7  1169.5    141.8 0.05556 100  41   50.51
     3    -1    -2  4.048E+01  4.326E+00  1308.1  1333.5    488.5 0.05536 100  39 -134.42
     3    -1    -2  4.673E+01  4.863E+00  1309.4  1169.4    862.0 0.05557 100  39   50.51
    -1     3     2  4.327E+01  4.260E+00  1158.7  1155.2    315.8 0.06423 100  42 -169.81
    -1     3     2  4.936E+01  5.203E+00  1157.0  1345.6    665.7 0.06439  95  38   13.10
    -2     3    -2  6.410E+01  6.003E+00  1271.0  1143.2    387.0 0.07297 100  43  161.07
    -2     3    -2  6.049E+01  6.288E+00  1269.0  1359.2     17.6 0.07278 100  40  -21.07
    -2     3    -2  5.469E+01  6.410E+00  1269.1  1359.0    737.6 0.07274 100  37  -21.07
    -2    -1     2  4.808E+01  4.827E+00  1148.8  1339.6    217.8 0.06037 100  40  -90.02
    -2    -1     2  4.604E+01  4.790E+00  1148.8  1339.6    938.0 0.06035 100  39  -90.02
    -2    -1     2  4.524E+01  4.140E+00  1150.8  1161.5    589.6 0.06001 100  43   86.42
    -1    -2    -2  4.448E+01  4.778E+00  1276.5  1356.3    232.0 0.07083  99  44  132.99
    -1    -2    -2  4.358E+01  5.081E+00  1276.4  1356.2    952.0 0.07081 100  40  132.99
    -1    -2    -2  4.550E+01  4.370E+00  1278.6  1147.0    603.0 0.07045 100  47  -44.50
     3    -2     2  7.873E+01 -7.594E+00  1189.8  1139.6    814.9 0.07481  94  40   10.11
     3    -2     2  4.887E+01  5.716E+00  1187.8  1361.8    445.8 0.07496 100  36 -168.62
     3    -2     2  6.487E+01  6.491E+00  1190.1  1139.5     94.9 0.07488 100  34   10.11
    -3     2    -1  1.621E+02  1.254E+01  1233.2  1147.2    452.9 0.07003 100  50  162.41
    -3     2    -1  1.705E+02  1.279E+01  1230.8  1354.8    805.0 0.07001 100  43  -18.09
    -3     2    -1  1.891E+02 -1.392E+01  1231.2  1354.7     84.7 0.07005  96  43  -18.09
     1     2     1  1.412E+02  1.052E+01  1204.6  1148.9    248.5 0.06869 100  48  152.25
     1     2     1  1.599E+02  1.153E+01  1202.8  1352.0    601.1 0.06831 100  44  -27.12
     1     2     1  1.409E+02  1.061E+01  1204.4  1149.0    968.6 0.06862 100  47  152.25
     2     1    -1  1.394E+02  1.052E+01  1272.2  1157.8    220.7 0.06316 100  57   88.21
     2     1    -1  1.380E+02  1.062E+01  1272.0  1157.8    940.9 0.06315  96  57   88.21
     2     1    -1  1.333E+02  9.880E+00  1270.5  1344.5    571.8 0.06283 100  39  -94.02
     2    -3     1  1.796E+02  1.316E+01  1210.3  1353.7    372.1 0.06944 100  45 -160.19
     2    -3     1  1.614E+02  1.231E+01  1212.4  1148.0    740.8 0.06928 100  43   19.46
     2    -3     1  1.520E+02  1.151E+01  1212.3  1148.0     20.8 0.06931 100  42   19.46
     1    -3    -1  1.467E+02  1.080E+01  1262.5  1347.8    314.5 0.06523 100  45 -175.95
    -3     1     1  1.727E+02  1.280E+01  1171.4  1339.7    848.6 0.06033 100  51  -42.24
    -3     1     1  1.306E+02  1.000E+01  1173.2  1161.3    497.9 0.06023 100  48  135.63
    -3     1     1  1.685E+02  1.241E+01  1171.5  1339.8    128.7 0.06033 100  56  -42.24
     3    -1    -1  1.625E+02  1.205E+01  1278.0  1340.5    488.6 0.06022 100  40 -138.03
     3    -1    -1  2.018E+02  1.472E+01  1279.4  1162.0    858.2 0.06031 100  48   44.64
     3    -1    -1  2.246E+02  1.616E+01  1279.7  1162.1    138.0 0.06032 100  47   44.64
    -1     3     1  1.761E+02  1.266E+01  1188.8  1153.9    323.2 0.06524 100  49  174.40
    -2     3    -1  1.884E+02  1.438E+01  1239.1  1353.7    732.7 0.06927  99  50  -20.04
    -2     3    -1  2.155E+02  1.547E+01  1240.9  1148.2    380.3 0.06948 100  48  160.77
    -2     3    -1  1.742E+02  1.304E+01  1239.0  1353.8     12.7 0.06933 100  51  -20.04
    -2    -1     1  1.582E+02  1.185E+01  1178.9  1344.1    931.9 0.06316 100  43  -86.23
    -2    -1     1  1.723E+02  1.276E+01  1178.8  1344.1    211.7 0.06317  98  39  -86.23
    -2    -1     1  1.741E+02  1.252E+01  1180.9  1157.6    580.7 0.06284 100  43   92.04
    -1    -2    -1  2.129E+02  1.501E+01  1248.5  1150.0    609.3 0.06824 100  46   27.99
    -1    -2    -1  1.709E+02  1.255E+01  1246.5  1352.9    240.3 0.06869 100  39 -153.12
    -1    -2    -1  1.721E+02  1.279E+01  1246.6  1352.8    960.4 0.06864  97  38 -153.12
     3    -2     1  1.799E+02  1.352E+01  1217.9  1354.7    444.9 0.07003 100  41 -162.14
     3    -2     1  2.376E+02 -1.702E+01  1220.1  1147.0     92.7 0.07001 100  46   17.82
     3    -2     1  2.566E+02 -1.860E+01  1220.1  1147.1    813.0 0.07000  89  41   17.82
    -3     2     0  2.807E+02  1.982E+01  1200.9  1347.3    803.5 0.06519 100  42  -23.45
    -3     2     0  3.032E+02  2.126E+01  1201.2  1347.2     83.2 0.06526  95  44  -23.45
    -3     2     0  2.707E+02  1.942E+01  1203.1  1154.2    451.0 0.06517 100  46  155.86
     1     2     0  2.773E+02  1.938E+01  1234.3  1152.1    256.3 0.06682 100  51  124.88
     1     2     0  2.713E+02  1.883E+01  1232.9  1349.5    609.0 0.06645 100  47  -55.67
     1     2     0  2.527E+02  1.784E+01  1234.4  1151.9    976.2 0.06683 100  52  124.88
     2     1     0  2.498E+02  1.783E+01  1242.3  1152.9    933.4 0.06621 100  46   79.02
     2     1     0  2.550E+02  1.785E+01  1240.5  1348.9    565.7 0.06596 100  41 -101.83
     2     1     0  2.788E+02  1.969E+01  1242.2  1152.9    213.3 0.06622 100  46   79.02
     2    -3     0  2.861E+02  2.000E+01  1240.4  1349.1    365.9 0.06616 100  47 -164.34
     2    -3     0  3.050E+02  2.174E+01  1242.4  1153.1    734.3 0.06604 100  41   16.48
     2    -3     0  2.785E+02  1.969E+01  1242.4  1153.1     14.3 0.06611 100  42   16.48
     1    -3     0  2.730E+02  1.950E+01  1234.6  1152.4    691.3 0.06656 100  48   19.33
     1    -3     0  2.630E+02  1.842E+01  1232.4  1349.7    323.3 0.06662 100  49 -161.18
    -3     1     0  2.421E+02  1.733E+01  1203.2  1154.2    495.7 0.06510 100  46  145.12
    -3     1     0  2.786E+02  1.964E+01  1201.5  1347.2    127.7 0.06511 100  52  -34.18
    -3     1     0  2.932E+02  2.076E+01  1201.4  1347.1    847.7 0.06510 100  49  -34.18
     3    -1     0  2.074E+02  1.508E+01  1249.6  1154.6    855.7 0.06509 100  45   35.11
     3    -1     0  1.894E+02  1.384E+01  1248.0  1347.6    487.8 0.06510 100  38 -146.05
     3    -1     0  2.411E+02  1.724E+01  1249.7  1154.7    135.6 0.06510 100  49   35.11
    -1     3     0  1.848E+02  1.324E+01  1218.9  1152.1    331.0 0.06662 100  55  160.90
    -2     3     0  2.213E+02  1.610E+01  1209.0  1348.8      6.5 0.06611 100  44  -15.89
    -2     3     0  2.253E+02  1.660E+01  1208.9  1348.7    726.7 0.06611 100  47  -15.89
    -2     3     0  2.436E+02  1.724E+01  1211.0  1152.7    373.6 0.06616 100  47  163.75
    -2    -1     0  2.000E+02  1.453E+01  1208.7  1348.8    205.5 0.06619 100  44  -78.40
    -2    -1     0  1.946E+02  1.384E+01  1210.8  1153.2    573.5 0.06595 100  39  101.21
    -2    -1     0  1.926E+02  1.423E+01  1208.9  1348.9    925.6 0.06621 100  43  -78.40
    -1    -2     0  1.879E+02  1.367E+01  1216.8  1349.8    968.5 0.06682  99  43 -124.56
    -1    -2     0  2.337E+02  1.633E+01  1218.6  1152.4    616.7 0.06645 100  46   55.35
    -1    -2     0  2.009E+02  1.443E+01  1216.5  1350.0    248.4 0.06689 100  42 -124.56
     3    -2     0  1.868E+02  1.378E+01  1247.9  1347.7    443.1 0.06517 100  39 -156.78
     3    -2     0  2.698E+02 -1.900E+01  1250.1  1154.4     91.0 0.06519 100  41   24.37
     3    -2     0  2.782E+02 -1.971E+01  1250.1  1154.5    811.4 0.06519  97  38   24.37
    -3     2     1  4.892E+02  3.367E+01  1173.0  1161.1    449.6 0.06036 100  49  151.97
    -3     2     1  5.039E+02  3.444E+01  1170.9  1340.0    800.8 0.06043 100  40  -25.90
    -3     2     1  6.181E+02  4.190E+01  1171.2  1339.7     80.6 0.06049  99  43  -25.90
     1     2    -1  5.642E+02  3.822E+01  1262.8  1347.6    616.6 0.06499 100  39  -62.84
     1     2    -1  5.291E+02  3.600E+01  1264.3  1154.5    265.0 0.06539 100  43  118.99
     1     2    -1  5.019E+02  3.434E+01  1264.1  1154.6    985.1 0.06532 100  43  118.99
     2     1     1  4.319E+02  2.995E+01  1212.2  1147.7    927.3 0.06952 100  47   50.69
     2     1     1  5.489E+02  3.734E+01  1210.5  1353.7    559.5 0.06943 100  38 -128.98
     2     1     1  5.213E+02  3.577E+01  1212.4  1147.6    207.2 0.06952 100  46   50.69
     2    -3    -1  5.544E+02  3.819E+01  1272.6  1157.8    728.2 0.06315 100  53   10.10
     2    -3    -1  4.853E+02  3.312E+01  1270.5  1344.8    358.2 0.06313  99  40 -172.09
     2    -3    -1  5.950E+02  4.060E+01  1272.4  1157.8      8.0 0.06316 100  48   10.10
     1    -3     1  5.008E+02  3.417E+01  1202.3  1352.0    330.9 0.06836 100  44 -152.42
     1    -3     1  5.100E+02  3.522E+01  1204.6  1149.8    699.5 0.06818 100  44   26.91
    -3     1    -1  4.619E+02  3.186E+01  1233.2  1147.2    494.6 0.07002 100  52  158.99
    -3     1    -1  6.109E+02  4.164E+01  1231.4  1354.6    126.1 0.06996 100  55  -21.50
    -3     1    -1  5.436E+02  3.733E+01  1231.4  1354.5    846.2 0.06991 100  50  -21.50
     3    -1     1  6.956E+02  4.734E+01  1219.7  1147.2    134.2 0.06992 100  46   21.23
     3    -1     1  5.459E+02  3.746E+01  1218.0  1354.7    486.5 0.07002 100  38 -158.73
     3    -1     1  6.064E+02  4.153E+01  1219.7  1147.1    854.2 0.06991  98  44   21.23
    -1     3    -1  5.857E+02  4.024E+01  1247.0  1352.2    691.3 0.06817 100  49  -27.81
    -1     3    -1  5.820E+02  3.960E+01  1248.5  1149.5    339.1 0.06849 100  47  153.33
    -2     3     1  6.039E+02  4.146E+01  1178.9  1344.0    719.3 0.06316 100  46   -8.16
    -2     3     1  5.810E+02  3.948E+01  1180.9  1157.0    367.2 0.06313 100  49  170.15
    -2    -1    -1  5.829E+02  3.984E+01  1238.7  1354.0    199.1 0.06952 100  46  -51.25
    -2    -1    -1  5.277E+02  3.639E+01  1238.8  1354.0    919.1 0.06952 100  44  -51.25
    -2    -1    -1  5.647E+02  3.836E+01  1240.8  1148.4    567.6 0.06931 100  41  129.54
    -1    -2     1  5.442E+02  3.713E+01  1186.8  1347.4    976.3 0.06540 100  39 -117.40
    -1    -2     1  6.869E+02  4.637E+01  1188.7  1154.3    625.2 0.06500 100  42   61.25
    -1    -2     1  5.942E+02  4.035E+01  1186.8  1347.6    256.3 0.06539 100  38 -117.40
     3    -2    -1  7.260E+02 -4.907E+01  1280.1  1161.8     89.8 0.06042 100  40   28.29
     3    -2    -1  5.002E+02  3.431E+01  1278.0  1340.7    440.2 0.06033 100  37 -154.37
     3    -2    -1  6.637E+02  4.507E+01  1280.1  1161.9    810.2 0.06043  99  39   28.29
    -3     2     2  8.698E+01  7.417E+00  1140.9  1332.6    796.8 0.05570 100  43  -25.25
    -3     2     2  9.811E+01  8.071E+00  1142.9  1168.1    448.8 0.05557 100  41  150.49
    -3     2     2  8.064E+01  6.819E+00  1141.2  1332.4     76.6 0.05574 100  41  -25.25
     1     2    -2  1.027E+02  8.160E+00  1294.2  1156.5    994.8 0.06428 100  50  119.25
     1     2    -2  1.060E+02  8.010E+00  1292.8  1346.2    623.7 0.06392 100  48  -64.29
     1     2    -2  9.795E+01  7.648E+00  1294.2  1156.4    274.9 0.06428 100  50  119.25
     2     1     2  9.853E+01  8.325E+00  1182.2  1142.3    922.5 0.07306 100  50  -21.19
     2     1     2  9.772E+01  7.826E+00  1180.5  1358.8    553.2 0.07305 100  50  160.42
     2     1     2  9.089E+01  7.603E+00  1182.3  1142.1    202.4 0.07307 100  49  -21.19
     2    -3    -2  7.626E+01  7.026E+00  1302.6  1162.1    722.2 0.06046 100  42    2.02
     2    -3    -2  8.868E+01  7.261E+00  1300.3  1340.8    349.2 0.06038 100  46  177.92
     2    -3    -2  8.651E+01  7.465E+00  1302.5  1162.1      1.8 0.06048  94  46    2.02
     1    -3     2  1.109E+02  9.260E+00  1174.6  1146.6    707.9 0.07014 100  50   29.09
     1    -3     2  9.820E+01  7.928E+00  1172.4  1354.9    337.4 0.07057 100  55 -148.87
    -3     1    -2  9.592E+01  8.366E+00  1261.4  1362.0    844.2 0.07477 100  52   -7.68
    -3     1    -2  9.226E+01  7.938E+00  1263.2  1140.0    494.2 0.07499 100  51  174.07
    -3     1    -2  8.575E+01  7.608E+00  1261.3  1362.1    124.0 0.07487  97  53   -7.68
     3    -1     2  1.243E+02  9.972E+00  1187.9  1361.8    484.7 0.07500 100  39 -172.56
     3    -1     2  1.301E+02  1.042E+01  1189.7  1139.7    853.7 0.07478  99  48    6.18
     3    -1     2  1.269E+02  1.014E+01  1189.7  1139.7    133.7 0.07479 100  49    6.18
    -1     3    -2  1.205E+02  9.438E+00  1278.6  1146.7    347.5 0.07055 100  50  151.17
    -1     3    -2  1.308E+02  1.054E+01  1277.0  1355.4    697.8 0.07014 100  50  -31.38
    -2     3     2  1.320E+02  1.049E+01  1148.9  1339.8    710.2 0.06049 100  42    1.78
    -2     3     2  1.248E+02  9.458E+00  1150.8  1160.9    360.9 0.06040 100  45  178.28
    -2    -1    -2  1.363E+02  1.090E+01  1268.7  1359.4    912.6 0.07306 100  50   19.34
    -2    -1    -2  1.229E+02  9.402E+00  1271.0  1143.0    563.0 0.07304 100  49 -158.56
    -2    -1    -2  1.218E+02  9.588E+00  1268.8  1359.5    192.6 0.07305 100  50   19.34
    -1    -2     2  1.600E+02  1.168E+01  1158.5  1155.7    634.8 0.06389 100  41   61.04
    -1    -2     2  1.362E+02  1.015E+01  1156.8  1345.7    263.7 0.06435 100  43 -115.99
    -1    -2     2  1.448E+02  1.087E+01  1156.9  1345.6    983.8 0.06428 100  42 -115.99
     3    -2    -2  1.158E+02  9.043E+00  1310.1  1169.2     89.4 0.05569 100  44   29.83
     3    -2    -2  1.221E+02  9.461E+00  1308.2  1333.6    435.9 0.05540 100  40 -155.07
     3    -2    -2  1.206E+02  9.471E+00  1310.1  1169.3    809.8 0.05570  99  44   29.83
    -3     2     3  7.747E+02  5.239E+01  1112.7  1175.0    448.8 0.05080 100  43  150.20
    -3     2     3  7.104E+02  4.812E+01  1110.9  1325.1    791.2 0.05099 100  53  -22.29
    -3     2     3  6.410E+02  4.332E+01  1111.1  1325.0     70.8 0.05099 100  50  -22.29
     1     2    -3  8.063E+02  5.435E+01  1324.3  1157.7    285.7 0.06363 100  48  122.23
     1     2    -3  7.891E+02  5.325E+01  1322.8  1345.1    630.3 0.06317  99  43  -63.62
     2     1     3  7.908E+02  5.397E+01  1152.2  1136.4    918.7 0.07680 100  53  -49.05
     2     1     3  7.939E+02  5.384E+01  1150.5  1364.2    546.9 0.07688 100  48  134.12
     2     1     3  7.228E+02  4.925E+01  1152.2  1136.4    198.6 0.07681 100  51  -49.05
     2    -3    -3  8.073E+02  5.449E+01  1330.6  1337.3    338.4 0.05793 100  47  167.37
     2    -3    -3  7.302E+02  4.975E+01  1332.8  1166.0    716.4 0.05807 100  52   -5.82
     1    -3     3  7.858E+02  5.370E+01  1144.3  1143.0    716.3 0.07243 100  49   28.01
     1    -3     3  7.957E+02  5.390E+01  1142.2  1358.1    342.9 0.07296 100  47 -148.23
    -3     1    -3  7.421E+02  5.049E+01  1291.4  1369.6    121.7 0.07981 100  61    3.19
    -3     1    -3  7.538E+02  5.153E+01  1293.3  1132.9    494.5 0.08001 100  49 -173.57
    -3     1    -3  7.834E+02  5.342E+01  1291.5  1369.5    841.8 0.07968 100  62    3.19
     3    -1     3  7.223E+02  4.946E+01  1159.7  1132.1    853.9 0.07970  97  52   -6.17
     3    -1     3  6.585E+02  4.526E+01  1157.8  1369.0    482.5 0.08001 100  45  176.55
     3    -1     3  7.203E+02  4.921E+01  1159.6  1132.2    133.8 0.07972 100  53   -6.17
    -1     3    -3  6.635E+02  4.517E+01  1308.8  1143.4    356.3 0.07308 100  56  152.28
    -1     3    -3  6.356E+02  4.383E+01  1307.1  1358.9    703.3 0.07243 100  56  -32.06
    -2     3     3  6.226E+02  4.252E+01  1118.7  1336.0    699.4 0.05814 100  41   12.26
    -2     3     3  6.856E+02  4.640E+01  1120.5  1164.3    355.0 0.05796  96  44 -173.82
    -2    -1    -3  6.627E+02  4.564E+01  1298.9  1365.2    906.2 0.07679 100  56   45.61
    -2    -1    -3  6.911E+02  4.694E+01  1301.1  1137.7    559.4 0.07686 100  52 -130.67
    -2    -1    -3  6.467E+02  4.435E+01  1298.7  1365.2    186.1 0.07673 100  57   45.61
    -1    -2     3  7.389E+02  5.004E+01  1126.8  1344.3    990.5 0.06361 100  41 -116.72
    -1    -2     3  7.075E+02  4.783E+01  1128.5  1156.6    645.4 0.06320 100  49   58.10
    -1    -2     3  6.879E+02  4.650E+01  1126.6  1344.4    270.5 0.06369  99  41 -116.72
     3    -2    -3  6.792E+02  4.605E+01  1338.5  1326.7    429.8 0.05059 100  42 -158.12
     3    -2    -3  7.259E+02  4.914E+01  1340.2  1176.7    810.2 0.05095  96  48   30.22
     3    -2    -3  7.101E+02  4.796E+01  1340.3  1176.6     89.8 0.05095 100  50   30.22
    -3     2     4  7.477E+01  7.051E+00  1080.8  1317.6    783.2 0.04623 100  40  -17.59
    -3     2     4  8.400E+01  7.210E+00  1082.4  1182.0    450.0 0.04599 100  42  150.02
    -3     2     4  7.997E+01  6.971E+00  1080.7  1317.6     62.9 0.04621  97  41  -17.59
     1     2    -4  8.758E+01  7.074E+00  1354.6  1158.4    297.7 0.06339 100  57  126.72
     1     2    -4  6.612E+01  6.094E+00  1353.0  1344.7    636.2 0.06281 100  48  -62.13
     2     1     4  7.309E+01  6.862E+00  1122.0  1130.5    195.9 0.08072 100  54  -56.99
     2     1     4  7.740E+01  7.080E+00  1120.3  1370.0    540.5 0.08103 100  54  128.08
     2     1     4  7.596E+01  7.507E+00  1122.0  1130.4    916.0 0.08073 100  52  -56.99
     2    -3    -4  8.378E+01  7.674E+00  1363.1  1169.5    711.0 0.05598 100  42  -12.55
     2    -3    -4  6.362E+01  5.560E+00  1360.6  1333.9    326.2 0.05550 100  47  156.97
     1    -3     4  6.609E+01  7.212E+00  1114.1  1138.9    725.0 0.07506 100  43   25.25
     1    -3     4  7.703E+01  6.928E+00  1111.9  1361.7    347.4 0.07562 100  52 -148.85
     1    -3     4  6.878E+01  6.917E+00  1114.1  1138.8      5.1 0.07519 100  45   25.25
    -3     1    -4  5.924E+01  7.111E+00  1321.7  1377.0    839.1 0.08464 100  37   10.25
    -3     1    -4  6.764E+01  7.273E+00  1323.5  1125.7    495.4 0.08508 100  41 -164.71
    -3     1    -4  6.836E+01  7.098E+00  1321.5  1377.2    119.0 0.08478 100  42   10.25
     3    -1     4  1.111E+02  9.931E+00  1129.4  1124.6    854.6 0.08465  96  48  -15.00
     3    -1     4  1.199E+02  1.019E+01  1129.4  1124.6    134.5 0.08470 100  50  -15.00
     3    -1     4  1.140E+02  1.020E+01  1127.5  1376.1    480.0 0.08501  95  41  169.46
    -1     3    -4  9.060E+01  8.815E+00  1337.3  1362.9    707.8 0.07501  99  50  -31.48
    -1     3    -4  9.562E+01  8.236E+00  1339.1  1139.8    365.0 0.07581 100  52  155.08
    -2     3     4  1.224E+02  9.319E+00  1090.2  1167.3    349.5 0.05582 100  43 -167.01
    -2     3     4  1.536E+02 -1.218E+01  1088.5  1332.6    687.3 0.05607  80  42   22.60
    -2    -1    -4  1.138E+02  9.269E+00  1331.3  1132.2    556.8 0.08084 100  54 -122.71
    -2    -1    -4  1.224E+02  1.036E+01  1329.0  1371.2    179.7 0.08064 100  59   51.61
    -2    -1    -4  9.241E+01  8.639E+00  1329.1  1371.1    899.7 0.08068 100  57   51.61
    -1    -2     4  1.219E+02  9.485E+00  1096.5  1343.5    996.7 0.06333 100  46 -118.26
    -1    -2     4  1.126E+02  8.781E+00  1098.3  1157.0    657.1 0.06287 100  54   53.67
    -1    -2     4  1.333E+02  9.898E+00  1096.5  1343.5    276.7 0.06337 100  49 -118.26
     3    -2    -4  1.114E+02  9.181E+00  1370.4  1184.2    811.8 0.04616  93  41   30.52
     3    -2    -4  1.266E+02  9.895E+00  1368.8  1319.6    421.4 0.04572 100  43 -162.95
     3    -2    -4  1.183E+02  9.318E+00  1370.5  1184.1     91.4 0.04615 100  46   30.52
    -3     2     5  2.137E+01  3.930E+00  1051.9  1189.1    452.7 0.04106 100  21  149.28
    -3     2     5  1.892E+01  4.109E+00  1050.2  1310.1     51.9 0.04130  98  19  -11.18
    -3     2     5  1.856E+01  4.196E+00  1050.3  1310.2    772.1 0.04135 100  16  -11.18
     1     2    -5  9.861E+00  3.723E+00  1383.3  1344.7    641.4 0.06280 100  13  -60.40
     1     2    -5  1.913E+01  3.533E+00  1385.0  1158.7    310.2 0.06349 100  28  132.16
     2     1     5  1.712E+01  3.948E+00  1089.9  1375.8    534.2 0.08519 100  24  127.02
     2     1     5  2.420E+01  4.314E+00  1091.6  1124.3    193.9 0.08479 100  34  -60.30
     2     1     5  2.102E+01  4.721E+00  1091.6  1124.3    914.1 0.08479 100  27  -60.30
     2    -3    -5  1.557E+01  4.356E+00  1393.5  1172.5    705.8 0.05430 100  12  -18.09
     2    -3    -5  1.246E+01  2.860E+00  1391.0  1331.3    312.0 0.05366  99  19  146.68
     1    -3     5  1.471E+01  4.690E+00  1083.7  1134.4     13.8 0.07805 100  15   21.66
     1    -3     5  1.400E+01  5.344E+00  1083.6  1134.6    733.7 0.07791  99  17   21.66
     1    -3     5  1.964E+01  4.362E+00  1081.4  1365.6    351.0 0.07854 100  19 -149.88
    -3     1    -5  1.038E+01  5.395E+00  1351.9  1384.7    116.0 0.08980 100  12   14.45
    -3     1    -5  2.054E+01  5.180E+00  1353.8  1118.6    496.7 0.09020 100  18 -158.42
    -3     1    -5  4.433E+00  5.928E+00  1351.9  1384.6    836.1 0.08968 100   7   14.45
     3    -1     5  1.156E+01  4.960E+00  1099.1  1117.1    135.8 0.08973 100  12  -21.26
     3    -1     5  7.998E+00  5.342E+00  1097.1  1383.2    477.2 0.09012 100  11  165.24
     3    -1     5  1.711E+01  5.158E+00  1099.0  1117.1    855.8 0.08965  99  15  -21.26
    -1     3    -5  1.602E+01  5.498E+00  1367.8  1367.1    711.2 0.07787  98  14  -30.49
    -1     3    -5  6.182E+00  4.451E+00  1369.5  1135.9    373.8 0.07874 100  13  158.70
    -2     3     5  1.087E+01  3.274E+00  1059.7  1170.0    344.4 0.05396 100  15 -161.38
    -2    -1    -5  1.286E+01  4.659E+00  1359.4  1377.3    173.2 0.08470 100  16   52.64
    -2    -1    -5  1.159E+01  3.889E+00  1361.7  1126.5    555.0 0.08496 100  16 -119.37
    -2    -1    -5  4.571E+00  4.516E+00  1359.2  1377.0    893.3 0.08463 100   9   52.64
    -1    -2     5  2.048E+01  3.189E+00  1066.1  1343.2    282.2 0.06346 100  24 -120.05
     3    -2    -5  1.242E+01  3.445E+00  1399.3  1312.3    410.0 0.04064 100  12 -169.52
     3    -2    -5  7.993E+00  4.416E+00  1400.7  1191.8    814.7 0.04123  94   8   31.41
     3    -2    -5  9.073E+00  3.973E+00  1400.9  1191.8     94.7 0.04121  99   8   31.41
    -3     2     6  1.263E+03  8.450E+01  1019.5  1302.2     37.0 0.03620 100  62   -2.62
    -3     2     6  1.405E+03  9.412E+01  1019.4  1302.3    756.5 0.03621  83  58   -2.62
    -3     2     6  1.403E+03  9.396E+01  1021.3  1196.6    457.3 0.03592  94  38  147.46
     1     2    -6  1.426E+03  9.566E+01  1413.9  1345.2    645.9 0.06307 100  54  -58.73
     1     2    -6  1.463E+03  9.801E+01  1415.5  1158.4    323.9 0.06399 100  64  138.23
     2     1     6  1.422E+03  9.571E+01  1059.3  1381.6    527.9 0.08948 100  50  127.78
     2     1     6  1.410E+03  9.539E+01  1061.0  1118.1    913.0 0.08898 100  55  -62.10
     2     1     6  1.363E+03  9.192E+01  1061.0  1118.1    192.7 0.08898 100  55  -62.10
     2    -3    -6  1.540E+03  1.034E+02  1424.1  1175.2    701.3 0.05279 100  58  -22.59
     2    -3    -6  1.618E+03  1.081E+02  1421.6  1329.0    295.9 0.05208 100  47  136.32
     1    -3     6  1.407E+03  9.492E+01  1052.9  1129.8     22.4 0.08113  92  58   17.69
     1    -3     6  1.360E+03  9.220E+01  1052.9  1130.0    742.4 0.08101  83  58   17.69
     1    -3     6  1.458E+03  9.792E+01  1050.8  1369.8    353.8 0.08174 100  53 -150.92
    -3     1    -6  1.281E+03  8.679E+01  1382.4  1392.2    112.8 0.09486 100  66   16.76
    -3     1    -6  1.501E+03  1.017E+02  1384.4  1111.4    498.4 0.09536 100  52 -153.73
    -3     1    -6  1.387E+03  9.415E+01  1382.3  1392.2    832.8 0.09483  99  62   16.76
     3    -1     6  1.409E+03  9.540E+01  1068.3  1109.6    857.4 0.09469 100  56  -25.92
     3    -1     6  1.542E+03  1.043E+02  1066.5  1390.4    474.1 0.09528 100  45  162.89
     3    -1     6  1.546E+03  1.044E+02  1068.6  1109.5    137.4 0.09480 100  55  -25.92
    -1     3    -6  1.344E+03  9.135E+01  1398.4  1371.6    713.8 0.08093 100  62  -29.48
    -1     3    -6  1.394E+03  9.395E+01  1400.0  1131.8    382.7 0.08186 100  62  162.72
    -2     3     6  1.537E+03  1.028E+02  1029.0  1172.2    339.9 0.05237  98  45 -156.79
    -2     3     6  1.339E+03  8.962E+01  1028.1  1326.7    658.3 0.05281 100  46   43.06
    -2    -1    -6  1.429E+03  9.694E+01  1389.7  1383.2    887.0 0.08879 100  63   51.85
    -2    -1    -6  1.537E+03  1.034E+02  1392.2  1120.7    554.0 0.08920 100  59 -117.53
    -2    -1    -6  1.459E+03  9.859E+01  1389.6  1383.3    166.8 0.08879 100  61   51.85
    -1    -2     6  1.486E+03  9.938E+01  1035.5  1343.3    286.9 0.06386 100  49 -121.79
     3    -2    -6  1.516E+03  1.014E+02  1431.2  1199.8    820.0 0.03603  99  58   33.46
     3    -2    -6  1.403E+03  9.375E+01  1430.1  1304.4    394.0 0.03519  96  50 -178.29
     3    -2    -6  1.616E+03  1.081E+02  1431.4  1199.8    100.2 0.03600  95  55   33.46
     1     2    -7  4.370E+02  3.026E+01  1444.7  1346.0    649.7 0.06359 100  54  -57.26
     1     2    -7  4.324E+02  3.006E+01  1446.1  1158.0    337.6 0.06456  95  63  144.71
     2     1     7  3.772E+02  2.670E+01  1028.3  1387.6    521.6 0.09387 100  49  129.39
     2     1     7  3.382E+02  2.415E+01  1030.2  1111.8    192.2 0.09327 100  52  -63.34
     2     1     7  3.683E+02  2.652E+01  1030.2  1111.8    912.4 0.09326 100  48  -63.34
     2    -3    -7  3.435E+02  2.424E+01  1455.0  1177.5    697.6 0.05152 100  53  -26.20
     2    -3    -7  4.241E+02  2.931E+01  1452.2  1327.3    998.0 0.05083  81  48  125.75
     2    -3    -7  4.400E+02  2.999E+01  1452.3  1327.4    278.0 0.05089 100  46  125.75
     1    -3     7  3.649E+02  2.601E+01  1022.1  1125.0     30.9 0.08444 100  60   13.53
     1    -3     7  3.625E+02  2.556E+01  1020.0  1374.4    355.9 0.08517 100  55 -151.80
    -3     1    -7  4.007E+02  2.952E+01  1415.1  1104.3    500.5 0.10055  98  56 -150.01
    -3     1    -7  3.846E+02  2.866E+01  1413.0  1399.7    829.4 0.09995 100  62   17.86
    -3     1    -7  3.827E+02  2.824E+01  1413.1  1399.7    109.5 0.09995 100  62   17.86
     3    -1     7  3.559E+02  2.600E+01  1037.8  1102.0    139.3 0.09991 100  56  -29.62
     3    -1     7  3.369E+02  2.486E+01  1037.5  1102.1    859.3 0.09976 100  57  -29.62
     3    -1     7  3.492E+02  2.590E+01  1035.7  1397.6    470.8 0.10047 100  46  161.77
    -1     3    -7  3.338E+02  2.407E+01  1431.0  1127.6    391.4 0.08514  99  60  166.91
    -1     3    -7  3.884E+02  2.858E+01  1429.2  1376.4    715.8 0.08416 100  53  -28.64
    -2     3     7  3.886E+02  2.667E+01   998.2  1174.3    336.1 0.05095  92  44 -153.07
    -2     3     7  3.529E+02  2.426E+01   997.6  1324.3    641.3 0.05149 100  47   53.52
    -2    -1    -7  3.307E+02  2.422E+01  1420.4  1389.5    160.3 0.09303 100  58   50.21
    -2    -1    -7  3.587E+02  2.563E+01  1423.0  1114.8    553.5 0.09353 100  55 -116.26
    -2    -1    -7  3.338E+02  2.497E+01  1420.5  1389.4    880.6 0.09303 100  58   50.21
    -1    -2     7  3.755E+02  2.582E+01  1004.6  1343.8    290.8 0.06454 100  51 -123.32
    -1    -2     7  3.659E+02  2.561E+01  1006.0  1155.8    697.0 0.06363 100  55   35.87
     3    -2    -7  3.159E+02  2.205E+01  1462.0  1208.6    829.0 0.03029  95  52   37.37
     3    -2    -7  3.505E+02  2.398E+01  1460.9  1295.6    371.7 0.02923  93  49  169.72
     3    -2    -7  3.014E+02  2.093E+01  1462.1  1208.7    109.1 0.03022 100  54   37.37
    -3     2     8  2.113E+02  1.472E+01   957.4  1283.5    702.7 0.02389 100  49   25.77
     2     1     8  1.965E+02  1.554E+01   999.1  1105.5    912.5 0.09761 100  56  -64.37
     2     1     8  2.180E+02  1.665E+01   997.1  1393.5    515.4 0.09832 100  51  131.45
     2     1     8  2.051E+02  1.557E+01   999.2  1105.5    192.2 0.09764 100  54  -64.37
     2    -3    -8  1.678E+02  1.310E+01  1486.2  1179.7    694.6 0.05040  99  48  -29.03
     1    -3     8  2.068E+02  1.714E+01   990.7  1120.4    759.5 0.08768  78  51    9.30
     1    -3     8  1.959E+02  1.594E+01   991.0  1120.0     39.5 0.08788  83  54    9.30
    -3     1    -8  2.042E+02  1.820E+01  1444.0  1407.2    105.9 0.10511 100  46   18.15
    -3     1    -8  2.134E+02  1.822E+01  1446.2  1097.4    502.8 0.10572 100  49 -146.87
    -3     1    -8  2.113E+02  1.880E+01  1444.0  1407.2    825.9 0.10507 100  52   18.15
     3    -1     8  2.098E+02  1.744E+01  1004.6  1404.7    467.4 0.10569 100  48  161.45
     3    -1     8  2.304E+02  1.821E+01  1006.8  1094.5    141.6 0.10503 100  52  -32.73
     3    -1     8  1.937E+02  1.592E+01  1006.5  1094.7    861.6 0.10487 100  55  -32.73
    -1     3    -8  1.928E+02  1.678E+01  1460.3  1381.2    717.0 0.08751 100  53  -28.03
    -1     3    -8  1.717E+02  1.402E+01  1461.7  1123.1    400.0 0.08863 100  60  171.17
    -2     3     8  1.899E+02  1.336E+01   966.8  1322.2    622.8 0.05033 100  47   64.24
    -2     3     8  2.274E+02 -1.598E+01   967.2  1176.3    333.1 0.04962  99  45 -150.13
    -2    -1    -8  1.741E+02  1.552E+01  1451.4  1395.7    874.0 0.09728 100  49   48.12
    -2    -1    -8  1.749E+02  1.407E+01  1454.1  1109.0    553.7 0.09794 100  52 -115.20
    -2    -1    -8  1.728E+02  1.447E+01  1451.4  1395.8    154.0 0.09735 100  58   48.12
    -1    -2     8  1.679E+02  1.332E+01   974.7  1154.8    710.7 0.06434  92  56   29.20
    -1    -2     8  2.119E+02  1.512E+01   973.6  1344.5    293.8 0.06548 100  55 -124.58
     3    -2    -8  1.654E+02  1.201E+01  1492.9  1219.2    124.4 0.02330  99  46   44.64
     3    -2    -8  2.098E+02  1.456E+01  1492.1  1285.7    339.2 0.02242  92  43  152.42
     3    -2    -8  1.554E+02 -1.151E+01  1492.7  1218.9    844.1 0.02347  99  43   44.64
     1     2    -9  3.109E+02  2.213E+01  1507.1  1348.3    654.7 0.06519 100  49  -55.21
     1     2    -9  3.343E+02  2.389E+01  1508.7  1156.1    366.1 0.06677 100  61  158.34
     2     1     9  3.979E+02  2.872E+01   967.7  1099.2    913.1 0.10201 100  55  -65.37
     2     1     9  3.481E+02  2.497E+01   967.8  1099.2    192.7 0.10205 100  59  -65.37
     2     1     9  4.276E+02  3.049E+01   965.7  1399.4    509.1 0.10282 100  53  133.78
     2    -3    -9  3.764E+02  2.642E+01  1514.6  1324.5    959.0 0.04896  83  53  103.86
     2    -3    -9  4.001E+02  2.804E+01  1517.6  1181.8    692.6 0.04935 100  53  -31.15
     2    -3    -9  3.301E+02  2.300E+01  1514.8  1324.6    238.8 0.04905  99  52  103.86
     1    -3     9  3.125E+02  2.341E+01   959.4  1115.0     47.9 0.09135  97  54    5.07
     1    -3     9  3.481E+02  2.471E+01   957.4  1383.5    357.9 0.09225 100  58 -152.83
     1    -3     9  2.654E+02 -2.066E+01   959.3  1115.4    767.9 0.09119  98  51    5.07
     3    -1     9  3.195E+02  2.432E+01   975.1  1087.3    864.1 0.11000 100  56  -35.49
     3    -1     9  3.401E+02  2.585E+01   973.2  1411.7    463.8 0.11093 100  49  161.70
     3    -1     9  3.523E+02  2.637E+01   975.4  1087.1    144.1 0.11016  96  56  -35.49
    -1     3    -9  2.434E+02 -2.048E+01  1491.7  1386.1    717.5 0.09095 100  50  -27.68
    -1     3    -9  2.744E+02  2.091E+01  1493.2  1118.6    408.5 0.09211 100  58  175.45
    -2     3     9  3.046E+02  2.084E+01   935.2  1320.3    602.7 0.04942 100  49   75.18
    -2     3     9  3.430E+02  2.354E+01   935.7  1178.0    330.8 0.04846 100  49 -147.89
    -2    -1    -9  3.383E+02  2.496E+01  1485.5  1103.2    554.3 0.10239  95  56 -114.17
    -1    -2     9  2.294E+02 -1.736E+01   943.2  1153.3    724.8 0.06538 100  57   22.37
    -1    -2     9  2.395E+02 -1.760E+01   943.2  1152.9      5.3 0.06561  97  57   22.37
    -1    -2     9  3.655E+02  2.517E+01   942.1  1345.5    295.8 0.06655 100  57 -125.51
     3    -2    -9  2.849E+02  1.943E+01  1523.9  1234.2    156.6 0.01323 100  49   60.70
     3    -2    -9  3.141E+02  2.149E+01  1523.8  1234.0    876.1 0.01334 100  47   60.70
     1     2   -10  4.125E+01  5.982E+00  1538.9  1349.5    656.0 0.06612 100  23  -54.69
     1     2   -10  3.907E+01  6.985E+00  1540.7  1155.3    380.5 0.06782 100  28  165.30
     2     1    10  3.652E+01  6.510E+00   936.0  1092.9    914.1 0.10643 100  24  -66.41
     2     1    10  2.568E+01  5.175E+00   936.0  1092.9    193.7 0.10649 100  28  -66.41
     2     1    10  2.371E+01  6.253E+00   933.9  1405.3    503.0 0.10735  97  21  136.29
     2    -3   -10  3.576E+01  5.037E+00  1546.6  1323.1    218.5 0.04798  98  28   92.65
     2    -3   -10  2.303E+01  5.215E+00  1549.5  1183.9    691.5 0.04828 100  12  -32.59
     2    -3   -10  3.850E+01  5.346E+00  1546.4  1323.1    938.9 0.04801  97  27   92.65
     1    -3    10  2.656E+01  8.211E+00   927.6  1110.0     56.3 0.09490  99  11    0.85
     1    -3    10  4.514E+01  6.347E+00   925.4  1388.0    358.0 0.09586 100  30 -152.96
     1    -3    10  2.034E+01  9.246E+00   927.5  1110.3    775.9 0.09473  96  10    0.85
    -3     1   -10  2.075E+01  9.187E+00  1509.2  1083.6    508.2 0.11614 100  18 -141.53
    -3     1   -10  2.745E+01  1.296E+01  1506.8  1422.0     98.3 0.11548 100  11   17.20
    -3     1   -10  4.006E+00  1.238E+01  1506.9  1421.8    818.3 0.11531  99   9   17.20
     3    -1    10  1.891E+01  6.977E+00   943.5  1079.8    147.0 0.11528 100  11  -38.03
     3    -1    10  1.968E+01  8.263E+00   941.3  1418.5    459.8 0.11616 100   9  162.36
     3    -1    10  1.899E+01  7.569E+00   943.4  1080.1    866.9 0.11512 100  12  -38.03
    -1     3   -10  1.859E+01  8.192E+00  1525.1  1114.3    417.0 0.09559 100  10  179.70
    -1     3   -10  1.411E+01  8.807E+00  1523.5  1391.0    717.5 0.09441 100   8  -27.59
    -2     3    10  2.195E+01  3.197E+00   903.3  1319.0    582.1 0.04881 100  21   86.26
    -2     3    10  2.358E+01  3.492E+00   903.8  1179.6    329.5 0.04733 100  18 -146.33
    -2    -1   -10  2.235E+01  6.233E+00  1517.3  1097.4    555.3 0.10684 100  13 -113.11
    -2    -1   -10  1.892E+01  8.898E+00  1514.6  1408.0    861.3 0.10596 100  11   43.22
    -2    -1   -10  1.584E+01  9.358E+00  1514.4  1408.4    141.1 0.10616 100  14   43.22
    -1    -2    10  2.231E+01  5.572E+00   911.2  1151.5     19.4 0.06667  97  13   15.48
    -1    -2    10  2.059E+01  3.579E+00   910.2  1346.4    297.2 0.06767 100  22 -126.09
    -1    -2    10  2.337E+01  6.228E+00   911.1  1151.8    739.2 0.06644  92  12   15.48
     1     2   -11  9.576E+01  8.877E+00  1571.1  1350.7    656.5 0.06701 100  36  -54.53
     1     2   -11  9.221E+01  9.338E+00  1572.9  1154.5    394.6 0.06885  97  42  172.25
     2     1    11  7.667E+01  7.912E+00   903.9  1086.8    195.0 0.11094 100  44  -67.52
     2     1    11  8.012E+01  8.854E+00   901.7  1411.1    496.9 0.11191 100  36  138.91
     2     1    11  7.314E+01  8.536E+00   903.8  1086.8    915.5 0.11086 100  39  -67.52
     2    -3   -11  6.820E+01  7.422E+00  1581.8  1186.2    691.4 0.04706  98  26  -33.34
     2    -3   -11  7.904E+01  7.683E+00  1579.0  1321.1    917.6 0.04667 100  38   81.38
     2    -3   -11  8.031E+01  7.191E+00  1579.1  1321.1    197.6 0.04672 100  41   81.38
     1    -3    11  6.870E+01  1.007E+01   895.1  1105.3     64.4 0.09827  97  20   -3.34
     1    -3    11  8.605E+01  1.242E+01   895.4  1105.3    784.1 0.09834 100  23   -3.34
     1    -3    11  7.833E+01  8.290E+00   893.1  1392.4    357.5 0.09945 100  42 -152.83
    -3     1   -11  7.794E+01  1.580E+01  1538.9  1428.9    814.4 0.12042  95  22   16.21
    -3     1   -11  8.959E+01  1.233E+01  1541.3  1076.9    511.2 0.12132 100  33 -139.10
    -3     1   -11  7.449E+01  1.538E+01  1538.8  1429.1     94.3 0.12058 100  20   16.21
     3    -1    11  8.442E+01  1.103E+01   909.0  1425.1    455.7 0.12138 100  34  163.32
     3    -1    11  8.407E+01  1.095E+01   911.3  1072.9    869.9 0.12021 100  30  -40.43
     3    -1    11  8.119E+01  9.699E+00   911.2  1072.7    150.0 0.12036 100  36  -40.43
    -1     3   -11  1.236E+02  1.306E+01  1557.3  1110.1    425.5 0.09907 100  40 -176.08
    -1     3   -11  1.048E+02  1.323E+01  1555.7  1395.8    717.0 0.09788 100  29  -27.75
    -2     3    11  1.010E+02  7.711E+00   871.4  1181.5    329.3 0.04608 100  41 -145.44
    -2     3    11  9.723E+01  7.473E+00   870.9  1317.4    560.9 0.04823 100  51   97.40
    -2    -1   -11  7.533E+01  1.276E+01  1546.7  1414.2    854.9 0.11039  94  31   40.57
    -2    -1   -11  9.014E+01  9.761E+00  1549.4  1091.8    556.7 0.11128 100  43 -111.97
    -2    -1   -11  7.854E+01  1.222E+01  1546.6  1414.4    134.8 0.11053 100  31   40.57
    -1    -2    11  7.563E+01  8.204E+00   878.8  1149.9     33.1 0.06789 100  34    8.60
    -1    -2    11  1.127E+02  8.719E+00   877.9  1347.3    297.7 0.06877 100  49 -126.31
     1     2   -12  2.512E+01  7.430E+00  1605.3  1154.0    408.5 0.06977 100  14  179.17
     1     2   -12  2.006E+01  5.766E+00  1603.8  1351.6    656.2 0.06777  99  12  -54.74
     2     1    12  2.363E+01  5.365E+00   871.3  1080.8    196.8 0.11534 100  23  -68.72
     2     1    12  2.562E+01  6.769E+00   869.0  1416.6    490.7 0.11642 100  17  141.62
     2     1    12  1.679E+01  5.987E+00   871.1  1080.9    917.2 0.11523 100  17  -68.72
     2    -3   -12  1.762E+01  5.009E+00  1611.9  1318.6    176.6 0.04493 100  15   70.10
     2    -3   -12  2.653E+01  5.637E+00  1611.7  1318.6    896.8 0.04505  90  16   70.10
     2    -3   -12  1.580E+01  5.547E+00  1614.6  1189.1    692.4 0.04551  99  11  -33.39
     1    -3    12  8.772E+00  8.994E+00   862.3  1100.6     72.5 0.10170 100   9   -7.49
     1    -3    12  2.773E+01  6.483E+00   860.3  1396.5    356.4 0.10296 100  19 -152.47
     1    -3    12  2.094E+01  1.138E+01   863.0  1100.3    792.3 0.10201  99   9   -7.49
    -3     1   -12 -8.845E+00  1.598E+01  1571.2  1435.9    810.5 0.12551  96  -4   14.98
    -3     1   -12  3.526E+01  1.052E+01  1573.9  1070.5    514.5 0.12647 100  19 -136.75
    -3     1   -12  3.149E+01  1.589E+01  1571.3  1436.0     90.2 0.12566 100   8   14.98
     3    -1    12  6.909E+00  6.757E+00   878.6  1065.8    153.2 0.12541 100  11  -42.76
     3    -1    12  2.256E+01  9.098E+00   876.4  1431.7    451.7 0.12658 100  11  164.53
     3    -1    12  2.776E+01  9.130E+00   878.8  1066.0    873.1 0.12526 100  16  -42.76
    -1     3   -12  5.696E+00  9.512E+00  1590.0  1105.9    433.7 0.10258 100   9 -171.90
    -1     3   -12  2.184E+01  1.083E+01  1588.4  1400.3    715.9 0.10129 100  10  -28.15
    -2     3    12  2.378E+01  3.469E+00   838.5  1183.7    330.1 0.04455 100  18 -145.23
    -2     3    12  2.848E+01  4.076E+00   838.1  1315.8    540.5 0.04748 100  21  108.52
    -2    -1   -12 -1.332E+00  1.203E+01  1579.3  1420.0    848.7 0.11474 100  -7   37.84
    -2    -1   -12  2.318E+01  7.527E+00  1582.1  1086.4    558.5 0.11569 100  19 -110.74
    -2    -1   -12  1.535E+01  1.168E+01  1579.3  1420.3    128.5 0.11489 100   8   37.84
    -1    -2    12  1.001E+01  7.347E+00   845.8  1148.7     47.2 0.06887  94   9    1.74
    -1    -2    12  2.129E+01  3.813E+00   845.1  1348.0    297.6 0.06976 100  15 -126.18
    -1    -2    12  2.066E+01  7.645E+00   845.7  1149.1    767.1 0.06868  98   8    1.74
     1     2   -13  3.186E+01  6.678E+00  1637.1  1352.1    655.1 0.06829  99  13  -55.31
     1     2   -13  2.593E+01  8.313E+00  1638.6  1154.1    422.7 0.07023 100  14 -173.96
     2     1    13  2.583E+01  5.692E+00   838.2  1075.0    198.9 0.11968 100  21  -70.03
     2     1    13  2.550E+01  8.197E+00   835.8  1422.0    484.6 0.12086 100  15  144.40
     2     1    13  1.478E+01  6.705E+00   837.9  1075.2    919.1 0.11955  95  14  -70.03
     2    -3   -13  1.425E+01  6.299E+00  1645.1  1315.4    875.5 0.04281 100  11   58.81
     2    -3   -13  5.579E+00  5.497E+00  1647.9  1192.8    694.7 0.04339 100   8  -32.66
     2    -3   -13  3.334E+01  6.191E+00  1645.0  1315.4    155.2 0.04278 100  17   58.81
     1    -3    13  2.105E+01  1.131E+01   829.1  1096.0     80.5 0.10518  97   7  -11.61
     1    -3    13  2.555E+01  6.676E+00   826.9  1400.3    354.8 0.10632 100  17 -151.87
     1    -3    13  2.220E+01  1.259E+01   829.9  1095.7    800.3 0.10548 100   8  -11.61
    -3     1   -13  1.474E+01  1.087E+01  1606.9  1064.3    517.9 0.13155  95  18 -134.43
    -3     1   -13  2.021E+01  1.763E+01  1604.2  1442.9     86.0 0.13079  98  11   13.55
    -3     1   -13  1.052E+01  1.798E+01  1604.2  1442.6    806.3 0.13050  99   7   13.55
     3    -1    13  2.775E+01  9.917E+00   843.3  1438.0    447.5 0.13172 100  15  165.93
    -1     3   -13  2.312E+01  1.176E+01  1621.7  1404.7    714.4 0.10460  99  12  -28.77
    -1     3   -13  3.668E+01  1.151E+01  1623.4  1102.5    442.2 0.10568 100  14 -167.74
    -2     3    13  4.144E+01  4.419E+00   805.0  1186.7    332.3 0.04251  99  25 -145.77
    -2     3    13  2.773E+01  4.255E+00   804.9  1313.1    520.6 0.04608 100  19  119.62
    -2    -1   -13  2.502E+01  1.490E+01  1612.4  1425.6    842.4 0.11895 100  12   35.03
    -2    -1   -13  3.424E+01  8.679E+00  1615.2  1081.2    560.7 0.12000 100  26 -109.40
    -2    -1   -13  7.518E+00  1.280E+01  1612.5  1426.0    122.0 0.11931  96   8   35.03
    -1    -2    13  4.916E+01 -5.228E+00   811.7  1348.3    296.7 0.07056  99  29 -125.67
    -1    -2    13  2.621E+01  1.029E+01   812.5  1147.8    780.3 0.06963  96   8   -5.05
    -1    -2    13  1.789E+01  8.538E+00   812.2  1147.9     61.0 0.06954 100   9   -5.05
     1     2   -14  1.296E+02  1.185E+01  1670.9  1352.0    653.3 0.06845 100  31  -56.27
     1     2   -14  1.485E+02  1.373E+01  1672.6  1154.7    436.5 0.07045 100  38 -167.13
     2     1    14  1.441E+02  1.267E+01   804.5  1069.6    201.3 0.12392 100  48  -71.45
     2     1    14  1.727E+02  1.676E+01   802.0  1426.8    478.4 0.12504  97  40  147.24
     2     1    14  1.563E+02  1.435E+01   804.1  1069.8    921.3 0.12378  96  47  -71.45
     2    -3   -14  1.559E+02  1.364E+01  1679.3  1310.8    132.7 0.03964 100  35   47.40
     2    -3   -14  1.475E+02  1.322E+01  1679.3  1310.7    853.2 0.03956 100  33   47.40
     2    -3   -14  1.589E+02  1.304E+01  1681.9  1197.8    698.7 0.04028 100  35  -31.02
     1    -3    14  1.021E+02  1.656E+01   795.9  1091.6    808.4 0.10868  99  21  -15.71
     1    -3    14  1.414E+02  1.257E+01   793.0  1403.7    352.8 0.10951 100  51 -151.06
     1    -3    14  1.390E+02  1.686E+01   795.2  1091.8     88.3 0.10854 100  25  -15.71
    -3     1   -14  9.842E+01  2.357E+01  1637.7  1448.9    801.9 0.13540 100  20   11.95
    -3     1   -14  1.425E+02  2.403E+01  1637.6  1449.7     81.7 0.13595  97  23   11.95
     3    -1    14  1.538E+02  1.585E+01   809.6  1444.1    443.2 0.13678 100  40  167.50
    -1     3   -14  1.587E+02  1.867E+01  1657.2  1099.0    450.4 0.10889 100  35 -163.61
    -1     3   -14  1.248E+02  1.727E+01  1655.5  1408.6    712.5 0.10775  96  32  -29.62
    -2     3    14  1.962E+02  1.401E+01   770.9  1190.8    336.0 0.03967  90  46 -147.14
    -2     3    14  1.707E+02  1.275E+01   771.0  1309.1    500.4 0.04380  98  44  130.76
    -2    -1   -14  1.380E+02  2.108E+01  1646.2  1431.0    836.0 0.12315 100  27   32.16
    -2    -1   -14  1.455E+02  1.968E+01  1646.2  1431.4    115.7 0.12347 100  32   32.16
    -2    -1   -14  1.483E+02  1.476E+01  1648.9  1076.6    563.1 0.12413 100  44 -107.95
    -1    -2    14  1.496E+02  1.535E+01   778.1  1147.6     74.5 0.06986  99  31  -11.81
    -1    -2    14  1.413E+02  1.668E+01   779.0  1147.0    793.9 0.07043  98  26  -11.81
    -1    -2    14  1.981E+02  1.449E+01   777.8  1348.1    295.2 0.07104  95  52 -124.79
     1     2   -15  1.949E+02  1.584E+01  1705.3  1351.1    650.6 0.06808 100  37  -57.62
     1     2   -15  1.976E+02  1.768E+01  1707.4  1156.5    450.7 0.06985 100  37 -160.31
     2     1    15  1.897E+02  1.884E+01   767.6  1431.5    472.2 0.12922 100  42  150.14
     2     1    15  1.730E+02  1.495E+01   770.2  1064.4    204.0 0.12803  96  48  -72.99
     2     1    15  1.883E+02  1.647E+01   769.7  1064.7    923.9 0.12786  96  46  -72.99
     2    -3   -15  2.566E+02 -2.066E+01  1714.8  1297.0    100.7 0.03485 100  31   35.59
     1    -3    15  2.293E+02  1.803E+01   758.5  1406.7    350.4 0.11251 100  54 -150.03
     1    -3    15  2.067E+02  2.137E+01   760.7  1088.1     96.3 0.11156  99  31  -19.79
     1    -3    15  1.823E+02  2.099E+01   760.5  1088.4    816.4 0.11138 100  26  -19.79
    -3     1   -15  1.673E+02  2.760E+01  1671.8  1455.9     77.3 0.14083  98  24   10.21
    -3     1   -15  1.090E+02  2.966E+01  1671.9  1455.2    797.4 0.14028 100  20   10.21
     3    -1    15  2.216E+02  2.040E+01   774.8  1449.6    438.6 0.14165 100  42  169.22
    -1     3   -15  2.375E+02  2.507E+01  1689.8  1412.1    710.3 0.11065  90  39  -30.69
    -1     3   -15  2.190E+02  2.342E+01  1691.5  1095.9    458.4 0.11197 100  40 -159.49
    -2     3    15  2.098E+02  1.547E+01   736.4  1303.3    479.3 0.04011 100  45  142.17
    -2    -1   -15  1.966E+02  2.603E+01  1680.5  1436.0    829.5 0.12729  98  33   29.24
    -2    -1   -15  1.998E+02  1.815E+01  1683.0  1072.6    565.9 0.12786 100  46 -106.39
    -2    -1   -15  1.769E+02  2.453E+01  1680.5  1436.3    109.4 0.12744 100  31   29.24
    -1    -2    15  2.379E+02  1.701E+01   743.3  1347.3    293.1 0.07112  98  53 -123.53
    -1    -2    15  2.074E+02  1.897E+01   743.6  1147.7     87.6 0.07009  97  33  -18.54
    -1    -2    15  1.762E+02  1.861E+01   744.3  1147.4    807.3 0.07039  99  27  -18.54
     1     2   -16  9.165E+01  1.032E+01  1740.5  1349.2    647.1 0.06700 100  24  -59.41
     1     2   -16  6.878E+01  1.250E+01  1741.8  1158.3    464.0 0.06925 100  15 -153.45
     2     1    16  5.660E+01  1.445E+01   732.5  1435.7    465.9 0.13323 100  16  153.10
     1    -3    16  7.157E+01  9.483E+00   723.3  1409.3    347.7 0.11531 100  27 -148.79
     1    -3    16  8.252E+01  1.745E+01   725.0  1085.4    824.4 0.11398 100  15  -23.88
     1    -3    16  7.663E+01  1.694E+01   725.0  1085.8    104.7 0.11373 100  13  -23.88
    -3     1   -16  4.083E+01  2.663E+01  1706.7  1461.6     72.7 0.14546  95   9    8.34
    -3     1   -16  1.059E+02  3.410E+01  1706.9  1461.5    792.9 0.14523  96  11    8.34
     3    -1    16  6.414E+01  1.286E+01   742.3  1041.7    888.7 0.14412  77  23  -51.95
     3    -1    16  6.514E+01  1.405E+01   739.5  1454.8    433.9 0.14638 100  19  171.07
     3    -1    16  5.450E+01  1.117E+01   742.4  1041.0    168.1 0.14472  89  23  -51.95
    -1     3   -16  5.769E+01  1.695E+01  1725.9  1093.2    466.3 0.11489 100  13 -155.37
    -1     3   -16  7.103E+01  1.796E+01  1724.4  1415.0    707.9 0.11322  95  15  -31.96
    -2     3    16  6.293E+01  7.399E+00   700.6  1292.8    453.9 0.03312 100  17  154.41
    -2    -1   -16  4.684E+01  2.457E+01  1715.5  1440.8    103.0 0.13126  96  10   26.25
    -2    -1   -16  7.491E+01  1.256E+01  1717.9  1068.9    569.0 0.13151  99  25 -104.70
    -2    -1   -16  3.182E+01  2.392E+01  1715.4  1440.6    823.1 0.13110 100  12   26.25
    -1    -2    16  6.785E+01  1.333E+01   708.1  1149.5    821.1 0.06912 100  11  -25.29
    -1    -2    16  6.873E+01  6.583E+00   708.1  1345.6    290.2 0.07058  98  30 -121.85
    -1    -2    16  4.566E+01  1.223E+01   708.0  1149.8    101.4 0.06892 100  10  -25.29
     1     2   -17  3.738E+01  8.313E+00  1776.3  1345.8    642.5 0.06492 100  12  -61.70
     1     2   -17  3.260E+01  1.087E+01  1777.6  1161.7    477.8 0.06757 100   9 -146.48
     2     1    17  6.789E+01  1.560E+01   696.4  1439.0    458.9 0.13681 100  13  156.11
     1    -3    17  3.757E+01  1.607E+01   688.7  1084.2    113.2 0.11549 100  10  -27.98
     1    -3    17  2.939E+01  1.666E+01   688.9  1083.4    832.7 0.11606 100   8  -27.98
     1    -3    17  6.130E+01  9.450E+00   687.4  1411.3    344.6 0.11781 100  24 -147.35
     3    -1    17  5.881E+01  1.265E+01   706.5  1035.8    172.5 0.14915 100  17  -54.31
     3    -1    17  3.038E+01  1.194E+01   706.6  1036.5    892.8 0.14847 100  13  -54.31
     3    -1    17  7.075E+01  1.561E+01   703.8  1459.7    429.3 0.15101 100  17  173.04
    -1     3   -17  7.149E+01  1.831E+01  1761.6  1091.3    474.3 0.11731 100  14 -151.23
    -1     3   -17  4.191E+01  1.711E+01  1760.0  1417.4    705.0 0.11548 100   9  -33.45
    -2    -1   -17  3.537E+01  2.725E+01  1751.1  1444.8     96.6 0.13482  99   5   23.20
    -2    -1   -17  2.341E+01  1.232E+01  1753.6  1065.6    572.3 0.13502  96  13 -102.89
    -2    -1   -17  2.777E+01  2.564E+01  1751.2  1444.5    816.6 0.13459 100   8   23.20
    -1    -2    17  5.364E+01  5.966E+00   672.1  1342.5    286.3 0.06914  99  24 -119.70
    -1    -2    17  2.340E+01  1.192E+01   671.7  1153.4    835.5 0.06668 100   7  -32.13
    -1    -2    17  2.067E+01  1.094E+01   671.5  1154.0    116.0 0.06624 100   9  -32.13
     1     2   -18  2.819E+02  2.134E+01  1813.1  1340.5    636.8 0.06142 100  39  -64.57
     1     2   -18  2.812E+02  2.206E+01  1814.4  1166.9    492.2 0.06455 100  50 -139.25
     2     1    18  2.805E+02  2.629E+01   659.6  1441.9    452.1 0.14019 100  43  159.20
     1    -3    18  2.046E+02 -2.208E+01   651.8  1082.6    121.4 0.11735  96  30  -32.12
     1    -3    18  3.111E+02  2.372E+01   650.7  1412.6    341.1 0.11986  99  52 -145.69
     1    -3    18  2.270E+02  2.479E+01   652.1  1082.7    841.3 0.11742 100  28  -32.12
    -3     1   -18  2.091E+02  2.383E+01  1782.0  1039.4    538.0 0.15439  96  51 -122.63
     3    -1    18  2.744E+02  2.515E+01   669.9  1031.8    897.0 0.15267  97  44  -56.73
     3    -1    18  3.029E+02  2.803E+01   667.2  1464.0    424.5 0.15540  89  48  175.13
     3    -1    18  2.877E+02  2.540E+01   670.0  1031.2    176.9 0.15334 100  45  -56.73
    -1     3   -18  2.516E+02  2.605E+01  1796.6  1418.9    701.5 0.11728 100  35  -35.15
    -1     3   -18  2.578E+02  2.545E+01  1798.3  1090.0    482.6 0.11936 100  47 -147.04
    -2    -1   -18  2.392E+02  3.463E+01  1787.5  1448.3     90.1 0.13811  99  25   20.09
    -2    -1   -18  2.247E+02  2.359E+01  1790.1  1062.9    575.9 0.13822  76  51 -100.95
    -2    -1   -18  2.769E+02  3.668E+01  1788.0  1447.7    810.2 0.13768  96  25   20.09
    -1    -2    18  2.412E+02  2.024E+01   634.5  1158.6    130.2 0.06332 100  35  -39.18
    -1    -2    18  2.982E+02  2.109E+01   635.3  1337.7    281.2 0.06644  99  53 -116.99
    -1    -2    18  2.628E+02  2.235E+01   634.8  1158.6    850.1 0.06329  96  36  -39.18
     1     2   -19  5.658E+01  7.888E+00  1850.7  1332.6    629.5 0.05593  99  16  -68.24
     1     2   -19  5.650E+01  1.010E+01  1852.1  1175.5    507.4 0.05913 100  17 -131.56
     2     1    19  4.066E+01  1.446E+01   622.2  1444.2    445.6 0.14328 100   9  162.36
     1    -3    19  1.118E+01  1.422E+01   614.0  1081.8    129.6 0.11886 100   8  -36.32
     1    -3    19  6.531E+01  9.599E+00   613.1  1412.9    337.2 0.12131 100  23 -143.81
     1    -3    19  6.380E+01  1.551E+01   614.4  1082.0    849.7 0.11864  96  11  -36.32
    -3     1   -19  5.004E+01  1.663E+01  1819.4  1036.1    542.4 0.15818  99  14 -120.12
     3    -1    19  5.879E+01  1.445E+01   632.2  1027.7    901.3 0.15672 100  15  -59.21
     3    -1    19  5.525E+01  1.383E+01   632.6  1027.2    181.3 0.15719 100  14  -59.21
    -1     3   -19  4.953E+01  1.658E+01  1834.1  1419.5    697.5 0.11846 100  11  -37.08
    -1     3   -19  4.014E+01  1.272E+01  1835.8  1089.7    490.9 0.12077 100  14 -142.79
    -2    -1   -19  5.937E+01  2.406E+01  1825.4  1450.3    803.5 0.14042  99   7   16.89
    -2    -1   -19  2.507E+01  2.502E+01  1824.6  1451.5     83.5 0.14132  96   7   16.89
    -1    -2    19  3.498E+01  9.822E+00   597.0  1165.1    864.1 0.05892 100  10  -46.61
    -1    -2    19  4.911E+01  6.968E+00   597.5  1329.7    994.4 0.06138  91  17 -113.58
    -1    -2    19  3.530E+01  5.834E+00   597.6  1330.5    274.9 0.06199  97  15 -113.58
    -1    -2    19  3.468E+01  9.590E+00   596.6  1165.3    144.7 0.05874  97  11  -46.61
     2     1    20  7.857E+01  1.543E+01   582.9  1445.4    438.6 0.14565 100  16  165.62
     1    -3    20  6.931E+01  1.609E+01   575.6  1082.0    857.6 0.11956  99  10  -40.60
     1    -3    20  1.224E+02  1.371E+01   574.4  1411.8    332.6 0.12192 100  28 -141.69
     1    -3    20  6.761E+01  1.519E+01   575.3  1082.2    138.0 0.11944  99  14  -40.60
    -3     1   -20  1.108E+02  1.984E+01  1857.9  1033.9    547.1 0.16117 100  26 -117.53
     3    -1    20  1.143E+02  1.836E+01   593.8  1024.4    906.0 0.16017 100  20  -61.77
     3    -1    20  1.353E+02  1.903E+01   594.2  1023.9    186.0 0.16069  94  26  -61.77
    -1     3   -20  7.405E+01  1.654E+01  1872.5  1418.8    693.0 0.11880 100  16  -39.26
    -1     3   -20  1.029E+02  1.570E+01  1874.2  1090.9    499.3 0.12134 100  26 -138.44
    -2    -1   -20  5.480E+01  2.040E+01  1862.8  1453.8     76.9 0.14391  96  10   13.59
    -2    -1   -20  1.218E+01 -1.958E+01  1863.8  1452.4    796.8 0.14292  96   8   13.59
    -1    -2    20  1.153E+02  1.024E+01   558.9  1319.7    266.7 0.05488  98  29 -109.14
    -1    -2    20  9.540E+01  1.099E+01   557.9  1179.0    882.9 0.04889  97  22  -54.78
    -1    -2    20  9.851E+01  1.090E+01   557.8  1176.4    161.1 0.05087  97  24  -54.78
    -1    -2    20  1.434E+02 -1.245E+01   558.8  1318.7    986.1 0.05413  99  31 -109.14
     2     1    21 -1.395E+01  1.352E+01   542.7  1445.4    431.5 0.14736 100  -6  168.98
     1    -3    21  1.517E+01  1.429E+01   535.6  1083.7    146.5 0.11920  98   7  -45.02
     1    -3    21  1.268E+01  1.674E+01   535.9  1083.7    866.1 0.11927 100   6  -45.02
     1    -3    21 -5.699E+00  1.009E+01   534.8  1409.4    327.7 0.12160 100  -7 -139.31
    -3     1   -21  6.929E+00  1.658E+01  1897.3  1032.3    552.0 0.16406 100   7 -114.84
     3    -1    21  5.436E-01  1.533E+01   554.7  1021.1    190.2 0.16396  95   7  -64.42
     3    -1    21  2.078E+01  1.593E+01   554.3  1022.1    910.9 0.16312 100   8  -64.42
    -1     3   -21 -1.200E+01  1.349E+01  1913.9  1093.9    508.1 0.12059 100  -7 -133.95
    -1     3   -21 -2.254E+00  1.632E+01  1911.6  1416.4    687.9 0.11796  85  -5  -41.71
    -2    -1   -21  3.581E+00  2.110E+01  1902.5  1454.4     69.9 0.14548  97   5   10.18
    -2    -1   -21  2.503E+01  2.071E+01  1903.4  1454.7    790.2 0.14545  96   6   10.18
    -1    -2    21  6.939E+00  7.325E+00   518.9  1301.6    974.5 0.04224  77   6 -102.80
    -1    -2    21  8.559E+00  6.348E+00   519.0  1302.4    255.0 0.04282  92   5 -102.80
     2     1    22 -3.129E+01  1.413E+01   502.0  1444.5    424.4 0.14845 100  -8  172.48
    -3     1   -22 -6.538E+00  1.613E+01  1937.8  1031.8    557.1 0.16635 100  -6 -112.04
     3    -1    22 -1.297E+01  1.522E+01   514.2  1019.5    195.1 0.16649 100  -7  -67.18
     3    -1    22  8.364E+00  1.722E+01   513.7  1020.7    916.0 0.16554  94   7  -67.18
    -1     3   -22  1.255E+01  1.195E+01  1954.4  1098.3    517.2 0.11891 100   7 -129.27
    -2    -1   -22  1.263E+01  2.289E+01  1944.3  1454.6    783.2 0.14648  93   5    6.62
    -2    -1   -22 -9.004E+00  1.619E+01  1945.6  1063.7    594.0 0.14371  77  -6  -91.62
    -2    -1   -22  9.638E+00  2.207E+01  1944.0  1453.2     62.6 0.14582  99   5    6.62
     2     1    23  8.206E+01  1.701E+01   459.4  1441.1    416.8 0.14794 100  14  176.15
     1    -3    23  6.955E+01  1.530E+01   452.5  1093.7    165.3 0.11386 100  12  -54.47
     1    -3    23  1.247E+02  1.592E+01   452.0  1397.7    315.6 0.11593 100  21 -133.58
     1    -3    23  5.629E+01  1.652E+01   452.4  1096.6    886.7 0.11160 100   9  -54.47
    -3     1   -23  6.291E+01  1.923E+01  1979.4  1032.8    562.5 0.16772  90  18 -109.10
     3    -1    23  8.137E+01  2.087E+01   471.5  1019.6    920.5 0.16788  94  13  -70.08
     3    -1    23  8.774E+01  1.907E+01   472.4  1019.4    200.5 0.16815 100  15  -70.08
    -1     3   -23  5.296E+01  1.396E+01  1995.8  1106.7    527.4 0.11410  98  14 -124.31
    -2    -1   -23  7.812E+01  2.535E+01  1986.8  1452.2    775.8 0.14604  92   8    2.90
    -2    -1   -23  4.698E+01  1.771E+01  1987.3  1067.0    599.4 0.14309  90  12  -88.80
    -2    -1   -23  3.131E+01  2.500E+01  1986.7  1450.4     55.0 0.14502  95   8    2.90
     2     1    24  2.685E-01  1.450E+01   415.9  1436.2    408.9 0.14630 100   7 -179.98
     1    -3    24  1.809E+01  1.150E+01   408.7  1385.9    307.7 0.10862 100   5 -130.07
     1    -3    24  4.763E+00  1.494E+01   408.8  1105.7    896.9 0.10580  95   8  -59.67
     1    -3    24  1.305E+00  1.324E+01   408.8  1104.2    176.6 0.10715 100   6  -59.67
    -3     1   -24 -2.591E+00  1.690E+01  2021.9  1036.1    568.3 0.16757  91  -5 -106.00
     3    -1    24  1.664E+01  1.747E+01   428.2  1020.8    926.0 0.16869 100   8  -73.13
     3    -1    24  1.383E+01  1.755E+01   429.3  1020.7    206.2 0.16881  99   6  -73.13
    -1     3   -24  1.492E+01  1.232E+01  2038.9  1116.6    537.7 0.10819  99   9 -118.96
    -1     3   -24  1.329E+01  1.743E+01  2036.5  1395.3    668.0 0.10507  80   6  -51.31
    -2    -1   -24 -2.694E+01  2.438E+01  2030.3  1445.8     47.1 0.14301  94  -6   -1.05
    -2    -1   -24 -1.533E+00  2.368E+01  2031.2  1447.8    768.1 0.14427  92  -7   -1.05
    -2    -1   -24 -1.110E+01  1.510E+01  2030.1  1072.5    605.4 0.14086 100  -7  -85.72
    -1     3   -25  6.507E-01  1.355E+01  2081.1  1380.4    658.9 0.09453  97   6  -55.68
    -3     3   -24 -1.266E+01  1.596E+01  2022.4  1029.1    535.8 0.17291 100  -6 -122.67
     0    -3   -24 -9.091E+00  1.607E+01  2050.4  1356.4     44.2 0.07582  94  -5    0.12
     0    -3   -24 -1.459E+01  1.763E+01  2050.9  1360.3    766.2 0.07868  86  -7    0.12
     3    -3    24 -9.096E-01  1.719E+01   426.9  1017.2    175.0 0.17145 100  -7  -56.47
     3    -3    24  8.077E+00  1.862E+01   426.9  1018.6    895.3 0.17016  98   7  -56.47
     0     3    23  2.745E+01  1.095E+01   445.5  1129.1    297.3 0.08740 100   8 -123.18
     0     3    23  1.468E+01  1.201E+01   442.2  1367.6    422.1 0.09369 100   6  171.09
    -3     3   -23  5.179E+00  1.667E+01  1979.5  1026.9    529.3 0.17226  90   7 -126.16
     0    -3   -23  2.156E+01  1.880E+01  2006.0  1376.5    779.7 0.09025  94   5    7.35
     0    -3   -23  3.843E+01  1.620E+01  2005.4  1143.7    660.3 0.08624  93   7  -55.26
     0    -3   -23  9.905E+00  1.750E+01  2005.6  1374.2     58.6 0.08872 100   6    7.35
     3    -3    23  1.138E+01  1.760E+01   470.3  1015.1    168.0 0.17121 100   7  -53.03
     3    -3    23  1.979E+01  1.907E+01   470.3  1016.9    888.7 0.16965 100   8  -53.03
     0     3    22  2.460E+01  1.087E+01   484.5  1378.4    434.0 0.10041  85  10  164.93
    -3     3   -22  2.819E+00  2.571E+01  1936.0  1488.4    730.9 0.17092  77   8  -21.78
    -3     3   -22  1.292E+01  1.531E+01  1938.0  1025.5    522.8 0.17128 100   9 -129.51
     0    -3   -22  1.922E+01  1.855E+01  1963.2  1385.9    791.3 0.09664  85   7   13.72
     0    -3   -22  6.310E+01  1.740E+01  1963.4  1131.7    652.6 0.09399  89  10  -59.11
     0    -3   -22  2.851E+01  1.767E+01  1961.9  1386.4     71.3 0.09716  90   7   13.72
     3    -3    22  7.964E+01  1.940E+01   512.3  1016.6    882.3 0.16832 100  12  -49.73
     3    -3    22  3.834E+01  1.638E+01   512.4  1014.4    161.2 0.16994 100   9  -49.73
     0     3    21  1.031E+01  1.003E+01   526.9  1386.5    445.9 0.10504 100   5  159.21
     0     3    21  4.224E+01  1.015E+01   529.2  1107.4    281.6 0.10196 100  11 -116.51
    -3     3   -21  2.964E+01  1.627E+01  1897.7  1025.4    516.5 0.16943 100   8 -132.75
     0    -3   -21  3.600E+01  1.602E+01  1922.3  1123.3    646.1 0.09897 100   7  -62.28
     0    -3   -21  1.846E+01  1.586E+01  1922.2  1391.5    802.2 0.10015  95   6   19.58
     0    -3   -21  4.823E+00  1.651E+01  1920.9  1393.3     82.5 0.10148  95   6   19.58
     3    -3    21  2.938E+01  1.939E+01   553.3  1016.6    875.4 0.16699 100   6  -46.53
     3    -3    21  1.105E+01  1.619E+01   553.1  1015.6    155.1 0.16763 100   7  -46.53
     0     3    20  8.266E+00  8.053E+00   569.0  1102.7    276.2 0.10464 100   6 -113.94
     0     3    20  1.133E+01  1.263E+01   566.8  1391.5    456.6 0.10739 100   5  153.77
     0     3    20  2.274E+01  1.008E+01   568.9  1102.8    996.5 0.10463  81   7 -113.94
    -3     3   -20  3.960E+01  1.596E+01  1858.4  1027.2    510.6 0.16637 100  11 -135.90
     0    -3   -20 -1.354E+01  1.493E+01  1881.5  1397.2     93.0 0.10363  98  -7   25.13
     0    -3   -20 -1.183E+01  1.420E+01  1882.6  1117.6    640.4 0.10196 100  -5  -64.96
     0    -3   -20  6.773E+00  1.449E+01  1882.0  1396.5    813.0 0.10309 100   7   25.13
     3    -3    20  1.222E+00  1.483E+01   592.7  1017.9    149.3 0.16468 100   5  -43.41
     3    -3    20  5.563E+00  1.634E+01   593.0  1018.3    869.1 0.16452 100   5  -43.41
     0     3    19  4.028E+01  7.209E+00   607.9  1099.6    271.4 0.10617 100  17 -111.76
     0     3    19  4.104E+01  7.756E+00   607.6  1100.1    991.9 0.10584  99  15 -111.76
     0     3    19  2.908E+01  1.136E+01   605.9  1395.8    468.1 0.10908 100   9  148.51
    -3     3   -19  3.180E+00  1.638E+01  1820.1  1029.7    504.9 0.16285 100   6 -138.98
     0    -3   -19  2.772E+01  1.684E+01  1842.8  1399.9    823.5 0.10483 100   7   30.47
     0    -3   -19  1.436E+01  1.733E+01  1842.9  1400.1    103.4 0.10495  98   8   30.47
     0    -3   -19  4.970E+01  1.324E+01  1844.0  1113.8    635.6 0.10360  99  12  -67.22
     3    -3    19  2.314E+01  1.617E+01   631.4  1021.3    143.7 0.16118  96   9  -40.36
     3    -3    19  7.162E+01  1.729E+01   631.4  1021.5    863.4 0.16109 100  11  -40.36
     0     3    18  3.130E+02  2.281E+01   645.6  1098.2    267.4 0.10652 100  51 -109.92
     0     3    18  3.231E+02  2.593E+01   643.6  1397.3    477.9 0.10898  97  49  143.37
     0     3    18  3.374E+02  2.486E+01   645.4  1098.9    987.9 0.10606 100  51 -109.92
    -3     3   -18  3.196E+02  3.059E+01  1782.4  1032.6    499.3 0.15923 100  52 -142.01
     0    -3   -18  2.609E+02  2.811E+01  1804.9  1401.4    833.8 0.10514 100  33   35.68
     0    -3   -18  2.810E+02  2.809E+01  1805.1  1401.8    113.5 0.10542 100  37   35.68
     0    -3   -18  3.520E+02  2.825E+01  1806.5  1111.4    631.5 0.10414  97  37  -69.13
     3    -3    18  2.873E+02  2.829E+01   668.9  1025.2    138.2 0.15736 100  37  -37.36
     3    -3    18  2.909E+02  2.811E+01   669.0  1025.4    857.9 0.15726 100  38  -37.36
     0     3    17  1.247E+02  1.137E+01   682.4  1098.2    264.0 0.10594 100  41 -108.39
     0     3    17  1.489E+02  1.420E+01   680.6  1397.9    487.6 0.10836 100  41  138.29
     0     3    17  1.345E+02  1.232E+01   682.2  1098.7    984.5 0.10552 100  38 -108.39
    -3     3   -17  1.034E+02  1.903E+01  1745.9  1036.5    493.8 0.15505 100  28 -144.99
     0    -3   -17  1.579E+02  2.111E+01  1768.1  1402.1    123.4 0.10497  98  26   40.82
     0    -3   -17  9.007E+01  1.300E+01  1769.9  1110.4    627.8 0.10385  99  21  -70.72
     0    -3   -17  1.436E+02  2.261E+01  1767.9  1401.8    843.9 0.10469 100  25   40.82
     3    -3    17  9.936E+01  1.929E+01   705.9  1030.0    852.8 0.15307  93  17  -34.41
     3    -3    17  1.216E+02  1.965E+01   705.5  1029.8    132.7 0.15326 100  18  -34.41
     0     3    16  1.612E+02  1.351E+01   718.2  1099.5    981.5 0.10443 100  42 -107.16
     0     3    16  9.541E+01 -1.061E+01   716.5  1397.3    497.1 0.10693 100  40  133.24
     0     3    16  1.442E+02  1.216E+01   718.4  1099.1    261.1 0.10472 100  42 -107.16
    -3     3   -16  1.087E+02  2.049E+01  1710.3  1041.1    488.5 0.15064  84  35 -147.94
     0    -3   -16  1.928E+02 -1.741E+01  1734.1  1110.3    624.7 0.10293 100  32  -72.01
     0    -3   -16  1.137E+02  1.790E+01  1731.9  1401.1    853.7 0.10366  96  24   45.93
     0    -3   -16  9.638E+01  1.776E+01  1731.7  1401.4    133.5 0.10381 100  26   45.93
     3    -3    16  1.329E+02  1.975E+01   741.7  1035.1    847.5 0.14872 100  27  -31.48
     3    -3    16  1.998E+02 -1.949E+01   738.8  1461.4    394.9 0.15082  99  50 -169.38
     3    -3    16  1.246E+02  1.817E+01   741.3  1034.8    127.3 0.14890 100  24  -31.48
     0     3    15  4.607E+02  3.243E+01   753.4  1100.8    979.0 0.10294 100  59 -106.22
     0     3    15  5.088E+02  3.633E+01   751.7  1396.0    506.4 0.10504 100  58  128.17
     0     3    15  4.540E+02  3.178E+01   753.6  1100.7    258.8 0.10307 100  59 -106.22
    -3     3   -15  3.949E+02  4.065E+01  1673.5  1462.5    757.6 0.14506  93  40   -9.95
    -3     3   -15  3.302E+02  3.544E+01  1673.4  1462.5     37.2 0.14509 100  40   -9.95
     0    -3   -15  4.329E+02  3.426E+01  1696.5  1400.0    143.3 0.10232  97  50   51.04
     0    -3   -15  4.282E+02  3.366E+01  1696.7  1399.7    863.5 0.10210 100  53   51.04
     0    -3   -15  4.483E+02  3.283E+01  1699.0  1111.0    622.1 0.10153 100  36  -73.00
     3    -3    15  4.593E+02  3.458E+01   774.3  1456.5    398.1 0.14631 100  64 -170.60
     3    -3    15  4.367E+02  3.528E+01   776.6  1040.2    122.1 0.14431  80  55  -28.57
     3    -3    15  4.441E+02  3.645E+01   776.7  1040.6    842.2 0.14421  83  58  -28.57
     0     3    14  1.437E+01  5.573E+00   788.0  1102.9    977.0 0.10105 100  11 -105.58
     0     3    14  1.508E+01  5.358E+00   788.1  1103.0    256.9 0.10109 100  11 -105.58
     0     3    14  7.106E+00  6.032E+00   786.2  1394.2    515.8 0.10292 100   8  123.07
    -3     3   -14  1.384E+01  2.094E+01  1639.1  1456.6    760.6 0.14043 100   9   -8.88
    -3     3   -14  3.076E+01  2.091E+01  1639.0  1456.6     40.2 0.14046 100   6   -8.88
     0    -3   -14 -4.363E+00  6.682E+00  1664.6  1112.4    620.1 0.09976 100  -7  -73.69
     0    -3   -14  1.147E+01  1.096E+01  1662.2  1397.7    873.3 0.10035  99   9   56.19
     0    -3   -14  1.318E+01  9.538E+00  1662.1  1397.7    153.3 0.10038 100  10   56.19
     3    -3    14  8.167E+00  9.470E+00   808.9  1451.1    401.0 0.14155 100   7 -171.65
     0     3    13  1.029E+02  9.206E+00   821.9  1105.6    255.6 0.09889 100  41 -105.24
     0     3    13  1.062E+02  1.008E+01   820.1  1391.8    525.1 0.10051  96  44  117.90
     0     3    13  1.035E+02  9.331E+00   821.9  1105.5    975.6 0.09888  99  44 -105.24
    -3     3   -13  1.167E+02  2.111E+01  1605.2  1450.4     42.9 0.13572  98  22   -7.97
    -3     3   -13  9.818E+01  2.087E+01  1605.3  1450.5    763.3 0.13566 100  19   -7.97
     0    -3   -13  9.500E+01  1.143E+01  1628.2  1395.3    163.0 0.09829 100  38   61.40
     0    -3   -13  1.238E+02  1.164E+01  1630.8  1114.2    618.6 0.09772 100  35  -74.06
     0    -3   -13  1.109E+02  1.299E+01  1628.3  1395.3    883.2 0.09834 100  41   61.40
     3    -3    13  1.123E+02  1.287E+01   842.7  1445.3    403.6 0.13664 100  42 -172.54
     3     0   -12  2.093E+02 -1.485E+01  1621.1  1233.3    415.7 0.01470  96  43 -174.39
     0     3    12  1.420E+02  1.132E+01   855.2  1108.6    254.7 0.09652 100  51 -105.25
     0     3    12  1.287E+02  1.067E+01   855.1  1108.4    974.7 0.09652  99  51 -105.25
     0     3    12  1.569E+02  1.273E+01   853.4  1389.2    534.6 0.09798 100  54  112.63
    -3     3   -12  1.551E+02  2.126E+01  1572.0  1443.9     45.4 0.13088  97  27   -7.24
    -3     3   -12  1.496E+02  2.092E+01  1574.3  1063.3    467.8 0.13137  89  37 -159.72
    -3     3   -12  1.177E+02  1.921E+01  1572.2  1444.0    765.8 0.13082  99  24   -7.24
     0    -3   -12  1.436E+02  1.370E+01  1595.1  1392.4    893.0 0.09607  99  46   66.72
     0    -3   -12  1.674E+02  1.487E+01  1595.4  1392.6    172.7 0.09604 100  47   66.72
     0    -3   -12  1.488E+02  1.289E+01  1597.6  1116.4    617.6 0.09551 100  36  -74.09
     3    -3    12  1.302E+02  1.318E+01   875.9  1439.2    406.0 0.13164 100  46 -173.24
     3     0   -11  4.953E+00  3.059E+00  1587.7  1288.7    517.3 0.02415 100   8 -121.46
     3     0   -11  2.049E+00  3.179E+00  1588.4  1216.0    363.9 0.02637 100   7  160.08
     0     3    11  5.541E+00  4.168E+00   887.9  1111.8    254.4 0.09406 100  10 -105.63
     0     3    11  5.092E+00  4.429E+00   886.2  1386.0    544.2 0.09520 100   6  107.23
     0     3    11  4.933E+00  4.260E+00   887.9  1111.6    974.4 0.09406  99  10 -105.63
    -3     3   -11  2.715E+01  1.367E+01  1541.7  1069.4    462.8 0.12643 100   7 -162.72
    -3     3   -11  9.779E+00  1.395E+01  1539.5  1437.3    767.9 0.12592  98   6   -6.72
    -3     3   -11  2.365E+01  1.407E+01  1539.4  1437.3     47.6 0.12599  99   8   -6.72
    -3     0    11  5.149E+00  2.598E+00   861.2  1286.1    161.4 0.02662 100   8  -60.79
    -3     0    11  9.610E+00  3.256E+00   861.3  1285.8    880.3 0.02644  96   9  -60.79
     0    -3   -11  7.523E+00  4.932E+00  1564.9  1118.8    617.1 0.09319 100   7  -73.75
     0    -3   -11  4.839E+00  6.004E+00  1562.6  1389.6    182.5 0.09368 100   6   72.16
     0    -3   -11  1.136E+01  6.397E+00  1562.7  1389.6    902.4 0.09382 100  10   72.16
     3    -3    11 -7.175E+00  7.320E+00   908.6  1432.9    408.2 0.12660 100  -8 -173.74
     3    -3    11 -2.443E+00  1.077E+01   911.0  1064.8    821.5 0.12559  96  -8  -16.82
     3    -3    11 -2.960E+00  1.058E+01   911.4  1064.5    101.5 0.12573  93  -8  -16.82
     3     0   -10  6.786E+02  4.579E+01  1555.5  1298.9    527.4 0.03128  94  45 -116.02
     3     0   -10  8.777E+02  5.891E+01  1556.1  1205.3    325.2 0.03347 100  54  141.33
     0     3    10  6.127E+02  4.198E+01   920.2  1115.0    974.6 0.09157  99  58 -106.45
     0     3    10  6.626E+02  4.526E+01   918.4  1382.7    553.9 0.09241 100  66  101.65
     0     3    10  6.305E+02  4.304E+01   920.2  1115.1    254.6 0.09156 100  56 -106.45
    -3     3   -10  6.378E+02  4.761E+01  1507.4  1430.5    769.8 0.12098  97  57   -6.42
    -3     3   -10  7.902E+02  5.707E+01  1510.0  1075.7    457.9 0.12138 100  56 -165.77
    -3     3   -10  6.624E+02  4.860E+01  1507.2  1430.4     49.5 0.12106 100  55   -6.42
    -3     0    10  6.808E+02  4.596E+01   893.7  1295.7    889.4 0.03303 100  51  -65.60
    -3     0    10  6.471E+02  4.360E+01   893.7  1296.0    170.5 0.03315 100  52  -65.60
     0    -3   -10  6.539E+02  4.531E+01  1530.5  1386.5    192.3 0.09143 100  64   77.77
     0    -3   -10  7.907E+02  5.393E+01  1532.7  1121.4    617.2 0.09082 100  46  -72.98
     0    -3   -10  6.859E+02  4.800E+01  1530.4  1386.4    912.2 0.09144 100  61   77.77
     3    -3    10  6.640E+02  4.705E+01   943.7  1071.3     96.6 0.12088 100  63  -13.79
     3    -3    10  6.598E+02  4.712E+01   943.3  1071.6    816.6 0.12072 100  67  -13.79
     3    -3    10  7.226E+02  5.038E+01   940.8  1426.5    410.0 0.12156 100  62 -174.01
     3     0    -9  1.089E+03  7.289E+01  1524.2  1197.5    294.0 0.03857  97  54  126.06
     3     0    -9  8.524E+02  5.733E+01  1523.6  1306.9    533.5 0.03684 100  47 -112.80
     0     3     9  8.219E+02  5.570E+01   952.0  1118.5    255.4 0.08910 100  48 -107.76
     0     3     9  7.529E+02  5.111E+01   950.2  1379.6    563.7 0.08973 100  64   95.84
     0     3     9  7.376E+02  5.023E+01   952.0  1118.3    975.4 0.08912  99  50 -107.76
    -3     0     9  8.622E+02  5.779E+01   927.7  1192.8    650.2 0.03832 100  45   55.21
    -3     0     9  7.980E+02  5.376E+01   925.6  1303.9    895.3 0.03832 100  56  -68.47
    -3     0     9  8.125E+02  5.463E+01   925.7  1303.9    175.7 0.03829 100  54  -68.47
     0    -3    -9  8.655E+02  5.923E+01  1498.6  1383.3    202.2 0.08909 100  63   83.62
     0    -3    -9  8.796E+02  6.048E+01  1498.6  1383.2    922.4 0.08902  99  63   83.62
     0    -3    -9  9.098E+02  6.170E+01  1500.9  1124.1    617.9 0.08846 100  44  -71.70
     3    -3     9  8.977E+02  6.191E+01   972.6  1420.0    411.6 0.11653 100  58 -174.02
     3    -3     9  9.471E+02  6.583E+01   975.7  1078.3    812.0 0.11596  95  63  -10.68
     3    -3     9  9.293E+02  6.417E+01   975.5  1078.2     91.8 0.11597  99  65  -10.68
     3     0    -8  7.275E+01  6.123E+00  1492.9  1191.0    268.8 0.04276  97  38  113.41
     3     0    -8  7.406E+01  6.352E+00  1492.1  1313.8    537.0 0.04156 100  37 -110.85
     3     0    -8  6.466E+01  5.818E+00  1492.6  1190.8    988.6 0.04291 100  35  113.41
    -3     3    -8  8.727E+01  1.409E+01  1444.3  1416.3    772.5 0.11110  91  21   -6.65
    -3     3    -8  7.163E+01  1.125E+01  1446.8  1088.7    448.3 0.11147 100  31 -172.14
    -3     3    -8  8.113E+01  1.287E+01  1444.1  1416.4     52.5 0.11122 100  22   -6.65
    -3     0     8  6.069E+01  4.926E+00   959.6  1186.2    625.2 0.04286 100  42   67.61
    -3     0     8  7.822E+01  6.661E+00   957.3  1310.9    898.7 0.04284 100  43  -70.17
    -3     0     8  8.054E+01  6.651E+00   957.3  1310.9    178.7 0.04274 100  45  -70.17
     0    -3    -8  6.393E+01  6.606E+00  1469.5  1126.8    619.2 0.08616 100  34  -69.79
     0    -3    -8  5.604E+01  7.237E+00  1467.1  1380.1    212.1 0.08677  95  35   89.80
     0    -3    -8  5.529E+01  7.081E+00  1467.0  1380.1    932.3 0.08674 100  39   89.80
     3    -3     8  5.854E+01  9.863E+00  1007.3  1085.3    807.3 0.11109 100  19   -7.48
     3    -3     8  6.936E+01  9.971E+00  1007.0  1085.3     87.1 0.11108 100  24   -7.48
     3    -3     8  1.001E+02  1.067E+01  1004.1  1413.3    412.8 0.11153 100  41 -173.74
     3     0    -7  2.031E+02  1.500E+01  1461.7  1184.5    967.5 0.04677  76  47  102.93
     3     0    -7  2.745E+02  1.921E+01  1460.9  1320.0    538.7 0.04584 100  47 -109.77
     3     0    -7  2.488E+02  1.755E+01  1462.0  1184.6    247.4 0.04675 100  48  102.93
     0     3     7  2.494E+02  1.789E+01  1012.8  1373.6    583.5 0.08462 100  59   83.07
     0     3     7  2.610E+02  1.874E+01  1014.6  1125.0    979.0 0.08444 100  51 -112.48
     0     3     7  2.699E+02  1.920E+01  1014.6  1125.0    258.9 0.08447 100  50 -112.48
    -3     3    -7  2.840E+02  2.339E+01  1413.2  1409.1    773.4 0.10622  93  45   -7.25
    -3     3    -7  2.408E+02  1.937E+01  1415.6  1095.3    443.5 0.10656 100  57 -175.50
    -3     3    -7  2.758E+02  2.229E+01  1413.1  1409.4     53.4 0.10634 100  51   -7.25
    -3     0     7  2.474E+02  1.712E+01   990.7  1180.6    605.0 0.04675  76  49   77.90
     0    -3    -7  2.508E+02  1.813E+01  1438.4  1129.3    621.1 0.08399 100  46  -67.07
     0    -3    -7  2.300E+02  1.730E+01  1436.0  1377.0    222.0 0.08456 100  57   96.47
     0    -3    -7  2.368E+02  1.808E+01  1436.0  1376.9    942.0 0.08451  95  56   96.47
     3    -3     7  2.449E+02  1.920E+01  1038.2  1092.2     82.5 0.10625  97  48   -4.14
     3    -3     7  2.479E+02  1.945E+01  1038.4  1092.4    802.7 0.10623 100  49   -4.14
     3    -3     7  2.983E+02  2.242E+01  1035.3  1406.7    413.7 0.10658 100  52 -173.11
     3     0    -6  1.585E+03  1.062E+02  1431.0  1178.3    949.8 0.05070 100  48   94.27
     3     0    -6  1.470E+03  9.837E+01  1431.3  1178.4    229.7 0.05066 100  50   94.27
     3     0    -6  1.512E+03  1.012E+02  1429.9  1325.8    539.1 0.04988 100  43 -109.36
     0     3     6  1.465E+03  9.828E+01  1045.4  1128.0    261.7 0.08242 100  48 -116.41
     0     3     6  1.577E+03  1.057E+02  1043.7  1370.6    593.4 0.08225 100  61   75.66
     0     3     6  1.491E+03  1.001E+02  1045.3  1128.2    981.9 0.08228 100  48 -116.41
    -3     3    -6  1.833E+03  1.238E+02  1382.3  1402.3     53.9 0.10152 100  56   -8.24
    -3     3    -6  1.801E+03  1.220E+02  1382.5  1402.0    773.9 0.10139  94  54   -8.24
    -3     3    -6  1.454E+03  9.850E+01  1385.0  1102.0    438.6 0.10170 100  57 -179.03
    -3     0     6  1.469E+03  9.837E+01  1019.4  1323.5    180.2 0.05069 100  48  -71.31
    -3     0     6  1.447E+03  9.705E+01  1019.5  1323.5    900.4 0.05078 100  49  -71.31
    -3     0     6  1.445E+03  9.648E+01  1021.6  1175.1    588.0 0.05050 100  42   86.40
     0    -3    -6  1.539E+03  1.038E+02  1405.2  1373.9    951.8 0.08247 100  53  103.93
     0    -3    -6  1.805E+03  1.209E+02  1407.6  1131.7    623.7 0.08198 100  50  -63.18
     0    -3    -6  1.480E+03  9.963E+01  1405.3  1374.0    231.7 0.08254  97  52  103.93
     3    -3     6  1.590E+03  1.074E+02  1069.2  1099.5    798.1 0.10141 100  54   -0.64
     3    -3     6  1.529E+03  1.030E+02  1069.1  1099.3     78.0 0.10141 100  56   -0.64
     3    -3     6  1.604E+03  1.084E+02  1066.2  1400.0    414.1 0.10168 100  50 -172.09
     3     0    -5  1.324E+03  8.874E+01  1399.3  1331.6    538.5 0.05382 100  41 -109.52
     3     0    -5  1.227E+03  8.249E+01  1400.7  1172.2    935.2 0.05449 100  45   87.10
     3     0    -5  1.299E+03  8.723E+01  1400.7  1172.3    215.2 0.05449 100  45   87.10
     0     3     5  1.202E+03  8.075E+01  1074.3  1368.4    603.0 0.08040 100  53   66.88
     0     3     5  1.245E+03  8.386E+01  1075.9  1131.0    985.4 0.08041 100  48 -122.09
     0     3     5  1.216E+03  8.174E+01  1076.0  1130.7    265.2 0.08058 100  47 -122.09
    -3     3    -5  1.256E+03  8.525E+01  1351.8  1395.2     54.0 0.09675 100  56   -9.67
    -3     3    -5  1.356E+03  9.216E+01  1351.9  1394.9    773.9 0.09662  95  55   -9.67
    -3     3    -5  1.214E+03  8.237E+01  1354.5  1108.6    433.9 0.09689 100  59  177.25
    -3     0     5  1.238E+03  8.318E+01  1050.1  1329.6    179.3 0.05449 100  48  -71.03
    -3     0     5  1.281E+03  8.575E+01  1052.2  1169.9    573.8 0.05415 100  39   93.45
    -3     0     5  1.246E+03  8.377E+01  1050.2  1329.5    899.5 0.05455 100  50  -71.03
     0    -3    -5  1.191E+03  8.037E+01  1374.8  1371.3    241.4 0.08072 100  49  112.75
     0    -3    -5  1.251E+03  8.417E+01  1377.0  1133.8    627.1 0.08020 100  51  -57.54
     3    -3     5  1.216E+03  8.245E+01  1099.8  1106.6    793.6 0.09668  99  52    3.05
     3    -3     5  1.257E+03  8.520E+01  1096.8  1393.4    414.0 0.09687 100  44 -170.63
     3    -3     5  1.083E+03  7.330E+01  1099.6  1106.5     73.5 0.09663 100  54    3.05
     3     0    -4  2.290E+03  1.531E+02  1370.4  1166.1    203.4 0.05825 100  50   81.04
     3     0    -4  2.160E+03  1.442E+02  1368.8  1337.3    537.2 0.05776 100  40 -110.26
     3     0    -4  2.376E+03  1.589E+02  1370.2  1166.1    923.4 0.05832 100  49   81.04
     0     3     4  2.225E+03  1.487E+02  1106.4  1133.1    269.4 0.07901 100  49 -130.72
     0     3     4  2.359E+03  1.575E+02  1104.8  1366.3    612.5 0.07870 100  51   55.60
     0     3     4  2.389E+03  1.597E+02  1106.3  1133.4    989.7 0.07885 100  50 -130.72
    -3     3    -4  2.596E+03  1.738E+02  1321.4  1388.1     53.5 0.09207 100  55  -11.56
    -3     3    -4  2.352E+03  1.577E+02  1324.0  1115.2    429.4 0.09218 100  55  173.36
    -3     3    -4  2.630E+03  1.763E+02  1321.6  1387.9    773.4 0.09196  93  53  -11.56
    -3     0     4  2.122E+03  1.416E+02  1082.7  1164.4    562.5 0.05787 100  39   99.41
    -3     0     4  2.286E+03  1.529E+02  1080.6  1335.6    897.7 0.05832 100  51  -70.19
    -3     0     4  2.381E+03  1.591E+02  1080.6  1335.7    177.7 0.05830 100  49  -70.19
     0    -3    -4  2.267E+03  1.517E+02  1344.6  1368.7    970.9 0.07903 100  54  124.07
     0    -3    -4  2.523E+03  1.686E+02  1346.6  1135.5    631.1 0.07866 100  54  -48.95
     0    -3    -4  2.358E+03  1.577E+02  1344.4  1368.9    250.8 0.07912 100  55  124.07
     3    -3     4  2.241E+03  1.499E+02  1129.9  1113.5     69.1 0.09193 100  48    6.92
     3    -3     4  2.506E+03  1.679E+02  1127.3  1386.8    413.4 0.09214 100  44 -168.72
     3    -3     4  2.546E+03  1.705E+02  1130.2  1113.6    789.2 0.09200  99  48    6.92
     3     0    -3  3.088E+03  2.060E+02  1340.1  1159.9    193.8 0.06215 100  49   75.60
     3     0    -3  2.859E+03  1.907E+02  1338.5  1343.1    535.2 0.06173 100  40 -111.77
     3     0    -3  3.041E+03  2.031E+02  1340.1  1159.9    913.8 0.06215 100  47   75.60
     0     3     3  3.081E+03  2.054E+02  1135.0  1364.8    621.5 0.07742 100  50   39.68
     0     3     3  2.998E+03  2.001E+02  1136.5  1135.4    994.6 0.07758 100  49 -144.44
     0     3     3  3.044E+03  2.030E+02  1136.5  1135.3    274.6 0.07759 100  49 -144.44
    -3     3    -3  3.524E+03  2.353E+02  1291.2  1381.2     52.4 0.08748 100  53  -13.82
    -3     3    -3  3.366E+03  2.249E+02  1293.7  1121.7    425.0 0.08755 100  56  169.37
    -3     3    -3  3.460E+03  2.312E+02  1291.3  1381.0    772.4 0.08739  90  52  -13.82
    -3     0     3  3.030E+03  2.020E+02  1112.9  1158.7    553.2 0.06178 100  42  104.77
    -3     0     3  3.123E+03  2.084E+02  1110.9  1341.8    175.6 0.06217 100  49  -68.59
    -3     0     3  2.863E+03  1.912E+02  1110.8  1341.7    895.3 0.06216 100  50  -68.59
     0    -3    -3  3.023E+03  2.018E+02  1314.4  1366.7    980.2 0.07765 100  47  140.03
     0    -3    -3  3.276E+03  2.185E+02  1316.4  1137.0    635.9 0.07740 100  51  -35.27
     0    -3    -3  3.154E+03  2.104E+02  1314.4  1366.8    260.1 0.07773 100  45  140.03
     3    -3     3  3.308E+03  2.209E+02  1160.4  1120.6    784.9 0.08739 100  46   10.88
     3    -3     3  3.179E+03  2.125E+02  1157.6  1380.3    412.2 0.08751 100  43 -166.44
     3    -3     3  3.302E+03  2.203E+02  1160.1  1120.5     64.8 0.08735  98  46   10.88
     3     0    -2  7.763E+02  5.293E+01  1309.9  1153.7    906.2 0.06611 100  49   69.98
     3     0    -2  6.743E+02  4.575E+01  1308.4  1349.0    532.7 0.06579 100  44 -114.58
     3     0    -2  7.868E+02  5.343E+01  1310.1  1153.8    186.0 0.06610 100  47   69.98
     0     3     2  7.769E+02  5.255E+01  1164.9  1363.6    630.2 0.07647 100  46   16.69
     0     3     2  6.640E+02  4.498E+01  1166.6  1136.9    280.4 0.07665 100  49 -165.66
    -3     3    -2  7.223E+02  4.941E+01  1261.1  1374.3     50.5 0.08300 100  52  -16.14
    -3     3    -2  8.350E+02  5.695E+01  1263.5  1128.1    420.7 0.08304 100  53  165.60
    -3     3    -2  7.462E+02  5.110E+01  1261.1  1374.3    770.6 0.08295  97  54  -16.14
    -3     0     2  7.093E+02  4.810E+01  1143.1  1152.9    545.8 0.06579 100  41  110.32
    -3     0     2  7.695E+02  5.228E+01  1141.1  1348.1    172.9 0.06613 100  47  -65.72
    -3     0     2  7.312E+02  4.989E+01  1140.9  1347.9    892.7 0.06610 100  48  -65.72
     0    -3    -2  7.026E+02  4.767E+01  1284.2  1365.3    269.0 0.07678 100  48  163.05
     0    -3    -2  7.914E+02  5.364E+01  1286.3  1138.1    641.4 0.07645 100  56  -14.09
     0    -3    -2  7.583E+02  5.156E+01  1284.4  1365.1    989.1 0.07663 100  49  163.05
     3    -3     2  8.237E+02  5.602E+01  1187.9  1373.9    410.2 0.08299 100  47 -164.10
     3    -3     2  7.313E+02  4.980E+01  1190.5  1127.4     60.8 0.08299  98  51   14.64
     3    -3     2  7.821E+02  5.337E+01  1190.4  1127.4    780.7 0.08290 100  50   14.64
     3     0    -1  1.325E+02  1.014E+01  1278.3  1355.0    529.8 0.06995 100  46 -119.92
     3     0    -1  1.450E+02  1.130E+01  1280.0  1147.4    180.0 0.07017 100  50   62.66
     3     0    -1  1.549E+02  1.204E+01  1279.8  1147.3    900.2 0.07016 100  49   62.66
     0     3     1  9.223E+01 -7.700E+00  1194.9  1363.0    638.4 0.07584 100  46   -9.95
     0     3     1  1.175E+02  8.982E+00  1196.6  1137.9    286.8 0.07607 100  49  169.10
    -3     3    -1  1.092E+02  9.393E+00  1231.0  1367.6    768.0 0.07860 100  46  -17.82
    -3     3    -1  1.120E+02  9.629E+00  1231.1  1367.6     47.8 0.07863 100  46  -17.82
    -3     3    -1  1.313E+02  1.062E+01  1233.5  1134.6    416.4 0.07858  98  49  162.68
    -3     0     1  1.290E+02  1.030E+01  1171.0  1354.2    889.7 0.07014 100  53  -60.33
    -3     0     1  1.249E+02  9.654E+00  1173.2  1146.9    539.9 0.06995 100  47  117.59
    -3     0     1  1.261E+02  9.964E+00  1171.2  1354.4    169.8 0.07018 100  49  -60.33
     0    -3    -1  1.604E+02  1.216E+01  1254.4  1364.0    997.5 0.07603 100  50 -170.29
     0    -3    -1  1.361E+02  1.024E+01  1254.4  1364.0    277.5 0.07606 100  49 -170.29
     0    -3    -1  9.542E+01 -7.873E+00  1256.4  1138.6    647.8 0.07587 100  52   11.13
     3    -3     1  1.254E+02  9.974E+00  1218.0  1367.6    407.4 0.07858 100  48 -162.41
     3    -3     1  1.202E+02  9.799E+00  1220.6  1134.2     56.9 0.07863 100  42   17.55
     3    -3     1  1.280E+02  1.045E+01  1220.4  1134.2    776.7 0.07853 100  39   17.55
     3     0     0  7.163E+01  6.616E+00  1249.9  1140.9    175.4 0.07435 100  50   50.85
     3     0     0  7.646E+01  6.647E+00  1248.3  1361.2    526.6 0.07422 100  42 -130.31
     3     0     0  6.308E+01 -6.201E+00  1249.8  1140.8    895.3 0.07429 100  45   50.85
     0     3     0  8.581E+01  7.239E+00  1224.8  1362.9    646.0 0.07558 100  54  -29.93
     0     3     0  8.416E+01  6.802E+00  1226.7  1138.5    294.2 0.07579 100  53  150.31
    -3     3     0  9.853E+01  8.344E+00  1203.4  1140.7    412.5 0.07431 100  42  161.43
    -3     3     0  9.703E+01  8.519E+00  1201.0  1361.0    764.3 0.07437 100  43  -17.89
    -3     3     0  9.562E+01  8.584E+00  1201.1  1361.0     44.2 0.07439  97  38  -17.89
    -3     0     0  6.704E+01 -6.331E+00  1200.9  1360.8    166.3 0.07427 100  47  -49.92
    -3     0     0  6.068E+01 -6.066E+00  1201.0  1360.7    886.4 0.07429 100  49  -49.92
    -3     0     0  7.917E+01  6.770E+00  1203.2  1140.7    535.5 0.07422 100  45  129.39
     0    -3     0  9.283E+01  7.460E+00  1224.4  1363.4    285.3 0.07585 100  48 -150.29
     0    -3     0  7.522E+01  6.557E+00  1226.5  1138.8    654.8 0.07561 100  50   29.92
     3    -3     0  1.064E+02  8.882E+00  1250.6  1140.8     53.1 0.07438 100  40   18.80
     3    -3     0  8.430E+01  7.129E+00  1248.2  1361.5    403.6 0.07431 100  34 -162.34
     3    -3     0  1.170E+02 -9.685E+00  1250.4  1140.8    773.0 0.07430  94  40   18.80
     3     0     1  3.174E+01  4.222E+00  1218.1  1367.5    523.1 0.07859 100  35 -148.77
     3     0     1  3.592E+01  4.573E+00  1219.9  1134.2    171.9 0.07863 100  41   31.20
     3     0     1  2.222E+01 -3.887E+00  1219.8  1134.2    891.8 0.07856 100  35   31.20
     0     3    -1  3.216E+01  4.187E+00  1254.7  1363.4    653.0 0.07569 100  32  -40.47
     0     3    -1  3.968E+01  4.166E+00  1256.8  1138.6    302.1 0.07593 100  45  141.00
    -3     3     1  4.650E+01  5.497E+00  1170.9  1354.6     39.6 0.07033 100  36  -15.70
    -3     3     1  4.044E+01  5.247E+00  1170.9  1354.6    759.4 0.07026 100  29  -15.70
    -3     3     1  3.831E+01  4.521E+00  1173.2  1146.7    408.7 0.07016 100  38  162.25
    -3     0    -1  3.897E+01  4.828E+00  1230.9  1367.4    162.7 0.07854 100  43  -31.45
    -3     0    -1  3.447E+01  4.195E+00  1233.3  1134.4    532.1 0.07860 100  42  149.03
    -3     0    -1  2.504E+01  4.143E+00  1231.1  1367.4    882.8 0.07855 100  36  -31.45
     0    -3     1  4.402E+01  4.531E+00  1194.4  1363.4    292.5 0.07599 100  42 -139.77
     0    -3     1  3.860E+01  4.577E+00  1196.6  1138.4    662.3 0.07570 100  39   39.24
     3    -3    -1  3.640E+01  5.037E+00  1280.5  1147.3    769.6 0.07024  99  25   18.00
     3    -3    -1  3.369E+01  4.188E+00  1278.3  1355.4    398.6 0.07012 100  30 -164.55
     3    -3    -1  6.408E+01 -6.550E+00  1280.6  1147.3     49.6 0.07026 100  34   18.00
     3     0     2  2.244E+02  1.667E+01  1189.9  1127.4    169.3 0.08303 100  50    6.26
     3     0     2  2.114E+02  1.553E+01  1187.9  1373.9    519.3 0.08309 100  47 -172.50
     3     0     2  2.281E+02  1.706E+01  1189.8  1127.4    889.3 0.08294 100  52    6.26
     0     3    -2  2.272E+02  1.632E+01  1286.9  1138.1    310.3 0.07647 100  55  138.03
     0     3    -2  1.688E+02  1.276E+01  1284.6  1364.2    659.3 0.07613 100  52  -44.89
    -3     3     2  2.273E+02  1.658E+01  1140.8  1348.3     33.5 0.06635 100  52  -11.44
    -3     3     2  2.261E+02  1.618E+01  1143.1  1152.5    405.3 0.06615 100  50  164.65
    -3     3     2  2.259E+02  1.676E+01  1140.9  1348.3    753.2 0.06630  87  48  -11.44
    -3     0    -2  2.224E+02  1.684E+01  1261.1  1374.1    879.0 0.08293 100  54   -7.74
    -3     0    -2  2.001E+02  1.482E+01  1263.3  1128.0    529.7 0.08310 100  51  173.98
    -3     0    -2  1.942E+02  1.465E+01  1260.9  1374.2    158.8 0.08293 100  53   -7.74
     0    -3     2  2.387E+02  1.696E+01  1164.6  1363.7    299.1 0.07648 100  60 -135.37
     3    -3    -2  2.407E+02  1.749E+01  1310.7  1153.6     46.4 0.06627  98  47   15.65
     3    -3    -2  2.149E+02  1.552E+01  1308.2  1349.4    392.3 0.06596 100  49 -168.86
     3    -3    -2  2.284E+02  1.665E+01  1310.6  1153.6    766.4 0.06627 100  49   15.65
     3     0     3  1.281E+03  8.648E+01  1157.7  1380.4    515.4 0.08769 100  48  168.60
     3     0     3  1.282E+03  8.658E+01  1159.8  1120.6    167.5 0.08747 100  53  -14.05
     3     0     3  1.248E+03  8.452E+01  1159.6  1120.6    887.6 0.08742 100  55  -14.05
     0     3    -3  1.269E+03  8.533E+01  1316.8  1137.0    319.6 0.07743 100  58  138.59
     0     3    -3  1.140E+03  7.694E+01  1314.6  1365.5    664.9 0.07691  99  54  -46.19
    -3     3     3  1.205E+03  8.100E+01  1110.6  1342.2     25.8 0.06250  99  52   -5.72
    -3     3     3  1.150E+03  7.721E+01  1112.8  1158.2    402.1 0.06225 100  52  167.71
    -3     0    -3  1.306E+03  8.808E+01  1293.4  1121.5    528.1 0.08769 100  60 -165.69
    -3     0    -3  1.347E+03  9.112E+01  1291.0  1381.0    874.8 0.08737 100  64   11.14
    -3     0    -3  1.214E+03  8.204E+01  1291.0  1381.1    154.7 0.08743 100  66   11.14
     0    -3     3  1.411E+03  9.468E+01  1134.4  1364.7    304.8 0.07735 100  56 -134.11
     3    -3    -3  1.257E+03  8.452E+01  1340.8  1159.7    763.5 0.06241 100  55   12.65
     3    -3    -3  1.421E+03  9.548E+01  1340.8  1159.7     43.6 0.06240  90  54   12.65
     3    -3    -3  1.178E+03  7.921E+01  1338.5  1343.7    384.3 0.06205 100  50 -174.64
     3     0     4  4.848E+03  3.234E+02  1127.4  1387.1    511.3 0.09241 100  48  157.63
     3     0     4  4.652E+03  3.103E+02  1129.6  1113.6    166.4 0.09205 100  52  -26.69
     3     0     4  4.518E+03  3.017E+02  1129.4  1113.6    886.7 0.09201 100  53  -26.69
     0     3    -4  4.489E+03  2.991E+02  1347.1  1135.6    328.8 0.07865 100  60  141.06
    -3     3     4  4.192E+03  2.793E+02  1080.3  1336.4     15.8 0.05878 100  46    1.02
    -3     3     4  4.196E+03  2.798E+02  1080.4  1336.4    735.9 0.05881 100  49    1.02
    -3     3     4  3.953E+03  2.632E+02  1082.4  1163.7    399.4 0.05846 100  46  170.75
    -3     0    -4  4.728E+03  3.154E+02  1321.2  1388.0    150.5 0.09202 100  64   22.09
    -3     0    -4  4.832E+03  3.225E+02  1321.2  1388.0    870.5 0.09196 100  62   22.09
    -3     0    -4  4.681E+03  3.122E+02  1323.7  1114.9    527.2 0.09238 100  58 -153.03
     0    -3     4  4.756E+03  3.172E+02  1106.2  1134.7    688.5 0.07797 100  52   39.27
     0    -3     4  4.902E+03  3.264E+02  1104.1  1366.0    309.7 0.07854 100  54 -134.30
     3    -3    -4  4.605E+03  3.067E+02  1371.1  1165.6     41.4 0.05864  95  58    9.69
     3    -3    -4  4.258E+03  2.837E+02  1371.2  1165.7    761.1 0.05865 100  55    9.69
     3    -3    -4  4.695E+03  3.126E+02  1368.7  1338.0    374.6 0.05819  94  51  178.54
     3     0     5  7.514E+01  7.774E+00  1099.2  1106.5    166.0 0.09674 100  46  -34.33
     3     0     5  9.418E+01  9.192E+00  1099.1  1106.5    886.3 0.09669 100  49  -34.33
     3     0     5  8.554E+01  8.427E+00  1097.0  1393.8    507.1 0.09721 100  47  151.93
     0     3    -5  5.163E+01 -6.167E+00  1377.2  1133.8    338.4 0.08017 100  41  144.60
    -3     3     5  9.240E+01  8.285E+00  1049.8  1330.7    724.5 0.05529 100  46    8.67
    -3     3     5  7.328E+01  6.405E+00  1052.0  1169.1    397.3 0.05473 100  43  173.40
    -3     3     5  6.654E+01  6.440E+00  1049.8  1330.6      3.9 0.05512  96  41    8.67
    -3     0    -5  6.067E+01  7.811E+00  1351.5  1395.2    146.1 0.09672  98  42   27.76
    -3     0    -5  6.432E+01  7.204E+00  1354.0  1108.2    526.9 0.09717 100  47 -145.36
    -3     0    -5  7.398E+01  8.635E+00  1351.6  1395.0    866.2 0.09663 100  47   27.76
     0    -3     5  7.016E+01  6.451E+00  1073.7  1367.9    314.2 0.08013 100  52 -135.10
     0    -3     5  7.958E+01  7.902E+00  1075.8  1132.6    698.3 0.07936 100  51   35.77
     3    -3    -5  6.822E+01  7.119E+00  1401.7  1171.6    759.2 0.05498  99  34    7.14
     3    -3    -5  6.985E+01  6.443E+00  1399.2  1332.5    362.6 0.05443 100  43  170.78
     3    -3    -5  5.388E+01 -6.316E+00  1401.5  1171.5     39.7 0.05494 100  32    7.14
     3     0     6  1.140E+03  7.782E+01  1068.5  1099.5    886.4 0.10144 100  63  -39.30
     3     0     6  1.174E+03  7.993E+01  1066.4  1400.5    502.8 0.10208  96  50  149.18
     3     0     6  1.109E+03  7.545E+01  1068.7  1099.4    166.1 0.10152 100  58  -39.30
     0     3    -6  1.047E+03  7.094E+01  1407.9  1131.7    348.2 0.08191 100  64  148.76
    -3     3     6  9.913E+02  6.654E+01  1021.3  1174.4    395.8 0.05106  96  50  175.50
    -3     3     6  1.093E+03  7.363E+01  1019.2  1325.0    710.2 0.05169 100  53   17.34
    -3     0    -6  1.083E+03  7.429E+01  1382.2  1402.0    861.8 0.10136 100  67   30.49
    -3     0    -6  1.109E+03  7.543E+01  1384.6  1101.5    527.2 0.10202 100  61 -140.36
    -3     0    -6  1.191E+03  8.137E+01  1382.0  1402.3    141.6 0.10150 100  67   30.49
     0    -3     6  1.054E+03  7.175E+01  1045.1  1130.1    708.1 0.08100  95  59   31.66
     0    -3     6  1.156E+03  7.779E+01  1043.1  1370.1    317.9 0.08201 100  61 -136.06
     3    -3    -6  1.065E+03  7.174E+01  1432.2  1177.4     38.7 0.05125 100  65    5.16
     3    -3    -6  1.043E+03  7.040E+01  1432.4  1177.4    758.1 0.05132  95  62    5.16
     3    -3    -6  1.117E+03  7.501E+01  1429.8  1327.2    348.3 0.05089 100  51  161.99
     3     0     7  5.344E+00  4.818E+00  1035.7  1407.3    498.5 0.10703 100   7  148.10
     3     0     7  1.372E+01  5.658E+00  1037.7  1092.4    887.1 0.10626 100  12  -42.85
     3     0     7  1.260E+01  5.246E+00  1037.9  1092.3    166.7 0.10637 100  13  -42.85
     0     3    -7  1.531E+01  5.495E+00  1438.6  1129.1    358.5 0.08417 100  13  153.28
    -3     0    -7  2.613E+01  7.718E+00  1412.9  1409.1    857.2 0.10618 100  13   31.54
    -3     0    -7  1.365E+01  7.503E+00  1412.8  1409.4    137.1 0.10631 100  11   31.54
    -3     0    -7  5.603E+00  5.250E+00  1415.4  1094.8    527.8 0.10693 100   6 -136.79
     0    -3     7  2.870E+01 -5.801E+00  1014.0  1127.3    717.8 0.08288 100  22   27.18
     0    -3     7  9.207E+00  3.557E+00  1012.1  1372.5    320.7 0.08403 100  14 -136.98
     3    -3    -7 -5.214E+00  4.959E+00  1463.2  1183.4     38.5 0.04750 100  -6    3.85
     3    -3    -7  1.165E+01  3.271E+00  1460.5  1321.4    331.3 0.04686 100  15  151.96
     3    -3    -7 -7.803E-02  4.962E+00  1463.4  1183.3    757.8 0.04762  91  -6    3.85
     3     0     8  1.762E+02  1.480E+01  1006.7  1085.3    888.1 0.11113 100  55  -45.61
     3     0     8  1.778E+02  1.439E+01  1004.6  1414.1    494.0 0.11204 100  46  148.04
     3     0     8  1.594E+02  1.343E+01  1006.8  1085.2    167.8 0.11129 100  52  -45.61
     0     3    -8  1.375E+02  1.203E+01  1469.9  1126.5    368.6 0.08637  99  57  158.02
    -3     3     8  1.617E+02  1.176E+01   959.0  1185.3    395.5 0.04361  96  51  177.69
    -3     0    -8  1.387E+02  1.445E+01  1443.8  1416.3    852.6 0.11111  98  45   31.58
    -3     0    -8  1.699E+02  1.472E+01  1446.5  1088.2    528.9 0.11191 100  46 -134.00
    -3     0    -8  1.373E+02  1.395E+01  1443.9  1416.5    132.5 0.11119 100  48   31.58
     3    -3    -8  1.543E+02  1.242E+01  1494.6  1189.5    758.6 0.04374  90  47    3.30
     3    -3    -8  1.645E+02  1.194E+01  1491.6  1315.8    310.7 0.04297  97  44  140.44
     3    -3    -8  1.518E+02  1.205E+01  1494.5  1189.7     39.5 0.04356  99  49    3.30
     3     0     9  6.429E+02  4.539E+01   975.3  1078.2    889.5 0.11604 100  56  -47.94
     3     0     9  5.621E+02  3.953E+01   973.1  1420.8    489.4 0.11708 100  50  148.61
     3     0     9  6.558E+02  4.591E+01   975.4  1078.1    169.3 0.11626 100  54  -47.94
     0     3    -9  6.522E+02  4.531E+01  1501.3  1123.9    378.9 0.08864 100  64  162.89
    -3     3     9  5.656E+02  3.822E+01   927.3  1191.1    397.3 0.03956  99  53  177.55
    -3     3     9  5.881E+02  3.963E+01   926.9  1307.0    650.4 0.04040  99  47   51.64
     0    -3     9  6.148E+02  4.256E+01   951.4  1120.8     18.4 0.08748 100  59   17.65
     0    -3     9  5.894E+02  4.133E+01   951.2  1121.1    738.2 0.08726  99  59   17.65
     0    -3     9  6.630E+02  4.516E+01   949.4  1377.8    324.2 0.08855 100  56 -138.28
     3    -3    -9  8.358E+02 -5.611E+01  1523.0  1310.0    285.5 0.03895 100  46  127.15
     3    -3    -9  4.785E+02  3.312E+01  1526.2  1196.2    761.0 0.03949  92  62    3.65
     3    -3    -9  5.432E+02  3.730E+01  1526.1  1196.4     41.9 0.03925  94  65    3.65
     3     0    10  2.391E+02  1.915E+01   943.6  1071.3    891.2 0.12095 100  55  -50.03
     3     0    10  2.412E+02  1.889E+01   943.6  1071.1    171.0 0.12125 100  51  -50.03
     3     0    10  2.094E+02  1.695E+01   941.3  1427.4    484.8 0.12215 100  44  149.63
     0     3   -10  2.502E+02  1.931E+01  1533.3  1121.3    389.1 0.09098 100  60  167.83
    -3     3    10  2.382E+02  1.673E+01   895.2  1197.8    400.9 0.03496  82  54  176.31
    -3     3    10  2.592E+02  1.773E+01   895.5  1299.7    622.7 0.03572 100  47   66.68
    -3     0   -10  2.603E+02  2.061E+01  1509.6  1075.0    532.1 0.12193 100  55 -129.54
    -3     0   -10  2.558E+02  2.280E+01  1506.9  1430.2    843.2 0.12089 100  52   29.94
    -3     0   -10  2.797E+02  2.337E+01  1506.9  1430.5    123.0 0.12119  96  54   29.94
     0    -3    10  2.368E+02  1.818E+01   919.3  1117.5     28.2 0.08989  99  61   12.75
     0    -3    10  2.642E+02  1.891E+01   917.5  1380.5    325.0 0.09096 100  60 -138.58
     3    -3   -10  2.997E+02  2.075E+01  1554.9  1303.2    975.8 0.03425  92  51  111.81
     3    -3   -10  2.044E+02 -1.545E+01  1558.0  1204.2     46.4 0.03426  90  52    5.20
     3    -3   -10  1.636E+02 -1.282E+01  1558.1  1203.8    765.5 0.03454  96  49    5.20
     3    -3   -10  2.944E+02  2.030E+01  1554.9  1303.3    255.6 0.03429  99  50  111.81
     3     0    11  9.439E-01  8.373E+00   909.1  1433.8    480.1 0.12710  96   7  150.97
     3     0    11  1.576E+01  6.611E+00   911.4  1064.2    173.0 0.12621  96  13  -51.98
     3     0    11  1.310E+01  6.722E+00   911.4  1064.4    893.2 0.12587  97  14  -51.98
     0     3   -11  1.997E+01  7.394E+00  1565.1  1118.7    399.2 0.09337 100  12  172.80
    -3     3    11  2.218E+01  2.658E+00   863.1  1291.4    588.4 0.03022 100  23   84.11
    -3     0   -11  2.221E+01  7.636E+00  1541.7  1068.6    534.1 0.12695 100  20 -127.56
    -3     0   -11  7.701E+00  1.296E+01  1539.1  1437.0    838.4 0.12581 100   8   28.58
    -3     0   -11  3.057E+01  1.160E+01  1539.0  1437.4    118.2 0.12613 100  11   28.58
     0    -3    11  1.372E+01  4.214E+00   885.1  1383.2    325.2 0.09340 100  19 -138.63
     0    -3    11  1.926E+01  7.506E+00   887.1  1114.3     38.3 0.09233 100  10    7.83
     0    -3    11  1.485E+01  7.904E+00   886.7  1114.7    758.3 0.09208  97   9    7.83
     3    -3   -11  6.539E+00  5.164E+00  1590.4  1213.3    773.6 0.02825  97   8    8.52
     3    -3   -11  1.662E+01  3.354E+00  1587.5  1295.1    221.9 0.02857  96  17   93.89
     3    -3   -11  1.156E+01  5.205E+00  1590.2  1213.6     54.2 0.02801  92   7    8.52
     3    -3   -11  2.040E+01  3.663E+00  1587.1  1295.1    942.2 0.02857  94  15   93.89
     3     0    12  1.825E+02  1.711E+01   876.4  1440.1    475.3 0.13211 100  45  152.53
     0     3   -12  1.681E+02  1.559E+01  1597.9  1116.2    409.2 0.09569 100  51  177.78
    -3     3    12  1.762E+02  1.233E+01   830.1  1281.1    548.0 0.02343  98  49  105.02
    -3     0   -12  1.101E+02 -1.694E+01  1571.6  1444.0    113.3 0.13102 100  31   26.99
    -3     0   -12  1.500E+02  1.994E+01  1571.5  1443.8    833.4 0.13085 100  30   26.99
    -3     0   -12  1.533E+02  1.665E+01  1574.3  1062.4    536.4 0.13194  78  50 -125.65
     0    -3    12  1.372E+02  1.381E+01   854.0  1111.2     48.4 0.09465  95  36    2.89
     0    -3    12  9.420E+01 -1.215E+01   853.9  1111.6    768.3 0.09446  98  32    2.89
     0    -3    12  1.869E+02  1.424E+01   852.3  1385.8    324.8 0.09581 100  59 -138.44
     3     0    13 -2.584E-01  1.095E+01   843.2  1446.2    470.5 0.13713 100  -7  154.28
     0     3   -13 -3.556E+00  9.725E+00  1631.1  1114.3    419.4 0.09773 100  -7 -177.24
    -3     0   -13  5.063E+00  1.675E+01  1604.5  1450.3    828.4 0.13578 100   7   25.21
    -3     0   -13  2.659E+00  1.640E+01  1604.7  1450.5    108.4 0.13588 100   8   25.21
     0    -3    13 -2.034E+00  1.185E+01   820.7  1108.6    777.8 0.09679  97  -8   -2.05
     0    -3    13  1.878E+01  1.045E+01   820.6  1108.4     58.3 0.09688 100   7   -2.05
     0    -3    13  1.015E+01  4.539E+00   819.0  1388.1    324.0 0.09814 100  12 -137.99
     3     0    14 -4.971E-01  1.218E+01   809.5  1452.1    465.6 0.14209 100  -8  156.19
     0     3   -14  1.552E+01  9.694E+00  1665.0  1112.5    429.4 0.09974 100   8 -172.26
    -3     0   -14  1.186E+01  2.078E+01  1638.2  1456.7    103.4 0.14072  98   8   23.29
    -3     0   -14  3.187E+00  1.905E+01  1638.1  1456.5    823.3 0.14057 100   5   23.29
     0    -3    14 -1.585E+00  1.470E+01   787.0  1105.9    787.7 0.09905  98  -5   -6.98
     0    -3    14 -6.026E-02  4.420E+00   785.1  1390.1    322.6 0.10030 100 -10 -137.29
     0    -3    14 -7.284E+00  1.206E+01   786.3  1106.1     68.1 0.09871 100  -5   -6.98
     3     0    15  1.719E+01  9.140E+00   777.7  1038.7    183.6 0.14561  99   8  -59.53
     3     0    15  1.353E+01  8.972E+00   777.3  1038.9    903.6 0.14533  99  10  -59.53
     3     0    15  1.314E+01  1.356E+01   774.9  1457.4    460.2 0.14689 100   8  158.22
     0     3   -15  1.790E+01  1.143E+01  1699.7  1111.6    439.7 0.10119 100   8 -167.28
    -3     0   -15  4.816E+00  2.494E+01  1672.3  1462.6     98.3 0.14547  94   6   21.23
    -3     0   -15  3.650E+01  2.339E+01  1672.4  1462.4    818.3 0.14525  95   7   21.23
     0    -3    15  2.379E+01  1.468E+01   751.8  1104.1     78.0 0.10056  97   6  -11.92
     0    -3    15  8.674E+00  4.943E+00   750.5  1391.6    320.6 0.10220 100   7 -136.34
     0    -3    15  1.715E+01  1.727E+01   753.0  1103.3    797.5 0.10116  99   7  -11.92
     3     0    16  5.670E+02  4.318E+01   739.7  1462.4    454.7 0.15160  97  60  160.36
     3     0    16  5.159E+02  3.842E+01   742.3  1033.3    906.8 0.14991 100  59  -61.48
     3     0    16  5.812E+02  4.226E+01   742.7  1033.1    186.8 0.15022  93  57  -61.48
     0     3   -16  6.084E+02  4.533E+01  1735.1  1111.2    449.9 0.10240 100  57 -162.28
    -3     0   -16  6.371E+02  4.855E+01  1710.5  1040.7    547.9 0.15066  89  63 -117.94
     0    -3    16  5.911E+02  4.444E+01   716.6  1102.3     87.5 0.10228  98  53  -16.87
     0    -3    16  5.972E+02  4.107E+01   715.3  1392.4    318.1 0.10366 100  63 -135.14
     0    -3    16  5.121E+02  4.120E+01   717.6  1101.9    807.4 0.10258  99  47  -16.87
     3     0    17  4.610E+02  3.551E+01   706.6  1028.2    910.2 0.15431 100  57  -63.50
     3     0    17  4.906E+02  3.646E+01   706.9  1027.8    189.7 0.15471  95  61  -63.50
     0     3   -17  4.911E+02  3.925E+01  1770.6  1111.1    459.7 0.10348 100  47 -157.24
    -3     0   -17  5.568E+02  4.351E+01  1746.2  1036.2    551.4 0.15506 100  59 -115.90
     0    -3    17  6.214E+02  4.711E+01   680.4  1101.9     97.4 0.10315 100  51  -21.85
     0    -3    17  4.934E+02  3.431E+01   679.3  1392.0    314.8 0.10436 100  64 -133.67
     0    -3    17  5.204E+02  4.140E+01   680.4  1102.0    817.4 0.10306 100  48  -21.85
     3     0    18  1.143E+02  1.571E+01   670.0  1023.6    913.9 0.15849 100  29  -65.59
     3     0    18  1.050E+02  1.334E+01   670.3  1023.1    193.2 0.15896 100  31  -65.59
     0     3   -18  1.092E+02  1.988E+01  1806.7  1111.9    469.6 0.10397 100  21 -152.12
    -3     0   -18  1.251E+02  1.837E+01  1782.8  1032.2    555.0 0.15922 100  34 -113.79
     0    -3    18  1.290E+02  1.122E+01   642.4  1390.4    310.8 0.10422 100  42 -131.94
     0    -3    18  4.262E+01 -1.720E+01   642.9  1103.8    108.2 0.10239 100   9  -26.90
     0    -3    18  1.013E+02  1.977E+01   643.1  1102.9    827.6 0.10308  99  12  -26.90
     3     0    19  1.537E+02  1.695E+01   632.9  1019.0    197.0 0.16290 100  36  -67.75
     3     0    19  1.878E+02  2.110E+01   632.4  1019.5    917.6 0.16248  93  35  -67.75
     0     3   -19  1.866E+02  1.998E+01  1842.2  1394.3    666.1 0.10046  87  32  -51.15
     0     3   -19  1.450E+02  1.807E+01  1844.3  1114.1    480.0 0.10354 100  31 -146.90
    -3     0   -19  1.556E+02  2.021E+01  1820.2  1028.9    558.9 0.16309 100  33 -111.59
     0    -3    19  1.207E+02  1.671E+01   604.8  1106.2    118.8 0.10139  96  19  -32.05
     0    -3    19  1.652E+02  1.356E+01   604.7  1387.8    306.4 0.10347 100  42 -129.90
     0    -3    19  9.117E+01 -1.588E+01   605.1  1105.8    838.5 0.10177 100  16  -32.05
     3     0    20  1.241E+01  1.296E+01   594.5  1015.6    201.1 0.16648 100   7  -70.01
     3     0    20  1.085E+00  1.468E+01   593.7  1015.8    921.1 0.16629  96   5  -70.01
     0     3   -20  3.304E-01  1.101E+01  1882.9  1117.8    490.6 0.10204 100   6 -141.51
     0     3   -20 -6.126E+00  1.101E+01  1880.6  1390.6    661.1 0.09839 100  -8  -53.61
    -3     0   -20  1.386E+01  1.615E+01  1858.5  1026.5    563.0 0.16646 100   7 -109.30
     0    -3    20  9.212E+00  7.550E+00   566.0  1384.0    301.6 0.10190 100   7 -127.53
     0    -3    20 -1.293E+01  1.355E+01   566.4  1109.4    849.3 0.09988  95  -5  -37.34
     0    -3    20  6.301E+00  1.281E+01   565.9  1109.1    129.3 0.10005 100   6  -37.34
     3     0    21  5.434E+00  1.513E+01   554.2  1013.2    925.3 0.16942 100   6  -72.38
     3     0    21 -1.215E+01  1.472E+01   555.1  1013.1    205.4 0.16959 100  -9  -72.38
     0     3   -21 -1.484E-01  1.241E+01  1920.3  1384.7    655.3 0.09478  98  -5  -56.50
     0     3   -21  2.487E+01  1.194E+01  1922.7  1124.0    501.6 0.09877 100   8 -135.88
    -3     0   -21  3.201E+00  1.745E+01  1897.5  1025.7    567.4 0.16892 100   5 -106.90
     0    -3    21 -7.427E-01  1.509E+01   526.4  1113.6    859.5 0.09752 100  -8  -42.86
     0    -3    21  1.191E+01  8.936E+00   526.4  1378.7    296.5 0.09923  94   7 -124.76
     0    -3    21 -4.393E+00  1.289E+01   526.0  1114.2    140.2 0.09713  95  -5  -42.86
     3     0    22  1.032E+02  2.124E+01   514.4  1011.5    209.8 0.17207  94  18  -74.86
     3     0    22  7.422E+01  1.828E+01   513.5  1011.8    929.9 0.17191 100  17  -74.86
     0     3   -22  6.542E+01  1.408E+01  1961.2  1376.0    648.4 0.08909 100  14  -59.93
     0     3   -22  5.311E+01  1.208E+01  1963.4  1132.9    513.4 0.09350  97  18 -129.87
    -3     0   -22  2.297E+01  2.674E+01  1935.7  1490.6    780.1 0.17215  76   8    3.79
    -3     0   -22  3.824E+01  1.916E+01  1937.9  1025.3    572.0 0.17117 100  16 -104.38
     0    -3    22  6.304E+01  1.415E+01   485.3  1122.1    871.5 0.09197  85  12  -48.71
     0    -3    22  1.359E+02 -1.613E+01   485.8  1372.0    291.3 0.09549  75  22 -121.49
     0    -3    22  5.034E+01  1.279E+01   485.0  1121.2    151.3 0.09265  86  12  -48.71
     3     0    23 -8.181E+00  1.852E+01   472.3  1011.2    214.5 0.17374  98  -6  -77.48
     3     0    23  1.686E+01  1.818E+01   471.7  1011.6    934.8 0.17366 100   8  -77.48
     0     3   -23  2.450E+01  1.273E+01  2003.2  1363.2    639.9 0.08030 100   7  -64.11
     0     3   -23  8.693E-01  1.099E+01  2004.9  1147.3    527.0 0.08388  99   7 -123.25
    -3     0   -23 -5.674E+00  1.885E+01  1979.6  1026.1    576.9 0.17275  93  -6 -101.72
     0    -3    23  1.538E+01  1.139E+01   442.6  1133.5    164.5 0.08417 100   8  -55.08
     0    -3    23  1.203E+01  1.074E+01   443.8  1360.9    284.1 0.08843 100   6 -117.56
     0    -3    23  8.253E+00  1.235E+01   442.7  1136.9    886.1 0.08154 100   6  -55.08
     3     0    24  7.332E+00  1.861E+01   429.1  1012.4    219.7 0.17458 100   6  -80.27
     3     0    24  1.117E+00  1.909E+01   428.7  1012.8    940.0 0.17434  96   8  -80.27
    -3     0   -24  1.955E+01  1.836E+01  2022.6  1028.6    582.2 0.17315 100   5  -98.88
     2     2     0  7.636E+02  5.180E+01  1240.3  1379.8    586.3 0.08670 100  47  -78.61
     2     2     0  7.542E+02  5.129E+01  1242.6  1121.6    236.0 0.08715 100  52  102.24
     2     2     0  7.312E+02  4.997E+01  1242.6  1121.7    956.1 0.08716 100  53  102.24
     2    -4     0  7.867E+02  5.347E+01  1240.0  1380.1    343.2 0.08702 100  51 -163.72
     2    -4     0  7.489E+02  5.151E+01  1242.8  1122.2    714.0 0.08677 100  52   17.09
    -4     2     0  8.293E+02  5.643E+01  1193.2  1377.0    104.1 0.08525  97  53  -27.99
    -4     2     0  7.641E+02  5.218E+01  1193.2  1377.0    824.1 0.08520 100  52  -27.99
    -4     2     0  7.636E+02  5.257E+01  1195.6  1124.3    474.5 0.08520 100  55  151.02
    -2     4     0  6.705E+02  4.629E+01  1208.6  1379.7    703.9 0.08681 100  50  -16.51
    -2     4     0  7.429E+02  5.061E+01  1211.0  1121.5    353.3 0.08703 100  58  163.14
    -2    -2     0  7.017E+02  4.815E+01  1208.5  1380.1    945.9 0.08716 100  47 -101.62
    -2    -2     0  6.952E+02  4.750E+01  1208.2  1380.2    225.9 0.08718 100  49 -101.62
    -2    -2     0  7.044E+02  4.784E+01  1211.0  1122.2    596.4 0.08668 100  45   77.99
     4    -2     0  7.595E+02  5.229E+01  1255.4  1377.6    464.2 0.08519 100  44 -152.25
     4    -2     0  7.389E+02  5.049E+01  1257.8  1124.7    834.5 0.08518  99  51   29.22
     4    -2     0  7.252E+02  4.933E+01  1257.9  1124.7    114.5 0.08516 100  50   29.22
    -4     2     1  3.694E+02  2.608E+01  1163.1  1369.5    103.4 0.08042  97  59  -32.22
    -4     2     1  4.042E+02  2.878E+01  1165.6  1131.4    474.9 0.08029 100  52  145.38
    -4     2     1  3.652E+02  2.585E+01  1163.2  1369.5    823.3 0.08037 100  62  -32.22
     2     2    -1  4.147E+02  2.889E+01  1272.6  1125.4    242.3 0.08485 100  54  103.56
     2     2    -1  3.260E+02  2.282E+01  1270.4  1376.5    591.5 0.08436 100  46  -78.58
     2     2     1  3.608E+02  2.520E+01  1210.2  1383.6    580.7 0.08935 100  50  -78.05
     2     2     1  3.678E+02  2.579E+01  1212.7  1117.5    230.6 0.08973 100  53  101.63
     2     2     1  4.024E+02  2.839E+01  1212.6  1117.6    950.7 0.08971 100  51  101.63
     2    -4    -1  3.400E+02  2.458E+01  1272.9  1125.8    708.6 0.08465 100  57   10.13
     2    -4    -1  3.892E+02  2.722E+01  1270.1  1377.0    336.9 0.08479 100  52 -171.97
     2    -4     1  3.965E+02  2.769E+01  1209.8  1383.6    348.7 0.08951 100  53 -158.17
     2    -4     1  3.251E+02  2.365E+01  1212.7  1118.3    719.7 0.08921 100  56   21.47
    -4     2    -1  3.494E+02  2.500E+01  1223.2  1384.6    824.1 0.09008 100  61  -21.66
    -4     2    -1  3.827E+02  2.757E+01  1225.7  1117.1    474.8 0.09014 100  55  158.54
    -4     2    -1  3.657E+02  2.602E+01  1223.2  1384.6    104.2 0.09013  97  60  -21.66
     4    -2     1  3.615E+02  2.569E+01  1227.7  1117.1    834.5 0.09004 100  54   21.69
     4    -2     1  3.535E+02  2.487E+01  1227.8  1117.1    114.5 0.09003 100  53   21.69
     4    -2     1  4.340E+02  3.089E+01  1225.4  1384.8    464.4 0.09014 100  45 -158.57
    -2     4    -1  3.841E+02  2.692E+01  1241.1  1118.0    359.1 0.08965 100  66  158.76
    -2     4    -1  3.353E+02  2.450E+01  1238.7  1383.5    709.3 0.08920  99  55  -22.06
    -2     4     1  3.442E+02  2.470E+01  1178.6  1376.2    697.6 0.08469 100  50   -8.28
    -2     4     1  3.911E+02  2.735E+01  1180.9  1124.6    347.9 0.08480 100  58  170.11
    -2    -2    -1  4.104E+02  2.903E+01  1238.4  1384.2    940.3 0.08971  96  48 -102.18
    -2    -2    -1  3.767E+02  2.621E+01  1241.0  1118.6    591.2 0.08925 100  55   78.60
    -2    -2    -1  4.158E+02  2.919E+01  1238.2  1384.2    220.2 0.08973 100  50 -102.18
    -2    -2     1  4.318E+02  3.027E+01  1178.4  1376.4    951.3 0.08487 100  45 -101.67
    -2    -2     1  4.174E+02  2.905E+01  1178.3  1376.4    231.3 0.08487 100  45 -101.67
    -2    -2     1  3.415E+02  2.378E+01  1181.0  1125.4    602.5 0.08437 100  51   76.68
     4    -2    -1  3.819E+02  2.666E+01  1287.9  1132.2    115.0 0.08033 100  54   34.88
     4    -2    -1  3.701E+02  2.614E+01  1287.7  1132.3    835.0 0.08034 100  51   34.88
     4    -2    -1  4.460E+02  3.150E+01  1285.5  1370.5    463.3 0.08029 100  50 -148.03
    -4     2     2  3.174E+03  2.118E+02  1132.9  1362.0    102.0 0.07560  98  50  -34.17
    -4     2     2  3.131E+03  2.094E+02  1135.4  1138.5    475.9 0.07541 100  50  141.58
    -4     2     2  3.112E+03  2.078E+02  1133.1  1361.9    821.9 0.07555 100  52  -34.17
     2     2    -2  2.956E+03  1.975E+02  1302.4  1128.9    969.6 0.08276 100  52  105.70
     2     2    -2  3.162E+03  2.111E+02  1302.7  1128.8    249.5 0.08283 100  53  105.70
     2     2    -2  2.828E+03  1.887E+02  1300.5  1373.6    596.5 0.08231 100  42  -78.04
     2     2     2  3.132E+03  2.090E+02  1180.2  1387.6    575.0 0.09222 100  54  -76.90
     2     2     2  2.885E+03  1.929E+02  1182.7  1113.1    226.1 0.09254 100  53  101.54
     2     2     2  2.924E+03  1.957E+02  1182.5  1113.2    946.2 0.09251 100  52  101.54
     2    -4    -2  2.836E+03  1.893E+02  1299.9  1373.9    329.8 0.08256 100  56  178.01
     2    -4    -2  3.244E+03  2.170E+02  1303.1  1128.9    703.5 0.08282 100  53    1.69
     2    -4     2  2.795E+03  1.874E+02  1182.7  1114.1    725.5 0.09191 100  51   23.19
     2    -4     2  2.956E+03  1.977E+02  1182.6  1114.0      5.5 0.09200 100  49   23.19
     2    -4     2  2.899E+03  1.936E+02  1179.7  1387.4    353.3 0.09227 100  49 -155.20
    -4     2    -2  2.922E+03  1.958E+02  1255.8  1109.9    475.5 0.09514 100  56  167.04
    -4     2    -2  2.931E+03  1.961E+02  1253.3  1392.2    823.7 0.09500 100  59  -14.35
    -4     2    -2  3.095E+03  2.069E+02  1253.2  1392.2    103.8 0.09508  97  58  -14.35
     4    -2     2  2.826E+03  1.889E+02  1197.7  1109.5    115.1 0.09495 100  51   13.20
     4    -2     2  2.848E+03  1.906E+02  1197.6  1109.6    835.1 0.09494 100  52   13.20
     4    -2     2  2.978E+03  1.995E+02  1195.3  1392.1    464.1 0.09515 100  45 -165.88
    -2     4    -2  3.036E+03  2.035E+02  1268.8  1387.7    713.9 0.09189 100  61  -25.04
    -2     4    -2  3.068E+03  2.049E+02  1271.3  1114.2    365.1 0.09241 100  59  157.05
    -2     4     2  3.045E+03  2.037E+02  1148.5  1373.1    690.4 0.08283 100  44    1.72
    -2     4     2  2.895E+03  1.934E+02  1150.7  1127.4    342.8 0.08284 100  54  178.58
    -2    -2    -2  2.858E+03  1.914E+02  1268.3  1388.6    934.6 0.09251 100  48 -103.34
    -2    -2    -2  3.132E+03  2.094E+02  1268.3  1388.6    214.4 0.09253 100  48 -103.34
    -2    -2    -2  3.005E+03  2.006E+02  1271.1  1114.7    586.8 0.09208 100  55   78.70
    -2    -2     2  2.971E+03  1.984E+02  1148.4  1373.0    236.4 0.08282 100  46 -102.23
    -2    -2     2  3.122E+03  2.087E+02  1148.3  1373.0    956.4 0.08284 100  48 -102.23
    -2    -2     2  3.002E+03  2.002E+02  1151.0  1128.4    609.5 0.08229 100  46   74.57
     4    -2    -2  3.081E+03  2.060E+02  1315.7  1363.3    461.6 0.07539  97  46 -146.13
     4    -2    -2  2.968E+03  1.983E+02  1317.6  1139.8    836.3 0.07552 100  55   38.72
     4    -2    -2  2.932E+03  1.957E+02  1318.0  1139.8    116.3 0.07552 100  54   38.72
    -4     2     3  9.786E+01  8.741E+00  1102.7  1354.4     99.6 0.07076 100  41  -34.22
    -4     2     3  1.040E+02  9.275E+00  1105.2  1145.7    477.8 0.07052 100  43  138.95
    -4     2     3  9.713E+01  8.776E+00  1102.9  1354.3    819.5 0.07072 100  44  -34.22
     2     2    -3  1.029E+02  8.839E+00  1332.6  1131.9    977.7 0.08101  99  45  108.65
     2     2    -3  1.029E+02  8.682E+00  1332.6  1132.0    257.8 0.08100 100  45  108.65
     2     2    -3  9.253E+01  7.563E+00  1330.6  1371.0    601.0 0.08051 100  51  -77.15
     2     2     3  1.155E+02  1.002E+01  1152.4  1108.5    942.4 0.09553 100  54  -78.24
     2     2     3  1.116E+02  9.191E+00  1150.1  1391.8    569.1 0.09531 100  53  104.76
     2     2     3  1.013E+02  8.879E+00  1152.5  1108.5    222.3 0.09556 100  54  -78.24
     2    -4    -3  1.001E+02  8.354E+00  1330.2  1371.4    321.7 0.08085 100  54  167.54
     2    -4    -3  1.210E+02  1.048E+01  1333.3  1131.7    698.8 0.08124 100  52   -6.75
     2    -4     3  1.185E+02  1.105E+01  1152.3  1109.6    731.4 0.09478  94  50   22.89
     2    -4     3  1.026E+02  9.333E+00  1152.4  1109.4     11.6 0.09493 100  48   22.89
     2    -4     3  1.220E+02  1.016E+01  1149.8  1391.9    357.3 0.09541  99  50 -154.06
    -4     2    -3  1.057E+02  1.028E+01  1283.2  1399.9    102.9 0.10009  98  40   -7.47
    -4     2    -3  1.020E+02  1.048E+01  1285.9  1102.7    476.7 0.10020 100  49  175.26
    -4     2    -3  9.980E+01  1.020E+01  1283.4  1399.8    822.8 0.09999 100  43   -7.47
     4    -2     3  1.108E+02  1.012E+01  1167.3  1102.0    836.2 0.09988 100  46    4.99
     4    -2     3  1.048E+02  9.380E+00  1167.6  1101.8    116.2 0.09994 100  45    4.99
     4    -2     3  1.126E+02  1.084E+01  1165.1  1399.3    463.4 0.10021 100  44 -172.78
    -2     4    -3  9.880E+01  1.001E+01  1298.9  1392.2    717.7 0.09482 100  47  -26.20
    -2     4    -3  1.051E+02  9.395E+00  1301.5  1110.0    371.2 0.09541 100  55  157.37
    -2     4     3  1.048E+02  8.825E+00  1120.5  1129.8    338.0 0.08116 100  47 -172.95
    -2    -2    -3  8.642E+01  7.791E+00  1301.3  1110.3    583.0 0.09528 100  55 -101.51
    -2    -2    -3  9.819E+01  9.156E+00  1298.5  1393.3    928.5 0.09552 100  54   74.99
    -2    -2    -3  9.644E+01  8.866E+00  1298.2  1393.2    208.4 0.09553 100  54   74.99
    -2    -2     3  1.287E+02  1.087E+01  1118.5  1369.9    961.2 0.08103  77  49 -103.16
    -2    -2     3  9.748E+01  7.810E+00  1120.9  1130.9    617.5 0.08052 100  47   71.65
    -2    -2     3  9.942E+01  8.522E+00  1118.2  1370.0    241.2 0.08107 100  48 -103.16
     4    -2    -3  9.264E+01  8.490E+00  1347.7  1147.4    838.5 0.07071 100  42   41.40
     4    -2    -3  1.179E+02  1.053E+01  1345.9  1356.0    459.0 0.07041  94  43 -146.13
     4    -2    -3  8.413E+01  7.726E+00  1348.2  1147.4    118.5 0.07069 100  43   41.40
    -4     2     4  4.809E+02  3.348E+01  1074.9  1152.9    480.7 0.06560  94  47  136.75
    -4     2     4  4.568E+02  3.169E+01  1072.4  1346.7     96.1 0.06587 100  49  -32.82
    -4     2     4  4.478E+02  3.127E+01  1072.5  1346.7    816.0 0.06584  95  54  -32.82
     2     2    -4  5.453E+02  3.721E+01  1360.9  1368.8    605.2 0.07897  99  48  -76.09
     2     2    -4  4.920E+02  3.383E+01  1362.8  1134.7    266.9 0.07951 100  48  112.36
     2     2    -4  5.071E+02  3.504E+01  1362.6  1134.8    987.0 0.07948 100  46  112.36
     2     2     4  4.708E+02  3.299E+01  1122.3  1103.5    219.3 0.09881 100  58  -77.90
     2     2     4  4.808E+02  3.334E+01  1119.8  1396.6    563.0 0.09887 100  60  106.79
     2     2     4  4.300E+02  3.042E+01  1122.3  1103.6    939.4 0.09878  98  57  -77.90
     2    -4    -4  4.652E+02  3.279E+01  1363.6  1134.1    694.5 0.07992 100  59  -14.20
     2    -4    -4  5.233E+02  3.598E+01  1360.4  1369.4    312.5 0.07942 100  52  157.49
     2    -4     4  4.818E+02  3.384E+01  1122.2  1104.6     17.8 0.09808 100  52   21.28
     2    -4     4  4.290E+02  3.009E+01  1119.5  1396.3    360.4 0.09864 100  49 -153.96
     2    -4     4  5.198E+02  3.672E+01  1122.0  1104.7    737.7 0.09795 100  55   21.28
    -4     2    -4  5.659E+02  3.983E+01  1313.4  1407.6    101.6 0.10515  99  57   -1.84
    -4     2    -4  4.520E+02  3.269E+01  1316.1  1095.5    478.2 0.10532 100  53 -177.59
    -4     2    -4  5.278E+02  3.747E+01  1313.6  1407.5    821.5 0.10504 100  58   -1.84
     4    -2     4  4.518E+02  3.215E+01  1137.0  1094.4    837.7 0.10489 100  58   -2.15
     4    -2     4  4.822E+02  3.381E+01  1137.4  1094.1    117.6 0.10498 100  59   -2.15
     4    -2     4  4.378E+02  3.169E+01  1134.8  1406.6    462.2 0.10534 100  49 -178.42
    -2     4    -4  4.887E+02  3.419E+01  1331.6  1105.7    377.6 0.09866 100  55  159.00
    -2     4    -4  4.421E+02  3.224E+01  1329.2  1397.0    720.7 0.09798 100  57  -26.32
    -2     4     4  4.484E+02  3.103E+01  1090.5  1132.2    333.6 0.07955  99  49 -165.45
    -2    -2    -4  4.397E+02  3.148E+01  1328.8  1398.2    922.4 0.09874 100  60   72.93
    -2    -2    -4  4.455E+02  3.162E+01  1328.6  1398.1    202.3 0.09877 100  58   72.93
    -2    -2    -4  4.682E+02  3.258E+01  1331.5  1105.8    580.1 0.09857 100  58 -101.82
    -2    -2     4  4.205E+02  2.927E+01  1087.9  1367.3    245.5 0.07958 100  49 -104.27
    -2    -2     4  5.770E+02  3.930E+01  1090.6  1133.1    626.4 0.07900 100  48   67.99
     4    -2    -4  4.966E+02  3.461E+01  1376.4  1348.7    455.3 0.06543 100  45 -147.60
     4    -2    -4  4.543E+02  3.144E+01  1378.6  1155.1    121.7 0.06581  97  54   43.67
     4    -2    -4  4.324E+02  3.017E+01  1378.0  1155.0    841.8 0.06584 100  52   43.67
    -4     2     5  5.044E+01  6.777E+00  1041.8  1338.9    811.5 0.06083  92  26  -30.25
    -4     2     5  4.312E+01  6.092E+00  1041.9  1338.8     91.1 0.06084 100  26  -30.25
    -4     2     5  4.374E+01  5.301E+00  1044.5  1160.3    484.8 0.06057 100  32  134.40
     2     2    -5  5.217E+01  5.799E+00  1393.0  1137.1    997.0 0.07826  98  36  116.76
     2     2    -5  4.319E+01  4.879E+00  1393.1  1137.1    277.1 0.07825 100  35  116.76
     2     2    -5  6.059E+01  5.676E+00  1391.4  1366.9    608.9 0.07766  98  47  -74.98
     2     2     5  5.398E+01  6.082E+00  1089.4  1401.4    556.9 0.10241 100  49  109.11
     2     2     5  5.844E+01  6.926E+00  1091.8  1098.3    216.9 0.10224 100  46  -77.56
     2     2     5  5.298E+01  6.534E+00  1092.0  1098.4    937.0 0.10222 100  42  -77.56
     2    -4    -5  5.970E+01  7.311E+00  1394.0  1136.2    690.6 0.07886 100  37  -20.37
     2    -4    -5  5.188E+01  5.516E+00  1391.0  1367.7    302.5 0.07825 100  41  148.09
     2    -4     5  4.795E+01  6.476E+00  1088.9  1400.9    362.9 0.10207 100  38 -154.35
     2    -4     5  5.453E+01  7.398E+00  1091.5  1099.6     24.0 0.10141  96  30   18.89
    -4     2    -5  4.449E+01  8.899E+00  1343.9  1415.1    819.9 0.11015 100  18    2.34
    -4     2    -5  4.703E+01  9.298E+00  1343.7  1415.3     99.9 0.11028 100  21    2.34
    -4     2    -5  4.023E+01  8.356E+00  1346.5  1088.1    480.1 0.11052  95  26 -171.63
     4    -2     5  7.575E+01  9.695E+00  1104.4  1413.9    460.7 0.11051 100  37  177.38
     4    -2     5  6.325E+01  8.233E+00  1106.7  1086.7    839.4 0.10998 100  35   -8.08
     4    -2     5  6.336E+01  8.122E+00  1107.0  1086.4    119.3 0.11009 100  34   -8.08
    -2     4    -5  4.784E+01  7.842E+00  1359.6  1402.2      3.2 0.10142 100  33  -25.96
    -2     4    -5  5.526E+01  8.555E+00  1359.6  1402.0    723.1 0.10132 100  34  -25.96
    -2     4    -5  5.221E+01  7.235E+00  1362.1  1101.1    384.0 0.10205 100  40  161.42
    -2     4     5  6.612E+01  6.292E+00  1060.2  1134.1    329.7 0.07827 100  43 -159.23
    -2     4     5  7.685E+01  7.415E+00  1058.0  1365.6    664.0 0.07880  98  42   31.51
    -2    -2    -5  6.933E+01  8.302E+00  1358.9  1403.2    916.0 0.10219 100  49   70.59
    -2    -2    -5  6.043E+01  6.828E+00  1361.9  1101.1    577.9 0.10205 100  49 -102.13
    -2    -2    -5  6.429E+01  7.474E+00  1359.1  1403.3    196.0 0.10218 100  48   70.59
    -2    -2     5  7.010E+01  6.785E+00  1057.8  1364.9    969.6 0.07830  98  44 -105.42
    -2    -2     5  7.229E+01  6.642E+00  1060.1  1134.9    636.3 0.07768 100  41   63.64
    -2    -2     5  7.244E+01  6.948E+00  1057.5  1365.0    249.5 0.07834 100  41 -105.42
     4    -2    -5  6.366E+01  6.843E+00  1408.7  1163.0    126.4 0.06078 100  39   46.12
     4    -2    -5  6.899E+01  7.297E+00  1406.9  1341.2    450.0 0.06033 100  33 -150.27
     4    -2    -5  5.460E+01  6.718E+00  1408.5  1162.9    846.4 0.06085 100  32   46.12
    -4     2     6  2.025E+03  1.353E+02  1013.8  1168.0    490.8 0.05528 100  43  131.44
    -4     2     6  1.908E+03 -1.275E+02  1011.1  1330.5     84.4 0.05563  99  62  -26.53
    -4     2     6  1.801E+03 -1.206E+02  1011.0  1330.7    804.8 0.05559  99  61  -26.53
     2     2    -6  2.319E+03  1.548E+02  1422.0  1365.3    612.1 0.07658 100  49  -73.94
     2     2    -6  2.431E+03  1.623E+02  1423.7  1139.1    288.0 0.07727 100  50  121.78
     2     2     6  2.319E+03  1.556E+02  1061.2  1093.0    215.1 0.10585 100  54  -77.32
     2     2     6  2.322E+03  1.557E+02  1058.9  1406.3    550.7 0.10611 100  61  111.63
     2     2     6  2.008E+03  1.350E+02  1061.4  1093.1    935.3 0.10581 100  56  -77.32
     2    -4    -6  2.570E+03  1.716E+02  1421.4  1366.6    291.3 0.07752 100  48  139.25
     2    -4    -6  2.633E+03  1.767E+02  1424.7  1138.0    687.5 0.07798  83  63  -25.33
     2    -4     6  2.323E+03  1.559E+02  1060.9  1094.3     30.3 0.10497 100  60   16.04
     2    -4     6  2.164E+03  1.452E+02  1058.2  1405.7    364.7 0.10568 100  54 -154.90
    -4     2    -6  2.607E+03  1.755E+02  1374.2  1423.0     98.0 0.11546 100  65    5.27
    -4     2    -6  2.438E+03  1.644E+02  1374.4  1422.8    817.9 0.11531  99  66    5.27
    -4     2    -6  2.172E+03  1.470E+02  1377.2  1080.7    482.1 0.11587 100  59 -166.71
     4    -2     6  2.072E+03  1.396E+02  1076.1  1079.0    841.4 0.11513 100  62  -12.99
     4    -2     6  2.103E+03  1.420E+02  1073.6  1421.1    458.8 0.11575 100  55  174.43
     4    -2     6  2.153E+03  1.447E+02  1076.4  1078.7    121.3 0.11525 100  61  -12.99
    -2     4    -6  2.144E+03  1.452E+02  1390.2  1407.2    724.9 0.10483 100  62  -25.44
    -2     4    -6  2.116E+03  1.422E+02  1392.9  1096.4    390.4 0.10560 100  66  164.29
    -2     4    -6  2.238E+03  1.510E+02  1390.2  1407.4      5.0 0.10493 100  61  -25.44
    -2     4     6  1.999E+03  1.336E+02  1029.5  1135.5    326.3 0.07732 100  49 -154.21
    -2     4     6  1.966E+03  1.316E+02  1027.5  1363.9    653.4 0.07802 100  56   40.29
    -2    -2    -6  2.099E+03  1.418E+02  1389.6  1408.5    909.7 0.10577 100  67   68.04
    -2    -2    -6  2.185E+03  1.466E+02  1392.5  1096.3    576.3 0.10569 100  68 -102.35
    -2    -2    -6  2.221E+03  1.494E+02  1389.7  1408.6    189.7 0.10573  97  66   68.04
    -2    -2     6  2.020E+03  1.352E+02  1027.1  1362.9    973.0 0.07731 100  51 -106.52
    -2    -2     6  2.110E+03  1.411E+02  1027.1  1363.0    253.0 0.07733 100  50 -106.52
    -2    -2     6  2.207E+03  1.475E+02  1029.4  1136.6    647.2 0.07662 100  54   58.68
     4    -2    -6  1.899E+03  1.271E+02  1437.7  1333.4    442.9 0.05498 100  46 -154.12
     4    -2    -6  2.241E+03  1.499E+02  1439.2  1171.3    132.9 0.05553 100  59   49.20
     4    -2    -6  2.093E+03  1.402E+02  1439.2  1171.1    852.8 0.05561  98  56   49.20
     2     2    -7  1.349E+02 -1.056E+01  1454.6  1140.6    300.1 0.07656 100  54  127.35
     2     2    -7  1.111E+02  8.735E+00  1452.9  1363.9    614.7 0.07570 100  48  -73.03
     2     2     7  1.078E+02  9.940E+00  1030.4  1087.5    214.0 0.10959 100  53  -77.20
     2     2     7  7.722E+01  8.114E+00  1030.5  1087.6    934.1 0.10956 100  50  -77.20
     2     2     7  1.109E+02  9.894E+00  1028.1  1411.6    544.5 0.11005 100  55  114.29
     2    -4    -7  9.737E+01  8.183E+00  1452.2  1365.5    279.5 0.07683 100  42  130.78
     2    -4     7  5.737E+01 -8.975E+00  1029.8  1089.3    756.7 0.10849  99  24   12.94
     2    -4     7  9.658E+01  9.465E+00  1027.2  1410.7    366.0 0.10942 100  46 -155.42
     2    -4     7  7.929E+01  9.269E+00  1030.1  1088.9     36.8 0.10869 100  39   12.94
    -4     2    -7  1.150E+02  1.429E+01  1405.0  1430.7     95.8 0.12068 100  30    7.20
    -4     2    -7  7.994E+01  1.253E+01  1405.1  1430.5    815.8 0.12054  96  26    7.20
    -4     2    -7  9.813E+01  1.152E+01  1407.9  1073.4    484.5 0.12118 100  42 -162.55
     4    -2     7  1.103E+02  1.147E+01  1045.6  1071.0    123.6 0.12047  95  44  -17.12
     4    -2     7  1.176E+02  1.247E+01  1042.8  1428.4    456.6 0.12106 100  42  172.47
     4    -2     7  9.504E+01  1.088E+01  1045.3  1071.3    843.7 0.12033 100  42  -17.12
    -2     4    -7  7.889E+01  1.139E+01  1421.0  1412.6    726.1 0.10849 100  29  -24.94
    -2     4    -7  1.070E+02  1.180E+01  1421.1  1412.7      6.3 0.10859 100  41  -24.94
    -2     4    -7  9.974E+01  1.017E+01  1423.5  1091.4    396.9 0.10938 100  49  167.42
    -2     4     7  1.396E+02  1.097E+01   997.0  1362.2    641.9 0.07729 100  47   48.71
    -2     4     7  1.174E+02  9.212E+00   998.5  1136.7    323.4 0.07657 100  46 -150.21
    -2    -2    -7  1.122E+02  1.106E+01  1420.3  1414.0    183.4 0.10938 100  51   65.35
    -2    -2    -7  1.226E+02  1.084E+01  1423.3  1091.3    575.2 0.10947 100  57 -102.44
    -2    -2    -7  1.018E+02  1.079E+01  1420.5  1414.0    903.4 0.10949 100  53   65.35
    -2    -2     7  1.280E+02  1.030E+01   996.2  1361.3    256.0 0.07653 100  45 -107.49
    -2    -2     7  9.533E+01  8.120E+00   998.5  1137.9    659.0 0.07580 100  51   53.17
    -2    -2     7  1.176E+02  9.665E+00   996.2  1361.2    975.9 0.07652  98  45 -107.49
     4    -2    -7  1.224E+02  1.005E+01  1468.7  1324.7    433.4 0.04899 100  41 -159.32
     4    -2    -7  1.048E+02  9.492E+00  1469.9  1179.9    861.8 0.04999 100  44   53.38
     4    -2    -7  1.172E+02  1.012E+01  1470.1  1180.1    141.7 0.04989  96  44   53.38
    -4     2     8  4.181E+02  2.876E+01   948.7  1312.2     62.5 0.04379  98  67  -14.66
    -4     2     8  5.536E+02  3.764E+01   951.3  1185.4    510.7 0.04340 100  47  121.77
    -4     2     8  4.782E+02  3.301E+01   948.8  1312.3    783.1 0.04391  99  66  -14.66
     2     2    -8  4.725E+02  3.261E+01  1484.1  1362.7    616.8 0.07495  81  63  -72.32
     2     2    -8  5.052E+02  3.491E+01  1485.8  1142.1    312.8 0.07597 100  60  133.41
     2     2     8  5.041E+02  3.535E+01   996.9  1417.1    538.2 0.11420 100  65  117.06
     2     2     8  4.950E+02  3.488E+01   999.3  1081.9    213.3 0.11346  99  58  -77.23
     2     2     8  4.304E+02  3.063E+01   999.3  1082.0    933.4 0.11343 100  57  -77.23
     2    -4     8  4.498E+02  3.281E+01   998.9  1083.4     43.2 0.11249  93  57    9.70
     2    -4     8  4.648E+02  3.293E+01   996.0  1415.7    366.7 0.11331 100  59 -155.83
     2    -4     8  4.086E+02  3.015E+01   998.7  1083.7    763.2 0.11231 100  55    9.70
    -4     2    -8  4.300E+02  3.426E+01  1435.9  1438.3    813.6 0.12584  90  50    8.37
    -4     2    -8  4.114E+02  3.219E+01  1436.0  1438.4     93.4 0.12596 100  52    8.37
    -4     2    -8  4.259E+02  3.249E+01  1439.0  1066.2    487.1 0.12653 100  50 -158.96
     4    -2     8  4.089E+02  3.075E+01  1014.3  1063.7    846.3 0.12559  90  57  -20.69
     4    -2     8  4.250E+02  3.132E+01  1014.3  1063.5    126.2 0.12569  90  62  -20.69
     4    -2     8  5.088E+02  3.675E+01  1011.7  1435.7    454.3 0.12643 100  54  171.29
    -2     4    -8  3.649E+02 -2.829E+01  1452.2  1418.2      7.0 0.11238 100  56  -24.56
    -2     4    -8  3.963E+02  2.894E+01  1454.5  1086.3    403.5 0.11328 100  67  170.69
    -2     4    -8  3.420E+02 -2.784E+01  1452.1  1418.0    726.8 0.11227 100  56  -24.56
    -2     4     8  4.900E+02  3.363E+01   967.2  1137.6    321.1 0.07599 100  55 -147.06
    -2     4     8  5.048E+02  3.457E+01   965.9  1360.9    629.6 0.07680  97  55   56.91
    -2    -2    -8  4.650E+02  3.380E+01  1451.5  1419.5    177.1 0.11322 100  65   62.55
    -2    -2    -8  4.552E+02  3.362E+01  1451.3  1419.3    897.2 0.11319  95  60   62.55
    -2    -2    -8  4.607E+02  3.279E+01  1454.4  1086.2    574.6 0.11336 100  65 -102.38
    -2    -2     8  5.055E+02  3.468E+01   965.0  1359.8    258.4 0.07591 100  57 -108.27
    -2    -2     8  5.066E+02  3.487E+01   965.0  1359.6    978.2 0.07589  97  55 -108.27
     4    -2    -8  5.230E+02  3.617E+01  1501.1  1189.6    874.0 0.04370  91  49   59.25
     4    -2    -8  4.987E+02  3.433E+01  1500.1  1315.3    420.1 0.04252  97  44 -166.36
     4    -2    -8  4.439E+02  3.054E+01  1501.0  1189.6    153.9 0.04371 100  51   59.25
    -4     2     9  2.875E+02  1.981E+01   919.6  1196.2    527.7 0.03596  92  51  113.56
    -4     2     9  2.364E+02  1.702E+01   917.0  1301.3    764.8 0.03657  96  62   -5.18
    -4     2     9  2.773E+02  1.962E+01   917.0  1301.1     44.8 0.03645  94  63   -5.18
     2     2    -9  3.241E+02  2.304E+01  1517.2  1143.4    326.5 0.07553 100  66  139.89
     2     2    -9  2.967E+02  2.076E+01  1515.6  1361.6    618.3 0.07429 100  57  -71.85
     2     2     9  2.497E+02  1.896E+01   967.9  1076.4    933.2 0.11740 100  60  -77.42
     2     2     9  3.065E+02  2.268E+01   967.8  1076.3    213.1 0.11743  99  62  -77.42
     2     2     9  2.719E+02  2.034E+01   965.4  1422.3    531.9 0.11828 100  59  119.92
     2    -4    -9  2.730E+02  1.983E+01  1514.8  1364.3    253.5 0.07616 100  54  114.35
     2    -4    -9  2.404E+02  1.778E+01  1514.8  1364.2    973.5 0.07615  99  56  114.35
     2    -4     9  3.009E+02  2.348E+01   967.4  1077.8     49.7 0.11640 100  52    6.37
     2    -4     9  3.110E+02  2.309E+01   964.4  1420.8    367.0 0.11728 100  60 -156.08
     2    -4     9  2.764E+02  2.231E+01   967.3  1078.2    769.6 0.11623  97  51    6.37
    -4     2    -9  2.085E+02 -2.176E+01  1467.0  1445.9    811.1 0.13119  95  41    8.95
    -4     2    -9  2.354E+02  2.243E+01  1467.3  1446.0     90.7 0.13127 100  45    8.95
    -2     4    -9  3.019E+02  2.619E+01  1483.6  1423.6      7.2 0.11626  77  55  -24.34
    -2     4    -9  2.520E+02  2.404E+01  1483.6  1423.5    727.0 0.11614  81  51  -24.34
    -2     4    -9  3.058E+02  2.412E+01  1486.0  1081.3    410.0 0.11719  96  61  174.04
    -2     4     9  3.020E+02  2.103E+01   934.7  1359.7    616.7 0.07638 100  53   65.01
    -2     4     9  3.401E+02  2.377E+01   935.6  1138.5    319.4 0.07551 100  51 -144.64
    -2    -2    -9  2.977E+02  2.245E+01  1485.8  1081.2    574.5 0.11734  97  61 -102.17
    -2    -2     9  3.433E+02  2.393E+01   933.5  1358.3    260.1 0.07539 100  57 -108.81
    -2    -2     9  3.231E+02  2.271E+01   933.5  1358.2    980.0 0.07535 100  58 -108.81
     4    -2    -9  3.008E+02  2.095E+01  1531.9  1304.0    401.5 0.03471 100  49 -176.19
     4    -2    -9  3.104E+02  2.163E+01  1532.6  1200.9    171.7 0.03627 100  51   67.80
     4    -2    -9  2.856E+02  2.018E+01  1532.4  1200.7    891.1 0.03636 100  50   67.80
    -4     2    10  2.018E+02  1.431E+01   885.1  1286.8     16.6 0.02683 100  56    9.15
    -4     2    10  1.950E+02  1.433E+01   885.1  1287.2    737.0 0.02716  85  53    9.15
     2     2   -10  2.456E+02  1.746E+01  1547.4  1360.5    619.1 0.07364 100  56  -71.65
     2     2   -10  2.828E+02 -2.072E+01  1549.1  1145.2    340.7 0.07478  98  62  146.74
     2     2    10  2.202E+02  1.719E+01   936.0  1070.7    213.3 0.12147  99  55  -77.77
     2     2    10  2.197E+02  1.720E+01   933.6  1427.6    525.6 0.12244  98  59  122.83
     2     2    10  1.781E+02  1.451E+01   936.1  1070.8    933.4 0.12143 100  54  -77.77
     2    -4   -10  2.931E+02 -2.189E+01  1546.4  1363.6    960.0 0.07587  78  59  106.21
     2    -4   -10  2.337E+02  1.729E+01  1546.6  1363.7    239.8 0.07599 100  58  106.21
     2    -4    10  2.499E+02  2.133E+01   935.4  1072.6    775.8 0.12018  97  46    3.00
     2    -4    10  2.121E+02  1.688E+01   932.4  1425.9    366.8 0.12135 100  60 -156.14
     2    -4    10  2.130E+02  1.833E+01   935.5  1072.2     56.2 0.12040 100  45    3.00
    -4     2   -10  1.886E+02  2.115E+01  1498.6  1453.5    808.2 0.13652  99  36    9.07
    -4     2   -10  1.876E+02  2.041E+01  1498.9  1453.6     87.9 0.13664  99  36    9.07
     4    -2    10  2.151E+02  1.864E+01   948.4  1450.1    449.0 0.13729 100  50  170.54
    -2     4   -10  1.989E+02  1.924E+01  1515.4  1429.1      7.0 0.12021 100  47  -24.30
    -2     4   -10  1.940E+02  1.972E+01  1515.4  1428.9    726.7 0.12007 100  46  -24.30
    -2     4   -10  2.703E+02  2.245E+01  1518.0  1076.4    416.6 0.12114 100  59  177.44
    -2     4    10  2.432E+02  1.739E+01   903.6  1139.3    318.3 0.07507  98  51 -142.84
    -2     4    10  2.277E+02  1.621E+01   902.6  1358.7    602.7 0.07620 100  54   73.08
    -2    -2   -10  2.379E+02  1.869E+01  1517.6  1076.1    574.9 0.12138 100  57 -101.79
    -2    -2   -10  2.168E+02  1.909E+01  1514.5  1430.3    884.5 0.12108 100  54   56.73
    -2    -2   -10  2.031E+02  1.735E+01  1514.3  1430.3    164.3 0.12104 100  53   56.73
    -2    -2    10  2.180E+02  1.590E+01   901.6  1356.8    981.0 0.07485 100  55 -109.08
    -2    -2    10  2.275E+02  1.640E+01   901.5  1356.9    261.2 0.07492 100  54 -109.08
    -2    -2    10  2.027E+02  1.550E+01   902.8  1141.6    699.8 0.07358 100  56   33.98
     4    -2   -10  2.491E+02  1.744E+01  1563.9  1289.0    372.3 0.02440  87  47  168.79
     4    -2   -10  2.192E+02  1.531E+01  1564.6  1216.0    199.6 0.02608 100  48   81.45
     4    -2   -10  2.331E+02  1.637E+01  1564.4  1216.0    919.5 0.02616 100  48   81.45
     2     2   -11  3.143E+01  6.797E+00  1581.3  1146.6    355.4 0.07439 100  23  153.90
     2     2   -11  4.426E+01  5.257E+00  1579.8  1359.2    619.3 0.07291 100  31  -71.76
     2     2    11  2.967E+01  6.813E+00   901.2  1432.8    519.4 0.12663 100  26  125.79
     2     2    11  2.951E+01  6.435E+00   903.8  1065.1    213.9 0.12555  98  26  -78.27
     2     2    11  2.520E+01  6.014E+00   903.8  1065.2    934.1 0.12551  99  22  -78.27
     2    -4   -11  1.621E+01  5.353E+00  1578.9  1363.0    225.9 0.07561 100  21   98.08
     2    -4   -11  3.026E+01  6.505E+00  1578.6  1362.8    945.9 0.07548  97  19   98.08
     2    -4    11  2.993E+01  1.250E+01   903.3  1067.0    782.3 0.12427 100  14   -0.39
     2    -4    11  3.662E+01  7.595E+00   900.1  1430.9    366.2 0.12544 100  25 -156.03
     2    -4    11  1.634E+01  1.013E+01   903.0  1066.9     62.6 0.12430  98  10   -0.39
    -4     2   -11  1.680E+01  1.510E+01  1530.8  1461.2     84.9 0.14213  97   9    8.83
    -4     2   -11  9.401E+00  1.590E+01  1530.6  1460.9    805.2 0.14187 100   7    8.83
     4    -2    11  3.192E+01  1.060E+01   918.9  1041.0    134.9 0.14164  88  15  -29.50
     4    -2    11  4.376E+01  1.165E+01   919.0  1041.1    854.9 0.14152  81  19  -29.50
     4    -2    11  3.919E+01  9.720E+00   916.3  1457.1    446.1 0.14276 100  17  170.76
    -2     4   -11  3.244E+01  1.077E+01  1550.1  1071.5    423.4 0.12512 100  14 -179.13
    -2     4   -11  1.932E+01  1.265E+01  1547.6  1434.3    726.1 0.12403 100  12  -24.45
    -2     4   -11  2.801E+01  1.138E+01  1547.6  1434.5      6.4 0.12420 100  11  -24.45
    -2     4    11  3.593E+01  4.667E+00   870.3  1357.6    588.7 0.07597 100  28   81.14
    -2     4    11  3.872E+01  4.671E+00   871.2  1140.2    318.0 0.07461  97  25 -141.60
    -2    -2   -11  1.635E+01  9.998E+00  1546.7  1435.8    878.0 0.12507 100  10   53.74
    -2    -2   -11  5.248E+01  8.444E+00  1549.8  1071.1    575.6 0.12545 100  30 -101.26
    -2    -2   -11  4.124E+01  8.640E+00  1546.5  1435.8    157.8 0.12506 100  24   53.74
    -2    -2    11  3.508E+01  5.057E+00   869.2  1355.3    981.4 0.07432 100  22 -109.05
    -2    -2    11  4.392E+01  5.322E+00   869.2  1355.4    261.6 0.07441 100  24 -109.05
    -2    -2    11  2.566E+01  5.795E+00   870.2  1142.8    713.9 0.07284  98  16   26.90
     2     2   -12  1.830E+02  1.513E+01  1614.0  1148.2    370.6 0.07390 100  58  161.33
     2     2   -12  1.919E+02  1.425E+01  1612.6  1357.6    618.7 0.07201 100  50  -72.20
     2     2    12  1.934E+02  1.630E+01   868.5  1437.9    513.0 0.13082 100  52  128.80
     2    -4   -12  1.576E+02  1.321E+01  1611.5  1362.0    931.9 0.07504 100  50   89.93
     2    -4   -12  1.805E+02  1.455E+01  1611.8  1361.9    211.4 0.07504  96  55   89.93
     2    -4    12  1.924E+02  1.616E+01   867.2  1435.9    365.2 0.12957 100  57 -155.72
    -4     2   -12  1.748E+02  2.003E+01  1566.7  1038.1    499.2 0.14818 100  45 -147.48
     4    -2    12  1.664E+02  1.699E+01   886.0  1033.9    858.0 0.14680 100  40  -32.09
     4    -2    12  1.585E+02  1.621E+01   883.6  1464.0    443.0 0.14824  93  43  171.26
     4    -2    12  1.866E+02  1.840E+01   886.3  1033.7    138.1 0.14698 100  42  -32.09
    -2     4   -12  1.714E+02  1.910E+01  1580.2  1439.8      5.4 0.12819 100  37  -24.77
    -2     4   -12  1.486E+02  1.973E+01  1580.3  1439.6    725.1 0.12799 100  36  -24.77
    -2     4   -12  1.748E+02  1.819E+01  1582.9  1066.7    430.0 0.12917 100  43 -175.70
    -2     4    12  2.080E+02  1.513E+01   838.2  1141.3    318.3 0.07401  97  52 -140.89
    -2     4    12  1.823E+02  1.358E+01   837.4  1356.8    574.2 0.07596 100  58   89.22
    -2    -2   -12  1.625E+02  1.776E+01  1579.2  1441.1    871.4 0.12901 100  46   50.71
    -2    -2   -12  1.424E+02  1.432E+01  1582.5  1066.2    576.7 0.12954  99  45 -100.57
    -2    -2   -12  1.579E+02  1.634E+01  1579.2  1441.1    151.4 0.12908 100  46   50.71
    -2    -2    12  1.882E+02  1.399E+01   836.3  1353.6    261.3 0.07377 100  50 -108.69
    -2    -2    12  1.629E+02  1.336E+01   837.3  1143.6      9.6 0.07241 100  52   19.56
    -2    -2    12  1.734E+02  1.317E+01   836.3  1353.5    981.1 0.07366 100  50 -108.69
    -2    -2    12  1.524E+02  1.336E+01   837.2  1144.1    729.1 0.07215 100  46   19.56
     2     2   -13  1.039E+01  7.497E+00  1647.6  1150.7    386.3 0.07274  99  12  168.98
     2     2   -13  1.923E+01  4.681E+00  1645.9  1355.6    617.4 0.07079 100  17  -73.01
     2     2    13  2.322E+01  8.461E+00   835.2  1442.8    506.7 0.13500 100  16  131.84
     2    -4   -13  2.163E+01  5.620E+00  1645.3  1360.3    196.6 0.07415 100  13   81.74
     2    -4   -13  1.408E+01  6.811E+00  1645.1  1360.1    916.5 0.07406 100  13   81.74
     2    -4    13  3.189E+01  8.325E+00   833.9  1440.6    363.9 0.13367 100  23 -155.24
    -4     2   -13  1.312E+01  1.433E+01  1600.0  1031.6    502.6 0.15352 100  10 -144.95
     4    -2    13  1.404E+01  1.068E+01   852.9  1026.8    861.4 0.15211 100   8  -34.60
     4    -2    13  1.795E+01  1.093E+01   853.2  1026.5    141.5 0.15232 100  10  -34.60
    -2     4   -13  1.117E+01  1.379E+01  1613.6  1444.7    723.7 0.13192 100   8  -25.28
    -2     4   -13  2.877E+01  1.287E+01  1616.2  1062.1    436.6 0.13314  76  14 -172.25
    -2     4   -13  8.383E+00  1.367E+01  1613.4  1445.0      4.1 0.13215  97   8  -25.28
    -2     4    13  2.929E+01  4.503E+00   804.8  1142.9    319.3 0.07314  97  20 -140.69
    -2     4    13  2.456E+01  4.858E+00   803.9  1355.7    559.0 0.07588 100  18   97.32
    -2    -2   -13  2.141E+01  1.266E+01  1612.2  1446.5    144.7 0.13316  96   8   47.64
    -2    -2   -13  1.986E+01  1.212E+01  1612.5  1446.2    864.9 0.13296 100  11   47.64
    -2    -2    13  2.222E+01  4.733E+00   802.9  1351.5    260.3 0.07286 100  13 -107.97
    -2    -2    13  2.378E+01  4.819E+00   802.9  1351.3    980.1 0.07274  99  13 -107.97
    -2    -2    13  2.262E+01  7.849E+00   803.7  1145.3     24.6 0.07149  92  12   12.00
     2     2   -14  2.802E+02  2.139E+01  1681.0  1153.9    402.0 0.07120 100  55  176.85
     2     2   -14  3.448E+02  2.423E+01  1679.8  1352.8    615.2 0.06909  99  53  -74.24
     2     2    14  3.058E+02  2.431E+01   801.3  1447.4    500.4 0.13918  97  59  134.92
     2    -4   -14  2.882E+02  2.213E+01  1679.2  1357.8    901.3 0.07272  97  55   73.50
     2    -4   -14  2.889E+02  2.195E+01  1679.1  1357.8    181.5 0.07260  99  51   73.50
     2    -4    14  3.236E+02  2.470E+01   800.0  1445.1    362.3 0.13772 100  67 -154.58
    -4     2   -14  3.646E+02  3.314E+01  1633.7  1025.2    506.2 0.15888 100  53 -142.48
     4    -2    14  3.466E+02  2.854E+01   819.4  1019.6    145.1 0.15762  99  52  -37.05
     4    -2    14  3.417E+02  2.845E+01   819.2  1019.9    864.9 0.15740 100  50  -37.05
    -2     4   -14  3.289E+02  3.118E+01  1647.4  1449.6    721.9 0.13577 100  49  -25.97
    -2     4   -14  3.396E+02  3.205E+01  1647.1  1449.9      2.4 0.13607  85  47  -25.97
    -2     4    14  3.821E+02  2.654E+01   770.7  1145.0    321.2 0.07188  99  52 -140.99
    -2     4    14  3.171E+02  2.258E+01   770.0  1353.9    544.3 0.07528 100  56  105.47
    -2    -2   -14  3.293E+02  2.990E+01  1646.0  1451.5    138.1 0.13710 100  49   44.54
    -2    -2   -14  3.056E+02  2.830E+01  1646.2  1451.1    858.3 0.13687 100  49   44.54
    -2    -2    14  3.306E+02  2.323E+01   768.9  1348.7    258.4 0.07154 100  57 -106.85
    -2    -2    14  3.253E+02  2.542E+01   769.3  1148.0    760.4 0.06987  92  52    4.23
    -2    -2    14  3.327E+02  2.355E+01   768.8  1348.4    978.2 0.07143  95  56 -106.85
    -2    -2    14  3.004E+02  2.347E+01   769.5  1147.6     40.4 0.07013 100  53    4.23
     2     2   -15  2.542E+02  1.842E+01  1714.4  1349.1    612.0 0.06670  98  49  -75.93
     2     2   -15  2.309E+02  1.882E+01  1715.6  1158.3    418.4 0.06873 100  47 -175.04
     2     2    15  2.129E+02  1.857E+01   766.9  1451.8    494.0 0.14323 100  55  138.03
     2    -4   -15  1.980E+02  1.642E+01  1713.5  1354.7    166.2 0.07076 100  44   65.16
     2    -4   -15  2.125E+02  1.791E+01  1713.4  1354.8    886.5 0.07089 100  45   65.16
     2    -4    15  2.538E+02  2.081E+01   765.4  1449.3    360.3 0.14165 100  58 -153.76
    -4     2   -15  2.238E+02  3.811E+01  1664.1  1489.9    791.7 0.16361  94  24    5.40
    -4     2   -15  2.053E+02  3.204E+01  1664.0  1489.6     71.5 0.16364  93  30    5.40
    -4     2   -15  2.603E+02  2.754E+01  1667.9  1019.1    509.9 0.16420 100  47 -140.04
     4    -2    15  2.256E+02  2.120E+01   784.8  1012.9    148.7 0.16284 100  42  -39.47
     4    -2    15  2.459E+02  2.353E+01   784.9  1013.3    868.6 0.16263 100  42  -39.47
    -2     4   -15  2.103E+02  2.646E+01  1681.8  1454.1    719.9 0.13949 100  36  -26.82
    -2     4    15  2.098E+02  1.577E+01   735.3  1351.4    529.4 0.07416  99  53  113.69
    -2     4    15  2.587E+02  1.847E+01   736.0  1148.0    323.9 0.07003 100  53 -141.81
    -2    -2   -15  2.716E+02  2.878E+01  1680.5  1455.9    851.7 0.14078  97  41   41.40
    -2    -2   -15  2.324E+02  2.635E+01  1680.4  1456.1    131.6 0.14093 100  41   41.40
    -2    -2    15  2.427E+02  2.227E+01   734.6  1150.9    776.0 0.06801  96  36   -3.75
    -2    -2    15  2.537E+02  1.844E+01   734.2  1344.7    975.5 0.06951  92  55 -105.28
    -2    -2    15  2.598E+02  1.874E+01   734.2  1344.9    255.6 0.06960 100  50 -105.28
    -2    -2    15  2.202E+02  2.010E+01   734.4  1151.0     56.8 0.06789 100  40   -3.75
     2     2   -16  1.907E+02  1.661E+01  1751.0  1164.3    435.6 0.06516 100  42 -166.64
     2     2   -16  1.886E+02  1.428E+01  1749.7  1344.0    607.8 0.06332  96  46  -78.18
     2     2    16  2.012E+02  1.725E+01   734.6  1040.0    222.3 0.14543  91  48  -83.05
     2     2    16  2.362E+02  2.003E+01   734.5  1040.2    942.5 0.14532  85  53  -83.05
     2     2    16  2.030E+02  1.842E+01   731.8  1455.9    487.5 0.14716 100  49  141.19
     2    -4   -16  1.792E+02  1.683E+01  1752.8  1159.5    689.6 0.06864  94  35  -35.53
     2    -4   -16  1.856E+02  1.701E+01  1749.0  1350.4    870.3 0.06800  99  39   56.67
     2    -4   -16  1.899E+02  1.664E+01  1748.8  1350.4    150.1 0.06803 100  42   56.67
     2    -4    16  2.118E+02  1.840E+01   730.2  1453.0    357.9 0.14534 100  51 -152.76
    -4     2   -16  1.802E+02  3.236E+01  1699.0  1496.0     67.7 0.16878 100  21    4.09
    -4     2   -16  2.039E+02  2.382E+01  1702.8  1013.3    513.8 0.16945 100  48 -137.60
    -4     2   -16  1.884E+02  3.742E+01  1699.3  1496.5    788.0 0.16891  99  22    4.09
     4    -2    16  1.384E+02  1.875E+01   746.7  1489.3    428.7 0.16975  98  37  175.40
     4    -2    16  1.663E+02  2.066E+01   750.0  1007.0    872.5 0.16777  99  32  -41.88
     4    -2    16  1.226E+02  1.538E+01   749.8  1006.6    152.6 0.16798 100  34  -41.88
    -2     4   -16  1.235E+02  2.363E+01  1717.0  1458.2    717.5 0.14307 100  22  -27.85
    -2     4    16  1.623E+02  1.315E+01   700.2  1347.7    514.8 0.07229 100  45  122.05
    -2     4    16  1.700E+02  1.275E+01   700.6  1152.2    327.7 0.06737 100  48 -143.18
    -2    -2   -16  1.432E+02  2.302E+01  1715.6  1460.1    845.1 0.14443 100  27   38.21
    -2    -2   -16  1.559E+02  2.233E+01  1715.7  1460.5    124.8 0.14478 100  27   38.21
    -2    -2    16  1.269E+02  1.844E+01   699.7  1154.7    792.3 0.06557  99  19  -11.99
    -2    -2    16  1.566E+02  1.248E+01   698.8  1339.8    971.7 0.06670  87  44 -103.18
    -2    -2    16  1.156E+02  1.542E+01   698.6  1155.8     73.3 0.06466  96  21  -11.99
    -2    -2    16  1.622E+02  1.266E+01   698.7  1339.9    251.7 0.06675 100  44 -103.18
     2     2   -17  7.246E+01  1.274E+01  1787.5  1172.8    453.9 0.05978  99  16 -157.81
     2     2   -17  7.357E+01  7.450E+00  1785.7  1336.8    602.2 0.05849  99  31  -81.16
     2     2    17  8.429E+01  1.181E+01   698.7  1036.2    945.2 0.14886  99  26  -84.44
     2     2    17  8.120E+01  1.096E+01   698.7  1036.1    225.0 0.14901 100  27  -84.44
     2     2    17  8.300E+01  1.572E+01   695.8  1459.2    481.0 0.15077  99  22  144.39
     2    -4   -17  9.604E+01  1.257E+01  1788.9  1165.9    694.4 0.06479 100  18  -33.33
     2    -4   -17  8.333E+01  1.344E+01  1785.3  1344.3    853.5 0.06391  99  19   47.91
     2    -4   -17  8.634E+01  1.422E+01  1785.2  1344.4    133.0 0.06400 100  20   47.91
     2    -4    17  1.143E+02  1.382E+01   694.2  1455.8    355.1 0.14859 100  32 -151.60
     2    -4    17  8.454E+01  2.333E+01   697.2  1038.6    102.0 0.14708  81  13  -21.06
     2    -4    17  8.006E+01  2.315E+01   696.7  1039.0    822.0 0.14685  84  17  -21.06
    -4     2   -17  6.524E+01  3.145E+01  1734.9  1501.9     63.8 0.17378 100  12    2.62
    -4     2   -17  7.904E+01  1.820E+01  1738.4  1007.9    517.7 0.17458 100  22 -135.16
    -4     2   -17  1.450E+02  3.594E+01  1735.1  1502.5    784.1 0.17390  99  15    2.62
     4    -2    17  9.349E+01  1.449E+01   714.0  1000.6    156.5 0.17301 100  21  -44.30
     4    -2    17  1.170E+02  1.846E+01   711.0  1494.8    424.8 0.17497 100  26  176.84
     4    -2    17  1.087E+02  1.843E+01   714.0  1001.4    876.9 0.17249 100  23  -44.30
    -2     4   -17  3.562E+01  2.288E+01  1752.9  1461.9    714.9 0.14640  99  12  -29.04
    -2     4    17  7.180E+01  8.603E+00   664.1  1342.2    499.2 0.06916  99  26  130.63
    -2     4    17  1.220E+02 -1.013E+01   664.2  1157.8    332.6 0.06362  96  35 -145.21
    -2    -2   -17  7.714E+01  2.286E+01  1751.6  1464.3    118.1 0.14835  84  14   34.99
    -2    -2   -17  6.255E+01  2.341E+01  1751.5  1463.8    838.4 0.14787  97  16   34.99
    -2    -2    17  1.046E+02  9.602E+00   662.4  1333.0    246.6 0.06257 100  29 -100.42
    -2    -2    17  7.710E+01  1.459E+01   662.5  1161.8     90.0 0.06063  98  13  -20.61
    -2    -2    17  9.275E+01  1.006E+01   662.6  1333.0    966.6 0.06254  76  25 -100.42
    -2    -2    17  7.203E+01  1.528E+01   663.2  1161.1    809.5 0.06119 100  12  -20.61
     2     2   -18  1.326E+01  5.280E+00  1822.7  1326.6    594.6 0.05134  98   9  -85.16
     2     2   -18  2.745E+01  1.077E+01  1823.5  1182.5    472.2 0.05347  99   8 -148.26
     2     2    18  2.860E+01  1.154E+01   662.0  1032.8    948.1 0.15216 100   8  -85.98
     2     2    18  7.896E+00  1.666E+01   659.0  1462.1    474.4 0.15415  98   8  147.64
     2     2    18  1.365E+01  9.141E+00   662.0  1032.6    227.9 0.15234 100   7  -85.98
     2    -4   -18  5.708E+00  1.477E+01  1822.8  1335.4    835.4 0.05780 100   5   38.66
     2    -4   -18  2.764E+01  1.359E+01  1823.2  1334.6    114.1 0.05786 100   5   38.66
     2    -4   -18  2.561E+01  1.167E+01  1826.0  1175.3    701.1 0.05879 100   7  -30.24
     2    -4    18  4.582E+01  1.884E+01   659.5  1037.1    109.4 0.14914  97   8  -24.58
     2    -4    18  8.755E+00  2.114E+01   659.9  1035.9    828.9 0.14994  93   6  -24.58
     2    -4    18  4.327E+00  1.122E+01   657.4  1457.9    351.9 0.15153 100   8 -150.27
    -4     2   -18  1.566E+01  1.732E+01  1774.9  1003.1    522.0 0.17938 100  10 -132.70
    -4     2   -18  3.923E+01  3.377E+01  1771.7  1508.0    780.0 0.17871  98   7    1.03
    -4     2   -18 -1.544E+01  3.165E+01  1771.8  1507.4     59.7 0.17858 100  -4    1.03
     4    -2    18  4.004E+01  1.663E+01   677.2   996.3    881.5 0.17702 100   9  -46.74
     4    -2    18  2.545E+01  1.702E+01   674.3  1499.9    420.8 0.18001 100   7  178.42
     4    -2    18  2.118E+01  1.361E+01   677.4   995.1    160.6 0.17787 100   9  -46.74
    -2     4   -18  1.655E+01  2.389E+01  1789.5  1464.8    712.0 0.14941  77  11  -30.40
    -2     4    18  2.114E+01  8.178E+00   627.1  1334.4    482.7 0.06432 100  10  139.62
    -2     4    18  3.126E+01  6.097E+00   626.9  1165.7    338.9 0.05824  95  11 -148.04
    -2    -2    18  2.093E+01  1.086E+01   624.9  1173.1    109.6 0.05282 100   7  -29.83
    -2    -2    18  1.849E+01  7.306E+00   625.4  1323.4    959.5 0.05634  86   8  -96.75
    -2    -2    18  1.730E+01  1.229E+01   625.1  1172.2    828.9 0.05350 100   8  -29.83
    -2    -2    18  6.162E+00  5.886E+00   625.3  1323.5    239.7 0.05647 100   8  -96.75
     2     2    19  7.383E+01  1.368E+01   624.4  1030.1    951.3 0.15510 100  21  -87.66
     2     2    19  4.430E+01  1.478E+01   621.4  1464.4    467.7 0.15728  86  15  150.96
     2     2    19  5.094E+01  1.191E+01   624.4  1029.7    231.1 0.15537  99  19  -87.66
     2    -4   -19  3.450E+01  1.237E+01  1861.8  1303.1     79.7 0.04885 100   7   28.46
     2    -4    19  4.849E+01  1.190E+01   619.8  1459.7    348.6 0.15430  99  16 -148.77
     2    -4    19  2.579E+01  1.670E+01   621.9  1034.5    836.2 0.15208 100   6  -28.16
     2    -4    19  5.014E+01  1.633E+01   621.7  1035.0    116.5 0.15168  97   8  -28.16
    -4     2   -19  4.582E+01  1.840E+01  1812.3   999.2    526.5 0.18361  99  16 -130.20
    -4     2   -19  8.942E+01  2.693E+01  1809.3  1512.9    775.9 0.18336  97   9   -0.70
    -4     2   -19  3.192E+01  2.790E+01  1809.3  1512.4     55.5 0.18321 100   8   -0.70
     4    -2    19  3.033E+01  1.603E+01   639.7   991.4    885.8 0.18161 100  10  -49.22
     4    -2    19  4.693E+01  1.732E+01   636.0  1504.0    416.4 0.18456 100  14 -179.88
     4    -2    19  2.763E+01  1.434E+01   640.0   990.1    165.0 0.18251 100  10  -49.22
    -2     4    19  6.881E+01  7.716E+00   588.7  1177.5    347.5 0.04990  89  22 -152.03
    -2     4    19  4.563E+01  9.073E+00   588.9  1322.1    463.6 0.05609 100  12  149.39
     2     2    20  1.945E+01  1.204E+01   585.9  1027.6    234.6 0.15797  99   9  -89.50
     2     2    20  2.434E+01  1.590E+01   582.5  1465.1    460.1 0.15964  84   9  154.35
     2     2    20  3.525E+01  1.482E+01   585.8  1028.2    954.8 0.15761  99   9  -89.50
     2    -4    20  1.700E+01  1.576E+01   582.9  1033.3    123.6 0.15403  96   6  -31.79
     2    -4    20  4.926E+01  1.331E+01   581.2  1460.9    345.0 0.15677  94  11 -147.10
     2    -4    20  1.223E+01  1.610E+01   583.2  1033.5    843.6 0.15402 100   7  -31.79
    -4     2   -20  3.430E+01  2.612E+01  1848.1  1517.4    771.6 0.18784  94   5   -2.56
    -4     2   -20  5.182E+01  2.725E+01  1847.7  1516.7     51.2 0.18757 100   7   -2.56
    -4     2   -20  3.736E+01  1.921E+01  1850.5   995.5    531.0 0.18808 100   8 -127.65
     4    -2    20  3.768E+01  1.596E+01   597.3  1507.8    412.0 0.18910 100   7 -178.05
     4    -2    20  3.325E+01  1.650E+01   601.3   987.1    890.2 0.18593 100   8  -51.74
     4    -2    20  3.339E+01  1.615E+01   601.2   986.1    169.9 0.18685 100   7  -51.74
    -2     4    20  2.957E+01  6.852E+00   549.1  1287.8    428.9 0.04127 100  10  160.87
     2     2    21  3.139E+01  1.329E+01   546.2  1026.6    238.4 0.15994 100  11  -91.50
     2     2    21  3.367E+01  1.554E+01   546.1  1027.2    958.7 0.15958  87  10  -91.50
     2    -4    21  5.361E+00  1.824E+01   543.6  1032.9    850.8 0.15569  94   7  -35.50
     2    -4    21  1.895E+00  1.600E+01   542.9  1032.6    130.7 0.15594 100   9  -35.50
     2    -4    21  4.105E+01  1.337E+01   541.6  1461.1    341.1 0.15867  91  10 -145.25
    -4     2   -21  1.674E+01  2.758E+01  1887.9  1521.1    767.2 0.19198  96   5   -4.54
    -4     2   -21  2.484E+01  1.754E+01  1889.8   992.4    535.6 0.19223 100   8 -125.05
    -4     2   -21  9.624E+00  3.001E+01  1887.2  1520.3     46.6 0.19160  97   6   -4.54
     4    -2    21  2.559E+01  1.863E+01   561.7   982.5    174.7 0.19092 100   8  -54.32
     4    -2    21  2.836E+01  1.819E+01   561.8   983.5    894.9 0.18994  99   7  -54.32
     4    -2    21  1.119E+01  1.573E+01   557.8  1511.1    407.5 0.19344 100   8 -176.09
     2     2    22 -7.150E+00  1.554E+01   505.4  1026.7    242.6 0.16119 100  -6  -93.68
     2    -4    22 -7.854E+00  1.747E+01   502.0  1033.2    138.2 0.15688  95  -7  -39.32
     2    -4    22  2.104E+01  1.419E+01   500.7  1459.9    336.8 0.15974  92   9 -143.20
     2    -4    22  1.706E+00  1.800E+01   502.4  1033.0    857.8 0.15704  96   7  -39.32
    -4     2   -22  6.894E+00  2.965E+01  1928.2  1523.1     41.9 0.19508 100   5   -6.66
    -4     2   -22 -2.484E+01  2.835E+01  1928.6  1523.8    762.5 0.19558  95  -6   -6.66
    -4     2   -22  2.603E+00  1.764E+01  1930.2   990.3    540.3 0.19594  99   6 -122.37
     4    -2    22  1.800E+01  1.588E+01   517.3  1513.5    402.8 0.19737 100   8 -174.00
     4    -2    22  5.257E-01  1.785E+01   521.1   979.7    179.5 0.19456 100   8  -56.97
     4    -2    22 -5.718E+00  1.828E+01   520.8   980.6    899.5 0.19379 100  -6  -56.97
     2     2    23 -5.471E+00  1.329E+01   458.4  1461.8    437.5 0.16316 100  -7  165.14
     2     2    23  4.484E+01  1.768E+01   463.3  1028.4    247.2 0.16150 100  10  -96.07
     2    -4    23  1.335E+01  1.763E+01   459.9  1035.0    145.7 0.15698  89   5  -43.26
     2    -4    23  5.095E+01  1.909E+01   460.2  1034.8    865.3 0.15716  90   8  -43.26
     2    -4    23  3.613E+01  1.441E+01   458.5  1457.0    331.9 0.15966 100   8 -140.92
     4    -2    23  6.315E+00  1.800E+01   475.1  1514.8    398.0 0.20058 100   4 -171.78
     4    -2    23 -3.717E-01  2.011E+01   478.8   978.7    904.4 0.19698 100  -5  -59.70
     4    -2    23  3.424E+01  1.999E+01   479.3   977.9    184.4 0.19769  98  10  -59.70
     2     2    24  2.199E+01  1.587E+01   419.9  1031.9    252.2 0.16055  98   9  -98.69
     2     2    24  2.852E+01  1.479E+01   414.6  1457.7    429.6 0.16236  98   7  169.03
     2     2    24  4.801E+01  1.585E+01   419.7  1032.1    972.4 0.16035  91  10  -98.69
     2    -4    24  3.010E+01  1.426E+01   415.1  1452.5    326.7 0.15848 100   6 -138.40
     2    -4    24  4.507E+00  1.738E+01   416.4  1038.4    153.5 0.15598  77   5  -47.37
    -4     2   -24  3.274E+00  2.830E+01  2014.0  1525.1     31.7 0.20017 100   7  -11.33
    -4     2   -24  2.844E+01  1.896E+01  2015.3   989.9    550.4 0.20079 100   9 -116.72
     4    -2    24  1.512E+01  1.879E+01   431.3  1514.6    392.9 0.20298  96   6 -169.40
     4    -2    24 -2.020E+01  2.004E+01   435.7   978.1    909.6 0.19940 100  -7  -62.54
     4    -2    24  8.588E+00  2.046E+01   436.2   976.8    189.1 0.20051  89   7  -62.54
    -4     3   -24  6.426E+00  1.721E+01  2015.0   987.2    536.0 0.20310 100   5 -124.09
    -4     3   -24  3.541E+01  2.679E+01  2012.7  1529.4    739.1 0.20379  97   6  -18.27
    -4     3   -24 -3.190E+01  2.605E+01  2012.8  1528.0     18.9 0.20259 100  -6  -18.27
     1     3    24 -2.594E-01  1.308E+01   410.5  1065.6    276.4 0.13587  83  -6 -112.45
     1     3    24 -7.036E+00  1.366E+01   405.7  1425.6    434.5 0.13878 100  -5  165.32
     3    -4    24 -5.241E+00  1.677E+01   425.4  1002.7    156.6 0.18184 100  -6  -47.65
     3    -4    24  7.200E+00  1.966E+01   425.6  1004.7    877.3 0.18046 100   6  -47.65
    -1     4    24 -6.854E-01  9.004E+00   388.7  1302.0    404.7 0.04490  81  -5  178.76
    -3     4   -24  5.193E+00  1.527E+01  2024.2  1014.6    517.9 0.18392 100   4 -131.54
    -3     4   -24  1.880E+01  2.298E+01  2021.3  1498.1    708.6 0.18113  92   6  -32.62
    -1    -3   -24  3.194E+01  2.173E+01  2038.6  1435.7     72.5 0.13589  97   5   13.58
    -1    -3   -24  2.465E+01  1.812E+01  2040.6  1084.8    640.4 0.13204 100   6  -66.44
    -1    -3   -24  1.030E+00  2.198E+01  2040.2  1434.9    792.5 0.13515  90   5   13.58
     4    -3    24 -2.663E+00  1.916E+01   431.2  1517.7    379.1 0.20515 100  -7 -162.46
     4    -3    24 -1.529E+01  1.905E+01   435.0   975.4    175.3 0.20153 100  -7  -55.18
     4    -3    24  2.619E+01  2.065E+01   435.1   976.7    895.5 0.20026  99   8  -55.18
     1     3    23  2.172E+01  1.374E+01   451.1  1433.5    444.4 0.14267 100   5  160.55
     3    -4    23  2.093E+01  2.067E+01   469.2  1001.9    869.8 0.18076 100   6  -44.12
     3    -4    23  3.114E+01  1.910E+01   468.8  1001.5    149.9 0.18095 100   6  -44.12
     3    -4    23  3.314E+01  1.774E+01   466.4  1490.2    352.8 0.18334  88   7 -150.44
     1    -4   -23 -4.122E-01  1.327E+01  2015.7  1334.5     59.4 0.06090  98  -5    9.90
    -3     4   -23  1.827E+01  2.330E+01  1979.1  1500.0    712.9 0.18063  83   9  -30.33
    -3     4   -23  7.294E+00  1.498E+01  1981.3  1012.6    511.2 0.18296  98   8 -135.11
    -1    -3   -23 -5.520E-01  2.086E+01  1995.1  1442.0     81.8 0.13927  93  -5   18.44
    -1    -3   -23  3.002E+00  2.017E+01  1996.9  1439.5    801.4 0.13751  95   4   18.44
    -1    -3   -23  2.080E+01  1.805E+01  1997.3  1076.8    634.5 0.13617  99   5  -69.38
     4    -3    23  3.693E+00  1.916E+01   478.4   975.7    169.5 0.19922 100   6  -52.19
     4    -3    23  1.220E+01  1.928E+01   474.7  1517.6    384.0 0.20249 100   5 -164.66
     4    -3    23  7.806E+00  2.053E+01   478.4   977.2    889.9 0.19789 100   5  -52.19
    -4     3   -22 -2.434E+00  1.672E+01  1930.5   988.1    525.1 0.19750  98  -6 -130.05
    -4     3   -22 -5.777E+00  2.732E+01  1929.2  1525.5     27.5 0.19670  98  -7  -13.96
     3    -4    22 -6.310E+00  1.954E+01   511.2  1001.9    863.2 0.17904 100  -6  -40.72
     3    -4    22  5.069E+00  1.592E+01   508.0  1492.0    357.6 0.18232  90   6 -152.50
     3    -4    22  1.293E+01  1.881E+01   511.0  1002.0    143.6 0.17897  96   6  -40.72
    -3     4   -22  3.036E-01  1.413E+01  1939.5  1012.1    504.7 0.18109 100   5 -138.55
    -3     4   -22  1.482E+01  2.146E+01  1937.2  1500.1    717.3 0.17907 100   7  -28.23
    -1    -3   -22  1.446E+01  1.982E+01  1954.6  1444.1    810.5 0.13966  98   6   23.06
    -1    -3   -22 -1.759E+01  1.684E+01  1955.5  1071.2    629.2 0.13854  96  -9  -71.95
    -1    -3   -22 -2.250E+01  1.989E+01  1953.5  1445.2     90.6 0.14048  97  -6   23.06
     4    -3    22  1.209E+01  1.818E+01   520.3   978.8    884.5 0.19491 100   6  -49.29
     4    -3    22  3.068E+01  1.734E+01   516.6  1516.2    388.5 0.19908  99   7 -166.70
     4    -3    22 -1.227E+00  1.636E+01   520.6   976.8    163.6 0.19637 100  -7  -49.29
    -4     3   -21  3.744E+01  1.867E+01  1890.2   989.2    519.6 0.19470 100  11 -132.90
    -4     3   -21 -5.711E+00  2.818E+01  1888.4  1522.9     31.8 0.19317 100  -6  -12.02
     1     3    21  3.249E+01  1.166E+01   534.6  1442.2    462.9 0.14519 100   9  151.64
     3    -4    21  2.486E+01  1.760E+01   551.7  1003.3    137.4 0.17648 100   6  -37.41
     3    -4    21  3.953E+01  1.490E+01   548.7  1491.4    361.7 0.17980  92  12 -154.38
     3    -4    21  9.021E+00  2.034E+01   552.1  1003.4    857.1 0.17647  99   7  -37.41
     1    -4   -21  2.796E+01  1.397E+01  1931.7  1368.7    812.9 0.08351 100   6   26.53
     1    -4   -21  2.228E+01  1.458E+01  1931.1  1369.7     93.0 0.08427  96   6   26.53
    -1     4    21  5.308E+01 -9.528E+00   518.9  1133.2    315.6 0.08317  95  15 -134.34
    -1     4    21  7.485E+00  8.937E+00   517.8  1365.7    458.2 0.08994 100   8  152.02
    -3     4   -21  3.470E+01  2.106E+01  1896.4  1499.0    721.4 0.17675 100   9  -26.31
    -3     4   -21  2.593E+01  1.640E+01  1898.5  1012.0    498.3 0.17896 100   9 -141.90
    -1    -3   -21  1.269E+01  1.925E+01  1912.9  1447.7     99.2 0.14105  96   5   27.49
    -1    -3   -21  2.787E+00  1.506E+01  1914.8  1067.5    624.4 0.13956  97   6  -74.22
    -1    -3   -21  6.816E+01  1.955E+01  1912.9  1447.5    819.3 0.14084 100   7   27.49
     4    -3    21  1.666E+01  1.718E+01   561.2   979.5    158.4 0.19275 100   6  -46.47
     4    -3    21  4.470E+01  1.722E+01   557.3  1513.8    392.8 0.19519  97   9 -168.61
     4    -3    21 -5.934E+00  2.086E+01   561.1   981.2    879.1 0.19164 100  -5  -46.47
    -4     3   -20 -3.488E+00  3.377E+01  1848.8  1519.4     36.0 0.18921 100  -7  -10.23
    -4     3   -20  3.280E+01  2.600E+01  1848.7  1519.6    756.5 0.18944  91   6  -10.23
    -4     3   -20  5.683E+01  1.861E+01  1851.0   992.2    514.6 0.19058 100  13 -135.68
     1     3    20  4.720E+01  1.596E+01   574.4  1443.9    471.4 0.14468 100  10  147.40
     3    -4    20  5.599E+01  1.845E+01   592.0  1005.9    851.3 0.17322  96  10  -34.18
     3    -4    20  6.289E+01  1.767E+01   591.4  1005.6    131.2 0.17348 100  11  -34.18
     3    -4    20  5.218E+01  1.566E+01   588.4  1489.5    365.4 0.17655  87  16 -156.10
     1    -4   -20  1.718E+01  1.317E+01  1891.0  1378.6    106.5 0.09016 100   8   33.56
     1    -4   -20  3.144E+01  1.384E+01  1891.0  1378.4    826.7 0.09001  99   9   33.56
    -1     4    20  5.786E+01  1.245E+01   558.1  1375.7    472.5 0.09599 100  13  145.17
    -1     4    20  9.703E+01 -1.093E+01   559.1  1124.8    309.7 0.08874  99  24 -131.39
    -3     4   -20  2.852E+01  1.581E+01  1859.1  1013.7    492.2 0.17584 100  13 -145.17
    -3     4   -20  7.746E+00  1.424E+01  1856.8  1496.9    725.2 0.17390 100   7  -24.56
    -3     4   -20  7.475E+01  3.490E+01  1856.4  1497.3      5.8 0.17434  99   7  -24.56
    -1    -3   -20  3.864E+01  1.530E+01  1875.3  1065.4    620.2 0.13948  90  12  -76.23
    -1    -3   -20  2.957E+01  1.762E+01  1873.1  1449.1    107.6 0.14087 100   6   31.78
    -1    -3   -20 -5.764E+00  1.845E+01  1873.1  1448.8    827.7 0.14066  98  -7   31.78
     4    -3    20  3.090E+01  1.648E+01   597.3  1510.8    396.8 0.19109 100  10 -170.38
     4    -3    20  3.539E+01  1.890E+01   601.0   983.8    873.4 0.18838 100   9  -43.72
     4    -3    20  3.750E+01  1.619E+01   600.7   983.2    153.4 0.18871 100  12  -43.72
    -4     3   -19  1.457E+01  2.637E+01  1810.2  1515.4    760.4 0.18513  97   5   -8.57
    -4     3   -19  4.271E+01  1.893E+01  1812.7   996.0    509.8 0.18608 100  11 -138.40
    -4     3   -19  3.023E+01  2.753E+01  1810.2  1515.1     39.9 0.18493 100   8   -8.57
     1     3    19  3.136E+01  1.273E+01   613.0  1444.1    479.4 0.14328  97  11  143.25
     3    -4    19  1.224E+01  1.745E+01   630.2  1008.7    125.2 0.16991  99   7  -31.01
     3    -4    19 -2.718E+00  1.675E+01   630.5  1009.0    845.3 0.16980 100  -9  -31.01
     1    -4   -19  2.721E+01  1.616E+01  1854.3  1128.3    666.4 0.09334  80   9  -49.84
     1    -4   -19  1.875E+01  1.432E+01  1851.9  1385.0    119.2 0.09416  97   7   40.21
     1    -4   -19  3.715E+01  1.472E+01  1851.5  1384.8    839.9 0.09395 100   8   40.21
    -1     4    19  3.065E+01  8.816E+00   597.1  1381.8    484.7 0.09929 100  12  138.65
    -1     4    19  4.911E+01  7.446E+00   598.1  1118.6    304.4 0.09265 100  18 -129.02
    -3     4   -19  6.831E+00  1.612E+01  1820.8  1016.2    486.2 0.17230 100   9 -148.37
    -3     4   -19  4.222E+00  2.377E+01  1818.0  1494.2      9.3 0.17089 100   6  -22.96
    -3     4   -19 -1.128E+01  2.526E+01  1818.2  1494.1    728.9 0.17074 100  -5  -22.96
    -1    -3   -19  2.518E+01  2.034E+01  1834.3  1448.8    836.1 0.13947 100   9   35.98
    -1    -3   -19  4.269E+01  2.047E+01  1834.4  1449.3    115.8 0.13988 100   9   35.98
    -1    -3   -19  3.147E+01  1.324E+01  1836.7  1064.5    616.5 0.13860  88  11  -78.00
     4    -3    19  3.886E+01  1.582E+01   639.3   987.5    148.6 0.18431 100  11  -41.02
     4    -3    19  1.475E+01  1.761E+01   639.5   988.0    868.4 0.18411 100  10  -41.02
     4    -3    19  1.741E+01  1.426E+01   636.2  1507.1    400.7 0.18669 100   9 -172.01
    -4     3   -18  6.834E+01  3.248E+01  1772.7  1510.5    764.2 0.18053  98   8   -7.04
    -4     3   -18  7.348E+01  2.135E+01  1775.4  1000.4    505.1 0.18133 100  17 -141.09
    -4     3   -18  8.416E+01  3.452E+01  1772.4  1510.2     43.6 0.18040  95  10   -7.04
     1     3    18  1.032E+02  1.431E+01   651.0  1443.5    487.3 0.14147 100  28  139.17
     3    -4    18  9.791E+01  2.336E+01   668.1  1012.6    839.3 0.16609 100  10  -27.88
     3    -4    18  6.622E+01  1.990E+01   668.0  1012.4    119.3 0.16604  98  12  -27.88
     1    -4   -18  8.750E+01  1.743E+01  1813.3  1389.3    131.9 0.09654 100  14   46.62
     1    -4   -18  6.792E+01  1.456E+01  1816.5  1123.6    662.1 0.09561  96  14  -51.82
     1    -4   -18  1.187E+02  1.814E+01  1813.5  1389.1    852.2 0.09640  96  17   46.62
    -1     4    18  6.140E+01  9.623E+00   634.9  1385.8    496.4 0.10105 100  22  132.34
    -1     4    18  5.932E+01  7.421E+00   636.0  1114.2    299.8 0.09528 100  23 -127.13
    -3     4   -18  7.165E+01  2.343E+01  1783.3  1019.6    480.3 0.16830 100  10 -151.52
    -3     4   -18  3.460E+01  2.899E+01  1780.7  1490.7    732.4 0.16736  95   7  -21.51
    -3     4   -18  4.059E+01  2.519E+01  1780.5  1490.4     12.6 0.16710  98  12  -21.51
    -1    -3   -18  6.757E+01  2.280E+01  1796.6  1448.3    123.9 0.13817  99  13   40.10
    -1    -3   -18  5.850E+01  2.414E+01  1796.5  1447.9    844.3 0.13781 100  14   40.10
    -1    -3   -18  4.561E+01  1.246E+01  1799.2  1064.7    613.3 0.13708  91  20  -79.54
     4    -3    18  5.961E+01  1.903E+01   676.9   992.9    863.7 0.17946 100  14  -38.36
     4    -3    18  5.286E+01  1.553E+01   673.8  1502.6    404.4 0.18184 100  20 -173.52
     4    -3    18  6.455E+01  1.902E+01   677.0   992.6    144.0 0.17963  93  12  -38.36
    -4     3   -17  7.439E+01  3.347E+01  1735.7  1504.7     47.2 0.17560  97  10   -5.65
    -4     3   -17  1.219E+02  2.221E+01  1738.6  1004.9    500.5 0.17657  99  30 -143.74
    -4     3   -17  1.015E+02  3.093E+01  1736.1  1505.1    767.7 0.17570  97  13   -5.65
     1     3    17  1.093E+02  1.349E+01   687.7  1441.9    495.0 0.13903 100  32  135.13
     3    -4    17  1.082E+02  2.141E+01   704.7  1016.8    113.5 0.16201 100  16  -24.80
     3    -4    17  1.479E+02  2.427E+01   705.0  1016.1    833.2 0.16251 100  19  -24.80
     1    -4   -17  1.092E+02  1.566E+01  1776.5  1391.8    864.1 0.09770 100  23   52.89
     1    -4   -17  1.181E+02  1.509E+01  1779.7  1120.2    658.5 0.09707 100  22  -53.38
     1    -4   -17  1.105E+02  1.660E+01  1776.3  1392.0    143.8 0.09787  98  24   52.89
    -1     4    17  1.286E+02  1.092E+01   673.0  1110.8    295.6 0.09711 100  40 -125.66
    -1     4    17  1.289E+02  1.276E+01   671.8  1388.3    507.6 0.10175 100  39  126.15
    -3     4   -17  1.382E+02  2.810E+01  1746.7  1023.5    474.4 0.16410 100  21 -154.63
    -1    -3   -17  1.360E+02  2.245E+01  1759.5  1446.4    132.1 0.13590 100  23   44.18
    -1    -3   -17  1.135E+02  2.194E+01  1759.7  1446.2    852.3 0.13574  96  20   44.18
    -1    -3   -17  1.254E+02  1.531E+01  1762.6  1065.7    610.4 0.13510  96  27  -80.87
     4    -3    17  1.022E+02  1.949E+01   713.6   998.1    139.4 0.17478 100  19  -35.73
     4    -3    17  1.093E+02  1.741E+01   710.3  1497.5    407.9 0.17678 100  27 -174.88
     4    -3    17  5.588E+01  1.725E+01   713.5   998.4    859.2 0.17462 100  15  -35.73
    -4     3   -16  3.791E+01  2.970E+01  1700.2  1499.1    771.0 0.17066  95   6   -4.40
    -4     3   -16  4.422E+01  1.759E+01  1702.9  1010.2    496.0 0.17152 100  15 -146.38
    -4     3   -16  9.082E+01  3.084E+01  1699.9  1498.8     50.6 0.17061 100  10   -4.40
     1     3    16  5.314E+01  1.065E+01   723.7  1439.6    502.6 0.13621  96  18  131.11
     3     1   -16  5.366E+01  7.302E+00  1758.9  1228.4    467.8 0.02181 100  15 -151.77
     3    -4    16  8.575E+01  2.063E+01   740.8  1021.3    107.7 0.15797 100  13  -21.74
     3    -4    16  6.471E+01  2.008E+01   741.1  1020.5    827.3 0.15851  99  12  -21.74
     1    -4   -16  5.388E+01  1.235E+01  1743.6  1117.9    655.4 0.09775 100  11  -54.53
     1    -4   -16  5.739E+01  1.278E+01  1740.4  1393.4    875.8 0.09837  99  14   59.08
     1    -4   -16  3.972E+01  1.073E+01  1740.3  1393.4    155.7 0.09835 100  16   59.08
    -1     4    16  9.631E+01 -8.828E+00   709.2  1108.6    292.1 0.09815 100  35 -124.58
    -1     4    16  7.671E+01  9.136E+00   707.9  1389.8    518.8 0.10185 100  33  120.03
    -3     4   -16  4.182E+01  2.401E+01  1711.0  1027.8    468.7 0.15977 100  11 -157.71
    -3    -1    16  5.607E+01  6.470E+00   689.6  1280.3    895.6 0.02446  77  21  -68.14
    -3    -1    16  7.850E+01  7.261E+00   689.6  1281.0    176.8 0.02487  77  27  -68.14
    -1    -3   -16  5.509E+01  1.120E+01  1726.8  1067.4    607.8 0.13280 100  18  -81.99
    -1    -3   -16  3.448E+01  1.495E+01  1723.9  1443.6    860.2 0.13318 100  12   48.23
    -1    -3   -16  9.415E+01  1.848E+01  1723.5  1444.0    139.9 0.13342 100  21   48.23
     4    -3    16  6.734E+01  1.565E+01   746.1  1492.0    411.3 0.17158 100  21 -176.11
     4    -3    16  6.883E+01  1.734E+01   749.6  1004.2    854.9 0.16962  95  13  -33.11
     4    -3    16  8.171E+01  1.743E+01   749.3  1004.0    134.9 0.16977 100  15  -33.11
    -4     3   -15  4.967E+02  4.877E+01  1665.1  1492.7    774.0 0.16544  96  43   -3.30
    -4     3   -15  5.095E+02  4.875E+01  1664.9  1492.6     53.8 0.16550 100  47   -3.30
    -4     3   -15  4.029E+02  3.518E+01  1668.0  1015.9    491.6 0.16632 100  61 -149.01
     1     3    15  4.462E+02  3.303E+01   758.9  1436.9    510.2 0.13319 100  60  127.11
     3     1   -15  4.242E+02  2.930E+01  1723.2  1303.5    549.7 0.03447 100  55 -106.51
     3     1   -15  4.148E+02  2.899E+01  1723.6  1203.5    427.4 0.03683 100  52 -169.38
     3    -4    15  4.215E+02  3.606E+01   776.6  1025.5    101.7 0.15422 100  47  -18.70
     3    -4    15  4.187E+02  3.658E+01   776.3  1025.7    821.7 0.15413 100  48  -18.70
     1    -4   -15  4.075E+02  3.068E+01  1705.1  1394.0    167.1 0.09828 100  55   65.25
     1    -4   -15  5.351E+02  3.927E+01  1708.4  1116.5    652.9 0.09781 100  45  -55.31
     1    -4   -15  4.165E+02  3.193E+01  1705.0  1394.0    887.3 0.09837 100  56   65.25
    -1     4    15  3.746E+02  2.702E+01   743.0  1390.2    529.4 0.10124 100  58  113.92
    -1     4    15  4.630E+02  3.210E+01   744.6  1107.7    289.5 0.09832 100  52 -123.86
    -3     4   -15  4.080E+02  3.909E+01  1676.0  1032.5    463.1 0.15530 100  50 -160.77
    -3    -1    15  4.065E+02  2.812E+01   725.1  1299.8    913.0 0.03794 100  54  -75.72
    -3    -1    15  3.883E+02  2.671E+01   725.1  1300.3    194.0 0.03829 100  57  -75.72
    -1    -3   -15  4.299E+02  3.582E+01  1688.6  1440.8    868.0 0.13051 100  54   52.27
    -1    -3   -15  4.125E+02  3.400E+01  1688.5  1440.9    147.9 0.13063 100  53   52.27
    -1    -3   -15  4.703E+02  3.504E+01  1691.8  1069.5    605.6 0.13025 100  43  -82.89
     4    -3    15  3.920E+02  3.261E+01   784.3  1010.3    130.6 0.16467 100  52  -30.50
     4    -3    15  3.954E+02  3.334E+01   784.8  1010.5    850.7 0.16450  98  52  -30.50
    -4     3   -14  1.360E+02  1.972E+01  1633.7  1022.0    487.4 0.16105 100  37 -151.65
     1     3    14  1.269E+02  1.225E+01   796.0  1062.8    241.4 0.12852  81  47  -95.84
     1     3    14  1.364E+02  1.328E+01   793.4  1433.8    517.7 0.13003 100  47  123.09
     3     1   -14  1.032E+02  8.767E+00  1688.5  1315.8    559.7 0.04310  99  38 -101.42
     3     1   -14  1.349E+02  1.153E+01  1689.2  1190.4    399.2 0.04562 100  40  176.79
     3    -4    14  1.683E+02  1.804E+01   807.9  1465.1    383.2 0.15106  82  47 -163.28
     3    -4    14  1.273E+02  2.056E+01   811.0  1031.2    816.2 0.14970 100  21  -15.68
     3    -4    14  1.629E+02  2.125E+01   811.3  1030.9     96.1 0.14990 100  23  -15.68
     1    -4   -14  1.197E+02  1.383E+01  1670.7  1394.0    898.2 0.09791  92  37   71.42
     1    -4   -14  1.207E+02  1.357E+01  1673.8  1115.9    651.0 0.09742  99  24  -55.71
     1    -4   -14  1.241E+02  1.371E+01  1670.8  1394.0    178.2 0.09778 100  35   71.42
    -1     4    14  1.034E+02  1.013E+01   777.6  1390.2    540.3 0.10038 100  43  107.81
    -1     4    14  1.072E+02  9.289E+00   779.2  1107.7    287.6 0.09786 100  44 -123.52
    -3     4   -14  7.349E+01  2.285E+01  1642.4  1037.6    457.6 0.15056 100  18 -163.82
    -3    -1    14  1.037E+02  1.011E+01   760.8  1183.3     36.4 0.04504 100  32    4.91
    -3    -1    14  1.044E+02  8.802E+00   760.0  1312.3    923.3 0.04626 100  35  -80.29
    -3    -1    14  1.177E+02  9.380E+00   759.9  1312.2    203.4 0.04622 100  39  -80.29
    -3    -1    14  1.074E+02  1.185E+01   760.5  1183.8    756.3 0.04474  78  28    4.91
    -1    -3   -14  5.694E+01 -1.019E+01  1657.5  1072.2    603.7 0.12740 100  24  -83.57
    -1    -3   -14  7.867E+01  1.556E+01  1654.2  1437.4    875.8 0.12765 100  25   56.32
    -1    -3   -14  8.011E+01  1.337E+01  1654.1  1437.4    155.7 0.12766 100  28   56.32
     4    -3    14  8.994E+01  1.502E+01   818.8  1016.7    126.3 0.15948 100  20  -27.88
     4    -3    14  9.735E+01  1.611E+01   819.1  1017.1    846.4 0.15933 100  20  -27.88
    -4     3   -13  4.480E+01  1.557E+01  1600.1  1028.3    483.2 0.15572 100  11 -154.31
     1     3    13  1.369E+01  6.807E+00   829.8  1067.0    960.2 0.12518  78  13  -95.44
     1     3    13  1.493E+01  6.898E+00   827.4  1430.2    525.1 0.12669  96   8  119.04
     1     3    13  9.566E+00  5.843E+00   829.8  1066.7    240.1 0.12534 100  13  -95.44
     3     1   -13  1.755E+01  6.289E+00  1655.4  1181.3    374.8 0.05148 100  13  164.59
     3     1   -13  5.273E+00  4.307E+00  1654.4  1324.6    566.0 0.04913  96  10  -98.03
     3    -4    13  1.432E+01  1.451E+01   845.2  1036.8     90.6 0.14530  99   7  -12.65
     3    -4    13  2.089E+01  1.029E+01   841.8  1459.6    385.2 0.14632 100  10 -163.94
     3    -4    13 -1.239E+01  1.573E+01   845.8  1036.8    810.8 0.14535  97  -6  -12.65
     1    -4   -13  2.387E+01  8.049E+00  1636.9  1393.5    909.2 0.09719 100  11   77.63
     1    -4   -13  1.574E+01  8.410E+00  1639.8  1115.8    649.7 0.09669  99   9  -55.73
     1    -4   -13  1.002E+01  7.198E+00  1637.0  1393.6    189.4 0.09713  94  11   77.63
    -1     4    13  2.152E+01  4.548E+00   813.2  1108.4    286.5 0.09701 100  18 -123.55
    -1     4    13  8.193E+00  5.219E+00   811.6  1389.0    551.3 0.09886 100  13  101.65
    -3     4   -13 -1.575E+01  1.687E+01  1605.8  1464.6     24.6 0.14522  82 -10  -16.54
    -3    -1    13  2.304E+01  4.281E+00   794.0  1320.7    209.2 0.05165 100  17  -83.37
    -3    -1    13  1.810E+01  6.102E+00   795.0  1176.0    732.1 0.05006  99  11   16.81
    -3    -1    13  2.095E+01  4.423E+00   794.2  1321.1    929.5 0.05188 100  14  -83.37
    -3    -1    13  2.029E+01  5.821E+00   795.1  1175.7     12.8 0.05026 100  11   16.81
    -1    -3   -13  1.611E+01  9.609E+00  1620.2  1433.7    163.4 0.12459 100  14   60.40
    -1    -3   -13  1.263E+01  1.032E+01  1620.4  1433.7    883.6 0.12464 100  10   60.40
    -1    -3   -13  1.494E+01  7.699E+00  1623.7  1075.3    602.3 0.12436 100  11  -84.01
     4    -3    13  1.942E+01  1.212E+01   852.8  1023.4    122.2 0.15424  95   7  -25.24
     4    -3    13  1.140E+01  1.251E+01   852.7  1023.9    842.3 0.15409 100  11  -25.24
    -4     3   -12  2.042E+02  2.350E+01  1566.9  1035.1    479.2 0.15021  97  44 -157.01
     1     3    12  1.747E+02  1.394E+01   863.1  1070.8    239.1 0.12209 100  55  -95.29
     1     3    12  1.798E+02  1.472E+01   863.1  1071.1    959.3 0.12195  88  55  -95.29
     1     3    12  1.697E+02  1.410E+01   860.6  1426.4    532.6 0.12331 100  63  114.94
     3     1   -12  2.186E+02  1.586E+01  1620.9  1331.4    570.2 0.05375  98  52  -95.68
     3     1   -12  2.434E+02 -1.790E+01  1622.1  1174.7    352.0 0.05553 100  53  153.48
     3    -4    12  2.272E+02  1.946E+01   875.0  1453.9    386.9 0.14154 100  57 -164.42
     1    -4   -12  2.258E+02  1.764E+01  1603.6  1392.8    200.4 0.09631 100  62   83.91
     1    -4   -12  1.836E+02  1.611E+01  1606.5  1116.2    649.0 0.09575  99  40  -55.35
     1    -4   -12  2.100E+02  1.730E+01  1603.4  1392.7    920.5 0.09624 100  59   83.91
    -1     4    12  2.411E+02  1.735E+01   846.6  1109.5    285.9 0.09596 100  49 -123.98
    -1     4    12  2.150E+02  1.616E+01   844.9  1388.1    562.1 0.09752 100  61   95.42
    -3     4   -12  1.837E+02  2.086E+01  1572.6  1458.5     26.4 0.14061  98  38  -16.03
    -3    -1    12  1.704E+02 -1.285E+01   827.7  1327.7    933.3 0.05596 100  48  -85.50
    -3    -1    12  2.006E+02  1.467E+01   827.6  1327.5    213.1 0.05587  99  50  -85.50
    -3    -1    12  2.583E+02  1.920E+01   828.7  1169.9    710.0 0.05430  89  54   27.71
    -1    -3   -12  1.850E+02  1.752E+01  1587.2  1429.7    891.2 0.12147 100  53   64.53
    -1    -3   -12  2.066E+02  1.714E+01  1590.5  1078.7    601.3 0.12120 100  42  -84.18
    -1    -3   -12  2.115E+02  1.859E+01  1587.5  1430.0    171.0 0.12147 100  52   64.53
     4    -3    12  1.922E+02  1.954E+01   885.9  1030.8    838.2 0.14888 100  39  -22.56
     4    -3    12  2.439E+02  2.159E+01   886.0  1030.5    118.2 0.14897 100  47  -22.56
    -4     3   -11  6.962E+01  1.767E+01  1531.1  1464.7     64.8 0.14443  85  21   -0.66
    -4     3   -11  1.062E+02  2.230E+01  1531.1  1465.0    784.9 0.14448  86  19   -0.66
    -4     3   -11  1.123E+02  2.042E+01  1534.3  1041.8    475.2 0.14484  79  35 -159.77
     1     3    11  1.206E+02  1.101E+01   893.4  1422.6    540.1 0.11991 100  57  110.77
     1     3    11  1.291E+02  1.140E+01   895.9  1075.4    958.8 0.11868  94  55  -95.44
     1     3    11  1.073E+02  9.859E+00   895.8  1075.1    238.6 0.11882 100  52  -95.44
     3     1   -11  1.256E+02  1.021E+01  1589.2  1168.6    331.2 0.05924 100  51  143.28
     3     1   -11  1.137E+02  9.174E+00  1588.0  1336.9    573.0 0.05747  99  43  -94.09
     3    -4    11  1.461E+02  1.443E+01   907.8  1448.1    388.3 0.13677 100  51 -164.73
     1    -4   -11  1.200E+02  1.147E+01  1570.7  1391.6    211.3 0.09521  96  49   90.30
     1    -4   -11  1.202E+02  1.204E+01  1573.7  1116.7    648.8 0.09469  99  33  -54.52
     1    -4   -11  1.283E+02  1.195E+01  1570.5  1391.6    931.7 0.09519 100  53   90.30
    -4     1    11  1.120E+02  9.291E+00   852.4  1286.1     84.9 0.02677  93  34  -23.88
    -4     1    11  1.122E+02  9.674E+00   852.6  1286.4    806.0 0.02692  91  31  -23.88
    -1     4    11  1.798E+02 -1.337E+01   879.4  1110.7    285.9 0.09480 100  50 -124.86
    -1     4    11  1.645E+02  1.271E+01   877.8  1386.6    573.4 0.09573 100  58   89.07
    -3     4   -11  1.223E+02  1.667E+01  1539.9  1452.2     27.9 0.13598 100  32  -15.71
    -3    -1    11  1.577E+02  1.204E+01   860.6  1333.2    935.6 0.05930 100  52  -86.94
    -3    -1    11  1.380E+02  1.096E+01   861.8  1164.4    689.6 0.05802 100  52   37.75
    -3    -1    11  1.736E+02  1.300E+01   860.6  1333.1    215.4 0.05927  97  53  -86.94
    -1    -3   -11  1.234E+02  1.293E+01  1554.7  1425.8    178.7 0.11829 100  49   68.74
    -1    -3   -11  1.380E+02  1.253E+01  1557.8  1082.2    600.7 0.11802 100  39  -84.07
    -1    -3   -11  1.392E+02  1.416E+01  1554.8  1425.8    898.7 0.11839  96  51   68.74
     4    -3    11  1.881E+02  1.755E+01   916.1  1460.4    425.5 0.14498 100  49 -179.75
     4    -3    11  1.505E+02  1.578E+01   918.6  1037.7    114.3 0.14369  99  37  -19.82
     4    -3    11  1.369E+02  1.613E+01   918.8  1037.5    834.1 0.14383 100  34  -19.82
    -4     3   -10  6.157E+01  1.788E+01  1499.0  1457.6    787.2 0.13921 100  13   -0.56
    -4     3   -10  3.714E+01  1.421E+01  1499.0  1457.3     67.0 0.13913  99  12   -0.56
     1     3    10  5.982E+01  6.909E+00   928.1  1079.5    238.5 0.11556 100  42  -95.93
     1     3    10  6.454E+01  7.553E+00   928.2  1079.7    958.7 0.11544  95  39  -95.93
     1     3    10  6.124E+01  7.460E+00   925.7  1417.9    547.6 0.11618 100  44  106.47
     3     1   -10  5.956E+01  5.918E+00  1555.6  1341.6    574.6 0.06062 100  40  -93.07
     3     1   -10  8.561E+01  7.661E+00  1556.9  1163.7    312.0 0.06223 100  46  133.92
     3    -4    10  5.729E+01  9.466E+00   940.1  1442.1    389.4 0.13202 100  32 -164.84
     1    -4   -10  7.584E+01  9.493E+00  1538.2  1390.1    942.2 0.09397  94  42   96.84
     1    -4   -10  6.582E+01  8.020E+00  1538.4  1390.3    222.1 0.09404 100  40   96.84
     1    -4   -10  6.712E+01  8.802E+00  1541.4  1117.5    649.1 0.09357 100  28  -53.19
    -4     1    10  7.516E+01  5.744E+00   887.9  1194.1    608.2 0.03743  94  45   74.76
    -4     1    10  6.176E+01  6.927E+00   885.0  1301.3    825.0 0.03694  95  25  -34.13
    -4     1    10  6.579E+01  6.946E+00   885.0  1301.3    104.7 0.03694  96  26  -34.13
     4    -1   -10  8.995E+01  7.339E+00  1564.3  1201.1    973.5 0.03649  90  38  106.73
     4    -1   -10  7.176E+01  6.116E+00  1564.5  1201.3    253.6 0.03641 100  37  106.73
     4    -1   -10  7.936E+01  8.261E+00  1563.7  1304.5    461.6 0.03517  94  27 -147.37
    -1     4    10  7.082E+01  6.691E+00   911.8  1112.1    286.4 0.09362 100  41 -126.23
    -1     4    10  8.304E+01  7.607E+00   910.1  1385.5    584.1 0.09436 100  50   82.58
    -3     4   -10  5.231E+01  1.321E+01  1507.6  1445.9     29.1 0.13135 100  20  -15.57
    -3    -1    10  8.184E+01  7.350E+00   893.0  1338.0    216.6 0.06217  99  42  -87.82
    -3    -1    10  6.902E+01  6.825E+00   893.1  1338.0    936.8 0.06217 100  39  -87.82
    -1    -3   -10  7.324E+01  8.346E+00  1525.5  1085.9    600.5 0.11483 100  36  -83.60
    -1    -3   -10  7.116E+01  9.873E+00  1522.5  1421.6    906.2 0.11527 100  40   73.06
    -1    -3   -10  7.952E+01  9.642E+00  1522.4  1421.6    186.3 0.11510  98  41   73.06
     4    -3    10  8.154E+01  1.112E+01   948.4  1453.5    427.7 0.13958 100  33 -179.82
    -4     3    -9  3.066E+02  2.612E+01  1467.3  1449.8     69.0 0.13386 100  46   -0.76
    -4     3    -9  3.951E+02  3.349E+01  1467.2  1450.2    789.2 0.13394  99  49   -0.76
     1     3     9  3.424E+02  2.450E+01   960.0  1083.9    238.9 0.11236 100  60  -96.84
     1     3     9  4.055E+02  2.891E+01   960.0  1084.1    959.0 0.11225  95  61  -96.84
     1     3     9  3.579E+02  2.561E+01   957.5  1413.9    555.1 0.11286 100  67  101.99
     3     1    -9  3.543E+02  2.463E+01  1523.6  1345.8    575.2 0.06346 100  50  -92.53
     3     1    -9  3.963E+02  2.743E+01  1525.0  1159.4    294.7 0.06475  99  62  125.39
     3    -4     9  3.836E+02  3.128E+01   975.8  1062.3    789.5 0.12675  77  55   -0.49
     3    -4     9  3.651E+02  2.715E+01   972.0  1436.1    390.2 0.12731 100  60 -164.75
     3    -4     9  3.174E+02  2.532E+01   975.2  1062.3     69.5 0.12660  78  55   -0.49
     1    -4    -9  3.531E+02  2.545E+01  1506.6  1388.8    232.6 0.09291  97  59  103.60
     1    -4    -9  3.888E+02  2.818E+01  1506.4  1388.7    952.8 0.09281 100  59  103.60
     1    -4    -9  3.838E+02  2.777E+01  1509.6  1118.3    650.0 0.09249 100  52  -51.29
    -4     1     9  3.221E+02  2.247E+01   917.1  1312.6    116.5 0.04440  99  57  -40.52
    -4     1     9  3.935E+02  2.673E+01   919.7  1184.3    584.0 0.04424  99  55   87.20
    -4     1     9  3.404E+02  2.387E+01   917.2  1312.7    836.9 0.04445 100  54  -40.52
     4    -1    -9  4.504E+02  3.095E+01  1532.5  1189.6    947.4 0.04407  99  46   93.93
     4    -1    -9  4.693E+02  3.263E+01  1531.5  1315.8    474.9 0.04300  98  45 -140.61
     4    -1    -9  4.174E+02  2.859E+01  1533.0  1189.7    227.3 0.04403 100  49   93.93
    -1     4     9  4.342E+02  3.001E+01   942.1  1384.0    594.8 0.09280 100  62   75.87
    -1     4     9  4.331E+02  2.993E+01   943.7  1113.6    287.4 0.09246 100  50 -128.18
    -3    -1     9  4.065E+02  2.822E+01   925.1  1342.5    937.1 0.06477 100  57  -88.24
    -3    -1     9  3.971E+02  2.734E+01   927.6  1155.3    652.7 0.06409 100  56   55.39
    -3    -1     9  4.190E+02  2.899E+01   925.0  1342.5    216.9 0.06478  99  56  -88.24
    -1    -3    -9  4.396E+02  3.122E+01  1493.7  1089.6    600.7 0.11169 100  50  -82.72
    -1    -3    -9  3.952E+02  2.887E+01  1490.8  1417.4    193.9 0.11212 100  66   77.57
    -1    -3    -9  4.235E+02  3.147E+01  1490.6  1417.4    913.8 0.11213 100  62   77.57
    -4     3    -8  2.957E+01  1.310E+01  1435.8  1442.6    790.9 0.12867 100   8   -1.32
    -4     3    -8  1.872E+01  1.289E+01  1439.1  1062.6    464.1 0.12893  82  18 -168.76
    -4     3    -8  4.268E+01  1.137E+01  1436.0  1442.3     70.7 0.12863 100  10   -1.32
     1     3     8  2.710E+01  5.407E+00   991.4  1088.2    239.8 0.10924  87  28  -98.30
     1     3     8  3.358E+01  6.202E+00   991.4  1088.4    959.9 0.10914  77  34  -98.30
     3     1    -8  2.814E+01  4.250E+00  1493.5  1155.3    278.9 0.06714 100  26  117.67
     3     1    -8  2.956E+01  4.328E+00  1492.0  1349.8    575.0 0.06612 100  28  -92.39
     3    -4     8  2.016E+01  1.024E+01  1007.1  1068.9    784.3 0.12212 100   8    2.58
     3    -4     8  2.296E+01  7.354E+00  1003.6  1430.0    390.5 0.12267 100  19 -164.45
     3    -4     8  3.055E+01  8.990E+00  1006.8  1068.8     64.4 0.12208  97   9    2.58
    -4     1     8  3.086E+01  5.470E+00   949.0  1322.2    845.0 0.05061 100  17  -44.89
    -4     1     8  3.117E+01  3.565E+00   951.3  1175.7    565.4 0.05013  95  32   96.55
[truncated: 10,394,024 more chars]
